# Supplementary material for: Transcriptomics reveal the genetic coordination of early defense to Armillaria root rot (ARR) in Prunus spp
Source: Front Plant Sci. 2023 Jun 2;14:1181153. doi: 10.3389/fpls.2023.1181153 (PMC10274510; doi:10.3389/fpls.2023.1181153)
Supplement: Supplementary file 2 [file Table_1.xlsx]

## Sheet: mellea_72h
ID	Annotation	sampleA	sampleB	logFC	logCPM	PValue	FDR	MP29_C_72h1	MP29_C_72h2	MP29_C_72h3	MP29_C_2WK1	MP29_C_2WK2	MP29_C_2WK3	MP29_C_5WK1	MP29_C_5WK2	MP29_C_5WK3	MP29_C_8WK1	MP29_C_8WK2	MP29_C_8WK3	MP29_M_72h1	MP29_M_72h2	MP29_M_72h3	MP29_M_2WK1	MP29_M_2WK2	MP29_M_2WK3	MP29_M_5WK1	MP29_M_5WK2	MP29_M_5WK3	MP29_M_8WK1	MP29_M_8WK2	MP29_M_8WK3	MP29_T_72h1	MP29_T_72h2	MP29_T_72h3	MP29_T_2WK1	MP29_T_2WK2	MP29_T_2WK3	MP29_T_5WK1	MP29_T_5WK2	MP29_T_5WK3
TRINITY_DN1_c2_g1_i1	Uncharacterized protein L728;	MP29_M_72h	MP29_C_72h	3.34603	1.26756	1.73236e-12	2.48175e-11	0.749	0.781	0.903	2.736	3.139	3.016	2.27	4.103	1.624	1.99	1.604	3.212	8.572	8.382	7.81	8.629	13.952	9.667	5.592	7.28	6.163	4.025	5.427	4.36	1.824	2.794	2.156	6.069	4.882	6.099	15.672	15.729	16.762
TRINITY_DN10008_c0_g1_i10	Probable sarcosine oxidase;	MP29_M_72h	MP29_C_72h	2.20309	1.60357	3.03188e-05	0.000205108	0.995	1.143	0.53	0	0	0	0	0	0	1.333	3.506	2.482	2.94	4.032	5.355	1.513	2.691	4.752	0.15	2.351	0	2.814	0	2.136	1.226	3.161	1.764	0	2.239	2.987	0	0	0.511
TRINITY_DN10008_c0_g1_i7	Probable sarcosine oxidase;	MP29_M_72h	MP29_C_72h	2.38267	3.84739	2.44986e-11	3.23857e-10	3.78	5.316	2.55	5.761	2.337	1.089	4.299	13.166	2.61	3.87	10.044	9.005	15.18	21.198	24.318	10.928	13.039	21.208	1.45	8.412	7.6	6.048	2.734	8.323	5.256	9.178	5.313	5.086	14.636	12.072	2.639	2.847	3.561
TRINITY_DN10023_c0_g1_i19		MP29_M_72h	MP29_C_72h	-2.2701	1.94978	4.34999e-05	0.000286041	3.999	3.336	3.871	2.146	2.302	3.889	4.834	0.914	4.941	1.013	1.549	1.432	0.333	0.902	1.086	0.496	0.877	0	2.129	0.981	2.809	2.033	1.383	0	2.442	1.34	1.867	1.938	1.797	2.017	2.27	3.068	0.102
TRINITY_DN10044_c0_g1_i9		MP29_M_72h	MP29_C_72h	-2.51341	3.4766	7.38469e-05	0.000468314	4.3	15.008	15.597	2.058	1.587	15.986	5.679	11.98	4.435	0.128	3.311	0.62	1.149	3.119	1.826	0.641	2.454	0	0.345	2.33	3.245	0.544	0.884	1.808	3.092	9.021	0.31	1.918	1.618	0	4.956	8.855	10.031
TRINITY_DN10053_c0_g1_i14	Protein RETARDED ROOT GROWTH-LIKE {ECO:0000303|PubMed:26163700};	MP29_M_72h	MP29_C_72h	-9.4259	0.139556	1.68011e-10	2.08042e-09	0.968	1.357	2.085	1.487	0	2.16	0	0	0	0	0	0	0	0	0	0	0	0	0	0	0	0	0	0	0	0	0	0	0	0	0	0	0
TRINITY_DN10057_c0_g1_i4	Pentatricopeptide repeat-containing protein At5g66520;	MP29_M_72h	MP29_C_72h	-4.74506	1.56968	0.000148638	0.00089213	2.31	2.5	2.959	2.692	2.66	1.936	0.463	0	0.21	1.241	0.38	0.547	0	0.049	0.247	0	0	2.332	1.887	0	1.23	0	1.019	0	1.268	0.649	0.846	0	0	1.61	0.028	0	0
TRINITY_DN10058_c0_g1_i11	Coniferyl alcohol acyltransferase {ECO:0000303|PubMed:17241449};	MP29_M_72h	MP29_C_72h	-3.39742	1.69277	9.96335e-13	1.45329e-11	4.875	7.035	6.933	5.955	3.549	7.993	12.311	12.038	7.211	0	1.725	0.465	0.667	0.463	0.679	1.634	0	0.447	4.097	3.904	0	1.663	2.942	2.62	1.783	1.434	2.435	1.003	1.496	0.272	7.093	2.525	1.748
TRINITY_DN10058_c0_g1_i12	Coniferyl alcohol acyltransferase {ECO:0000303|PubMed:17241449};	MP29_M_72h	MP29_C_72h	-4.63214	1.04656	8.04929e-05	0.000507082	3.917	3.429	4.895	7.626	4.247	4.839	9.16	11.474	6.679	0	0	0.1	0.086	0.39	0	0.896	0	0.262	0.15	0	0	1.109	0.083	0.967	2.174	2.125	0.825	0	0.273	0	3.934	3.944	3.821
TRINITY_DN10073_c0_g1_i2		MP29_M_72h	MP29_C_72h	-2.36504	2.49865	3.70052e-09	4.09456e-08	6.272	6.514	7.463	5.805	4.988	6.118	3.65	1.828	3.352	1.515	1.595	1.268	1.791	1.255	0.864	2.711	3.651	3.455	1.784	2.783	2.341	1.438	1.102	2.175	5.369	6.436	7.047	2.686	4.158	2.86	3.329	4.902	4.342
TRINITY_DN10087_c0_g1_i4	UDP-glycosyltransferase 73B3;	MP29_M_72h	MP29_C_72h	4.07075	1.36471	9.93569e-13	1.44964e-11	0.438	0.883	1.089	2.401	2.058	1.279	0.32	1.342	0.995	0.593	0.399	0.219	13.685	14.656	12.104	12.32	10.68	8.751	5.846	9.189	5.684	4.744	6.477	7.347	1.68	1.35	1.135	4.22	2.869	4.712	3.32	2.092	2.742
TRINITY_DN10094_c0_g1_i5	U-box domain-containing protein 24 {ECO:0000305};	MP29_M_72h	MP29_C_72h	-10.9916	1.65524	1.54612e-08	1.60333e-07	0.329	4.712	3.518	0.642	0.776	3.802	0	3.637	0.864	2.519	0	1.934	0	0	0	3.982	1.754	1.548	2.509	0	0	0	0.686	0	1.402	3.475	0.413	1.023	1.43	1.076	0	2.562	3.43
TRINITY_DN10102_c0_g1_i1	Lecithin-cholesterol acyltransferase-like 1;	MP29_M_72h	MP29_C_72h	-2.07445	1.20545	1.37283e-05	9.82473e-05	2.456	2.983	2.066	1.601	2.433	0.89	2.421	3.958	1.685	1.15	1.642	0.903	0.704	0.56	0.506	0.896	1.174	0.076	0.978	1.467	1.405	1.91	1.289	1.711	0.732	0.68	1.506	2.705	0.376	1.61	2.61	1.474	1.841
TRINITY_DN10108_c0_g1_i1	Levodione reductase;	MP29_M_72h	MP29_C_72h	2.10366	3.95544	2.09724e-28	6.0819e-27	3.424	2.983	3.518	3.263	2.712	3.578	2.448	3.598	2.829	9.913	9.766	11.806	15.835	13.108	13.745	8.883	7.812	7.16	11.116	10.677	12.435	13.452	14.627	13.185	5.349	3.914	4.426	3.61	2.615	3.656	10.669	11.233	10.375
TRINITY_DN10127_c0_g1_i18	Cation/H(+) antiporter 18;	MP29_M_72h	MP29_C_72h	2.40629	2.62551	3.31297e-08	3.3161e-07	0.913	1.097	1.424	0.405	1.552	0	0.312	6.447	1.397	0	0.751	1.578	6.534	7.846	3.825	2.892	5.939	8.217	23.463	12.856	8.787	1.571	1.3	4.186	0.732	0.293	0.371	0.246	4.054	3.869	6.412	0.405	1.06
TRINITY_DN10127_c0_g1_i26	Cation/H(+) antiporter 18;	MP29_M_72h	MP29_C_72h	-8.38827	-0.826885	4.46984e-05	0.000293509	0.301	0.446	0.065	0	0.279	1.573	0.107	0.049	0.14	0	0	0	0	0	0	1.004	1.648	2.289	0	1.003	2.853	0.955	0.177	0	0	0	0.206	0	0	0	0	0	0.223
TRINITY_DN10127_c0_g1_i6	Cation/H(+) antiporter 18;	MP29_M_72h	MP29_C_72h	2.2033	4.7788	5.55682e-34	1.88962e-32	5.788	6.301	5.109	7.468	8.545	8.84	10.762	7.915	8.547	15.353	16.638	12.372	24.975	23.098	31.227	10.952	14.983	22.559	19.505	22.552	26.928	19.356	17.039	17.613	8.131	9.586	9.027	13.477	8.945	15.611	11.387	14.522	12.188
TRINITY_DN10127_c0_g1_i9	Cation/H(+) antiporter 18;	MP29_M_72h	MP29_C_72h	2.59136	3.61393	4.91269e-11	6.33325e-10	0.657	0.864	1.424	2.639	1.875	0.942	2.884	2.042	2.34	3.304	2.254	2.993	6.732	6.713	4.306	13.252	10.028	7.095	6.248	6.374	5.804	5.34	6.81	3.2	3.308	1.214	1.909	5.814	5.399	2.463	3.433	3.041	4.081
TRINITY_DN10131_c0_g1_i2	E3 ubiquitin-protein ligase PUB23;	MP29_M_72h	MP29_C_72h	-2.66611	3.86049	1.32638e-38	5.15699e-37	15.256	15.427	14.35	4.943	6.488	6.516	2.119	1.459	1.58	10.059	13.012	18.649	2.742	2.266	2.073	40.541	60.276	56.267	14.591	20.244	13.099	30.579	37.769	30.122	4.493	2.459	3.828	7.702	8.936	10.598	6.214	6.229	5.699
TRINITY_DN10132_c0_g1_i1	Sulfate transporter 2.1;	MP29_M_72h	MP29_C_72h	-4.10021	0.643439	0.000123686	0.000753645	1.68	1.598	1.703	1.918	2.424	3.431	1.068	0	0.375	0.876	1.994	0.338	0.111	0.171	0	1.791	1.565	0	0	1.111	0.523	0.411	0.728	0	1.876	0.408	1.145	2.017	0	0.795	5.098	2.7	2.148
TRINITY_DN10135_c0_g1_i1	Protein GL2-INTERACTING REPRESSOR 2 {ECO:0000303|PubMed:28526410};	MP29_M_72h	MP29_C_72h	2.87538	3.70979	3.20896e-27	8.94985e-26	4.382	2.63	3.518	3.545	3.305	3.88	3.498	2.616	2.392	3.414	3.58	3.129	23.69	28.263	25.638	37.746	32.195	21.644	45.982	46.786	51.896	43.456	43.467	32.432	4.04	3.715	5.509	8.863	7.741	6.933	14.121	16.568	15.962
TRINITY_DN10135_c0_g1_i2	Protein GL2-INTERACTING REPRESSOR 2 {ECO:0000303|PubMed:28526410};	MP29_M_72h	MP29_C_72h	3.83607	0.860222	4.19254e-08	4.15502e-07	0.31	0.39	0.102	0.396	0.235	0.026	0.053	0.729	0.183	0.037	0	0.055	3.261	3.618	4.232	4.938	1.742	2.616	0.909	1.014	1.612	0.144	0.229	0.754	0.268	0	0.32	0.531	0	0.495	0.208	0.332	0.223
TRINITY_DN10135_c0_g1_i4	Protein GL2-INTERACTING REPRESSOR 2 {ECO:0000303|PubMed:28526410};	MP29_M_72h	MP29_C_72h	2.81894	0.537597	4.06016e-06	3.14023e-05	0.32	0.251	0.521	0.396	0.262	0.32	0.053	0	0.594	0	0.167	0.547	2.828	2.388	2.566	5.882	4.73	3.182	5.305	5.091	7.394	7.342	10.667	9.357	0.608	0.283	0.444	0.708	1.627	2.57	1.078	1.732	2.315
TRINITY_DN1014_c0_g1_i3	9-cis-epoxycarotenoid dioxygenase NCED1, chloroplastic;	MP29_M_72h	MP29_C_72h	-3.21781	3.07358	4.5174e-16	8.01075e-15	6.701	5.762	5.397	10.898	9.348	9.592	0	0	0.672	9.867	9.534	9.808	0.729	0.353	0.839	17.04	18.99	16.206	1.346	1.639	0.708	18.709	21.219	19.885	1.185	1.088	1.444	5.214	6.462	2.424	0.549	0.516	0.651
TRINITY_DN1014_c0_g1_i4	9-cis-epoxycarotenoid dioxygenase NCED1, chloroplastic;	MP29_M_72h	MP29_C_72h	-4.08603	1.55548	0.000922767	0.00472782	1.105	2.035	3.341	2.454	3.532	3.794	0.721	2.441	0.07	6.024	8.56	6.277	0.185	0.183	0	4.732	5.002	6.365	7.261	4.745	5.924	12.897	12.08	9.773	0.103	0.324	0.475	2.282	0.564	4.8	0.615	0.903	0.614
TRINITY_DN10142_c0_g1_i1	Thylakoid lumenal 16.5 kDa protein, chloroplastic;	MP29_M_72h	MP29_C_72h	-2.7346	1.31954	6.98585e-08	6.74126e-07	6.163	4.135	5.109	1.355	2.764	1.702	1.896	3.326	2.401	1.433	1.085	0.976	0.852	0.536	0.938	0.944	0.794	0.534	0.127	0.798	2.319	2.711	2.807	3.016	1.515	2.48	1.867	3.817	2.455	4.005	0.359	0.663	0.669
TRINITY_DN10143_c0_g1_i13	(+)-neomenthol dehydrogenase {ECO:0000303|PubMed:18599651};	MP29_M_72h	MP29_C_72h	2.6337	6.07654	9.40734e-142	1.4236e-139	112.655	99.595	95.182	122.336	113.575	107.965	73.989	49.728	95.458	65.218	47.855	61.832	632.815	630.675	621.859	969.522	824.789	677.429	107.005	155.209	180.602	308.679	359.439	203.534	274.356	278.081	240.069	371.104	212.532	287.899	194.88	229.95	220.831
TRINITY_DN10143_c0_g1_i17	(+)-neomenthol dehydrogenase {ECO:0000303|PubMed:18599651};	MP29_M_72h	MP29_C_72h	2.12214	3.11152	3.87359e-12	5.40848e-11	61.244	46.447	74.765	46.003	46.973	45.946	64.064	106.359	48.75	48.916	46.899	59.196	254.798	231.869	283.157	185.099	232.071	220.11	78.191	51.769	56.306	96.657	91.435	189.594	101.211	106.696	118.069	125.708	199.317	130.35	81.272	70.169	70.552
TRINITY_DN10143_c0_g1_i18	(+)-neomenthol dehydrogenase {ECO:0000303|PubMed:18599651};	MP29_M_72h	MP29_C_72h	3.33345	2.78926	1.4389e-10	1.79043e-09	4.784	4.033	11.335	5.603	5.04	7.665	5.893	9.374	3.344	5.239	2.754	4.608	54.519	75.812	72.831	71.014	56.85	65.727	7.157	8.876	11.836	24.726	20.99	11.948	20.034	17.624	22.543	31.38	26.666	27.48	9.6	10.956	13.173
TRINITY_DN10143_c0_g1_i22	(+)-neomenthol dehydrogenase {ECO:0000303|PubMed:18599651};	MP29_M_72h	MP29_C_72h	3.10357	2.02515	1.50409e-13	2.32245e-12	9.669	10.966	11.949	9.553	15.181	9.514	3.961	3.588	14.257	11.364	9.432	5.702	110.891	80.209	81.752	134.816	104.525	91.773	10.356	7.711	33.233	26.79	35.399	10.276	31.226	26.876	29.332	49.854	47.05	48.095	14.423	19.194	24.069
TRINITY_DN10143_c0_g1_i23	(+)-neomenthol dehydrogenase {ECO:0000303|PubMed:18599651};	MP29_M_72h	MP29_C_72h	3.35389	2.23931	2.84393e-11	3.73752e-10	8.4	3.466	8.98	9.253	5.921	8.52	11.572	14.566	8.451	12.177	5.481	12.664	77.271	72.559	61.937	77.924	75.128	53.913	14.211	6.956	7.415	22.899	27.176	43.597	33.957	38.367	27.175	32.472	82.605	49.307	7.689	10.182	12.402
TRINITY_DN10143_c0_g1_i24	(+)-neomenthol dehydrogenase {ECO:0000303|PubMed:18599651};	MP29_M_72h	MP29_C_72h	3.66614	5.52844	2.39798e-234	6.97565e-232	60.057	56.632	53.575	60.183	59.199	57.033	33.879	37.164	31.796	54.219	50.396	60.82	690.434	726.733	705.758	668.68	608.128	568.12	106.211	123.145	139.758	132.534	140.931	160.101	186.944	209.06	198.811	318.446	322.537	282.275	102.855	108.428	103.704
TRINITY_DN10143_c0_g1_i25	(+)-neomenthol dehydrogenase {ECO:0000303|PubMed:18599651};	MP29_M_72h	MP29_C_72h	3.61992	2.50291	9.89865e-21	2.19921e-19	6.373	9.377	5.9	7.978	11.196	7.198	8.287	4.813	5.649	16.348	14.7	14.16	98.404	78.419	81.098	168.725	175.659	137.611	71.195	50.032	32.536	91.769	76.61	90.616	17.808	17.76	21.748	85.986	68.552	85.067	18.764	23.829	27.741
TRINITY_DN10143_c0_g1_i7	(+)-neomenthol dehydrogenase {ECO:0000303|PubMed:18599651};	MP29_M_72h	MP29_C_72h	2.02057	4.17151	3.71831e-26	1.00075e-24	33.635	41.234	41.858	22.113	26.002	34.842	26.375	21.14	30.958	27.612	27.609	24.37	171.031	147.128	149.598	188.415	160.214	157.783	33.992	31.547	44.742	84.006	82.4	76.938	76.055	74.578	88.211	78.716	83.094	81.606	46.817	51.012	58.457
TRINITY_DN10152_c0_g1_i13	BAG family molecular chaperone regulator 5, mitochondrial;	MP29_M_72h	MP29_C_72h	2.59117	2.38937	1.12816e-07	1.06255e-06	2.063	2.388	0.847	2.999	2.947	1.927	3.231	0.904	2.078	2.2	4.377	5.337	10.227	11.159	10.426	1.513	1.778	2.561	0.921	0.938	1.677	1.756	1.466	2.31	1.979	2.606	1.032	1.426	3.941	0.145	1.116	0.682	1.339
TRINITY_DN10153_c0_g1_i27		MP29_M_72h	MP29_C_72h	-2.1397	0.885673	0.000381974	0.0021275	3.223	3.671	3.118	6.887	6.296	5.902	6.106	8.499	4.374	14.915	12.539	14.981	0.778	0.402	1.123	1.113	1.067	1.188	1.715	2.998	4.617	29.07	28.538	13.785	1.257	1.434	1.537	2.941	1.721	1.92	2.875	3.833	3.161
TRINITY_DN10153_c0_g1_i33		MP29_M_72h	MP29_C_72h	-2.02353	2.0853	2.85718e-07	2.5711e-06	51.301	72.589	76.319	124.667	127.562	113.357	123.954	125.418	125.525	335.056	313.513	339.691	16.341	14.034	17.89	18.734	14.947	12.032	145.657	103.138	57.493	618.333	581.367	343.151	27.753	31.459	22.698	41.621	39.873	42.8	87.372	73.754	68.553
TRINITY_DN10169_c0_g2_i5	Histone-lysine N-methyltransferase ATXR7 {ECO:0000305};	MP29_M_72h	MP29_C_72h	-9.00622	-0.256214	2.02653e-09	2.30362e-08	0.329	0.418	0.326	0.686	0.942	0.899	0.516	0.476	0.751	0	0	0.474	0	0	0	0.666	0.593	1.09	0.173	0	0.686	0.77	0	0.619	0.361	0.084	0	0	0.508	0.863	0	0	0.205
TRINITY_DN1017_c1_g1_i2	Phosphatidylinositol/phosphatidylcholine transfer protein SFH3;	MP29_M_72h	MP29_C_72h	4.90096	2.10438	1.75877e-24	4.49647e-23	0.037	0.056	0.028	0.018	0.035	0.052	0.125	0.126	0.166	0.009	0.074	0.073	1.223	1.194	1.271	0.327	0.166	0.218	2.06	2.653	2.145	0.349	0.322	0.677	0.052	0.073	0.124	0.049	0.047	0.136	0.52	0.387	0.4
TRINITY_DN1017_c1_g1_i3	Phosphatidylinositol/phosphatidylcholine transfer protein SFH3;	MP29_M_72h	MP29_C_72h	-3.75912	0.401679	0.0019893	0.00939944	1.972	0.929	1.768	1.39	1.613	0.942	3.151	2.295	3.518	0.356	0.482	0.474	0.086	0.244	0	0	0.237	0.207	0.852	2.394	1.829	0.647	1.331	1.74	0.732	0.241	0.65	0.138	0	0.204	1.92	2.414	1.813
TRINITY_DN10170_c0_g1_i1		MP29_M_72h	MP29_C_72h	-4.60735	3.99699	1.65823e-31	5.28067e-30	33.443	31.773	36.936	26.916	23.291	27.358	22.361	28.257	21.695	0.904	0.464	0.785	0.902	1.072	2.233	11.182	8.985	7.858	11.3	15.304	10.715	13.277	12.517	15.312	18.571	21.151	19.437	3.561	3.847	3.656	117.741	104.512	105.507
TRINITY_DN10175_c0_g2_i2		MP29_M_72h	MP29_C_72h	-2.17133	1.97102	4.15881e-09	4.58179e-08	5.021	4.201	4.067	3.035	4.761	5.055	4.397	0	4.339	2.136	1.289	1.651	0.902	0.975	1.086	2.699	3.035	2.289	4.741	5.155	4.17	3.091	3.296	2.233	4.596	5.484	4.715	1.131	0.734	2.288	9.259	9.122	8.516
TRINITY_DN10205_c0_g1_i3	Probable beta-D-xylosidase 5;	MP29_M_72h	MP29_C_72h	5.45234	0.58357	0.00171461	0.00824669	0	0.149	0	0.264	0	0	0	0	0.131	0	0.464	0	0.852	2.315	3.344	4.938	3.864	3.041	0	0	0	0.544	0.198	0	0.062	0.126	0	0	1.204	0.33	0	0	0.418
TRINITY_DN1021_c0_g1_i19	Malonyl-CoA:anthocyanidin 5-O-glucoside-6''-O-malonyltransferase;	MP29_M_72h	MP29_C_72h	-3.99917	-0.52162	0.000921626	0.00472278	5.332	4.163	3.183	2.568	2.119	5.487	6.382	12.116	2.96	4.929	6.863	3.367	0.161	0.512	0	0	0.652	0.665	0.944	0.69	0	0	0.333	2.832	2.308	3.433	1.764	0.148	0.395	1.959	2.487	0	1.19
TRINITY_DN1021_c0_g1_i3	Phenolic glucoside malonyltransferase 1;	MP29_M_72h	MP29_C_72h	-2.8851	2.70975	4.09385e-19	8.46559e-18	6.053	7.723	6.44	6.535	6.374	5.66	7.7	7.341	6.897	4.162	4.34	3.522	0.79	1.072	0.876	1.089	1.197	1.003	3.015	0.377	1.644	0.513	0.842	0.744	4.689	5.327	4.777	1.22	2.869	1.464	1.693	2.7	2.064
TRINITY_DN1021_c1_g2_i2		MP29_M_72h	MP29_C_72h	-2.29394	2.30141	6.73115e-12	9.23301e-11	2.702	2.621	2.652	2.146	3.113	2.454	1.807	0.768	1.545	0.931	0.668	0.785	0.618	0.524	0.481	1.803	0.735	0.567	0.829	0.733	0	2.69	1.32	1.498	0.443	1.099	0.763	3.158	2.972	1.27	0	0.138	0.158
TRINITY_DN1021_c2_g1_i15	MLO-like protein 3;	MP29_M_72h	MP29_C_72h	2.32446	3.09953	2.21344e-07	2.01441e-06	2.182	2.769	0.931	4.715	4.229	3.215	3.169	3.501	2.191	2.656	2.383	3.12	10.017	9.271	10.228	9.076	16.251	16.827	3.061	0.981	2.526	8.41	4.98	9.067	7.76	9.074	10.049	5.883	5.39	6.215	0	1.751	2.24
TRINITY_DN1021_c2_g1_i5	MLO-like protein 3;	MP29_M_72h	MP29_C_72h	2.39219	0.544634	2.38971e-05	0.000164338	0.383	0.251	0.316	0	0.157	0.553	0.178	0	0	0	0.556	0	1.939	1.377	1.616	3.812	2.3	2.354	0	0	0	1.674	1.258	1.73	1.711	3.778	0.815	1.81	0.508	0.495	0	0	0.428
TRINITY_DN10242_c0_g1_i10	Haloacid dehalogenase-like hydrolase domain-containing protein 3;	MP29_M_72h	MP29_C_72h	2.21162	3.02457	2.53525e-11	3.3428e-10	1.589	3.011	2.401	2.181	2.101	1.97	2.047	0.224	1.991	3.578	1.938	2.491	11.783	9.941	10.685	8.423	6.614	6.495	0.334	4.454	0	2.115	3.961	3.963	4.534	5.442	4.034	3.62	1.956	2.899	5.429	3.594	3.598
TRINITY_DN10242_c0_g1_i5	Haloacid dehalogenase-like hydrolase domain-containing protein 3;	MP29_M_72h	MP29_C_72h	2.65211	-0.396663	0.000837213	0.00433453	0.183	0.307	0.447	0.501	0.375	0.354	0.205	0	0.236	0.557	0.325	0.109	2.038	1.693	2.369	2.118	0.51	2.049	0.357	0	0	0.626	0.405	1.112	0.577	1.224	0.382	1.023	1.242	0.785	0.984	1.17	1.497
TRINITY_DN1026_c1_g1_i1	12-oxophytodienoate reductase 2 {ECO:0000303|PubMed:10333582};	MP29_M_72h	MP29_C_72h	3.93908	5.59892	4.2549e-101	4.33544e-99	31.964	25.854	38.881	44.614	38.271	43.086	51.931	59.831	46.349	185.578	187.255	163.089	484.474	504.635	480.725	434.012	503.887	482.036	161.721	150.852	163.028	285.893	218.134	220.228	99.418	102.374	109.495	272.999	231.072	278.057	136.714	102.927	114.98
TRINITY_DN1026_c1_g1_i4	12-oxophytodienoate reductase 1 {ECO:0000303|PubMed:10333582};	MP29_M_72h	MP29_C_72h	7.0744	0.27825	2.13667e-12	3.04233e-11	0.128	0.158	0	0.237	0	0	0	0	0	0	0	0	18.367	12.597	13.893	27.677	24.75	29.283	0	0	0	2.865	2.391	0.184	0.773	2.219	0.33	64.816	42.036	52.807	0	0	0
TRINITY_DN1026_c1_g1_i5	12-oxophytodienoate reductase 2 {ECO:0000303|PubMed:10333582};	MP29_M_72h	MP29_C_72h	2.61446	2.12803	1.34431e-09	1.55009e-08	5.423	7.723	3.685	10.573	9.923	7.501	8.261	0	9.848	18.347	20.255	19.178	34.498	36.024	31.635	30.751	33.072	16.195	47.904	46.409	10.344	34.071	37.333	19.537	15.273	12.632	19.056	30.013	20.11	20.237	18.642	12.329	15.172
TRINITY_DN10264_c0_g1_i1	Zinc finger protein CONSTANS-LIKE 2;	MP29_M_72h	MP29_C_72h	-3.67525	1.22023	4.83598e-09	5.29666e-08	2.849	2.807	2.252	3.096	2.511	3.344	0.196	0.165	0.402	1.67	0.649	0.812	0.074	0.292	0.222	0.387	0.842	0.294	0.127	0.399	0.283	0.719	1.84	1.092	2.195	1.308	1.506	2.558	1.082	1.27	0.113	0.092	0.102
TRINITY_DN10264_c0_g1_i10	Zinc finger protein CONSTANS-LIKE 2;	MP29_M_72h	MP29_C_72h	-3.16125	3.23889	1.75775e-19	3.69885e-18	16.187	16.291	21.283	15.807	16.637	15.909	5.448	1.4	4.051	7.832	4.878	5.748	2.248	2.412	1.32	2.566	3.698	4.85	1.047	2.233	2.461	13.585	12.798	7.559	12.779	12.674	8.223	17.126	13.018	13.013	1.211	0.866	0.79
TRINITY_DN10264_c0_g1_i11	Zinc finger protein CONSTANS-LIKE 2;	MP29_M_72h	MP29_C_72h	-2.92469	2.75434	2.40138e-10	2.93471e-09	12.225	13.503	6.04	6.588	7.979	8.348	1.629	2.46	2.2	1.433	5.305	5.593	1.433	1.048	1.69	2.287	2.323	2.659	4.741	5.047	3.441	0	5.323	6.312	4.483	5.568	7.996	10.496	10.714	8.3	0.908	3.032	0.892
TRINITY_DN10264_c0_g1_i8	Zinc finger protein CONSTANS-LIKE 2;	MP29_M_72h	MP29_C_72h	-10.1537	0.838582	9.89109e-13	1.4435e-11	1.808	2.351	5.025	6.808	1.509	0	0	0	1.371	1.579	0	0	0	0	0	3.522	1.221	0	0	0	0	5.699	4.283	1.305	2.092	0.827	3.198	0	2.897	5.653	1.144	0	1.748
TRINITY_DN10270_c0_g1_i3	Probable CCR4-associated factor 1 homolog 9;	MP29_M_72h	MP29_C_72h	9.6859	0.367009	4.85133e-13	7.21506e-12	0	0	0	0	0.419	0	0.57	0.603	0.113	0.438	0	0	0.729	0.719	1.172	0	0	0	1.381	0.507	0.958	0	0	0	0	0.115	0.165	0.797	0	0	0	0.387	0.493
TRINITY_DN10270_c0_g1_i5	Probable CCR4-associated factor 1 homolog 9;	MP29_M_72h	MP29_C_72h	-8.51806	-0.705073	9.7808e-06	7.14026e-05	0.621	0.4	0.13	0.589	0	0.631	0	0	0.218	0	0.9	0.538	0	0	0	1.283	0.806	0.697	0	1.186	0	0.842	0.572	0.841	0.917	0	0.536	0	0.865	0.941	0.672	0	0
TRINITY_DN10278_c0_g1_i8		MP29_M_72h	MP29_C_72h	-3.62979	-0.507568	0.000122514	0.000747396	1.598	2.658	3.499	2.683	1.378	1.867	1.869	5.047	1.222	1.488	1.4	2.281	0.124	0.219	0.284	0	0.344	0	0.575	0.464	0.49	5.36	4.408	4.717	1.206	1.936	1.702	1.849	2.558	1.513	4.057	2.47	2.045
TRINITY_DN10296_c0_g1_i25	16 kDa phloem protein 1 {ECO:0000303|PubMed:29320165};	MP29_M_72h	MP29_C_72h	2.04901	2.65788	1.96228e-13	3.01088e-12	4.894	4.424	4.169	3.765	4.621	6.023	1.78	4.347	3.806	2.373	3.496	3.412	18.935	18.469	18.174	24.397	16.275	17.492	20.356	18.227	17.727	9.909	9.908	12.712	5.905	7.357	4.56	6.571	6.312	5.304	6.725	8.376	6.117
TRINITY_DN103_c1_g1_i5	Pectin acetylesterase 10 {ECO:0000303|PubMed:25115560};	MP29_M_72h	MP29_C_72h	-2.22302	4.49912	3.86532e-30	1.18262e-28	20.898	19.664	19.022	36.372	36.571	34.764	12.524	13.905	9.691	14.732	10.944	11.888	3.891	3.618	5.281	24.494	21.811	20.815	9.701	11.281	10.257	20.147	19.451	15.476	8.966	7.87	6.18	15.041	12.905	12.247	6.384	6.045	8.116
TRINITY_DN103_c1_g1_i6	Pectin acetylesterase 10 {ECO:0000303|PubMed:25115560};	MP29_M_72h	MP29_C_72h	-2.27401	4.13298	7.58375e-45	3.38723e-43	15.795	15.064	14.769	23.547	26.412	24.896	5.483	5.776	5.352	9.356	8.087	9.845	3.113	3.289	3.023	19.145	19.049	18.778	7.192	8.876	8.254	12.189	13.089	15.786	6.328	6.97	7.366	10.358	12.115	15.088	3.149	4.312	3.179
TRINITY_DN103_c1_g1_i7	Pectin acetylesterase 10 {ECO:0000303|PubMed:25115560};	MP29_M_72h	MP29_C_72h	-2.04523	2.6296	1.55147e-09	1.78018e-08	9.943	9.098	8.348	17.997	13.847	16.202	3.783	1.731	5.387	6.965	5.008	6.898	1.828	1.9	2.912	15.418	12.766	9.122	4.557	2.696	4.78	10.73	14.357	7.405	3.514	3.328	3.095	8.411	5.126	7.03	3.083	3.068	3.514
TRINITY_DN103_c1_g1_i8	Pectin acetylesterase 10 {ECO:0000303|PubMed:25115560};	MP29_M_72h	MP29_C_72h	-3.36263	2.11423	3.33224e-14	5.34061e-13	3.962	5.074	3.601	5.207	1.273	3.837	0.846	0	2.252	0	0	0	0.482	0.451	0.284	0	0	1.439	2.486	0.528	0.022	0	0	0	1.268	1.497	1.775	2.912	3.65	0.727	0.369	0.028	0.149
TRINITY_DN103_c3_g1_i2	Pectin acetylesterase 12 {ECO:0000303|PubMed:25115560};	MP29_M_72h	MP29_C_72h	-2.09445	2.17265	1.32888e-07	1.24036e-06	20.78	18.651	21.311	22.201	17.248	19.65	18.88	17.571	19.102	28.954	22.1	23.503	6.077	4.666	3.319	16.858	20.673	19.235	5.477	6.838	4.16	12.086	12.07	7.018	20.9	18.451	16.868	8.627	9.481	5.217	10.895	13.85	16.232
TRINITY_DN1030_c0_g1_i23	Multiple C2 and transmembrane domain-containing protein 1;	MP29_M_72h	MP29_C_72h	-5.58356	-0.291538	5.77667e-05	0.00037261	0.447	0.242	0.409	0	0.872	0.086	0.16	0	0.637	0.155	0.102	0	0.025	0	0	0.048	0.308	0	0.322	0	0.152	0.051	0	0.512	0.247	0	0	0.118	0.837	0.136	0	0.111	0.139
TRINITY_DN10302_c0_g1_i4		MP29_M_72h	MP29_C_72h	7.84291	3.23907	2.70947e-87	2.33668e-85	0.128	0.149	0.223	0.158	0.14	0.121	0.436	0	0.148	0	1.484	0.383	39.068	38.143	41.579	7.769	12.683	11.443	15.327	13.471	13.361	5.309	5.198	8.69	0.577	0.241	1.063	4.348	4.129	5.876	7.264	8.745	11.639
TRINITY_DN1031_c0_g1_i56	Uncharacterized protein sll0005;	MP29_M_72h	MP29_C_72h	-2.48626	0.0748755	8.25003e-05	0.000518854	0.703	0.688	0.679	0.387	0.384	0.976	0.418	0	0.725	0.292	0	0	0.136	0.122	0.111	0.085	0	0.523	1.266	0	0	0	0.229	0	0.557	0.492	0.516	0.482	0	0	0.709	0.783	0.446
TRINITY_DN10316_c0_g1_i18	Serine carboxypeptidase 1;	MP29_M_72h	MP29_C_72h	2.57739	1.81912	7.5509e-10	8.84847e-09	37.679	45.09	28.337	46.707	51.787	47.761	53.801	80.387	51.273	34.111	47.354	57.115	223.92	187.232	213.238	231.716	269.232	255.703	163.93	143.745	200.769	391.032	325.599	244.772	65.853	96.011	82.65	88.386	61.554	60.186	139.428	126.323	103.081
TRINITY_DN103259_c0_g1_i7		MP29_M_72h	MP29_C_72h	-2.52229	1.75459	9.98412e-07	8.39004e-06	8.673	8.206	6.44	5.093	4.761	5.686	8.67	7.03	8.73	2.884	3.904	3.549	1.766	1.523	0.728	2.892	2.477	1.275	2.52	1.531	2.602	1.222	3.171	3.693	4.823	4.469	3.755	2.833	2.869	5.236	2.062	3.308	4.267
TRINITY_DN10326_c0_g1_i15	Aspartate aminotransferase 3, chloroplastic;	MP29_M_72h	MP29_C_72h	2.23252	7.86267	3.57857e-71	2.47733e-69	83.402	66.242	65.291	63.613	72.008	65.657	68.15	61.338	57.647	63.858	71.856	61.458	333.823	340.525	335.297	307.474	306.239	254.275	82.989	70.826	74.349	79.549	84.355	105.474	122.771	118.7	135.484	118.202	130.859	126.52	86.029	93.095	88.466
TRINITY_DN10326_c0_g1_i18	Aspartate aminotransferase 3, chloroplastic;	MP29_M_72h	MP29_C_72h	5.09626	0.236691	5.06017e-07	4.42375e-06	0.1	0	0.056	0.237	0.488	0	0.08	0	0.655	0.274	0	0.648	1.42	1.45	2.369	0.169	0.901	1.439	0	0.421	0.109	0.852	1.57	1.131	0.69	0.502	0.567	0.423	0.527	0.911	0	0.654	0.818
TRINITY_DN10326_c0_g1_i20	Aspartate aminotransferase, cytoplasmic;	MP29_M_72h	MP29_C_72h	2.34178	3.19226	3.68839e-20	7.97064e-19	8.162	5.92	7.501	7.336	8.057	7.034	9.364	5.825	7.892	11.218	6.334	7.171	38.685	34.44	35.854	44.487	49.88	33.708	5.926	10.116	6.588	19.633	16.915	10.827	18.014	15.95	11.782	14.441	16.799	14.991	16.4	11.058	11.044
TRINITY_DN10326_c0_g1_i22	Aspartate aminotransferase 3, chloroplastic;	MP29_M_72h	MP29_C_72h	2.20075	8.6436	1.16601e-135	1.6872e-133	114.828	130.875	133.448	121.966	111.421	129.015	105.857	107.934	110.666	144.056	148.674	141.785	579.74	586.574	575.037	454.016	464.141	445.494	131.549	140.498	154.491	198.283	190.584	144.015	213.821	218.908	216.938	195.443	166.79	175.516	163.622	138.753	148.234
TRINITY_DN10326_c0_g1_i7	Aspartate aminotransferase, cytoplasmic;	MP29_M_72h	MP29_C_72h	3.22648	-0.592031	0.000535554	0.00288751	0.356	0.13	0.112	0.158	0.497	1.028	0.205	0	0.384	0.155	0.241	0.328	1.643	1.937	1.912	1.246	1.221	1.733	1.715	0.96	0.109	0.39	2.152	0.889	0.546	0.597	0.619	1.643	0	1.425	0.199	0.544	0.679
TRINITY_DN10336_c0_g1_i6		MP29_M_72h	MP29_C_72h	-2.38327	1.04496	3.74259e-06	2.91186e-05	2.748	4.321	3.75	5.014	5.354	4.139	4.727	3.909	3.492	1.689	1.131	3.184	0.704	0.792	0.555	2.662	1.612	2.79	2.267	5.576	2.21	4.015	2.277	2.107	4.442	2.323	1.269	1.918	1.213	3.355	2.402	2.359	2.371
TRINITY_DN10347_c0_g1_i9	Protein NUCLEAR FUSION DEFECTIVE 4 {ECO:0000303|PubMed:16698901};	MP29_M_72h	MP29_C_72h	-7.92321	-1.23943	1.94262e-05	0.000135669	0.475	0.493	0.168	0.018	0.331	0.976	0	0.496	0.131	0.064	1.076	0	0	0	0	0	0	0	0	0	0	0	0	0	0.381	0.01	0.01	0.177	0	0	0.151	0	0.158
TRINITY_DN1036_c2_g1_i1	Fasciclin-like arabinogalactan protein 1;	MP29_M_72h	MP29_C_72h	-2.14513	6.29094	9.27976e-135	1.33588e-132	121.438	121.768	120.364	90.661	93.528	94.311	99.234	107.176	95.082	86.614	88.605	87.498	26.234	28.556	27.304	68.328	73.09	62.686	76.12	79.745	75.667	92.21	87.515	50.924	111.558	109.533	107.968	61.767	55.017	61.65	108.255	96.55	96.666
TRINITY_DN10362_c0_g1_i1	Casparian strip membrane protein 5;	MP29_M_72h	MP29_C_72h	-3.96767	-0.00169902	0.000488698	0.0026594	2.255	2.862	3.164	2.929	3.218	1.884	1.211	0.224	2.296	0	0.176	0.082	0.346	0.158	0	1.295	1.363	1.417	0	0.377	0	0.359	0.416	1.17	0.938	0.481	1.166	0.128	1.006	0.465	4.076	1.53	2.696
TRINITY_DN10395_c1_g1_i1		MP29_M_72h	MP29_C_72h	2.47497	5.62238	7.03262e-66	4.51753e-64	40.729	39.682	30.626	49.548	53.853	51.692	41.383	19.418	36.091	26.982	39.74	37.49	207.986	199.707	206.735	91.551	151.94	147.79	44.556	23.35	17.095	79.406	96.539	54.772	97.275	104.677	90.502	35.069	31.022	42.403	27.154	41.576	48.519
TRINITY_DN10395_c1_g1_i3		MP29_M_72h	MP29_C_72h	2.00944	5.47299	1.03108e-84	8.65294e-83	39.688	43.074	43.32	42.731	48.456	38.229	31.778	49.446	22.28	48.122	50.98	46.696	170.265	164.293	170.782	70.373	101.313	154.438	17.571	53.128	57.297	80.186	63.24	114.261	73.046	76.985	92.73	31.911	32.056	47.222	46.94	16.393	14.038
TRINITY_DN10400_c0_g1_i2	Chaperone protein dnaJ 11, chloroplastic;	MP29_M_72h	MP29_C_72h	2.4088	4.64788	4.94264e-15	8.30077e-14	3.195	6.412	4.914	6.324	8.092	6.023	15.551	9.86	13.707	18.037	9.525	16.596	30.483	21.027	25.503	21.917	22.795	19.083	98.651	68.939	83.724	98.279	96.934	100.679	8.657	10.486	7.944	25.065	33.467	18.947	31.901	36.149	37.54
TRINITY_DN10400_c0_g1_i3	Chaperone protein dnaJ 11, chloroplastic;	MP29_M_72h	MP29_C_72h	2.24766	3.16826	1.12144e-07	1.05693e-06	5.697	2.36	4.123	4.266	4.482	3.75	13.833	4.492	14.196	9.612	3.478	6.268	21.986	21.575	14.226	33.256	26.777	18.712	28.411	56.503	53.715	70.955	67.316	36.608	7.039	7.703	7.397	28.813	15.934	11.044	26.265	21.608	20.081
TRINITY_DN10400_c0_g1_i5	Chaperone protein dnaJ 11, chloroplastic;	MP29_M_72h	MP29_C_72h	-12.788	3.43441	1.00812e-66	6.52813e-65	13.658	15.938	9.762	20.257	15.512	12.668	3.783	7.575	7.482	3.934	0	0	0	0	0	0	0	0	0	0	0	0	0	4.224	10.811	18.241	8.109	0	36.976	21.972	0	0	0
TRINITY_DN10402_c1_g1_i5		MP29_M_72h	MP29_C_72h	2.05229	3.81585	6.37872e-32	2.05816e-30	19.301	19.776	18.091	19.492	20.945	20.791	41.784	61.756	27.675	81.895	89.069	86.741	78.518	80.928	75.854	20.767	29.753	32.106	322.499	151.305	163.572	32.387	27.955	64.371	30.484	41.632	32.953	29.354	61.272	43.983	343.643	246.352	261.532
TRINITY_DN10418_c0_g1_i11		MP29_M_72h	MP29_C_72h	2.66547	3.36171	2.09203e-10	2.57289e-09	0.913	2.007	1.991	0	1.186	1.339	1.682	0	1.502	2.455	0.881	0.502	10.252	12.987	7.81	8.145	8.819	10.484	3.544	1.866	3.201	0.596	0.759	0.638	2.937	2.899	1.135	1.967	0	5.042	0	0	0.586
TRINITY_DN1042_c0_g1_i1	Transcription factor MYB73 {ECO:0000303|PubMed:11597504};	MP29_M_72h	MP29_C_72h	-2.42365	3.39826	3.13105e-15	5.30916e-14	20.077	23.865	16.816	10.696	16.995	14.906	9.863	4.755	7.098	22.893	15.562	19.397	4.842	3.472	2.961	14.68	19.582	15.922	10.08	13.395	19.937	10.104	12.902	12.006	6.967	7.912	5.582	7.899	4.346	4.965	19.701	14.577	18.119
TRINITY_DN10441_c0_g1_i1		MP29_M_72h	MP29_C_72h	-5.14377	2.97507	8.37701e-30	2.54222e-28	13.366	18.558	14.88	12.728	12.208	12.426	11.483	18.018	10.826	0.192	0.167	0.347	0.457	0.621	0.222	1.319	1.482	0.697	0.518	0.151	0.098	1.653	1.975	2.078	3.504	4.312	4.302	0.059	0	0.175	7.614	6.966	7.688
TRINITY_DN10455_c0_g1_i1	Inactive beta-amylase 9;	MP29_M_72h	MP29_C_72h	4.26622	4.667	3.79804e-20	8.20129e-19	1.004	0.966	2.634	9.509	9.914	12.141	5.75	17.24	0.437	20.538	6.214	11.45	26.988	29.603	32.054	33.014	38.228	41.293	76.902	30.037	29.737	118.046	86.59	89.727	19.869	8.069	7.552	11.48	9.538	22.108	27.56	15.14	19.467
TRINITY_DN1046_c1_g1_i50	Tetracycline resistance protein, class A;	MP29_M_72h	MP29_C_72h	-3.04553	1.5982	0.00153577	0.00746709	9.623	7.007	9.297	5.559	12.234	9.462	5.341	0	6.818	5.239	7.095	5.556	0.79	0.122	2.196	7.189	5.69	1.787	2.555	0	2.036	1.242	3.628	9.802	10.471	8.111	1.186	12.985	18.474	13.488	2.904	3.428	4.388
TRINITY_DN1046_c2_g1_i1	Probable serine/threonine-protein kinase PBL2 {ECO:0000305};	MP29_M_72h	MP29_C_72h	3.52334	3.04386	4.38331e-18	8.61365e-17	4.154	2.537	1.787	7.468	9.531	3.534	10.192	3.277	7.857	2.109	7.401	6.451	37.314	28.47	31.474	28.996	20.993	10.408	26.904	22.39	32.481	15.577	13.172	5.771	5.359	8.153	9.409	18.74	14.147	15.369	17.544	21.147	9.715
TRINITY_DN1046_c2_g1_i2	Probable serine/threonine-protein kinase PBL2 {ECO:0000305};	MP29_M_72h	MP29_C_72h	2.81814	3.31702	2.13163e-18	4.26348e-17	6.017	4.433	7.594	11.681	6.4	11.104	14.474	18.222	16.885	20.921	14.588	17.08	34.498	49.985	42.702	20.961	25.545	32.248	41.897	45.956	40.419	27.068	27.238	26.671	15.469	8.058	8.45	27.308	34.878	27.974	13.232	18.42	26.784
TRINITY_DN10463_c0_g1_i4	Rust resistance kinase Lr10 {ECO:0000312|EMBL:AAC49629.1};	MP29_M_72h	MP29_C_72h	3.91359	-0.117013	7.71164e-07	6.57886e-06	1.223	1.236	0.865	3.184	0.427	2.445	5.839	1.935	3.256	7.485	7.809	2.765	18.947	14.826	16.2	5.18	3.129	6.953	19.505	7.161	6.37	0	4.45	3.016	3.731	0.366	5.416	5.774	3.791	12.15	0.549	3.207	3.523
TRINITY_DN10479_c0_g1_i1	UDP-glycosyltransferase 90A1;	MP29_M_72h	MP29_C_72h	2.47551	4.2408	2.60003e-52	1.33798e-50	4.501	3.931	4.672	5.04	5.145	3.344	3.294	1.789	3.579	5.468	6.047	7.326	23.937	24.012	24.972	38.206	35.597	29.163	9.551	9.211	5.379	6.5	8.005	4.398	18.2	16.797	15.682	28.842	25.415	26.287	10.933	9.675	10.896
TRINITY_DN1048_c0_g2_i3	Disease resistance protein RPM1;	MP29_M_72h	MP29_C_72h	-2.23434	3.40146	3.48759e-23	8.4471e-22	13.722	14.832	13.298	13.124	11.327	9.151	10.406	16.326	12.249	8.799	11.982	5.575	3.384	2.68	2.813	2.106	4.113	5.166	2.393	3.699	3.953	0.37	0.863	1.353	9.471	10.267	9.739	4.112	4.129	5.382	7.992	6.137	7.865
TRINITY_DN10489_c0_g1_i17	Thaumatin-like protein 1 {ECO:0000303|PubMed:15988566};	MP29_M_72h	MP29_C_72h	-2.17502	0.515928	0.00115838	0.00580408	1.534	1.719	2.057	1.029	0.532	1.391	1.104	2.188	0.506	0.265	0.26	0.164	0.371	0.597	0.185	2.251	1.067	1.188	0.725	0.96	0.904	0.236	0.437	0.619	3.195	2.962	3.539	1.072	0	0.679	3.707	1.907	1.943
TRINITY_DN10501_c0_g1_i26	Allene oxide cyclase, chloroplastic {ECO:0000303|Ref.1, ECO:0000303|Ref.2};	MP29_M_72h	MP29_C_72h	-2.6857	3.54389	0.000217835	0.00126972	10.764	10.436	8.692	6.263	7.769	7.069	0.409	0	0.812	53.389	32.014	46.358	0.445	0.987	3.245	21.384	22.925	21.687	0	3.117	6.011	42.213	46.138	30.885	6.029	7.431	6.541	14.844	6.556	7.583	2.97	8.072	6.117
TRINITY_DN10501_c0_g1_i40	Allene oxide cyclase, chloroplastic {ECO:0000303|Ref.1, ECO:0000303|Ref.2};	MP29_M_72h	MP29_C_72h	-2.51126	3.77714	1.08685e-27	3.08332e-26	34.265	24.841	27.537	19.642	22.235	25.31	10.895	5.076	13.907	223.048	239.385	226.108	4.545	5.385	5.194	47.101	31.993	30.297	18.538	33.466	33.625	276.529	291.136	201.214	22.157	18.409	20.5	28.095	22.838	18.656	22.481	24.28	20.239
TRINITY_DN10516_c0_g1_i5	Pentatricopeptide repeat-containing protein At1g34160;	MP29_M_72h	MP29_C_72h	8.68381	-0.59252	1.36967e-07	1.27546e-06	0	0	0	0.8	0	0	0	0	0	0	0.241	0.192	0.531	0.305	0.605	0	0.605	0	0	0.237	0.762	0	0	0.541	0	0	0.248	0.866	0.348	0	0	0	0.112
TRINITY_DN10539_c0_g1_i7	B-box domain protein 31 {ECO:0000303|PubMed:19920209};	MP29_M_72h	MP29_C_72h	-4.58668	0.810581	1.07771e-11	1.45868e-10	4.656	4.702	3.518	5.902	3.758	3.56	0.401	0.671	0.751	4.856	6.696	5.42	0.185	0.122	0.234	0.823	0.984	0.774	1.277	0.863	1.916	1.602	3.067	2.185	2.082	1.968	2.559	6.099	4.741	3.83	1.069	0.295	0.4
TRINITY_DN10551_c0_g1_i1	Small heat shock protein, chloroplastic;	MP29_M_72h	MP29_C_72h	2.47585	2.1117	9.2048e-13	1.3472e-11	1.762	1.979	1.936	2.806	3.226	2.687	1.273	0.7	2.436	1.634	1.335	1.825	9.869	10.915	10.734	1.343	0.344	0.294	1.91	3.376	2.221	3.83	5.011	2.958	1.597	1.852	0.784	1.574	3.048	0.989	2.052	2.617	2.203
TRINITY_DN10551_c0_g1_i2	Small heat shock protein, chloroplastic;	MP29_M_72h	MP29_C_72h	2.80795	0.552677	3.1265e-06	2.46118e-05	0.338	0.53	0.437	0.22	0	0.156	0.107	0	0.218	0	0.686	0.082	3.384	3.435	2.357	0.206	0	0.207	0.667	1.316	0.261	1.027	0	0.87	0.567	0.293	0.475	0.334	1.091	0.834	0	0.157	0.874
TRINITY_DN10564_c0_g1_i1	Protein DOWNSTREAM OF FLC;	MP29_M_72h	MP29_C_72h	-3.31843	1.30112	4.39446e-10	5.2538e-09	6.354	6.589	7.975	7.626	9.095	6.835	2.038	3.812	3.85	0.128	0.13	0.21	0.482	0.621	0.987	2.19	2.738	1.188	6.076	0.464	3.974	3.502	4.741	4.253	5.957	5.358	6.438	1.367	0.743	0.795	16.608	17.757	17.859
TRINITY_DN10570_c0_g1_i1	FCS-Like Zinc finger 6 {ECO:0000303|PubMed:24901469};	MP29_M_72h	MP29_C_72h	-3.51635	0.102869	0.000490524	0.00266844	3.552	2.658	3.75	1.689	1.805	0.484	1.887	3.569	3.291	6.663	3.645	3.978	0.593	0.061	0.234	1.017	0.45	1.242	0	1.154	0.762	0.986	2.1	0.88	1.927	2.365	1.527	1.387	0	1.435	2.015	3.308	2.631
TRINITY_DN10570_c0_g1_i3	FCS-Like Zinc finger 6 {ECO:0000303|PubMed:24901469};	MP29_M_72h	MP29_C_72h	-2.39602	0.96257	3.64301e-05	0.000242909	5.496	5.334	6.412	4.697	4.752	5.116	5.964	6.418	6.391	7.677	8.56	7.08	0.692	1.632	0.864	0.375	1.387	1.417	0.782	2.006	1.666	1.263	1.279	2.339	3.246	3.464	3.157	2.951	4.543	2.54	2.469	1.318	2.064
TRINITY_DN10575_c0_g1_i2	Laccase-4;	MP29_M_72h	MP29_C_72h	-3.65546	0.208654	7.06247e-07	6.05818e-06	1.205	1.979	1.191	0.915	1.761	1.823	3.08	1.614	1.816	1.543	0.352	1.186	0.136	0.11	0.086	0.097	0.344	0.392	0.15	0.248	0.065	0.657	0.27	0.59	0.979	1.13	0.929	0.059	0.433	0.65	0.34	0.534	0.586
TRINITY_DN10579_c0_g1_i1	Disease resistance response protein 206;	MP29_M_72h	MP29_C_72h	3.13744	6.77242	2.14913e-196	5.0697e-194	27.445	26.997	31.417	36.864	39.544	37.633	43.902	50.194	42.613	50.596	55.524	51.066	255.181	255.881	243.219	158.838	172.482	144.041	360.507	244.327	257.423	164.12	163.657	161.551	80.724	89.324	79.689	86.183	93.083	91.06	109.901	108.944	109.858
TRINITY_DN10579_c0_g2_i1	Disease resistance response protein 206;	MP29_M_72h	MP29_C_72h	-4.14554	0.629991	2.87654e-08	2.90098e-07	5.076	4.851	3.722	2.384	3.366	3.439	0.997	4.94	1.318	0.301	0.584	0.082	0.222	0.426	0.099	1.174	1.671	0.436	3.636	1.736	0.534	0.246	1.019	0.57	3.349	3.286	2.414	0.089	0.15	0.427	1.863	3.179	3.654
TRINITY_DN1058_c0_g1_i5	Polyphenol oxidase, chloroplastic;	MP29_M_72h	MP29_C_72h	-11.292	1.9537	0.000104952	0.000648863	4.711	0.009	1.396	0	0	0.026	0	0	0	0	3.737	0	0	0	0	0	0.925	0	0	2.33	0	1.119	0	0	3.411	0.366	3.931	0	0	0.155	0	0	0
TRINITY_DN10581_c0_g1_i5	Subtilisin-like protease SBT5.3;	MP29_M_72h	MP29_C_72h	-3.86789	4.11767	3.23006e-40	1.29811e-38	19.483	17.183	19.887	10.186	11.144	10.707	13.486	22.851	11.934	10.077	11.639	10.83	0.889	1.255	1.74	1.573	2.525	1.58	2.888	1.769	2.494	1.181	2.027	1.015	15.397	16.107	15.971	4.082	1.891	3.607	8.276	7.16	6.619
TRINITY_DN10581_c0_g1_i7	Subtilisin-like protease SBT5.3;	MP29_M_72h	MP29_C_72h	-4.38901	0.302296	0.000111899	0.000687495	1.726	4.349	4.16	1.17	1.57	0.735	3.311	4.376	2.549	1.351	0.547	0.931	0	0.183	0.308	0	0	0	0	0	0	0.442	0.114	0	0.35	0.419	0.691	0.698	0.188	0	0	0	0.363
TRINITY_DN10587_c0_g1_i2	Plant UBX domain-containing protein 8 {ECO:0000303|Ref.5};	MP29_M_72h	MP29_C_72h	2.50893	0.0826381	0.000534711	0.00288434	0.42	0.223	0.372	0.589	0.855	0.086	1.798	0	1.423	1.022	0.473	1.314	1.593	2.705	1.493	0	0.391	3.041	2.75	1.305	1.47	0.883	0.572	3.238	0.258	0.293	1.31	0	2.85	0	0.501	0.949	2.092
TRINITY_DN10608_c0_g1_i3	Protein IRX15-LIKE;	MP29_M_72h	MP29_C_72h	-2.05928	2.1637	2.95068e-06	2.33127e-05	3.332	1.989	3.276	2.665	2.337	2.618	3.178	1.653	2.671	1.369	1.261	1.432	0.84	0.499	0.74	1.38	1.067	2.234	1.266	2.006	1.731	1.242	1.487	1.962	2.484	1.884	1.878	0.866	0.367	1.726	3.443	2.497	2.045
TRINITY_DN10610_c0_g1_i1	Pentatricopeptide repeat-containing protein At2g27610;	MP29_M_72h	MP29_C_72h	-4.51949	-0.574011	0.000307991	0.00174715	0.365	0.623	0.549	0	0	0.622	0.392	0	0	0.119	0.501	0.693	0.012	0	0.049	0	0	0	1.151	0.55	0.577	0	0.114	0	0.227	0.188	0	0	0.715	0	0	0	0.084
TRINITY_DN10611_c0_g1_i4	3-oxo-Delta(4,5)-steroid 5-beta-reductase;	MP29_M_72h	MP29_C_72h	3.12893	5.2105	3.89912e-122	4.99791e-120	44.819	42.711	37.55	70.413	61.884	62.14	58.18	38.526	62.221	42.098	25.671	40.747	380.561	349.284	351.423	223.571	234.169	164.954	203.365	231.547	205.364	271.846	288.734	195.182	77.972	82.5	58.859	160.994	153.17	152.061	166.345	167.365	159.809
TRINITY_DN10611_c0_g1_i7	3-oxo-Delta(4,5)-steroid 5-beta-reductase;	MP29_M_72h	MP29_C_72h	2.85091	3.04564	1.10609e-26	3.03516e-25	9.924	12.815	10.404	17.126	12.487	11.355	22.681	17.999	14.196	13.217	7.688	11.496	77.814	74.435	83.874	31.78	42.104	46.971	25.684	21.905	21.941	46.208	45.161	29.561	18.251	23.171	14.31	27.819	30.203	33.676	17.232	25.699	21.308
TRINITY_DN10627_c0_g1_i1	Probable pectinesterase/pectinesterase inhibitor 25;	MP29_M_72h	MP29_C_72h	-2.36891	1.08825	4.02741e-05	0.000266433	1.296	1.431	1.377	1.434	1.779	1.27	0.454	0.992	0.925	0	0	0	0.284	0.134	0.382	0.896	0.522	0.85	1.059	0.777	0.686	1.047	0.468	0.87	1.103	1.214	0.959	0.177	0	0.32	3.462	3.133	2.659
TRINITY_DN10627_c0_g1_i2	Probable pectinesterase/pectinesterase inhibitor 47;	MP29_M_72h	MP29_C_72h	-3.17098	0.287305	0.000114893	0.000704352	0.666	0.771	1.052	0.748	0.549	0.717	0.757	0.788	0.725	0.064	0.046	0.073	0.136	0.11	0.025	0.835	0.782	0.48	0.518	0.949	1.013	0.431	0.353	0.851	0.907	0.659	1.011	0.354	0.245	0	2.535	2.718	2.203
TRINITY_DN10628_c1_g2_i3	Protein PIN-LIKES 3 {ECO:0000303|PubMed:22504182};	MP29_M_72h	MP29_C_72h	3.03533	4.33667	1.21784e-76	9.15306e-75	30.585	30.844	34.656	42.837	41.62	29.709	47.178	31.865	39.767	78.554	83.393	67.097	245.423	266.553	264.255	215.233	234.169	204.798	77.42	65.876	73.587	166.482	181.882	239.107	96.399	107.23	101.706	84.638	126.823	101.765	39.184	36.739	30.558
TRINITY_DN10628_c1_g2_i5	Protein PIN-LIKES 1 {ECO:0000303|PubMed:22504182};	MP29_M_72h	MP29_C_72h	2.8641	5.80049	1.02191e-182	2.14881e-180	23.857	21.634	22.046	28.095	28.339	25.215	23.349	21.966	27.134	41.34	48.226	44.187	163.224	161.418	166.205	123.234	121.393	131.726	52.657	59.049	47.345	107.849	109.743	77.837	57.361	52.893	55.599	56.18	40.926	49.19	25.744	25.174	25.473
TRINITY_DN10641_c2_g1_i1	Glycerol-3-phosphate dehydrogenase [NAD(+)] GPDHC1, cytosolic;	MP29_M_72h	MP29_C_72h	-2.06143	0.117805	0.0014892	0.00726586	2.073	2.899	3.108	4.02	2.311	1.746	4.086	2.003	2.61	0.456	0.751	0.666	0.482	0.633	0.802	2.106	0.202	1.308	4.097	3.753	3.539	2.752	2.516	3.48	1.793	2.888	2.115	0.482	0.781	0.388	2.629	4.957	4.555
TRINITY_DN10642_c0_g1_i3	Oxysterol-binding protein-related protein 1C;	MP29_M_72h	MP29_C_72h	-5.54466	-0.770176	4.55664e-05	0.000298859	0.456	0.437	0.372	0.062	0.157	0.259	0	0	0	0	0	0	0	0	0.025	1.186	1.517	0.218	0	0.507	0	0.267	0.364	0.329	0.268	0.105	0.113	0.816	0.489	0	0.246	0.691	0
TRINITY_DN1067_c0_g1_i28	Receptor-like protein 3 {ECO:0000303|PubMed:18434605};	MP29_M_72h	MP29_C_72h	2.24393	1.89359	5.09151e-06	3.87492e-05	1.771	0.836	0.828	3.228	2.895	3.802	2.199	2.334	2.925	2.976	6.139	6.277	4.842	5.604	6.021	6.341	11.071	10.647	6.72	6.946	6.871	2.598	1.04	6.38	3.586	0.241	3.962	2.941	5.183	5.973	1.4	1.677	0.205
TRINITY_DN106735_c0_g1_i1	Hydroquinone glucosyltransferase;	MP29_M_72h	MP29_C_72h	3.85055	1.33413	5.09178e-07	4.45e-06	0.1	0.26	0.605	0.15	0.262	0.233	0.187	0.622	0.192	0.657	0.334	0.63	4.199	4.861	4.935	0.968	0.925	0.926	0.84	0.561	1.514	0.031	0.135	0.068	0.206	0.094	0.175	0.03	0.226	0.407	0	0.092	0.084
TRINITY_DN10676_c0_g1_i13		MP29_M_72h	MP29_C_72h	10.5343	1.19447	0.00204896	0.00964653	0	0	0	1.372	0	0	4.121	12.33	0	0.009	0	0	1.692	0	3.245	0	0	0	0	0.28	2.308	0	0	0	0	0	0	0	0	0	0	0	0
TRINITY_DN10683_c0_g2_i2	SUPPRESSOR OF GAMMA RESPONSE 1 {ECO:0000303|PubMed:19549833};	MP29_M_72h	MP29_C_72h	9.64634	0.329563	4.96337e-12	6.88046e-11	0	0	0	0	0.689	0	0	0	0.908	0	0	0	2.841	1.888	1.407	4.127	1.494	0	0	0	0	0	3.597	0	0	0	0	0.354	0	0	0	1.778	3.812
TRINITY_DN10683_c1_g1_i8		MP29_M_72h	MP29_C_72h	10.0648	0.736464	2.73841e-17	5.16261e-16	0	0	0	0	1.064	0	0.81	0.904	0.794	1.497	1.076	1.159	2.903	3.728	3.455	2.554	2.892	5.667	8.043	0.992	3.408	3.009	2.402	2.04	0.804	1.005	0.722	0	0	2.133	0.927	2.129	0
TRINITY_DN1069_c0_g2_i2	Polyphenol oxidase latent form, chloroplastic {ECO:0000303|PubMed:28812349};	MP29_M_72h	MP29_C_72h	-3.01159	4.44819	1.35509e-58	7.73159e-57	44.344	44.849	48.354	14.452	16.794	14.388	13.432	6.359	15.278	30.67	30.54	30.948	5.262	4.97	6.811	10.589	9.969	7.64	9.804	9.469	11.749	7.578	8.473	7.994	35.276	31.836	31.436	9.08	7.882	9.667	12.598	15.748	17.794
TRINITY_DN10699_c0_g1_i1	Pleiotropic drug resistance protein 2;	MP29_M_72h	MP29_C_72h	3.43425	3.82461	1.73696e-47	8.10626e-46	11.239	14.191	16.155	8.497	8.467	7.613	23.108	13.244	22.332	38.227	34.769	27.162	132.531	153.292	158.778	41.159	55.605	79.546	124.519	120.071	126.398	23.884	24.67	17.768	19.766	30.821	25.721	39.506	24.86	45.748	30.265	19.646	21.475
TRINITY_DN10701_c0_g1_i12	Subtilisin-like protease SBT3.6 {ECO:0000303|PubMed:16193095};	MP29_M_72h	MP29_C_72h	2.73482	4.16111	5.93921e-52	3.03132e-50	5.597	4.944	4.727	5.973	6.296	4.9	5.822	7.419	8.241	6.627	5.221	5.575	36.004	34.184	31.413	8.132	11.368	11.247	26.915	32.604	27.168	9.088	6.071	8.864	6.554	7.964	8.254	7.486	5.409	11.006	13.695	11.316	11.509
TRINITY_DN10701_c0_g1_i18	Subtilisin-like protease SBT3.6 {ECO:0000303|PubMed:16193095};	MP29_M_72h	MP29_C_72h	2.11741	5.52779	4.56995e-66	2.93895e-64	7.76	8.615	9.148	8.479	7.673	7.354	10.566	10.764	7.927	6.727	3.83	4.316	38.932	37.266	34.546	20.537	17.377	19.115	42.047	50.043	51.94	15.208	12.673	12.422	10.914	9.963	11.751	25.872	20.195	19.257	22.529	21.129	21.782
TRINITY_DN10701_c0_g1_i22	Subtilisin-like protease SBT3.6 {ECO:0000303|PubMed:16193095};	MP29_M_72h	MP29_C_72h	2.3818	2.07462	3.20489e-05	0.000215979	0.429	1.022	0.363	0.378	1.046	0.838	1.033	0.72	0.498	0.977	0.751	0	3.224	2.327	3.985	0	1.15	0	2.198	2.642	3.114	0	1.903	1.866	0.113	0.806	2.125	0.315	3.678	1.047	1.447	1.843	0.818
TRINITY_DN10701_c0_g1_i28	Subtilisin-like protease SBT3.6 {ECO:0000303|PubMed:16193095};	MP29_M_72h	MP29_C_72h	4.35476	2.87452	0.00172411	0.00828666	0.411	0.502	0	0	0	0.916	0.383	0	0.864	0	1.094	1.122	4.953	9.381	4.318	0.436	1.091	2.997	4.488	0	0	2.29	0.613	0.822	1.154	0	0.413	1.062	2.013	1.988	4.493	0.387	2.306
TRINITY_DN10701_c0_g1_i37	Subtilisin-like protease SBT3.5 {ECO:0000303|PubMed:16193095};	MP29_M_72h	MP29_C_72h	2.37636	3.58169	1.34787e-09	1.55387e-08	2.94	1.775	1.154	1.469	1.517	3.552	1.923	2.82	1.327	0.822	0.584	0.83	11.413	9.064	10.129	2.384	3.829	0	10.713	14.096	13.655	7.362	4.148	3.113	1.257	4.354	1.021	9.778	7.102	7.02	9.619	8.477	8.869
TRINITY_DN10706_c0_g1_i20		MP29_M_72h	MP29_C_72h	2.03095	2.56669	5.09632e-10	6.06064e-09	3.323	4.489	4.365	11.338	9.801	10.577	8.083	9.909	8.905	6.499	5.017	3.923	15.649	14.497	19.531	9.996	15.86	17.459	48.008	32.42	35.389	47.286	41.252	93.903	17.468	18.294	15.538	22.724	68.957	44.187	50.004	40.775	39.799
TRINITY_DN10706_c0_g1_i4		MP29_M_72h	MP29_C_72h	2.25057	3.94831	2.29618e-26	6.22474e-25	11.933	8.782	8.803	35.035	35.629	36.924	35.864	37.145	25.484	17.781	13.179	15.009	48.998	47.085	44.059	50.985	58.213	57.553	122.194	111.788	111.992	155.875	138.675	229.962	57.66	73.008	58.292	98.4	212.532	131.998	129.129	129.271	128.981
TRINITY_DN10706_c0_g1_i6		MP29_M_72h	MP29_C_72h	2.64924	4.54821	5.18264e-52	2.64999e-50	13.01	13.494	15.96	48.37	48.953	45.825	33.078	28.296	32.477	14.678	13.883	15.538	78.839	95.157	91.289	78.868	74.891	82.205	183.884	229.638	228.307	191.352	197.695	325.035	74.139	67.545	70.713	159.262	254.916	175.895	235.161	263.169	259.552
TRINITY_DN10706_c0_g1_i9		MP29_M_72h	MP29_C_72h	3.68417	5.6925	2.80239e-71	1.9424e-69	12.198	7.416	9.157	72.233	80.798	72.898	48.834	17.97	53.683	11.72	7.28	11.45	121.217	123.53	125.317	87.231	94.438	101.069	307.908	368.399	404.717	324.944	328.094	307.799	115.928	109.407	108.484	257.623	257.315	242.645	377.881	438.283	452.689
TRINITY_DN10713_c0_g1_i1	Bifunctional nitrilase/nitrile hydratase NIT4A;	MP29_M_72h	MP29_C_72h	3.01887	0.566639	2.05821e-06	1.66217e-05	0.173	0.381	0.205	0.369	0.148	0.302	0.169	0	0.253	0.219	0.39	0	2.186	2.193	1.9	0.678	1.671	0.523	1.059	0.377	1.372	1.232	0.801	1.489	0.227	0.188	0	0.423	0.969	0.407	0.227	1.235	1.143
TRINITY_DN10713_c0_g1_i13	Bifunctional nitrilase/nitrile hydratase NIT4B;	MP29_M_72h	MP29_C_72h	2.72622	0.38533	0.00012802	0.000778363	0.173	0.214	0.065	0.194	0.279	0.285	0.303	0.72	0.698	0.602	0.612	0.465	0.84	0.914	1.283	0.375	0.391	0.283	0.403	0.755	0.457	0.647	0.499	0.725	0.247	0.513	0.402	0.157	0.499	0.359	0.445	0.71	0.27
TRINITY_DN10715_c2_g1_i1	Copper transporter 1;	MP29_M_72h	MP29_C_72h	3.29143	1.92318	4.72793e-12	6.56056e-11	0.338	0.716	0.419	1.187	1.5	1.236	0.596	0.165	0.463	0.265	0.306	0.201	4.829	4.8	4.799	6.898	5.393	4.196	3.003	2.923	2.624	5.709	5.448	2.929	1.525	0.774	1.176	3.04	2.248	1.784	6.819	6.994	7.605
TRINITY_DN10715_c2_g1_i2	Copper transporter 1;	MP29_M_72h	MP29_C_72h	3.50966	3.68565	8.32899e-38	3.16169e-36	2.027	1.608	1.703	8.858	5.424	7.388	2.528	4.92	3.632	2.875	2.235	2.993	23.912	20.735	16.274	22.268	21.668	15.672	17.226	13.816	17.259	28.382	28.423	10.653	8.028	8.383	5.974	14.893	6.189	8.601	23.711	27.211	29.898
TRINITY_DN10715_c2_g1_i3	Copper transporter 1;	MP29_M_72h	MP29_C_72h	3.74566	2.72761	4.3663e-05	0.000287079	0.073	1.264	0.605	2.982	4.456	2.981	2.163	1.361	1.877	0.402	0.556	0.748	7.016	9.125	9.969	15.418	12.873	8.413	8.043	8.251	8.199	10.597	14.336	10.759	2.566	2.02	2.6	9.788	8.578	8.921	7.254	9.592	7.976
TRINITY_DN10732_c0_g1_i13	Transcriptional adapter ADA2;	MP29_M_72h	MP29_C_72h	8.79309	-0.488372	2.57395e-08	2.608e-07	0	0	0	0.369	0.314	0	0	0.194	0.428	1.853	0.417	0.31	0.889	1.243	1.308	0.617	0.213	0	0	0	0	0.072	0	0	0.526	0.063	0.196	0	0.376	0	0.794	0.267	0.121
TRINITY_DN10756_c0_g1_i7	Serine/threonine-protein kinase RUNKEL {ECO:0000305};	MP29_M_72h	MP29_C_72h	-10.1121	0.799496	6.6154e-06	4.94288e-05	0.803	0.084	2.299	0	0.576	0.294	0	0.651	0	0.219	0.51	0	0	0	0	0	0	0	0	1.521	0	0	0.353	0.367	0.381	0	0.279	0	0	0	0	0.359	0.846
TRINITY_DN10764_c1_g1_i1	LIM domain-containing protein WLIM1 {ECO:0000305};	MP29_M_72h	MP29_C_72h	-2.80214	1.72739	2.72302e-07	2.45588e-06	9.276	6.031	7.631	4.152	4.813	5.28	8.795	12.135	9.787	4.208	4.415	3.348	0.803	0.731	1.727	1.936	2.466	1.308	2.221	7.679	5.434	2.752	3.14	1.005	6.905	8.843	4.973	1.564	1.317	4.625	8.673	8.468	7.326
TRINITY_DN10764_c1_g1_i6	LIM domain-containing protein WLIM1 {ECO:0000305};	MP29_M_72h	MP29_C_72h	-2.62879	3.3099	4.26285e-23	1.02761e-21	31.964	28.781	37.382	27.628	27.886	27.877	27.069	29.094	31.377	12.962	12.492	13.293	6.003	4.398	5.478	7.201	9.85	9.503	18.561	14.463	12.49	10.392	10.105	11.619	28.547	23.464	28.362	16.871	13.357	15.776	32.412	25.497	31.32
TRINITY_DN10773_c0_g1_i12	Dehydrodolichyl diphosphate synthase CPT3 {ECO:0000305};	MP29_M_72h	MP29_C_72h	-5.18716	0.537521	0.000560017	0.00300699	1.981	2.992	2.773	2.199	1.264	3.197	1.22	0.992	0.009	0.173	0	0.365	0	0.207	0	1.428	0	0	0	0.96	0	0	0.52	0.251	0.464	1.057	0.248	0.748	1.176	0.572	0	0.488	0.232
TRINITY_DN10785_c0_g1_i26		MP29_M_72h	MP29_C_72h	8.74273	-0.536655	5.20009e-08	5.10043e-07	0	0	0	0	0	0	0	0	0	0	0	0	0.358	0.414	0.605	4.006	4.208	4.588	1.174	0.421	0.512	0.082	0	0.87	0	0	0	0	0	0	0	0	0
TRINITY_DN1079_c1_g1_i15	17.8 kDa class I heat shock protein;	MP29_M_72h	MP29_C_72h	4.75032	5.22753	1.14355e-28	3.35435e-27	2.465	0.911	2.578	4.504	3.706	3.439	3.347	0.739	1.484	0.274	0.046	0.675	54.408	54.37	52.165	35.205	30.737	24.183	18.319	14.808	17.727	8.934	9.034	6.999	5.204	4.982	6.964	6.63	3.537	9.522	4.748	1.824	3.449
TRINITY_DN10791_c0_g1_i8	Cysteine-rich receptor-like protein kinase 8;	MP29_M_72h	MP29_C_72h	2.0384	2.68303	2.57166e-12	3.63313e-11	7.067	5.706	7.361	8.242	8.406	6.835	9.747	10.784	7.482	16.156	15.84	14.936	28.729	25.193	28.599	46.653	44.996	38.263	38.583	31.752	27.462	36.535	37.582	31.755	7.667	10.12	11.834	17.52	13.338	23.543	17.138	13.214	15.73
TRINITY_DN10806_c0_g1_i1	Protein BRANCHLESS TRICHOME;	MP29_M_72h	MP29_C_72h	-2.67513	0.921671	1.04095e-07	9.85202e-07	3.214	3.039	3.546	2.683	1.796	2.013	2.27	2.732	2.296	0.219	0.881	0.721	0.519	0.56	0.444	1.501	0.036	0.588	0.725	0.55	1.361	0.411	0.624	0.203	1.999	1.905	1.795	1.338	0.32	0.582	3.462	2.728	2.315
TRINITY_DN10812_c0_g1_i1	17.9 kDa class II heat shock protein;	MP29_M_72h	MP29_C_72h	4.03465	5.0715	8.38555e-98	8.25947e-96	5.971	7.369	5.007	5.146	6.235	4.156	6.178	10.871	5.605	23.212	27.238	24.406	102.604	104.27	92.683	29.843	26.564	18.396	22.105	25.561	23.988	26.441	26.604	16.443	6.874	7.305	6.985	17.992	13.112	16.765	12.125	9.076	9.761
TRINITY_DN10814_c0_g1_i5	Protein PLASTID MOVEMENT IMPAIRED 2;	MP29_M_72h	MP29_C_72h	-4.30269	0.746119	7.53202e-05	0.000476957	2.721	2.1	3.22	1.531	2.241	1.167	1.184	2.052	1.187	0.31	0.417	0.484	0	0.134	0.284	0.085	0	0.131	0.357	0.636	0	0.729	0.021	0.358	0.948	0.523	1.094	0.6	0	1.067	0.322	1.133	0.279
TRINITY_DN10814_c0_g1_i6	Protein PLASTID MOVEMENT IMPAIRED 2;	MP29_M_72h	MP29_C_72h	-2.47011	1.33816	0.000124606	0.000758999	2.429	2.537	3.294	2.111	1.979	2.878	2.893	1.332	2.366	0.977	0.937	0.657	0.642	0.646	0.185	0.908	0.178	1.014	0.288	0	0.806	0.513	0.655	0.493	1.783	1.926	0.733	1.033	1.618	1.144	1.419	0.765	1.599
TRINITY_DN10816_c0_g1_i1	Nicotianamine synthase;	MP29_M_72h	MP29_C_72h	-9.96056	0.652109	1.96298e-16	3.54708e-15	5.432	4.201	5.007	21.691	20.954	22.13	4.424	7.001	5.718	0	0	0	0	0	0	0.145	0	0	0.161	0	0	3.594	2.807	1.769	7.781	6.771	7.49	0.226	0.847	0.591	7.188	11.021	9.064
TRINITY_DN10828_c1_g1_i3	Abscisic acid 8'-hydroxylase 2;	MP29_M_72h	MP29_C_72h	11.1088	1.76335	1.19639e-29	3.61901e-28	0	0	0	0	0	0	0	0	0	0	0	0.328	5.175	5.848	4.281	3.171	3.876	3.4	0	0.82	0.762	1.468	1.258	1.382	0	0.178	0.175	1.584	0.367	0.65	0.416	0.258	0.297
TRINITY_DN10867_c0_g1_i10	Zinc finger CCCH domain-containing protein 29;	MP29_M_72h	MP29_C_72h	-2.23711	8.23013	1.28721e-168	2.40893e-166	242.885	258.48	240.896	268.781	261.872	257.036	36.487	25.768	37.715	126.621	104.52	111.621	51.172	50.119	56.274	277.848	251.973	236.893	134.495	118.777	111.273	204.609	193.349	173.132	70.212	73.489	60.489	92.36	69.342	81.034	48.926	50.21	48.807
TRINITY_DN10867_c0_g1_i4	Zinc finger CCCH domain-containing protein 29;	MP29_M_72h	MP29_C_72h	-2.53361	4.96974	4.74998e-82	3.85373e-80	27.289	25.538	26.662	24.145	21.913	23.815	5.706	4.56	2.872	7.549	12.687	11.113	4.286	4.41	5.059	20.827	21.348	19.486	15.73	14.765	11.085	12.086	12.361	10.189	6.791	4.814	6.985	5.617	5.644	5.401	4.464	5.243	5.643
TRINITY_DN10867_c0_g1_i5	Zinc finger CCCH domain-containing protein 29;	MP29_M_72h	MP29_C_72h	-2.31151	5.0475	1.04095e-73	7.46388e-72	27.591	25.519	28.504	22.096	19.471	21.94	5.937	7.633	3.152	7.384	17.25	12.098	5.138	5.689	5.601	18.48	22.712	23.42	14.994	15.315	13.557	10.576	11.872	15.186	6.596	4.375	8.522	6.266	9.971	8.135	5.268	5.713	5.792
TRINITY_DN10867_c0_g1_i9	Zinc finger CCCH domain-containing protein 29;	MP29_M_72h	MP29_C_72h	-2.03178	8.32546	7.34619e-193	1.67657e-190	247.367	261.073	261.108	250.679	238.041	241.309	38.463	43.67	40.972	125.9	141.227	122.853	61.77	64.019	62.381	249.118	267.892	284.877	131.538	122.325	136.677	182.562	186.83	255.695	68.615	68.591	75.109	101.824	121.095	121.73	56.52	54.587	51.094
TRINITY_DN10867_c1_g1_i15	Probable polygalacturonase;	MP29_M_72h	MP29_C_72h	2.19528	0.4297	0.00121214	0.00604059	0.648	0.307	0.242	0.941	0.166	0.164	0.516	0	0.664	0.064	0	0.657	2.038	1.998	1.456	1.186	0.925	1.885	0.495	0.744	0.686	0.698	0.468	0.425	0.866	0.911	0.887	0.266	1.317	1.484	1.513	0.958	2.036
TRINITY_DN10882_c0_g1_i12		MP29_M_72h	MP29_C_72h	-8.74735	-0.493327	0.000141745	0.000854596	0.831	0.093	1.647	0	0.401	0	0.427	4.716	0.751	0.968	0.492	0.766	0	0	0	1.113	1.719	0	1.289	0	0	1.325	1.383	1.614	0.814	0.492	0.908	0.177	0.593	1.008	2.544	1.023	1.06
TRINITY_DN10890_c0_g1_i13	Peroxisomal 2,4-dienoyl-CoA reductase [(3E)-enoyl-CoA-producing] {ECO:0000305};	MP29_M_72h	MP29_C_72h	2.23286	3.14632	7.9622e-11	1.01182e-09	1.388	0.901	0.782	0.915	1.343	1.028	2.03	1.624	1.755	2.054	2.782	1.989	3.903	5.104	5.503	2.687	3.165	3.902	4.545	2.793	2.047	2.372	1.622	3.606	1.958	2.501	2.249	1.328	2.229	2.211	2.431	1.935	2.333
TRINITY_DN10890_c0_g1_i3	Peroxisomal 2,4-dienoyl-CoA reductase [(3E)-enoyl-CoA-producing] {ECO:0000305};	MP29_M_72h	MP29_C_72h	3.74937	0.282599	5.9406e-05	0.00038213	0.173	0.046	0.149	0.088	0.532	1.106	0.944	0	1.606	1.506	1.261	1.195	0.655	1.803	2.751	0.121	0.356	1.384	4.2	4.94	7.012	1.304	2.235	4.157	0.227	0.199	0.248	0.384	1.655	0.504	1.986	2.239	1.822
TRINITY_DN10893_c0_g1_i7	Peptidyl-prolyl cis-trans isomerase FKBP65;	MP29_M_72h	MP29_C_72h	3.46438	1.06632	2.73776e-07	2.46838e-06	0.11	0.335	0.186	0.642	0.314	0.372	0.418	1.215	0.463	0.794	1.15	0.785	3.038	1.864	2.011	0.811	0.853	0.12	0	1.736	0.708	0	0.977	1.324	0.34	0.481	0.66	0.207	0.31	0.572	1.211	0	0.614
TRINITY_DN10894_c0_g1_i12	Dihydroflavonol 4-reductase;	MP29_M_72h	MP29_C_72h	-2.05061	0.65078	0.00202801	0.00955911	12.508	10.91	10.358	10.986	7.264	13.489	5.056	2.149	5.317	6.672	5.769	6.113	1.877	1.535	4.627	4.429	5.548	7.182	3.763	3.516	3.005	9.355	5.78	5.094	10.759	7.588	7.016	7.889	10.159	6.729	3.736	3.161	2.715
TRINITY_DN10894_c0_g1_i19	Anthocyanidin reductase ((2S)-flavan-3-ol-forming) {ECO:0000303|PubMed:16806954};	MP29_M_72h	MP29_C_72h	-2.16888	1.19379	0.000307151	0.00174274	11.184	8.113	10.665	10.019	10.935	6.308	3.739	2.042	7.43	7.941	3.339	4.927	2.544	2.96	0.987	6.717	5.441	3.455	6.191	2.297	3.158	9.57	7.34	4.795	10.254	6.698	7.222	12.001	9.274	8.853	3.698	4.773	4.881
TRINITY_DN10894_c0_g1_i38	Anthocyanidin reductase ((2S)-flavan-3-ol-forming) {ECO:0000303|PubMed:16806954};	MP29_M_72h	MP29_C_72h	-2.93526	-0.398959	0.000407006	0.00225528	1.105	1.729	1.182	1.487	1.046	1.555	0.356	0.447	0.672	0.411	0.223	0.602	0.247	0.122	0.173	0.775	0.925	1.199	0	0	0	0.76	0.333	0.512	0.814	0.722	0.629	1.131	3.668	0.31	0	0.286	0.214
TRINITY_DN10897_c0_g1_i8	Thaumatin-like protein;	MP29_M_72h	MP29_C_72h	5.57149	-0.717121	2.64254e-05	0.000180421	0.1	0	0	0.853	0	0.06	0.49	0	0.236	0	0.733	0.52	2.124	1.389	2.048	7.152	2.288	1.82	3.671	5.781	0	0.329	2.495	1.479	0.629	0.869	0	1.771	0.818	0.718	0.653	0.396	0.8
TRINITY_DN10897_c0_g1_i9	Thaumatin-like protein;	MP29_M_72h	MP29_C_72h	8.34427	-0.907595	2.28276e-05	0.000157639	0	0	0	0	0	0.095	0	0	0.183	0.584	1.141	0.766	0.445	2.229	2.011	0.992	1.991	0.948	4.914	0.14	0	6.182	5.094	3.306	0.515	0.597	0	0.935	0	0.679	1.598	0.276	1.181
TRINITY_DN1090_c0_g1_i11	Enoyl-CoA delta isomerase 1, peroxisomal {ECO:0000305};	MP29_M_72h	MP29_C_72h	2.77089	4.31689	5.37264e-20	1.1526e-18	3.405	1.654	2.848	1.733	2.729	1.616	1.878	1.06	3.684	3.149	2.523	2.463	18.008	18.761	17.31	10.492	10.052	6.463	7.905	10.278	10.301	3.902	4.751	1.44	5.163	5.662	3.879	5.912	3.095	4.616	2.696	3.455	4.407
TRINITY_DN10910_c0_g1_i14	Glutathione S-transferase U7;	MP29_M_72h	MP29_C_72h	3.11772	6.23444	1.21607e-13	1.88915e-12	20.269	9.237	29.128	13.775	20.989	14.353	23.286	45.002	8.477	31.619	14.672	27.098	170.141	168.155	170.03	115.477	136.993	98.508	116.855	103.71	90.846	79.601	62.221	159.53	28.444	45.912	31.405	62.967	175.829	122.806	52.917	40.452	44.717
TRINITY_DN10910_c0_g1_i3	Glutathione transferase GST 23;	MP29_M_72h	MP29_C_72h	3.74981	5.90285	3.00526e-214	7.77531e-212	9.294	8.856	10.832	13.344	12.155	10.076	10.103	13.74	9.857	19.953	15.386	17.335	130.172	129.366	130.092	148.527	147.151	134.243	84.98	58.423	67.794	66.283	68.875	97.354	33.37	37.32	33.747	76.1	134.358	85.29	42.021	41.779	38.497
TRINITY_DN10929_c0_g1_i1	Ferritin-1, chloroplastic;	MP29_M_72h	MP29_C_72h	-2.66356	1.60448	1.18274e-09	1.36799e-08	3.113	3.745	4.355	3.527	2.407	3.56	3.267	3.812	3.972	7.01	3.635	5.328	0.63	0.487	0.642	0.242	0.273	0.327	0.552	0.539	0.838	2.013	2.412	2.175	0.711	0.408	0.526	0.738	1.298	0.882	0.34	0.359	0.205
TRINITY_DN10929_c0_g1_i10	Ferritin-1, chloroplastic;	MP29_M_72h	MP29_C_72h	-2.83758	5.07856	8.91698e-71	6.10519e-69	82.425	74.801	68.139	36.319	48.133	48.849	73.74	76.876	70.506	66.149	58.909	65.181	11.746	10.185	9.513	3.473	1.731	1.798	7.273	6.018	3.67	10.73	11.062	11.88	6.07	7.158	5.695	5.509	7.299	5.217	2.516	3.133	2.389
TRINITY_DN10929_c0_g1_i11	Ferritin-1, chloroplastic;	MP29_M_72h	MP29_C_72h	-2.50038	0.883938	0.000388606	0.002161	2.118	2.007	1.601	2.137	2.337	1.391	0.855	1.04	2.654	2.738	1.642	2.053	0.519	0.365	0.111	0.036	0.249	0	0	0.129	0.152	0.688	0.541	0.744	0.268	0.147	0.382	0.423	0.141	0.456	0.085	0.147	0.13
TRINITY_DN10929_c0_g1_i15	Ferritin-1, chloroplastic;	MP29_M_72h	MP29_C_72h	-3.13505	4.60869	2.61706e-76	1.95645e-74	116.8	119.045	125.948	70.272	74.101	68.82	118.577	113.759	104.939	140.295	153.831	131.876	11.536	15.204	14.176	2.469	1.541	2.234	11.081	6.45	13.84	32.664	29.692	22.775	9.059	8.603	8.935	10.368	10.695	18.181	3.736	3.317	4.137
TRINITY_DN10929_c0_g1_i7	Ferritin-3, chloroplastic;	MP29_M_72h	MP29_C_72h	-2.7846	6.7707	6.08014e-257	2.21661e-254	172.474	182.982	177.503	121.113	105.823	106.686	150.266	143.796	162.236	137.976	158.681	147.004	26.136	25.681	25.404	3.861	5.346	5.602	16.812	14.269	13.361	33.034	31.812	28.285	14.613	14.516	15.795	16.812	17.298	17.173	6.025	7.768	6.498
TRINITY_DN1093_c0_g1_i28	Serine/arginine-rich SC35-like splicing factor SCL30;	MP29_M_72h	MP29_C_72h	9.06762	-0.226859	2.34384e-09	2.64876e-08	0	0	0	0.413	0.637	0	0.169	0	0.925	0	2.198	1.031	1.247	1.669	1.135	0	1.731	0.61	1.611	2.977	4.53	1.284	0.042	4.582	0.587	0.973	0	2.302	5.973	2.104	0	2.202	1.543
TRINITY_DN10938_c0_g1_i5	E3 ubiquitin-protein ligase RNF170;	MP29_M_72h	MP29_C_72h	2.7132	0.889558	0.000607375	0.00324112	0.173	0.567	0.112	1.179	1.517	0.518	0.16	0	0.175	0.073	0	0.182	1.655	1.827	2.209	0.012	0.119	2.463	1.174	0.194	1.699	0.359	1.84	0.242	1.206	0.324	0.588	2.263	0.687	1.901	0.35	0.212	0.093
TRINITY_DN10951_c0_g2_i1	Mitochondrial succinate-fumarate transporter 1;	MP29_M_72h	MP29_C_72h	2.18758	1.29384	0.000185577	0.00109619	0.447	0.353	0.838	0.818	0.488	1.391	0.828	2.489	1.222	1.287	0.798	0.347	3.038	2.668	1.764	1.089	1.114	1.428	1.968	1.531	1.557	1.417	1.081	1.218	0.69	0.858	1.011	1.269	1.505	2.191	1.371	0.682	0.958
TRINITY_DN10973_c0_g1_i12	Leucine-rich repeat extensin-like protein 4;	MP29_M_72h	MP29_C_72h	-4.6007	1.48141	2.32022e-05	0.00016001	2.164	3.559	2.522	2.824	0.82	2.489	2.679	5.29	1.877	0.274	0.946	0.876	0.148	0	0.197	2.311	1.802	1.221	0	0	0	0	0.79	0	3.473	2.313	2.786	0.364	0	0.572	2.904	2.064	2.027
TRINITY_DN1098_c3_g1_i5	Zinc finger protein BRUTUS {ECO:0000303|PubMed:20675571};	MP29_M_72h	MP29_C_72h	10.8069	1.4647	1.87882e-13	2.88756e-12	0	0	0	0.686	0.305	0.302	0	0	0	0	0.269	0.347	0.741	1.815	3.294	2.106	1.351	2.332	6.409	0	0.893	2.31	1.112	2.581	1.278	1.737	0.98	0	0	0	2.043	2.036	3.133
TRINITY_DN1098_c3_g1_i6	Zinc finger protein BRUTUS {ECO:0000303|PubMed:20675571};	MP29_M_72h	MP29_C_72h	11.6339	2.28359	1.97983e-36	7.3067e-35	0	0	0	3.642	3.566	4.321	3.489	4.959	2.34	2.328	7.892	3.951	4.261	4.727	3.084	0.581	1.47	0.894	0	2.168	1.514	2.66	1.112	0.232	3.205	3.108	3.549	0	0	1.736	5.382	5.492	1.989
TRINITY_DN10987_c0_g1_i2		MP29_M_72h	MP29_C_72h	2.2747	2.43568	4.81309e-11	6.20913e-10	6.008	3.885	4.69	11.189	12.975	10.223	2.866	7.39	5.526	1.862	4.683	2.81	23.48	21.392	25.515	50.09	37.801	40.301	4.568	2.966	2.276	1.807	1.747	4.882	49.467	51.302	62.026	16.251	25.886	20.818	23.446	14.495	13.471
TRINITY_DN10994_c0_g1_i3	Scopoletin glucosyltransferase;	MP29_M_72h	MP29_C_72h	2.65102	2.62096	1.34658e-11	1.81081e-10	44.463	67.58	74.923	61.379	73.944	32.846	18.159	19.593	11.734	18.949	16.499	19.133	423.717	339.014	356.815	211.663	313.387	269.075	169.65	176.251	111.959	161.286	149.893	178.497	36.028	50.925	46.984	92.852	96.62	130.583	127.994	89.861	65.541
TRINITY_DN10996_c0_g1_i1		MP29_M_72h	MP29_C_72h	3.63603	5.18456	7.57129e-57	4.2212e-55	11.038	7.723	13.196	4.961	7.848	4.666	7.281	3.248	8.608	3.925	4.285	2.5	136.286	134.665	126.008	71.547	68.526	51.341	0	6.04	3.985	11.86	7.028	2.407	14.727	15.332	13.546	17.087	9.952	12.761	12.74	14.273	20.016
TRINITY_DN10996_c0_g1_i2		MP29_M_72h	MP29_C_72h	2.84908	1.37327	1.4419e-09	1.65887e-08	1.653	1.468	2.308	1.143	4.185	2.229	0	1.118	0.288	2.008	0	1.98	13.624	12.987	12.03	6.075	2.3	4.926	0.736	0.906	2.004	0.811	1.279	0	4.102	3.098	2.239	0.679	1.025	1.833	2.8	2.304	4.407
TRINITY_DN10996_c0_g1_i3		MP29_M_72h	MP29_C_72h	4.35475	4.24649	3.26891e-55	1.76978e-53	2.41	2.834	1.498	0.906	1.857	0.7	1.353	0	0.664	0.63	0.464	0.812	42.242	45.538	49.586	33.196	25.983	23.409	1.784	0	0.893	0.236	1.861	0.754	3.514	5.651	3.394	4.997	2.643	3.84	2.743	5.851	5.215
TRINITY_DN10996_c0_g1_i4		MP29_M_72h	MP29_C_72h	3.7088	1.60927	1.11351e-05	8.06862e-05	0.539	1.069	0.102	1.363	0.698	0.717	0	0	0.105	0	0.788	0.246	6.769	9.722	6.206	7.104	5.63	3.803	0	0	0	0.144	0	0.039	0.587	0.345	0.454	1.554	0	0.31	1.939	2.377	1.673
TRINITY_DN10996_c0_g1_i5		MP29_M_72h	MP29_C_72h	2.37978	3.14017	1.79573e-07	1.65356e-06	4.857	3.68	7.715	2.771	3.226	2.826	3.089	0.671	2.977	1.844	0	0.648	40.426	24.024	19.889	15.648	25.106	14.669	3.234	5.867	3.953	3.758	4.876	4.06	6.956	1.088	6.871	6.178	3.678	5.265	8.493	6.183	9.343
TRINITY_DN10996_c0_g1_i6		MP29_M_72h	MP29_C_72h	5.02525	1.58616	7.54874e-17	1.39273e-15	0.228	0.437	0.13	0	0	0.83	0	0	0.288	0	1.577	0	8.263	8.613	8.205	7.975	8.452	4.904	0	0	0	0	0	0	1.165	3.066	0.598	1.702	1.768	0.824	1.475	0.544	0.39
TRINITY_DN10996_c0_g1_i7		MP29_M_72h	MP29_C_72h	4.1251	3.70271	1.29539e-49	6.2967e-48	1.561	2.816	2.103	2.489	2.703	2.005	1.095	2.674	2.724	0.484	0.612	0	37.425	36.535	38.519	20.852	19.132	9.111	3.395	2.028	2.047	1.91	0.801	0.986	3.535	3.715	2.476	3.945	4.553	3.937	5.892	7.482	8.525
TRINITY_DN10996_c0_g1_i8		MP29_M_72h	MP29_C_72h	3.07973	3.56459	2.2851e-35	8.13523e-34	5.615	4.897	3.909	8.946	3.688	6.083	0	0	0.925	1.296	1.122	1.496	42.452	42.907	36.496	25.705	23.174	20.576	11.15	3.041	2.091	0	2.474	0.744	8.296	3.359	8.016	9.099	1.223	3.258	9.212	11.73	8.2
TRINITY_DN10998_c0_g1_i12		MP29_M_72h	MP29_C_72h	8.73143	-0.545029	6.78144e-08	6.55302e-07	0	0	0	0	0	1.054	0	0	0	0	1.215	0.374	1.013	1.328	0.765	2.42	0	0	2.532	1.035	0	4.6	1.289	1.576	0	0	0.175	1.554	5.7	2.473	2.904	0	0
TRINITY_DN10998_c0_g1_i15	COP1-interacting protein 7 {ECO:0000303|PubMed:9668129};	MP29_M_72h	MP29_C_72h	-8.71094	-0.528259	1.34403e-07	1.25345e-06	0.383	0.195	0.344	0.141	0.166	0.432	0	0	0.288	0	0.436	0	0	0	0	0.169	0.723	0	0.311	0	0.142	0	0.385	0	0	0.136	0	0	0	0	0.416	0	0.167
TRINITY_DN10999_c1_g1_i9	Peroxidase 16;	MP29_M_72h	MP29_C_72h	-3.12361	0.962375	1.81065e-06	1.4722e-05	4.455	3.355	4.281	4.187	4.613	4.044	2.706	3.851	1.886	0	0.213	2.244	0.309	0.792	0.296	3.219	5.962	3.923	6.363	5.889	5.945	7.219	8.93	5.404	6.132	2.962	5.602	1.653	0.978	0.805	10.886	14.163	13.359
TRINITY_DN11008_c0_g1_i22	3-phosphoinositide-dependent protein kinase 1;	MP29_M_72h	MP29_C_72h	7.87029	0.283128	5.8019e-10	6.87062e-09	0	0	0	0	0.75	0	1.424	0	0.017	0	1.039	0	0.642	0.341	0.901	0.097	0.296	0.272	0	1.294	0	1.16	0	1.073	1.484	1.455	1.609	0.738	0.48	0	0.227	0.617	0.911
TRINITY_DN11016_c1_g1_i2	Pre-mRNA-processing protein 40A;	MP29_M_72h	MP29_C_72h	-2.27603	0.712287	0.000733781	0.00384441	0.466	0.585	0.968	0.712	0.994	1.443	0.935	0	1.091	0.694	0.204	0	0.086	0.207	0.136	0.532	0.166	0.523	0.46	0	0	0.144	0.645	0	0.186	0.743	0.371	0.669	0	0.582	1.078	0.571	0.781
TRINITY_DN11017_c0_g1_i12		MP29_M_72h	MP29_C_72h	2.33412	5.90813	4.25615e-78	3.31419e-76	29.252	28.967	23.665	28.218	33.44	29.51	32.25	36.474	28.042	38.163	35.205	35.209	138.942	131.291	141.862	112.596	119.591	93.735	91.712	88.934	84.16	62.709	63.386	57.73	60.659	75.404	72.024	77.428	65.072	74.712	55.121	53.233	55.798
TRINITY_DN1102_c0_g1_i11	Glutathione S-transferase U9;	MP29_M_72h	MP29_C_72h	2.77085	6.47369	2.58944e-138	3.82577e-136	10.883	10.027	11.586	15.78	14.614	10.508	7.629	5.893	7.805	2.556	1.642	2.664	79.704	70	72.202	17.778	18.954	15.835	20.678	24.774	25.001	19.633	21.032	12.402	22.961	18.671	17.353	34.066	29.902	29.555	28.166	30.132	30.846
TRINITY_DN1102_c0_g1_i15	Glutathione S-transferase U10;	MP29_M_72h	MP29_C_72h	2.80542	6.97489	6.7456e-241	2.11574e-238	12.745	12.509	12.07	12.798	11.737	12.193	6.427	6.739	6.443	2.382	2.263	2.847	84.286	90.357	86.341	21.917	20.531	18.135	36.501	28.559	31.436	16.676	15.574	22.011	17.829	17.143	21.728	33.102	36.872	32.037	25.848	28.879	29.052
TRINITY_DN1102_c0_g1_i2	Glutathione S-transferase U9;	MP29_M_72h	MP29_C_72h	2.92298	4.23992	9.45525e-45	4.20972e-43	1.954	2.017	2.503	3.941	2.59	1.823	2.012	0.263	2.043	0.612	0	0.684	14.846	18.603	15.694	3.994	5.097	6.266	4.361	2.739	2.014	4.354	2.755	4.36	3.772	3.673	3.013	17.057	24.625	12.46	1.882	3.207	4.593
TRINITY_DN1102_c0_g1_i6	Glutathione S-transferase U9;	MP29_M_72h	MP29_C_72h	3.0196	3.0627	3.53404e-25	9.24564e-24	0.721	1.059	1.07	1.953	2.328	1.97	1.068	0.807	1.868	1.168	1.104	0.575	7.176	7.992	7.983	5.676	4.267	3.259	5.431	6.137	4.584	2.875	3.504	3.983	1.773	1.821	2.032	6.168	6.246	4.829	2.809	5.602	4.909
TRINITY_DN1102_c0_g1_i7	Glutathione S-transferase U10;	MP29_M_72h	MP29_C_72h	2.75963	6.67514	8.19622e-112	9.46833e-110	46.928	43.919	55.51	48.352	56.208	56.428	22.236	27.499	23.79	9.785	8.681	8.029	339.492	319.485	329.498	110.019	89.116	74.674	170.674	110.3	131.831	77.321	82.037	113.169	92.091	89.815	86.354	138.014	229.341	148.803	115.443	119.79	115.101
TRINITY_DN11044_c0_g1_i1		MP29_M_72h	MP29_C_72h	-3.30436	1.61764	4.38476e-08	4.33099e-07	14.608	17.248	14.778	9.843	7.717	10.534	7.451	10.259	8.94	2.665	1.669	3.093	2.668	1.109	0.876	4.163	2.928	2.474	1.772	1.456	0.599	5.843	7.974	3.809	5.967	5.536	3.9	15.425	14.627	11.481	1.031	1.373	1.46
TRINITY_DN11045_c0_g1_i1	Secoisolariciresinol dehydrogenase {ECO:0000303|PubMed:23653238, ECO:0000303|Ref.1};	MP29_M_72h	MP29_C_72h	-2.51808	0.712538	3.2405e-06	2.54521e-05	3.944	4.786	5.007	4.732	2.851	3.258	1.78	0.574	1.31	0.091	0.287	0.347	0.939	0.755	0.679	2.324	2.643	1.493	4.269	7.463	5.597	3.317	2.204	2.397	3.658	3.14	3.044	0.138	0.63	1.629	8.455	9.685	9.557
TRINITY_DN11066_c0_g1_i3		MP29_M_72h	MP29_C_72h	3.02271	-0.298945	0.00117058	0.00585531	0.046	0.121	0.233	0.044	0.183	0.285	0.258	0	0.017	0.822	0.714	0.319	0.852	1.17	1.283	0	0.545	0.131	2.509	2.265	2.417	0.647	0.353	0.367	0	0.45	0.485	0.118	0.922	0.446	1.702	0.968	1.274
TRINITY_DN110680_c0_g1_i1		MP29_M_72h	MP29_C_72h	-3.08273	-0.441359	0.000568951	0.00305129	5.131	6.412	8.869	6.456	10.595	3.742	2.163	2.567	1.161	3.998	2.059	2.436	1.21	0.439	0.679	0.254	0.439	0	0	0	0	2.033	0.697	1.634	3.741	2.407	1.682	1.977	1.383	0.698	0	0	0.474
TRINITY_DN11077_c0_g1_i10	Beta-amyrin 28-monooxygenase {ECO:0000305};	MP29_M_72h	MP29_C_72h	3.21901	4.31543	4.10916e-11	5.34404e-10	1.589	5.223	2.122	3.58	4.613	2.921	12.489	0	10.04	5.604	8.402	5.675	28.557	27.605	26.959	8.217	3.983	5.82	0.967	0.863	5.934	0.092	1.466	0.135	4.988	8.299	4.519	3.128	1.402	2.463	6.167	3.806	5.327
TRINITY_DN1108_c0_g1_i22	Extended synaptotagmin-1 {ECO:0000305};	MP29_M_72h	MP29_C_72h	-2.03987	4.68316	3.08815e-35	1.09525e-33	14.663	15.343	15.904	13.942	11.388	14.18	7.014	7.653	4.618	8.471	8.365	7.235	4.348	3.216	3.615	4.199	4.967	5.514	8.458	8.898	11.194	3.625	4.481	5.433	3.535	3.506	3.044	6.915	7.28	7.602	3.774	3.649	3.086
TRINITY_DN1108_c0_g1_i31	Synaptotagmin-3;	MP29_M_72h	MP29_C_72h	-3.38588	3.72461	0.0002168	0.00126447	9.979	8.401	6.886	8.189	9.949	9.877	1.816	0.194	2.375	1.707	3.895	3.029	0.074	1.048	1.283	1.041	1.446	0	3.015	5.123	3.626	2.115	3.296	0.822	2.185	1.936	1.775	3.512	1.768	2.347	0	1.143	1.645
TRINITY_DN1108_c0_g1_i40		MP29_M_72h	MP29_C_72h	-8.22538	2.2452	2.66232e-33	8.91299e-32	3.789	4.358	4.486	3.14	2.468	2.229	0	0	0.157	0.11	0.668	0.511	0.037	0	0	2.336	2.987	3.934	0.506	0.593	0.708	0.329	0.447	0.329	0.361	0.617	0.423	0.148	0	0.252	0.076	0.175	0.102
TRINITY_DN1108_c0_g1_i41		MP29_M_72h	MP29_C_72h	-4.07622	0.859169	0.000719138	0.00377579	2.438	2.974	1.535	1.882	2.921	2.541	0	0	0.044	0.995	0.621	1.013	0	0.11	0.308	3.51	2.264	2.507	0.61	1.122	0.414	1.54	0.343	0.338	0.227	0.324	0.124	0.443	0.527	0.465	0	0	0
TRINITY_DN1108_c0_g1_i9		MP29_M_72h	MP29_C_72h	-10.1799	0.864016	6.6803e-18	1.29821e-16	3.524	3.764	2.624	1.847	3.593	2.705	0	0	0.113	0	0	0	0	0	0	4.792	7.812	7.106	0	0.539	0.74	0.051	0.468	0.329	0.309	0.272	0.175	0.167	0.357	0.126	0	0	0.353
TRINITY_DN1108_c1_g1_i1	DNA damage-repair/toleration protein DRT100;	MP29_M_72h	MP29_C_72h	-2.40229	0.81731	0.000616687	0.00328644	5.122	3.253	2.382	2.771	4.255	3.595	1.549	4.23	1.379	0.1	0.733	0.036	0.309	0.719	0.999	2.517	2.797	3.727	1.128	0.485	1.383	2.495	1.643	1.701	4.627	4.396	4.859	0.62	0.705	0.999	4.729	3.603	3.403
TRINITY_DN11089_c1_g1_i1	Probable aspartic proteinase GIP2 {ECO:0000305};	MP29_M_72h	MP29_C_72h	3.30215	6.52718	7.31634e-184	1.56183e-181	13.932	16.059	13.01	8.946	9.13	9.877	14.75	19.146	13.497	2.318	2.532	2.655	139.164	143.619	140.776	178.431	195.265	158.851	544.747	484.922	451.354	112.398	108.63	88.673	26.743	22.47	24.08	93.728	87.919	100.989	130.945	110.575	117.797
TRINITY_DN11113_c0_g1_i4	Expansin-like B1;	MP29_M_72h	MP29_C_72h	6.94831	7.46506	0	0	2.94	3.215	3.527	12.543	11.632	9.523	21.105	19.37	18.316	286.925	264.017	295.002	391.689	403.228	398.184	147.995	137.597	103.881	788.077	710.321	681.392	1755.08	1881.09	1486.62	13.088	15.06	15.961	55.648	49.599	45.292	61.647	65.414	69.037
TRINITY_DN11113_c0_g1_i7	Expansin-like B1;	MP29_M_72h	MP29_C_72h	7.72231	7.56087	0	0	2.182	1.543	2.178	8.946	7.569	9.419	21.88	27.441	21.302	232.011	218.805	236.993	417.664	405.238	433.927	156.502	141.438	107.968	847.983	799.752	821.215	1797.58	1949.38	1204.05	10.903	11.198	10.039	43.618	34.332	49.665	81.659	73.883	76.65
TRINITY_DN11114_c0_g1_i4	Subtilisin-like protease SBT3 {ECO:0000303|PubMed:27259555};	MP29_M_72h	MP29_C_72h	-2.79661	2.58026	1.62739e-14	2.65755e-13	6.811	5.855	5.044	2.753	3.139	3.975	2.697	6.953	3.431	5.614	5.305	5.264	1.075	0.658	0.827	1.319	0.284	1.09	0	0.205	0	0.965	0.447	0.454	5.833	5.714	5.86	1.485	2.257	2.725	2.09	0.682	1.218
TRINITY_DN11114_c0_g1_i6	Subtilisin-like protease SBT3 {ECO:0000303|PubMed:27259555};	MP29_M_72h	MP29_C_72h	-2.54734	1.57092	5.18018e-08	5.08534e-07	4.602	4.684	5.332	1.02	1.543	1.175	1.389	3.17	1.659	4.007	5.277	2.299	0.568	1.109	0.814	0.121	0.427	0.272	0.702	0	0	0.185	0	0.445	3.854	3.726	3.343	0.669	0.329	1.581	0.255	1.124	0.948
TRINITY_DN11114_c0_g1_i9	Subtilisin-like protease SBT3 {ECO:0000303|PubMed:27259555};	MP29_M_72h	MP29_C_72h	-2.41602	1.79344	0.000416154	0.00230188	2.812	4.656	4.7	1.821	1.683	1.616	3.374	3.394	2.226	3.651	4.85	3.832	0.272	0.682	1.333	0.811	0.711	0.512	0	0	0	0.339	0.166	0.387	3.617	3.987	4.374	1.485	1.806	1.086	0.965	0.774	1.097
TRINITY_DN11118_c0_g1_i1		MP29_M_72h	MP29_C_72h	-2.54195	0.283018	4.79679e-05	0.000313475	4.054	4.201	2.755	3.932	4.273	3.949	1.665	4.23	2.13	1.205	1.734	0.976	0.531	0.682	0.703	2.36	3.627	1.439	6.007	3.926	3.18	31.493	29.047	30.296	3.318	1.716	1.971	2.233	3.198	1.328	8.049	6.091	7.279
TRINITY_DN11120_c0_g1_i3	LRR receptor-like serine/threonine-protein kinase RGI2 {ECO:0000303|PubMed:27229312};	MP29_M_72h	MP29_C_72h	-2.17237	2.367	1.69095e-10	2.09339e-09	2.849	2.807	2.978	3.052	2.991	3.292	1.576	1.391	0.987	0.091	0.056	0.1	0.729	0.499	0.691	1.682	1.873	1.798	5.167	4.314	3.724	2.249	1.882	2.378	2.679	2.658	2.961	0.521	0.771	1.115	11.87	9.814	9.734
TRINITY_DN11123_c0_g2_i2	Thaumatin-like protein;	MP29_M_72h	MP29_C_72h	-3.01333	0.69541	4.08328e-05	0.000269827	3.816	4.6	2.894	4.055	3.627	4.684	2.484	2.003	4.156	1.059	2.133	1.916	0.704	0.512	0.16	1.646	1.446	2.975	1.611	2.47	2.276	4.477	2.63	2.204	5.864	4.333	5.19	1.662	2.577	2.279	2.809	3.234	4.862
TRINITY_DN11126_c0_g2_i5		MP29_M_72h	MP29_C_72h	-3.85972	1.9877	6.8193e-15	1.13776e-13	10.454	7.936	11.149	10.503	12.548	9.359	3.222	1.741	4.095	3.478	1.929	3.449	0.704	0.889	0.407	8.157	5.405	5.079	3.383	2.869	3.713	2.28	3.16	0.609	0.835	1.968	1.548	1.013	2.37	1.513	1.977	1.917	1.404
TRINITY_DN11165_c0_g1_i2		MP29_M_72h	MP29_C_72h	-9.92811	2.61641	1.67537e-49	8.10864e-48	32.786	27.712	26.894	17.733	17.745	17.386	2.154	2.878	1.571	13.573	10.665	9.717	0	0	0.074	28.548	23.648	22.276	2.451	1.78	2.45	4.528	6.071	8.71	4.349	5.421	5.52	4.653	6.377	6.157	0.265	0.221	0.465
TRINITY_DN11165_c0_g1_i3		MP29_M_72h	MP29_C_72h	-7.58165	1.98521	1.39834e-32	4.59645e-31	19.602	18.456	17.616	13.229	12.356	12.634	0.392	0	0.777	7.558	6.557	6.989	0.062	0.122	0.074	22.001	16.654	14.723	0	0.615	0	4.344	3.639	5.201	2.319	1.381	2.445	3.955	1.43	5.159	0.738	0.663	0
TRINITY_DN1118_c0_g1_i2	Probable pectinesterase/pectinesterase inhibitor 41;	MP29_M_72h	MP29_C_72h	3.08452	5.53352	1.20168e-201	2.88316e-199	5.998	6.208	6.133	5.04	6.113	7.406	3.926	2.198	2.829	7.457	6.798	7.235	50.579	52.068	52.93	53.345	59.126	58.261	60.976	50.377	51.744	30.23	29.099	29.223	27.279	28.226	27.227	4.358	5.061	5.333	25.858	21.35	24.738
TRINITY_DN1118_c0_g1_i7	Probable pectinesterase/pectinesterase inhibitor 41;	MP29_M_72h	MP29_C_72h	3.42424	4.42657	1.16972e-48	5.60338e-47	3.515	2.119	2.95	3.703	3.279	3.534	1.762	1.556	1.475	4.4	3.663	3.914	32.262	29.019	31.215	41.461	47.652	37.043	37.352	34.61	36.26	22.786	24.618	27.492	18.663	19.895	19.757	3.217	3.828	1.6	16.372	17.37	17.691
TRINITY_DN11190_c0_g1_i8	Probable hexosyltransferase MUCI70 {ECO:0000305};	MP29_M_72h	MP29_C_72h	-2.08101	0.994103	0.0010126	0.00514296	1.716	3.16	3.564	0.475	3.366	0	1.941	0	0.69	2.072	2.207	2.162	0.766	0.877	0.345	0	0.522	0	2.75	0.075	1.666	2.321	0	0	0.989	0	0.794	0.462	1.354	2.637	2.8	0	0
TRINITY_DN11195_c1_g1_i15		MP29_M_72h	MP29_C_72h	2.22251	2.46305	2.87121e-06	2.27328e-05	1.068	0.836	1.768	1.214	3.279	0	0.899	0	2.183	8.799	8.644	0.31	5.348	4.045	7.773	6.269	14.343	8.588	8.239	1.003	8.744	0	4.959	2.513	1.711	4.385	8.13	6.315	0.677	4.063	0.463	3.197	2.622
TRINITY_DN11196_c0_g1_i12	Xyloglucan endotransglucosylase/hydrolase protein A;	MP29_M_72h	MP29_C_72h	6.42824	0.742262	1.82149e-05	0.000127734	0.064	0.019	0	2.832	0.968	0	2.519	0.379	2.418	1.177	0	2.098	0.618	5.762	1.53	7.455	1.719	1.34	1.692	1.273	0	0.349	0.01	5.433	3.731	2.376	1.434	1.348	3.527	4.645	3.897	5.289	0.353
TRINITY_DN11196_c0_g1_i13	Xyloglucan endotransglucosylase/hydrolase protein A;	MP29_M_72h	MP29_C_72h	-10.3386	1.01777	2.48252e-13	3.78123e-12	1.516	3.048	4.858	0.158	0.436	3.811	0	0	0	0.666	1.651	0.082	0	0	0	0	0	0	0	0	7.622	0	6.913	1.817	0	0	0.939	0.325	0	0	0	0	0
TRINITY_DN1120_c0_g1_i8	Phospholipid--sterol O-acyltransferase;	MP29_M_72h	MP29_C_72h	3.56336	0.651049	2.41811e-05	0.000166189	0.091	0.046	0.028	0.141	0	0.164	0.632	0.233	0.227	0.027	0.287	0.164	0.79	0.317	0.901	0	0	0.218	0.61	0.356	0	0.164	0.343	0.377	0	0.094	0.175	0.059	0	0.097	0.34	0.617	0.576
TRINITY_DN11202_c0_g1_i4	Putative RING-H2 finger protein ATL12;	MP29_M_72h	MP29_C_72h	2.31818	2.60134	8.08751e-10	9.45755e-09	3.889	2.342	2.112	2.349	2.59	1.867	2.199	8.839	1.912	4.4	0	2.728	12.549	14.485	14.67	7.455	4.801	7.04	2.048	7.075	8.025	10.515	4.813	2.049	9.966	2.732	3.394	8.873	2.173	1.794	11.548	9.694	11.797
TRINITY_DN11208_c0_g1_i5	Thioredoxin F1, chloroplastic;	MP29_M_72h	MP29_C_72h	-2.90842	0.27209	0.000471856	0.00257925	1.726	2.453	1.74	1.24	1.395	1.097	1.344	1.634	2.095	4.482	1.771	3.668	0.086	0.451	0.234	0.145	1.529	1.286	0.391	0.55	0.817	1.807	1.341	0.387	1.474	0.942	0.908	1.387	0	1.6	0.426	0.553	0.586
TRINITY_DN11209_c0_g1_i1	GDSL esterase/lipase 5;	MP29_M_72h	MP29_C_72h	-4.26852	-0.627547	0.000174648	0.00103649	10.317	8.373	9.455	10.995	14.536	6.083	7.255	6.136	5.867	1.762	1.196	1.359	0.889	0.439	0	4.562	1.28	0.545	1.542	5.004	0.98	3.101	5.687	5.52	6.379	4.814	6.933	0	0	0.756	16.334	14.384	14.019
TRINITY_DN11210_c0_g1_i4	Tryptamine 5-hydroxylase {ECO:0000303|PubMed:20150424};	MP29_M_72h	MP29_C_72h	5.01637	0.246202	0.00201967	0.00952541	0.082	0	0	0	0.017	0	0.027	0	0	0.1	0.232	0	0.79	0.95	1.147	0.278	0	0	0	0	0	0	0.104	0.203	0.206	0.345	0	0.994	0	0	0	0	0
TRINITY_DN11210_c0_g1_i7	Tryptamine 5-hydroxylase {ECO:0000303|PubMed:20150424};	MP29_M_72h	MP29_C_72h	10.8835	1.54062	2.58084e-20	5.6031e-19	0	0	0	0	0.044	0	0	0	0.157	0	0.13	0.265	2.977	1.425	2.924	0.363	0.593	0.294	0	0.27	0.784	0.298	0.094	0.155	0	0	0	0.512	0.404	0.659	0	0	0.167
TRINITY_DN1123_c2_g2_i3	NAC domain-containing protein 43;	MP29_M_72h	MP29_C_72h	-2.94338	0.788455	0.000190491	0.00112304	3.122	3.634	2.801	2.173	3.069	2.653	2.777	2.528	2.06	1.57	1.706	1.296	0.803	0.256	0.16	1.089	1.339	0.697	1.289	0.928	0.555	1.242	0.873	0.561	3.628	4.354	5.138	1.013	1.119	2.056	1.901	2.608	2.213
TRINITY_DN11231_c0_g1_i1		MP29_M_72h	MP29_C_72h	3.43601	2.37736	2.87217e-21	6.51525e-20	1.169	1.571	1.228	2.489	2.136	1.763	2.973	0.807	3.029	10.022	8.291	10.693	15.674	13.961	13.091	12.513	10.325	6.506	21.507	21.894	31.763	26.462	29.504	16.868	3.154	3.527	3.363	3.974	4.27	2.521	12.068	14.706	19.997
TRINITY_DN11233_c0_g1_i4	RING-H2 finger protein ATL74;	MP29_M_72h	MP29_C_72h	-2.48546	1.06084	5.44419e-06	4.13101e-05	3.205	2.212	3.611	1.882	1.5	2.169	3.801	5.163	3.038	1.187	2.263	1.496	0.568	0.658	0.37	1.283	1.043	0.948	4.488	3.98	1.884	3.614	1.715	2.62	1.144	1.894	1.64	0.689	0.47	1.348	2.156	2.912	2.789
TRINITY_DN1124_c1_g1_i24	U-box domain-containing protein 63;	MP29_M_72h	MP29_C_72h	-2.50043	3.23579	7.77497e-24	1.93317e-22	3.981	4.916	4.318	8.075	8.615	8.322	0.766	0.982	0.934	3.478	2.161	3.111	0.716	0.865	0.753	10.662	9.779	9.481	3.544	3.796	2.777	6.736	7.038	6.438	1.453	2.376	2.022	3.158	4.063	3.064	2.052	1.742	1.701
TRINITY_DN11248_c0_g1_i15	ERI1 exoribonuclease 2;	MP29_M_72h	MP29_C_72h	9.84666	0.523315	4.56592e-10	5.45181e-09	0	0	0	1.504	0	5.919	0	0	1.117	0	4.609	0	3.829	0.962	2.147	0	0	0	0	0	0	0	0	0	0	0	0	0	0	0	0	0	0.39
TRINITY_DN1125_c0_g1_i15	GDSL esterase/lipase At5g37690;	MP29_M_72h	MP29_C_72h	-3.5652	1.57243	6.17235e-06	4.64212e-05	2.757	5.613	2.094	4.864	3.802	0.035	2.857	3.073	6.6	0.009	0.213	0	0.086	0.39	0.395	2.505	0.095	0	2.693	3.192	2.036	5.843	4.99	3.77	0.144	0.659	1.609	0.413	0	0	0	2.866	4.574
TRINITY_DN11251_c0_g1_i2	5'-nucleotidase SurE {ECO:0000255|HAMAP-Rule:MF_00060};	MP29_M_72h	MP29_C_72h	2.11573	4.89875	4.62438e-50	2.27543e-48	5.743	5.148	5.77	3.826	3	5.219	4.655	2.878	5.518	6.526	6.121	7.673	21.652	24.816	25.799	22.655	19.203	22.941	8.17	5.382	9.441	4.528	5.645	10.991	11.584	14.076	13.938	7.299	13.046	7.524	7.179	7.685	9.836
TRINITY_DN11251_c0_g1_i3	5'-nucleotidase SurE {ECO:0000255|HAMAP-Rule:MF_00060};	MP29_M_72h	MP29_C_72h	2.44893	5.77057	6.72122e-122	8.59566e-120	10.226	10.222	9.241	10.898	11.423	10.361	8.937	7.293	9.228	16.868	12.715	13.476	55.594	54.041	52.498	51.941	53.65	43.734	11.335	18.389	15.266	17.384	17.32	10.198	31.401	26.143	25.721	21.828	15.595	14.516	21.602	22.603	23.344
TRINITY_DN11251_c0_g1_i4	5'-nucleotidase SurE {ECO:0000255|HAMAP-Rule:MF_00060};	MP29_M_72h	MP29_C_72h	2.82731	4.33547	3.74053e-54	1.99057e-52	4.145	5.176	4.551	8.515	9.452	8.114	4.816	5.358	4.374	5.714	7.15	7.847	32.423	35.536	30.314	55.088	44.795	36.585	10.782	5.382	7.056	9.231	11.373	5.529	19.766	13.898	19.86	16.389	11.316	11.5	8.522	12.191	12.374
TRINITY_DN11251_c0_g1_i7	5'-nucleotidase SurE {ECO:0000255|HAMAP-Rule:MF_00060};	MP29_M_72h	MP29_C_72h	3.02496	3.24527	2.91054e-18	5.77407e-17	1.223	0.753	0.81	1.24	1.151	0.881	1.611	1.789	0.969	0.922	1.799	0.885	9.399	7.139	6.132	2.457	8.677	7.236	0.736	2.297	2.08	1.982	1.684	0.474	2.484	2.355	1.455	2.263	3.095	1.59	3.651	2.35	1.199
TRINITY_DN11278_c0_g1_i6	CSC1-like protein HYP1;	MP29_M_72h	MP29_C_72h	5.74302	-0.518278	5.08833e-06	3.87302e-05	0.018	0.009	0	0.15	0.977	0	0	0	0.48	0.767	0	0.018	1.025	0.841	0.345	0.617	0.593	0.011	0.564	0	0.501	0	0.229	1.208	0	0	0	0.512	0.085	0.339	0.019	0.065	0.26
TRINITY_DN11295_c0_g1_i1	Chaperone protein dnaJ 20, chloroplastic;	MP29_M_72h	MP29_C_72h	3.61586	2.26484	1.86263e-17	3.54367e-16	1.443	2.333	1.238	2.014	2.136	2.869	0.418	0	0.218	0	0	0.119	19.762	21.88	19.395	13.058	14.58	13.743	5.121	4.357	3.615	2.547	2.828	2.784	5.307	4.94	5.674	8.145	6.387	7.699	2.147	2.792	2.24
TRINITY_DN113_c7_g1_i1	Bidirectional sugar transporter SWEET17 {ECO:0000303|PubMed:21107422};	MP29_M_72h	MP29_C_72h	-2.38406	3.97685	6.45585e-37	2.39875e-35	83.539	85.776	80.404	52.495	57.524	50.431	86.265	79.161	88.744	88.266	102.461	94.943	18.021	14.595	14.843	25.777	23.648	19.083	0	7.463	9.833	24.747	26.521	21.393	77.282	77.414	73.066	40.539	34.088	34.723	25.981	26.538	26.374
TRINITY_DN1132_c0_g1_i10	Protein DETOXIFICATION 29 {ECO:0000303|PubMed:11739388};	MP29_M_72h	MP29_C_72h	10.9871	1.64518	0.00138086	0.00679752	0	0	0	2.938	0.096	0	1.353	14.343	5.43	0	0	1.679	1.359	6.847	0	0.375	13.003	0	23.221	0	3.974	0	10.344	0	8.832	11.763	12.793	5.538	16.799	15.127	0	11.73	11.333
TRINITY_DN1132_c0_g1_i19	Protein DETOXIFICATION 29 {ECO:0000303|PubMed:11739388};	MP29_M_72h	MP29_C_72h	-9.39489	2.08631	4.33703e-35	1.52948e-33	3.752	3.792	3.183	5.735	3.828	2.627	1.807	3.141	1.973	3.961	2.003	3.631	0.012	0	0	1.706	1.019	0	0	0	0	0.565	0.187	6.032	3.72	1.884	3.611	6.689	0	0	5.06	1.732	4.072
TRINITY_DN1132_c0_g1_i6	Protein DETOXIFICATION 29 {ECO:0000303|PubMed:11739388};	MP29_M_72h	MP29_C_72h	12.429	3.07411	1.94152e-77	1.48707e-75	0	0	0	0	0	0	0	0	0	1.168	0.056	0	6.287	6.725	7.514	3.413	5.879	6.354	0	5.015	1.568	6.52	6.092	4.418	0	0	0	0	3.734	5.837	0	0	0
TRINITY_DN11329_c1_g1_i14	Trihelix transcription factor GT-3a;	MP29_M_72h	MP29_C_72h	2.09873	1.54965	0.000446512	0.00245097	0.621	2.193	1.2	2.032	2.014	0.493	0.329	1.838	1.868	3.934	2.912	3.339	5.262	5.945	5.922	3.098	2.252	1.417	0.207	3.009	4.475	2.598	0	3.441	0.443	0.502	0	0.423	0.875	2.608	2.374	0.369	1.246
TRINITY_DN1134_c0_g1_i18	Probable leucine-rich repeat receptor-like serine/threonine-protein kinase At3g14840;	MP29_M_72h	MP29_C_72h	2.38556	3.28485	3.61557e-07	3.21287e-06	9.103	3.559	3.527	2.92	4.238	2.428	5.572	16.015	7.482	9.648	8.616	9.343	23.517	30.359	30.586	1.101	4.125	11.062	27.065	17.677	15.277	8.05	10.303	12.992	3.762	9.513	5.045	4.594	4.506	6.836	5.731	4.368	4.527
TRINITY_DN1134_c0_g1_i2	Probable leucine-rich repeat receptor-like serine/threonine-protein kinase At3g14840;	MP29_M_72h	MP29_C_72h	2.03481	4.90297	1.82906e-15	3.13841e-14	6.994	3.708	5.947	4.275	5.842	5.064	7.495	6.709	6.932	9.32	8.263	7.983	23.011	22.964	22.295	11.727	12.612	11.857	15.5	15.229	15.865	7.054	4.595	6.854	8.049	7.567	6.355	10.899	13.216	10.521	6.8	7.648	8.06
TRINITY_DN11341_c0_g1_i2		MP29_M_72h	MP29_C_72h	-2.16996	0.357031	0.000622387	0.00331336	5.989	5.158	6.896	7.125	6.531	6.291	39.113	42.143	41.731	27.338	23.519	26.66	1.235	1.876	0.827	7.818	5.82	4.915	219.268	193.27	212.039	94.346	87.89	43.684	4.215	4.396	2.693	8.175	7.186	5.062	197.68	188.724	180.884
TRINITY_DN11344_c0_g1_i1	Probable carboxylesterase 17;	MP29_M_72h	MP29_C_72h	-2.78542	0.130771	5.0608e-05	0.000329386	2.2	1.385	1.582	1.838	2.886	1.486	0.739	0.885	0.89	2.702	3.107	2.527	0.284	0.268	0.173	3.643	1.6	0.61	1.484	0.69	0.795	1.499	2.214	1.392	0.794	1.109	1.156	1.525	0.593	1.173	1.371	2.055	1.701
TRINITY_DN11358_c1_g1_i23	Rust resistance kinase Lr10 {ECO:0000312|EMBL:AAC49629.1};	MP29_M_72h	MP29_C_72h	11.8627	2.51073	2.02949e-38	7.84184e-37	0	0	0	0	0	0	0	0	0	0	1.53	0	10.98	8.248	6.416	7.189	1.908	7.509	23.705	20.255	7.47	9.724	12.756	3.074	1.402	0.502	4.178	1.013	0	6.661	5.126	5.833	4.016
TRINITY_DN11360_c0_g1_i3	Probable inactive receptor kinase At5g58300;	MP29_M_72h	MP29_C_72h	9.614	0.298252	7.90977e-11	1.00538e-09	0	0	0	0	1.84	0.899	0	0	0	0.201	0.946	0	1.865	0.975	0.777	0.315	0.936	0	0	1.111	0	0.904	1.372	0.338	0	0	0	0	0.79	1.018	0	0	0
TRINITY_DN11384_c0_g1_i2		MP29_M_72h	MP29_C_72h	-2.66397	-0.222299	0.000392329	0.00217875	1.077	1.571	0.968	1.082	0.724	1.158	0	0.933	0.934	0	0.269	0	0.21	0.158	0.185	0.508	0.486	0.469	0.575	0	0	0.513	0.385	0.532	0.237	1.549	1.083	0.462	1.148	0.126	0.492	1.327	1.515
TRINITY_DN11387_c0_g1_i41	Sugar transporter ERD6-like 7;	MP29_M_72h	MP29_C_72h	2.22817	2.20156	2.66278e-11	3.50602e-10	2.858	3.085	2.801	6.236	4.543	4.303	6.961	7.448	4.906	15.371	14.366	18.43	14.365	13.851	12.585	20.15	16.536	11.116	4.879	7.679	8.036	9.437	13.089	19.45	9.646	6.813	9.048	12.896	21.286	11.374	4.909	5.731	7.13
TRINITY_DN11390_c0_g2_i1	WRKY transcription factor 28;	MP29_M_72h	MP29_C_72h	2.92206	1.46193	6.77281e-09	7.30821e-08	0.539	0.855	0.4	2.243	1.325	2.022	4.78	5.805	5.116	7.987	5.787	5.41	4.78	4.3	4.565	9.016	12.328	11.999	15.443	13.223	7.241	7.599	6.508	5.394	2.649	2.041	2.094	4.112	3.847	5.178	5.438	5.943	5.782
TRINITY_DN11417_c0_g1_i4		MP29_M_72h	MP29_C_72h	-2.03724	1.45941	0.000128602	0.000781566	3.031	2.007	3.992	2.806	4.011	3.024	1.273	0.156	1.039	2.939	1.067	1.423	0.519	0.962	0.703	6.777	6.01	6.582	0.679	2.502	1.361	4.097	3.056	4.717	0.814	2.951	2.156	0.826	1.035	1.571	0.7	2.479	0.483
TRINITY_DN1142_c0_g1_i4	Probable cation transporter HKT6;	MP29_M_72h	MP29_C_72h	-4.40559	1.46042	2.46359e-11	3.25367e-10	2.346	2.565	1.545	1.645	1.16	1.149	1.086	0	1.807	0.456	0.594	0.301	0.086	0.171	0.049	0	0.486	0.752	0	0	0	0	0	0	1.195	0.931	0.763	1.19	0.79	0.795	0.757	0.617	0.669
TRINITY_DN1142_c0_g1_i5	Probable cation transporter HKT6;	MP29_M_72h	MP29_C_72h	-3.32863	4.31774	3.27267e-65	2.08555e-63	25.582	29.125	26.708	26.617	25.662	26.736	20.304	17.658	19.373	4.993	5.769	2.81	2.68	3.082	2.307	2.783	3.781	2.79	0.196	1.769	1.056	0.698	0.915	0.59	12.892	13.48	12.525	7.309	4.553	8.116	4.133	4.405	4.518
TRINITY_DN11422_c0_g1_i6	Protein LURP-one-related 3;	MP29_M_72h	MP29_C_72h	-10.0621	0.75015	4.09543e-17	7.65921e-16	7.733	6.226	5.686	6.782	5.598	5.729	0	0	0.375	2.611	0.065	0.876	0	0	0	1.125	1.517	1.537	0	0	0	0.329	0	0	2.999	2.637	3.147	0.207	0.489	0.204	0.189	0.931	0.521
TRINITY_DN11427_c0_g1_i1	ATP synthase gamma chain, chloroplastic;	MP29_M_72h	MP29_C_72h	-3.1591	3.35039	2.32595e-38	8.95652e-37	16.909	18.651	16.22	8.339	7.891	7.794	10.495	10.259	9.865	3.633	5.277	3.184	1.976	2.108	1.69	1.973	1.956	1.689	6.386	7.064	4.007	1.633	4.917	3.113	3.525	3.161	6.015	9.591	11.099	11.762	3.32	1.649	2.863
TRINITY_DN11427_c0_g1_i3	ATP synthase gamma chain, chloroplastic;	MP29_M_72h	MP29_C_72h	-3.81666	2.79226	9.0318e-16	1.57623e-14	11.166	13.261	11.958	8.647	5.267	6.369	9.881	9.5	12.039	3.989	0.862	3.768	0.494	0.682	1.394	1.319	1.268	1.678	0	0	2.341	5.894	5.167	6.999	2.576	2.302	1.269	9.296	7.835	7.457	0.776	0.756	1.088
TRINITY_DN11444_c0_g1_i4	Ribonuclease 3-like protein 3;	MP29_M_72h	MP29_C_72h	5.6162	2.15464	4.91896e-20	1.05689e-18	0.31	0.037	0.186	0.413	0.436	0.328	0.374	0.875	0.533	0.128	0.232	0.246	8.461	9.21	9.907	4.332	5.097	5.024	3.487	5.802	5.717	1.027	1.705	0.29	1.02	0.712	1.382	5.283	6.161	4.577	2.667	1.751	2.055
TRINITY_DN11447_c0_g1_i3	Berberine bridge enzyme-like 3 {ECO:0000303|PubMed:26037923};	MP29_M_72h	MP29_C_72h	-2.49946	0.00608948	0.000430243	0.00237164	5.56	5.929	4.281	4.803	8.284	4.528	2.243	2.625	3.868	1.862	3.673	1.077	1.21	0.573	0.901	2.239	7.017	6.452	3.51	5.166	4.595	6.716	9.814	7.859	6.616	7.399	7.026	4.112	3.255	3.452	18.405	16.328	21.215
TRINITY_DN1145_c1_g1_i14	Diacylglycerol kinase 1;	MP29_M_72h	MP29_C_72h	7.72376	2.62998	5.42881e-21	1.21721e-19	0.091	0	0	0	0	0	0.169	0	0	0	0	0	7.695	6.384	7.785	6.511	7.989	9.165	8.423	0	2.08	3.491	0.655	3.702	1.185	4.856	0	3.217	9.218	6.07	0	0	0.818
TRINITY_DN1145_c1_g1_i24	Diacylglycerol kinase 1;	MP29_M_72h	MP29_C_72h	3.4382	0.733231	2.01071e-08	2.05961e-07	0.183	0.195	0.177	0.897	0	0.588	0.383	0	0.629	0	0	0	1.939	1.535	2.776	0.859	1.458	1.548	0	0	0	0.318	0.135	0.551	0.824	0.44	0.289	0.61	0	0.844	0	0	0.177
TRINITY_DN1145_c1_g1_i45	Diacylglycerol kinase 1;	MP29_M_72h	MP29_C_72h	-9.04994	-0.214282	3.68898e-08	3.67609e-07	1.105	0.827	2.066	0.343	2.633	1.754	1.994	4.434	0.934	1.853	2.866	2.062	0	0	0	0	0	0.556	0.932	1.381	1.056	0.616	0.738	0.648	0	0.827	0.763	0	1.467	0.853	1.447	0.719	0.651
TRINITY_DN1145_c1_g1_i8	Diacylglycerol kinase 1;	MP29_M_72h	MP29_C_72h	3.98928	3.00733	1.18258e-24	3.03861e-23	0.42	0.706	0.959	2.313	0.881	0.311	0.979	1.867	1.999	0.329	0.204	0.995	11.759	9.758	11.388	3.062	3.995	6.245	4.281	5.414	3.397	2.701	1.3	3.712	2.071	3.202	3.632	3.492	4.825	4.829	0.936	1.539	1.236
TRINITY_DN1145_c2_g1_i1	Loganic acid O-methyltransferase {ECO:0000303|PubMed:24104568, ECO:0000303|PubMed:29399933};	MP29_M_72h	MP29_C_72h	-3.12003	2.03525	2.51954e-12	3.56577e-11	31.937	37.963	37.969	16.299	21.922	21.361	27.043	38.983	20.027	16.366	16.712	13.366	2.705	5.446	4.096	1.138	2.714	1.809	1.588	0.356	0	0.986	0	0.735	19.014	26.3	21.862	11.244	17.514	12.702	1.504	0.562	0.958
TRINITY_DN1147_c1_g1_i6	Pentatricopeptide repeat-containing protein At5g21222;	MP29_M_72h	MP29_C_72h	-2.46094	0.725853	0.000109667	0.000675481	1.872	1.292	1.991	0.607	1.221	1.409	0.632	3.034	0.952	0.895	0.881	1.268	0.161	0.378	0.382	0	0.498	0	0.748	0	1.405	2.115	1.008	2.185	0.577	0.911	0.588	1.043	0.856	0.194	1.636	0.286	0.418
TRINITY_DN11479_c0_g1_i2	UDP-glucose flavonoid 3-O-glucosyltransferase 6 {ECO:0000303|PubMed:18487633};	MP29_M_72h	MP29_C_72h	2.06678	4.05252	1.04248e-28	3.0627e-27	81.476	92.541	101.054	64.115	99.929	85.005	81.787	109.373	85.95	67.865	74.073	69.296	369.593	387.049	364.514	283.427	241.648	251.584	114.588	91.199	81.568	201.23	170.29	122.932	161.675	154.911	153.622	162.125	159.265	180.035	129.431	122.296	118.002
TRINITY_DN1150_c0_g1_i1	Protein trichome birefringence-like 3;	MP29_M_72h	MP29_C_72h	-2.75184	2.25666	3.87814e-07	3.43586e-06	7.277	9.042	7.212	7.538	6.549	7.293	5.652	3.86	6.146	2.738	1.716	2.418	1.618	1.34	0.494	3.885	3.485	3.302	1.853	2.664	3.092	1.828	2.35	2.62	7.915	7.357	9.265	2.44	2.399	1.978	8.503	7.086	7.354
TRINITY_DN1150_c0_g2_i1	Protein ESKIMO 1;	MP29_M_72h	MP29_C_72h	-2.58473	3.16966	2.73196e-17	5.15217e-16	14.097	15.482	13.922	13.168	11.266	12.66	14.073	13.73	13.532	6.444	6.464	6.04	1.742	3.033	2.455	5.458	4.101	2.278	8.976	6.061	7.731	7.527	6.747	6.312	11.388	13.187	12.556	4.368	2.653	3.937	13.071	12.384	12.792
TRINITY_DN1150_c1_g1_i2	Hydroquinone glucosyltransferase;	MP29_M_72h	MP29_C_72h	2.37049	4.48069	1.36866e-38	5.31403e-37	5.113	4.805	6.505	8.462	7.159	9.004	7.655	8.917	7.438	7.75	7.392	8.367	27.692	29.737	27.477	12.344	13.193	11.944	46.949	43.723	43.795	19.387	18.432	16.298	6.317	7.294	6.593	10.801	8.87	12.528	24.468	23.11	20.908
TRINITY_DN11502_c0_g1_i3		MP29_M_72h	MP29_C_72h	2.83125	0.253192	0.000438129	0.00241085	0.301	0.204	0.056	0.721	0.889	0.942	1.086	0.924	0.786	1.086	1.085	0.611	1.285	1.486	1.221	0.641	0.83	1.014	0.863	1.952	1.35	0	0.312	0.174	0.237	0.471	0.444	0.148	1.345	0.446	0.454	0.912	0.716
TRINITY_DN11507_c0_g1_i17	EP1-like glycoprotein 2 {ECO:0000305};	MP29_M_72h	MP29_C_72h	4.01355	5.63059	5.49356e-33	1.82176e-31	4.035	4.098	1.852	0	0	0.181	0	3.092	0	0	0	0.119	54.075	52.75	54.657	30.146	22.961	11.966	26.248	21.495	24.696	4.097	7.361	6.767	4.39	4.49	7.562	0	0	0	12.721	13.619	13.434
TRINITY_DN11508_c0_g1_i1	Uncharacterized protein ycf23;	MP29_M_72h	MP29_C_72h	-2.6738	3.108	5.70554e-24	1.42684e-22	24.012	22.266	21.469	16.871	17.291	16.583	29.954	34.364	31.429	13.391	13.707	12.646	3.137	4.13	3.27	3.473	3.272	5.057	7.721	8.714	8.929	17.569	15.553	15.051	9.811	9.461	8.274	20.048	28.115	18.928	7.964	6.837	6.508
TRINITY_DN115239_c0_g1_i1	Pathogenesis-related protein P2;	MP29_M_72h	MP29_C_72h	5.21547	4.61102	4.76793e-136	6.93486e-134	1.287	1.273	0.968	1.926	3.174	1.495	3.391	2.587	4.138	5.979	3.162	5.949	45.046	46.598	39.519	68.618	69.51	54.73	149.535	132.453	137.363	41.69	48.301	47.976	16.912	12.559	13.484	36.968	66.577	40.919	16.192	17.452	18.575
TRINITY_DN115239_c0_g1_i4	Pathogenesis-related protein PR-4B;	MP29_M_72h	MP29_C_72h	5.66379	7.21754	7.33898e-258	2.69302e-255	4.455	5.325	6.551	11.76	13.681	13.446	24.043	12.456	25.842	25.996	25.244	26.915	273.325	280.782	272.287	369.908	325.383	273.609	907.394	804.939	911.136	184.318	197.549	231.171	71.191	66.812	70.022	202.614	222.089	201.144	69.279	95.694	97.94
TRINITY_DN115239_c0_g1_i5	Pathogenesis-related protein PR-4B;	MP29_M_72h	MP29_C_72h	5.14275	9.06433	0	0	25.4	25.175	25.247	40.963	35.516	38.756	56.364	59.354	67.931	56.227	46.918	49.588	908.215	918.315	850.1	714.522	681.158	515.417	1457.48	1453.17	1432.59	532.212	582.282	513.923	185.882	175.246	182.798	370.15	340.353	331.776	256.612	282.694	283.965
TRINITY_DN11525_c0_g1_i1	Endochitinase 1;	MP29_M_72h	MP29_C_72h	7.29956	5.59177	0	0	0.858	0.604	0.8	3.422	2.816	5.124	8.581	9.549	10.337	21.195	17.704	21.231	120.958	119.34	120.764	101.85	89.009	71.121	288.196	288.622	285.767	528.516	587.199	377.709	12.995	16.086	12.308	32.777	21.427	24.629	50.959	56.817	52.879
TRINITY_DN11525_c0_g1_i2	Endochitinase 1;	MP29_M_72h	MP29_C_72h	10.2848	0.951707	2.44656e-19	5.10432e-18	0	0	0	0.035	0.192	0.069	0.561	0	0	0.502	0.399	0.684	7.102	5.348	6.551	6.124	3.888	4.839	15.719	24.116	28.061	29.707	39.693	24.273	0.557	1.109	0.671	0.482	0.856	0.175	2.081	0.839	1.46
TRINITY_DN11529_c0_g1_i19	Protein ZINC INDUCED FACILITATOR-LIKE 1;	MP29_M_72h	MP29_C_72h	6.7451	1.62686	4.19835e-08	4.16004e-07	0	0.177	0	0	0	0	1.184	0	0.559	1.141	2.068	0.027	5.731	5.701	7.526	3.183	0	4.773	0	0	0	5.155	2.734	8.168	0	0	2.032	0	0.715	0	2.733	0	0
TRINITY_DN11529_c0_g1_i23	Protein ZINC INDUCED FACILITATOR-LIKE 1;	MP29_M_72h	MP29_C_72h	2.90007	5.16219	1.80799e-62	1.10936e-60	10.043	8.104	10.311	9.676	10.516	7.38	4.558	12.515	8.826	25.339	26.941	22.39	61.424	77.785	73.14	34.854	48.268	48.878	14.027	19.305	16.442	37.079	32.488	41.828	26.228	18.514	21.8	20.107	26.497	24.018	21.819	18.89	15.944
TRINITY_DN11529_c0_g1_i24	Protein ZINC INDUCED FACILITATOR-LIKE 1;	MP29_M_72h	MP29_C_72h	3.08633	4.17276	6.35517e-71	4.37789e-69	2.465	2.491	2.327	1.179	1.683	1.694	2.368	2.723	1.842	7.366	8.987	6.67	20.874	18.968	22.06	9.028	14.864	11.792	4.856	2.308	3.855	9.026	8.837	11.909	5.988	7.294	5.716	4.564	3.236	5.721	4.653	4.672	3.96
TRINITY_DN11529_c0_g1_i6	Protein ZINC INDUCED FACILITATOR-LIKE 1;	MP29_M_72h	MP29_C_72h	2.63843	5.23333	1.37513e-73	9.84741e-72	8.436	7.156	8.636	7.705	8.92	10.024	10.709	8.246	10.241	15.317	18.187	13.759	54.421	49.704	46.675	41.134	37.908	32.727	11.611	12.554	11.564	22.642	19.992	7.743	18.736	21.057	18.282	13.447	9.651	14.38	8.105	12.136	15.284
TRINITY_DN11529_c0_g1_i9	Protein ZINC INDUCED FACILITATOR-LIKE 1;	MP29_M_72h	MP29_C_72h	3.32107	3.54838	2.94648e-07	2.64679e-06	0.566	2.667	3.164	1.935	2.276	2.273	4.7	2.509	1.344	8.169	5.806	10.93	23.517	17.445	23.109	5.942	15.493	11.454	11.53	5.231	3.343	11.336	11.654	12.625	4.483	5.829	5.303	4.023	7.873	6.875	3.812	3.133	4.788
TRINITY_DN1154_c0_g1_i30	Cytochrome P450 CYP749A22;	MP29_M_72h	MP29_C_72h	3.15106	6.07233	5.59594e-187	1.22724e-184	82.845	76.65	68.483	48.95	45.238	55.84	94.516	113.486	86.823	119.803	149.592	132.561	674.204	662.471	664.512	382.554	455.441	487.921	284.686	294.435	262.966	113.404	97.101	139.433	139.631	143.964	141.086	207.297	287.067	262.174	121.326	93.86	99.009
TRINITY_DN11544_c0_g1_i10		MP29_M_72h	MP29_C_72h	-8.76604	-0.481183	1.87982e-07	1.72618e-06	0.31	0.762	0.568	0.537	0	0	0.231	0	0.096	0	0.167	1.177	0	0	0	0	0	0	0	0	0.348	0	0	0	0	0	0	0	0	0.301	0.274	0.488	0.205
TRINITY_DN11566_c0_g1_i11	Probable methyltransferase PMT1;	MP29_M_72h	MP29_C_72h	-3.70596	0.0676529	8.61807e-06	6.33553e-05	1.762	1.961	3.024	0.642	1.692	1.495	0.178	0	0	0.849	0.918	0.867	0.185	0.256	0.062	9.778	5.607	7.334	1.082	1.057	1.59	2.023	0.79	1.276	0.278	0.283	0.423	1.446	1.778	0.941	0.199	0.415	0.548
TRINITY_DN11566_c0_g1_i2	Probable methyltransferase PMT8;	MP29_M_72h	MP29_C_72h	-3.42772	2.44921	1.49123e-11	1.99957e-10	5.323	3.392	4.746	4.134	2.415	2.739	0.062	0	0.166	1.616	1.419	1.87	0.543	0.487	0.21	15.587	15.896	15.911	1.669	1.424	0.708	3.799	4.21	4.543	1.443	0.44	1.568	2.43	2.417	1.212	0.757	1.29	1.181
TRINITY_DN1157_c0_g1_i1	G-type lectin S-receptor-like serine/threonine-protein kinase At4g03230;	MP29_M_72h	MP29_C_72h	6.25999	2.57842	2.4935e-43	1.07769e-41	0.082	0.084	0.158	0.246	0.061	0.389	0.151	0	0.105	0.1	0.065	0	7.979	8.869	9.019	6.91	8.108	6.604	0.587	1.132	0.795	0.493	0.655	0.802	1.082	0.502	1.083	0.393	1.289	0.911	0.104	0.083	0.093
TRINITY_DN1157_c0_g2_i14	G-type lectin S-receptor-like serine/threonine-protein kinase At4g03230;	MP29_M_72h	MP29_C_72h	6.51156	1.07478	2.38112e-14	3.85476e-13	0.064	0.019	0	0.185	0.131	0.078	0.107	0	0	0	0.056	0	2.89	2.424	2.973	2.19	2.928	3.008	0.518	0.626	0.773	0.442	0.551	0.503	0.309	0.094	0.33	0.148	0.254	0.339	0.227	0.018	0.037
TRINITY_DN11570_c0_g1_i27	L-ascorbate peroxidase 2, cytosolic;	MP29_M_72h	MP29_C_72h	2.07502	3.27306	5.03796e-12	6.98214e-11	5.341	4.935	3.853	9.438	8.484	10.37	11.287	18.66	11.934	27.968	22.991	20.319	23.554	20.649	15.176	27.58	25.213	22.069	18.676	21.311	17.89	23.463	22.882	19.314	6.08	5.243	6.273	13.398	11.118	9.852	6.271	7.86	7.614
TRINITY_DN11570_c0_g1_i29	L-ascorbate peroxidase 2, cytosolic;	MP29_M_72h	MP29_C_72h	4.82904	1.90273	1.38568e-05	9.91164e-05	0	0.511	0.391	0.141	0.663	0	0.472	0	1.161	1.187	0.631	0.693	6.855	8.491	10.265	4.393	1.636	1.787	0	0	0	1.889	5.323	0.396	0	0	0.588	0	0.959	0.795	0	1.023	0.139
TRINITY_DN11570_c0_g1_i46	L-ascorbate peroxidase 2, cytosolic;	MP29_M_72h	MP29_C_72h	3.11502	1.1924	1.28943e-07	1.20594e-06	0.575	0.511	0.558	1.328	0.872	1.685	0.65	0.924	1.056	2.182	2.949	4.042	2.779	4.715	6.712	9.21	6.52	4.119	4.58	4.616	3.397	4.908	8.161	4.872	0.69	0.952	1.083	2.194	1.552	2.162	1.561	1.751	1.562
TRINITY_DN11576_c0_g1_i1	Pectinesterase 2;	MP29_M_72h	MP29_C_72h	3.64313	1.26226	1.88465e-09	2.14843e-08	0.11	0.214	0.344	0.317	0.375	0.441	0	0.554	0.044	0	0	0	2.631	2.997	2.751	2.263	0.972	2.616	1.024	0.582	0.86	0.616	0.603	0.435	0.062	0.513	0.093	0.531	0.31	1.91	1.296	1.953	1.218
TRINITY_DN11576_c0_g1_i2	Pectinesterase 2;	MP29_M_72h	MP29_C_72h	3.28859	7.02832	0	0	18.817	18.4	18.975	22.711	21.869	23.055	12.026	14.041	13.724	2.41	2.977	2.765	180.467	177.218	191.572	91.043	105.403	92.133	60.021	71.667	63.068	22.139	22.113	19.401	33.534	34.034	33.912	41.247	39.6	43.935	58.79	55.444	58.401
TRINITY_DN11583_c0_g1_i7	Probable LRR receptor-like serine/threonine-protein kinase At1g56140;	MP29_M_72h	MP29_C_72h	2.65984	1.27237	3.06852e-06	2.41995e-05	16.753	5.79	13.391	20.609	14.065	18.89	26.215	13.594	27.221	30.259	18.938	28.32	66.821	78.735	75.36	40.529	29.883	26.493	31.771	20.654	35.029	10.32	11.062	12.538	26.753	20.125	15.569	33.771	36.562	30.68	15.549	25.147	25.501
TRINITY_DN11586_c0_g1_i1		MP29_M_72h	MP29_C_72h	2.65245	1.7878	2.04181e-09	2.31911e-08	1.506	1.505	1.88	0.959	0.288	0.536	0.561	0.7	0.515	0.329	0.306	0.073	10.598	12.487	7.687	0.206	2.62	1.417	8.412	6.816	2.461	1.027	0	2.446	0.567	0.911	1.95	2.735	0.715	2.473	2.506	2.341	3.142
TRINITY_DN11586_c0_g1_i12		MP29_M_72h	MP29_C_72h	2.81836	2.09147	0.000242698	0.00140212	0.402	0.074	0.409	0.572	1.09	0.994	0.187	0.224	0.105	0.037	0	0.109	2.94	2.034	1.246	1.138	1.683	1.646	0.621	2.448	1.949	0.421	1.144	0.106	0.917	0.785	1.331	1.476	2.182	0.63	2.336	1.788	1.98
TRINITY_DN11586_c0_g1_i13	ARM REPEAT PROTEIN INTERACTING WITH ABF2;	MP29_M_72h	MP29_C_72h	-8.6834	-0.556581	8.87311e-08	8.45921e-07	0.247	0.381	0.233	0	0.602	0.112	0	0	0	0.037	0	0.009	0	0	0	0	0	0.011	0	0.043	0.185	0	0.114	0	0.031	0.356	0.237	0	0.009	0.01	0.388	0.111	0.205
TRINITY_DN11586_c0_g1_i17		MP29_M_72h	MP29_C_72h	4.79595	4.04994	1.88343e-20	4.12561e-19	0.237	0.669	0.214	0.642	0.235	1.072	0.196	0.331	0.131	0.128	0	0.091	11.598	9.429	10.129	0.678	3.153	3.618	2.359	3.742	3.082	0.975	1.455	0.193	0.618	0.251	1.475	2.371	1.373	2.308	2.97	3.695	3.189
TRINITY_DN11586_c0_g1_i18	ARM REPEAT PROTEIN INTERACTING WITH ABF2;	MP29_M_72h	MP29_C_72h	-12.8999	3.54541	5.01475e-72	3.5149e-70	6.866	4.349	5.323	6.421	4.412	6.386	4.46	2.518	4.557	0.968	0.575	1.049	0	0	0	3.776	0.605	1.133	6.317	2.89	4.944	4.847	6.893	5.22	5.029	5.044	4.705	2.853	0.781	1.173	3.585	3.981	4.862
TRINITY_DN11586_c0_g1_i19	ARM REPEAT PROTEIN INTERACTING WITH ABF2;	MP29_M_72h	MP29_C_72h	-12.5737	3.22138	2.0267e-67	1.32308e-65	4.2	6.041	4.7	5.33	6.592	5.479	5.902	1.945	6.434	10.944	13.086	11.414	0	0	0	0.484	0.356	1.373	2.451	8.272	5.281	7.783	6.342	7.849	4.462	5.662	5.241	4.014	0.602	2.928	5.325	3.76	5.643
TRINITY_DN11586_c0_g1_i22		MP29_M_72h	MP29_C_72h	5.64571	6.93024	8.73589e-77	6.59219e-75	2.209	1.357	1.098	2.023	2.075	1.599	1.789	2.742	1.947	3.058	4.665	3.713	73.738	76.469	84.651	16.689	25.639	37.359	14.499	17.138	16.54	8.184	9.596	20.368	7.812	5.84	7.377	21.976	25.622	36.197	18.585	18.899	14.419
TRINITY_DN11586_c0_g1_i27		MP29_M_72h	MP29_C_72h	3.03655	4.66912	1.20292e-23	2.96991e-22	0.977	2.054	1.647	2.41	1.883	2.826	1.353	3.053	1.432	0.192	0.037	0.119	13.488	13.279	11.524	10.807	10.834	12.489	12.405	7.442	10.758	4.682	3.795	6.535	5.132	7.012	7.067	8.627	15.426	10.21	10.943	10.412	8.432
TRINITY_DN11586_c0_g1_i4		MP29_M_72h	MP29_C_72h	3.23619	5.18953	6.413e-117	7.81008e-115	4.866	4.907	5.881	7.125	8.188	7.095	3.819	6.739	3.78	2.83	4.461	3.741	48.751	46.878	51.881	18.794	22.783	33.01	21.024	19.435	17.237	11.819	11.134	21.847	11.367	11.889	13.082	27.19	29.169	35.673	18.66	17.563	16.911
TRINITY_DN11586_c0_g1_i5	ARM REPEAT PROTEIN INTERACTING WITH ABF2;	MP29_M_72h	MP29_C_72h	2.88986	5.52921	4.34835e-29	1.29101e-27	2.018	2.175	3.639	2.806	3.575	3.923	1.905	4.454	1.31	1.981	2.578	2.454	19.787	19.26	19.001	7.757	9.898	9.906	5.132	7.593	3.484	4.487	2.942	6.071	4.308	3.307	3.621	7.368	9.914	7.903	6.214	8.708	6.21
TRINITY_DN1159_c0_g1_i15	Metalloendoproteinase 5-MMP {ECO:0000303|PubMed:10574937};	MP29_M_72h	MP29_C_72h	6.04746	0.863664	4.52948e-06	3.4764e-05	0	0	0.223	0	0.096	0	0	0	0.585	0	0	0	6.349	4.727	4.787	5.506	2.975	4.196	10.84	13.503	11.531	0.709	1.081	2.349	2.576	1.873	2.167	3.345	11.24	3.82	1.608	0.194	0.325
TRINITY_DN1159_c0_g1_i2	Metalloendoproteinase 3-MMP {ECO:0000303|PubMed:10574937};	MP29_M_72h	MP29_C_72h	9.03379	5.92461	3.38407e-18	6.68986e-17	0.329	0.725	0	2.19	2.023	1.46	3.383	1.361	2.296	0.73	0.853	0.73	177.725	191.167	178.753	94.456	90.313	81.082	27.778	25.28	32.732	2.444	2.11	0	10.852	12.025	10.647	22.753	13.827	18.249	11.085	15.775	13.443
TRINITY_DN1159_c0_g1_i7	Metalloendoproteinase 2-MMP {ECO:0000303|PubMed:10574937};	MP29_M_72h	MP29_C_72h	5.34102	0.436183	8.57976e-06	6.30902e-05	0.027	0.26	0	0.176	0.305	0.181	0.507	1.731	0.375	0.292	0	0.164	4.694	3.655	3.8	0.823	1.837	0.839	2.624	0.809	1.514	0.051	0.208	0.048	1.587	2.093	2.6	0.482	1.223	1.212	0.577	0.949	1.06
TRINITY_DN11622_c0_g1_i3	Protein NRT1/ PTR FAMILY 4.7;	MP29_M_72h	MP29_C_72h	-2.35741	2.26931	3.59053e-10	4.33233e-09	4.236	5.009	5.286	4.266	4.752	4.01	14.011	15.966	11.192	4.719	7.781	5.566	1.013	0.707	1.135	1.271	0.936	0.556	15.017	16.124	13.894	4.836	5.489	6.486	3.762	3.914	4.457	3.177	3.706	4.218	6.148	5.925	4.62
TRINITY_DN11628_c0_g1_i6	Major strawberry allergen Fra a 1.07 {ECO:0000305};	MP29_M_72h	MP29_C_72h	4.12967	2.3137	0.00159444	0.00772359	0.603	0	1.052	0.264	0	0.475	0.57	0.321	0.044	0.502	2.281	3.038	11.178	9.161	8.6	24.785	23.648	22.101	19.436	23.307	20.46	15.567	14.264	9.232	0.866	2.083	1.279	4.899	5.474	4.625	3.131	2.949	3.821
TRINITY_DN1164_c0_g1_i25	Phenylacetaldehyde reductase {ECO:0000303|PubMed:20650544};	MP29_M_72h	MP29_C_72h	3.07222	1.8124	5.79202e-09	6.29587e-08	0.657	0.901	0.326	1.627	1.779	2.108	2.305	1.449	1.528	2.483	2.467	1.816	5.521	4.605	5.972	6.475	5.085	1.929	1.588	1.391	2.494	1.848	1.986	0.648	1.381	1.319	1.661	2.194	2.032	2.172	0.151	1.622	0.827
TRINITY_DN1164_c0_g1_i31	Phenylacetaldehyde reductase {ECO:0000303|PubMed:20650544};	MP29_M_72h	MP29_C_72h	2.47917	1.4569	1.76077e-07	1.6227e-06	1.032	1.032	0.596	1.434	1.404	1.685	1.852	0.846	1.248	0.648	0.538	1.077	4.224	5.348	5.429	3.159	3.485	2.234	5.8	2.675	4.802	3.029	2.454	2.407	1.711	2.292	1.125	1.928	2.624	2.085	0.823	0.949	2.994
TRINITY_DN1164_c0_g1_i45	Phenylacetaldehyde reductase {ECO:0000303|PubMed:20650544};	MP29_M_72h	MP29_C_72h	2.42802	5.4816	2.9045e-97	2.83103e-95	25.82	30.221	28.737	30.681	29.185	27.851	29.669	27.752	30.294	23.696	27.09	24.881	156.172	149.564	148.426	116.445	110.95	89.201	48.767	78.753	76.462	65.851	72.275	50.19	44.829	49.942	48.387	60.173	42.234	51.702	49.181	53.555	47.943
TRINITY_DN1164_c0_g1_i66	Phenylacetaldehyde reductase {ECO:0000303|PubMed:20650544};	MP29_M_72h	MP29_C_72h	4.17245	3.98215	1.1369e-96	1.09483e-94	3.789	3.671	4.085	4.952	6.426	5.029	12.667	8.975	12.109	18.21	20.542	14.543	65.512	69.659	72.893	48.408	48.896	48.301	34.326	29.206	29.912	19.089	14.18	23.655	7.709	9.471	8.47	28.341	40.174	34.956	3.272	4.58	5.773
TRINITY_DN1164_c1_g1_i1	Fe-S cluster assembly factor HCF101, chloroplastic;	MP29_M_72h	MP29_C_72h	-2.11501	0.112366	0.00121255	0.00604209	1.68	2.63	2.671	1.407	1.439	0.484	2.581	2.606	1.737	1.351	1.094	1.989	0.605	0.536	0.432	0.557	1.256	1.177	0.529	1.089	0.664	0.431	1.237	0.561	1.072	0.931	1.465	1.849	0.931	1.309	0.066	0.092	0.381
TRINITY_DN11640_c0_g1_i2	DNA-directed RNA polymerase V subunit 7;	MP29_M_72h	MP29_C_72h	4.0772	0.608506	4.31596e-10	5.16324e-09	0.274	0.186	0.354	2.093	0.802	0	0	1.604	1.833	0.256	0	1.223	3.878	5.421	5.108	3.582	4.955	7.4	8.446	4.4	5.553	2.115	3.306	1.595	1.618	1.79	1.548	0	4.402	0	0.397	1.115	1.469
TRINITY_DN11652_c0_g1_i1	Senescence associated gene 20 {ECO:0000303|PubMed:10444084};	MP29_M_72h	MP29_C_72h	3.2273	1.8072	4.45154e-11	5.75493e-10	1.123	1.217	2.271	1.794	1.195	0.951	1.985	2.781	1.135	3.843	3.227	5.675	12.858	14.924	15.422	11.424	11.036	8.795	0.84	0	0.142	1.509	0.759	1.46	13.521	15.395	12.236	2.105	0.696	2.511	1.362	1.603	1.283
TRINITY_DN1166_c0_g1_i6	Alpha carbonic anhydrase 7;	MP29_M_72h	MP29_C_72h	4.76594	4.29323	2.10701e-101	2.15079e-99	3.862	2.426	2.913	5.102	5.302	4.77	8.367	6.641	8.564	7.439	8.477	8.047	84.83	84.181	82.381	33.377	32.657	38.525	79.503	69.111	58.604	8.954	6.56	8.091	18.179	21.172	17.787	21.376	28.012	17.997	125.733	105.415	109.737
TRINITY_DN11672_c0_g1_i14	AP2-like ethylene-responsive transcription factor PLT2 {ECO:0000303|PubMed:15454085};	MP29_M_72h	MP29_C_72h	-2.28425	0.652616	0.000946032	0.00483726	1.726	2.212	1.452	1.205	1.901	1.175	0.641	0	0.506	0.037	0	0.119	0.519	0.158	0.444	0.375	0.427	1.548	1.623	2.47	1.884	1.099	0.78	1.392	1.329	1.298	1.228	0.462	0	0.756	4.19	3.52	3.003
TRINITY_DN11676_c0_g1_i2	Glutathione transferase GST 23;	MP29_M_72h	MP29_C_72h	2.85601	7.09763	5.48365e-273	2.16809e-270	75.916	76.074	72.41	89.94	112.11	103.8	73.651	83.78	84.868	79.23	65.754	75.92	553.58	540.512	523.698	384.854	366.93	313.398	129.639	125.097	123.817	123.56	133.009	118.621	161.056	149.752	159.915	242.789	223.199	205.275	107.461	109.884	114.804
TRINITY_DN11676_c0_g1_i4	Probable glutathione S-transferase;	MP29_M_72h	MP29_C_72h	2.66805	4.47782	1.13791e-50	5.68882e-49	14.234	10.799	10.842	16.07	14.841	19.987	10.112	3.549	14.257	5.851	4.081	5.219	74.652	76.823	75.817	29.456	28.579	36.792	8.872	13.945	10.78	13.729	13.546	16.627	22.394	19.864	24.823	52.973	48.724	40.861	15.435	14.882	18.147
TRINITY_DN11684_c0_g1_i1	Calcium-binding protein KRP1 {ECO:0000305};	MP29_M_72h	MP29_C_72h	5.49055	-0.386468	0.000119363	0.000729762	0	0	0.158	0.035	0.113	0	0.365	0	0	0.192	0	0.283	3.594	2.205	1.826	0.581	0.498	0.785	2.025	1.672	3.506	0.267	0.956	0.174	0.041	0.126	0.041	0.344	1.496	0.359	0.605	0.212	0.381
TRINITY_DN11695_c0_g1_i9	Probable phospholipid-transporting ATPase 5 {ECO:0000303|PubMed:11402198};	MP29_M_72h	MP29_C_72h	-2.42096	1.11373	1.8794e-05	0.000131548	1.114	1.375	1.005	1.24	1.064	1.037	0.748	0	0.76	0.1	0.167	0	0.124	0.244	0.296	0.242	0.356	0.174	1.059	0.874	1.122	0.934	0.541	0.126	0.587	1.078	0.805	0	0.066	0.175	2.204	1.917	1.822
TRINITY_DN1170_c1_g3_i3	Alcohol dehydrogenase;	MP29_M_72h	MP29_C_72h	3.21159	1.76847	3.01585e-07	2.70651e-06	0.21	0.093	0.391	0.035	0.288	0.251	0.027	0	0.314	0.183	0.102	0.073	2.026	2.339	2.11	0.436	1.043	0.338	1.013	0.636	0.261	0.483	0.405	0.503	0.216	0.576	0.289	0.512	0.386	0.281	0.331	0.7	1.264
TRINITY_DN1170_c1_g3_i4	Alcohol dehydrogenase class-P {ECO:0000305};	MP29_M_72h	MP29_C_72h	2.22176	10.1903	1.1102e-278	4.51664e-276	159.455	166.059	155.997	165.744	155.343	150.687	151.139	145.118	155.985	127.041	124.264	127.433	757.651	749.222	740.057	386.947	390.981	345.286	158.154	170.384	169.616	154.981	163.179	134.184	208.112	206.527	200.265	190.8	170.026	184.786	182.528	197.072	188.953
TRINITY_DN11711_c1_g1_i2	Squalene monooxygenase SE2 {ECO:0000305};	MP29_M_72h	MP29_C_72h	6.69486	5.50745	1.07980505863324e-315	5.36491109795752e-313	3.515	2.1	3.229	1.68	2.067	2.1	0.08	0	0.052	0.529	0.093	0.566	297.757	318.462	308.783	123.839	130.876	107.772	21.53	18.852	18.032	2.126	2.495	1.808	7.688	6.353	7.501	3.069	1.599	4.567	9.685	15.011	10.301
TRINITY_DN11711_c1_g1_i4	Squalene monooxygenase SE2 {ECO:0000305};	MP29_M_72h	MP29_C_72h	5.79131	1.11369	4.01386e-11	5.2237e-10	0.173	0.39	0	0.352	0.916	0	0	0	0.498	0	0	0.356	12.117	11.184	8.057	8.314	7.657	4.392	0	1.122	1.579	0.575	0.135	0	0.392	0.513	0	0.6	0.32	0	0	0.101	1.804
TRINITY_DN11711_c2_g1_i2		MP29_M_72h	MP29_C_72h	2.37011	6.70555	5.08362e-99	5.07847e-97	52.917	52.144	59.354	61.687	58.205	51.234	60.067	82.497	66.56	151.714	149.518	148.883	304.797	259.889	283.589	539.746	538.393	416.952	218.267	161.066	179.056	127.195	133.643	168.105	157.913	143.818	140.983	132.132	166.922	125.735	162.099	149.774	157.549
TRINITY_DN11726_c0_g1_i1	2-alkenal reductase (NADP(+)-dependent);	MP29_M_72h	MP29_C_72h	4.94346	2.44277	3.087e-20	6.6839e-19	3.542	12.602	9.204	22.228	30.415	10.041	9.311	16.56	10.773	9.958	14.533	9.261	250.006	243.759	257.321	255.46	251.985	211.544	63.381	97.692	48.368	293.246	325.464	272.1	20.91	26.896	26.133	155.2	124.152	111.258	61.401	69.718	73.936
TRINITY_DN1173_c1_g1_i23		MP29_M_72h	MP29_C_72h	-2.58158	0.458276	2.87735e-05	0.000195407	6.574	6.003	7.063	5.876	8.519	5.816	7.014	0	7.168	4.436	0	3.54	0.642	1.389	1.246	2.941	0.439	1.744	0	3.192	0	1.961	0	0	2.545	0.597	1.073	5.391	0.931	5.925	1.163	2.377	1.264
TRINITY_DN11747_c0_g1_i1	Probable pectinesterase/pectinesterase inhibitor 41;	MP29_M_72h	MP29_C_72h	8.74005	-0.538945	3.28152e-08	3.28638e-07	0	0	0	0	0	0	0	0	0.428	0.548	1.029	0.356	3.038	2.4	3.455	3.679	3.556	1.929	3.475	4.195	5.836	3.604	4.013	4.137	0.34	0.471	0.227	0.187	0.762	0.456	0.322	0	0.242
TRINITY_DN1180_c13_g2_i1	Receptor-like protein EIX2 {ECO:0000305};	MP29_M_72h	MP29_C_72h	3.37363	4.36719	1.7679e-71	1.2284e-69	6.227	5.334	5.537	5.374	5.598	2.411	1.593	3.452	3.623	4.555	6.594	7.828	65.846	52.616	58.408	15.987	13.086	13.535	21.162	19.748	19.099	13.975	9.045	6.728	4.772	6.018	4.313	4.614	4.863	6.807	13.667	13.693	15.786
TRINITY_DN1180_c2_g1_i2	Receptor-like protein EIX2 {ECO:0000305};	MP29_M_72h	MP29_C_72h	4.0168	4.70836	7.87211e-140	1.17232e-137	2.136	2.258	1.815	2.12	2.52	2.981	0.596	0.496	0.925	2.583	4.062	3.494	33.411	33.648	33.473	26.104	22.617	20.412	21.334	15.574	18.979	9.57	9.336	9.512	3.38	2.595	3.828	6.178	6.001	4.635	11.17	9.979	9.232
TRINITY_DN1180_c2_g1_i5	Receptor-like protein EIX2 {ECO:0000305};	MP29_M_72h	MP29_C_72h	3.7389	4.54998	4.93046e-95	4.64447e-93	2.876	3.559	2.848	2.19	3.505	2.039	2.421	2.412	2.218	4.491	3.96	3.923	42.044	37.485	44.022	22.05	19.452	26.352	26.57	17.903	16.028	9.93	11.613	11.6	4.524	6.604	4.467	7.565	9.039	9.735	16.315	9.39	10.394
TRINITY_DN11806_c0_g1_i3	Patatin-like protein 3;	MP29_M_72h	MP29_C_72h	4.5781	0.532807	1.1446e-08	1.20339e-07	0.219	1.059	0.586	0.915	0.584	0.432	3.107	0	2.549	2.738	10.535	7.263	14.031	12.304	18.1	9.113	7.776	7.683	20.264	8.585	7.579	5.74	7.069	6.177	2.783	2.03	3.611	3.315	3.367	4.169	1.362	3.151	2.25
TRINITY_DN1181_c0_g1_i3	Uncharacterized acetyltransferase At3g50280;	MP29_M_72h	MP29_C_72h	-2.38505	-0.507523	0.00189629	0.00900706	1.032	1.282	1.052	0.888	0.689	0.475	0.498	1.478	1.074	0.456	0.464	0.283	0.247	0.183	0.185	0.182	0.593	0.174	0	0	0.294	0.77	0.79	0.058	1.484	1.005	1.145	0	1.806	0.291	0	0.461	0.697
TRINITY_DN1181_c1_g1_i8	Putative disease resistance protein RGA4;	MP29_M_72h	MP29_C_72h	8.99997	-0.291772	6.26904e-08	6.08722e-07	0	0	0	0.062	0.201	0	0.329	0	0	0	0	0	0.321	0.841	0.703	0.29	0.664	0.632	0	0.205	0.915	0.257	0.083	0.251	0.052	0.136	0	0	0.376	0.291	0	0	0
TRINITY_DN1181_c2_g1_i1	GDSL esterase/lipase 5;	MP29_M_72h	MP29_C_72h	2.52258	4.36626	8.09116e-47	3.74186e-45	8.683	9.098	10.655	5.885	5.703	7.665	19.37	24.319	12.196	26.808	27.479	23.968	49.072	56.271	57.853	15.236	20.175	16.87	7.491	9.955	8.036	8.79	5.801	14.606	11.955	9.304	14.929	20.127	35.386	18.588	2.781	4.303	3.31
TRINITY_DN1181_c2_g1_i10	GDSL esterase/lipase 5;	MP29_M_72h	MP29_C_72h	-4.87998	-0.118992	0.00129227	0.00639392	2.456	2.751	2.596	2.973	2.25	2.333	0.819	0.768	0.786	0.146	0.464	0.292	0	0.256	0	0.387	0.581	1.362	0	0.744	0	1.756	0.572	0.474	2.525	1.947	1.238	0.295	0.47	0.339	0.662	1.262	3.3
TRINITY_DN1181_c2_g1_i16	GDSL esterase/lipase 1 {ECO:0000303|PubMed:16126835};	MP29_M_72h	MP29_C_72h	-4.35472	1.10383	4.13104e-09	4.55388e-08	5.533	6.561	4.141	5.207	5.057	5.142	3.979	3.928	1.903	0.867	0.89	0	0.161	0.134	0.494	1.779	1.991	0.741	0	2.761	3.06	2.259	1.133	1.218	1.463	2.376	2.724	0.63	0.8	0.747	7.623	7.095	8.413
TRINITY_DN1181_c2_g1_i17	GDSL esterase/lipase 5;	MP29_M_72h	MP29_C_72h	2.56663	0.255337	9.60644e-05	0.000598064	1.351	0.781	1.349	2.296	1.822	2.428	2.492	0	3.125	3.888	6.223	2.555	5.953	8.82	5.959	1.694	0.948	2.779	0.495	3.365	2.788	1.581	2.37	3.161	0.721	1.266	1.909	3.581	5.324	5.207	0.312	1.53	0.874
TRINITY_DN11820_c0_g1_i1		MP29_M_72h	MP29_C_72h	-2.09977	5.44648	5.13985e-09	5.61413e-08	44.271	37.386	67.236	32.343	32.891	55.642	20.536	17.62	20.001	14.148	15.432	31.788	7.942	16.349	10.364	0	8.084	19.203	16.858	21.376	11.586	0	6.529	21.818	19.272	34.285	18.818	22.34	16.668	0	11.662	12.523	12.402
TRINITY_DN11820_c0_g2_i1		MP29_M_72h	MP29_C_72h	-2.88841	-0.597201	0.00062058	0.00330468	1.643	1.032	1.554	0.633	1.308	1.944	0.908	1.566	0.873	0.11	1.4	0.237	0.148	0.171	0.247	0.726	0.367	0.272	1.059	0.259	1.154	1.304	0.551	0.319	0.103	0	0.227	0.512	0	0.301	0.974	0.765	0.762
TRINITY_DN11832_c0_g1_i9	2-succinylbenzoate--CoA ligase, chloroplastic/peroxisomal;	MP29_M_72h	MP29_C_72h	-3.56919	-0.35472	0.000587499	0.00314312	0.575	1.124	1.545	0.317	1.378	0	1.237	0.399	0.89	0.402	0.445	0	0.049	0.171	0.062	1.186	0.273	0.632	0	0	0	0	0.676	0.329	0.247	0.293	0.444	0.393	1.383	0.378	0.653	0.111	0.288
TRINITY_DN11833_c0_g1_i2	Disease resistance protein RPV1 {ECO:0000305};	MP29_M_72h	MP29_C_72h	2.22867	0.130961	0.00158287	0.00767287	0.63	0.493	0.419	0.413	0.227	0.181	0.579	0	0.445	1.433	2.179	0.62	1.581	2.083	3.689	0	0	0.861	0	0	0	0	0	0	0.577	0.67	2.187	0.177	0.282	0.591	0	1.124	0.576
TRINITY_DN11841_c0_g2_i10	Metal-nicotianamine transporter YSL3;	MP29_M_72h	MP29_C_72h	2.57903	6.31326	1.24872e-37	4.71148e-36	8.646	14.246	10.721	31.736	39.701	35.127	23.117	31.068	21.939	22.4	22.119	22.992	66.994	67.113	66.662	29.855	44.392	40.29	29.849	57.463	58.517	55.203	64.145	24.022	28.804	32.161	34.913	48.733	10.958	46	101.606	82.848	88.615
TRINITY_DN11841_c0_g2_i11	Metal-nicotianamine transporter YSL3;	MP29_M_72h	MP29_C_72h	2.28606	0.481821	0.00120393	0.00600286	0.456	0.251	0.912	1.645	2.101	2.074	1.424	0.418	1.144	2.346	2.031	1.14	2.73	2.924	2.221	4.502	1.517	3.684	2.048	1.618	1.916	7.373	4.096	6.042	2.144	0.827	1.579	2.085	2.831	2.453	6.45	4.617	4.388
TRINITY_DN11841_c0_g2_i3	Metal-nicotianamine transporter YSL3;	MP29_M_72h	MP29_C_72h	2.88565	5.89751	6.68435e-34	2.27029e-32	8.883	7.165	4.876	23.67	22.61	23.738	18.257	13.954	17.216	14.632	19.281	12.554	50.283	51.836	52.696	44.39	58.557	62.555	90.998	68.205	64.201	83.667	79.136	112.076	30.67	34.254	31.271	31.98	53.258	41.045	91.638	74.896	70.068
TRINITY_DN11841_c0_g2_i5	Metal-nicotianamine transporter YSL3;	MP29_M_72h	MP29_C_72h	2.82776	3.61183	9.90913e-16	1.72558e-14	1.762	0.911	1.415	7.098	4.456	6.204	2.857	2.966	3.047	3.35	4.674	2.838	7.238	10.55	11.314	11.158	15.102	14.364	15.051	16.814	25.404	19.428	19.69	32.751	10.151	5.411	7.552	13.064	17.129	10.395	9.619	17.895	18.156
TRINITY_DN11841_c0_g2_i9	Metal-nicotianamine transporter YSL3;	MP29_M_72h	MP29_C_72h	3.1501	3.42565	2.44768e-19	5.10476e-18	0.959	0.799	1.247	2.709	7.272	6.637	3.018	3.287	2.357	4.6	3.932	3.996	11.833	6.871	7.995	23.889	19.736	16.87	28.883	11.249	12.577	28.156	26.646	22.33	6.091	7.064	5.943	9.512	9.999	13.517	17.875	20.807	17.589
TRINITY_DN11845_c0_g1_i36	SEC12-like protein 1;	MP29_M_72h	MP29_C_72h	-9.78647	0.481641	2.81034e-05	0.000191273	0.055	1.673	1.452	0.792	1.474	2.938	0.881	0	2.383	1.944	0	0.429	0	0	0	0	0	1.907	0	0	2.428	0	0	0	0.206	0.387	0	0	0	0	0.719	0.396	0.028
TRINITY_DN11852_c0_g1_i49	BAG family molecular chaperone regulator 1;	MP29_M_72h	MP29_C_72h	-2.42595	0.993509	0.000586442	0.00313837	1.032	1.849	3.76	0	2.058	2.696	1.148	0.885	0.402	1.625	2.523	1.788	0.395	0.487	0.333	1.743	2.003	1.286	0.702	0	0.969	0.647	0.842	0.754	1.123	0.408	0.784	0.944	0.856	1.522	1.381	0.111	0.428
TRINITY_DN11868_c0_g1_i2	Non-specific lipid-transfer protein 8;	MP29_M_72h	MP29_C_72h	-2.13796	6.19708	2.18674e-137	3.20549e-135	224.616	211.689	217.659	173.432	198.148	163.822	248.183	259.538	250.622	127.215	144.918	127.999	48.677	49.985	49.5	82.511	83.876	59.231	116.084	136.648	142.404	137.997	146.951	62.621	177.597	179.307	171.192	146.356	100.345	129.574	154.173	162.656	152.139
TRINITY_DN11877_c0_g1_i2	Receptor-like protein kinase HSL1;	MP29_M_72h	MP29_C_72h	-3.42201	0.590973	0.000905268	0.00465	0.146	0.818	1.591	1.988	0.977	0.717	0.312	1.264	0.367	0.648	0.77	0.63	0.074	0.073	0.086	0.545	0.711	1.101	1.484	0.669	1.067	0.216	0.852	0.068	0.423	0.115	0.671	0.384	0	0.659	0.322	0.249	1.822
TRINITY_DN11886_c0_g1_i1	Homeobox-leucine zipper protein ATHB-7;	MP29_M_72h	MP29_C_72h	2.61277	4.1927	4.21186e-07	3.71394e-06	3.835	0.994	3.062	7.494	9.531	12.737	13.966	0	15.767	51.015	48.884	35.729	13.364	15.374	19.679	10.033	18.61	9.787	17.64	0	10.421	70.01	37.645	69.494	3.906	0	2.486	9.463	0.066	22.428	5.968	6.118	5.271
TRINITY_DN11886_c0_g1_i12	Homeobox-leucine zipper protein ATHB-7;	MP29_M_72h	MP29_C_72h	2.07566	4.43816	5.92213e-05	0.000381029	5.268	1.636	5.863	10.459	14.466	16.202	15.56	0	16.422	35.453	35.965	18.385	14.13	15.606	24.232	12.586	24.964	3.793	10.149	0	6.457	38.137	44.122	54.26	6.204	0	2.342	10.959	0.056	23.727	5.94	5.225	4.639
TRINITY_DN1189_c0_g1_i33	Actin-histidine N-methyltransferase {ECO:0000305};	MP29_M_72h	MP29_C_72h	-2.34423	2.51487	8.98289e-05	0.000561923	7.998	9.841	6.607	10.23	8.458	7.259	7.771	6.223	8.626	9.037	6.39	6.98	0.716	1.218	2.899	0.75	1.245	1.046	4.465	1.003	2.047	4.426	3.639	2.997	3.246	7.891	4.839	6.355	0.611	3.53	6.327	4.626	5.178
TRINITY_DN1189_c0_g1_i71	Kelch repeat-containing protein At3g27220;	MP29_M_72h	MP29_C_72h	2.742	2.48044	2.84176e-08	2.86745e-07	0.201	0.279	0.558	0.264	0.314	0.389	0.098	0	0.157	0.265	0.074	0.119	2.396	2.047	2.492	1.573	1.695	1.657	0	0	0	0.616	0.426	0.445	0.258	0.23	0.186	0.266	0.536	0.155	1.04	0.839	0.818
TRINITY_DN11923_c0_g1_i25		MP29_M_72h	MP29_C_72h	-9.06802	-0.198703	2.81246e-09	3.15232e-08	0.539	0.864	0.828	0	0.706	0.467	0.196	0	0.489	0	0.185	0	0	0	0	0	0	0	0.794	1.089	0.686	0	0.135	0	0.227	0.23	0.124	0	0	0.475	0.738	0	0.242
TRINITY_DN11931_c3_g1_i1	Aldehyde oxidase GLOX1 {ECO:0000305};	MP29_M_72h	MP29_C_72h	4.32344	2.28375	2.40594e-28	6.96272e-27	4.802	4.897	3.676	3.008	7.229	5.003	19.824	4.045	10.992	33.901	30.447	25.072	87.881	84.473	90.709	61.732	62.99	85.027	253.732	196.624	154.415	79.816	90.146	109.012	3.555	8.257	6.624	34.882	45.451	50.247	19.947	24.935	24.246
TRINITY_DN11934_c0_g1_i2	Uclacyanin 1 {ECO:0000303|PubMed:9761472};	MP29_M_72h	MP29_C_72h	-3.30156	0.724024	4.03435e-08	4.00602e-07	4.985	3.624	4.057	4.029	5.075	3.413	2.768	7.273	3.344	1.187	0.529	0.328	0.272	0.512	0.481	0.98	1.174	1.493	3.107	0.949	1.644	1.787	2.693	4.456	2.154	2.972	2.951	0.423	0.499	0.388	3.518	4.331	4.695
TRINITY_DN11934_c0_g1_i4	Uclacyanin 1 {ECO:0000303|PubMed:9761472};	MP29_M_72h	MP29_C_72h	-2.99278	2.69737	6.06538e-18	1.18116e-16	17.986	19.562	20.287	18.208	18.617	16.773	15.471	20.41	15.959	2.784	1.456	2.719	2.063	1.961	3.245	3.413	5.654	4.37	7.871	7.56	6.86	8.287	6.57	10.363	7.41	9.545	8.955	0.866	0.988	2.182	15.331	15.868	16.046
TRINITY_DN11948_c0_g1_i4	Fructose-bisphosphate aldolase 5, cytosolic {ECO:0000305};	MP29_M_72h	MP29_C_72h	-4.14564	2.34215	9.48388e-23	2.26769e-21	11.276	8.894	10.19	3.061	2.982	2.878	2.279	0.827	0.419	0.256	0	0.502	0.741	0.524	0.432	0.194	0	0	0	0	0	1.766	1.05	1.74	0.35	0	0	0	3.01	0.601	0.151	0.166	0.084
TRINITY_DN11955_c0_g1_i24		MP29_M_72h	MP29_C_72h	-2.86472	0.657255	2.99893e-05	0.000203099	3.734	2.184	1.973	1.9	4.159	3.223	0.641	0.749	0.987	1.917	0.918	0.967	0.531	0.292	0.259	0.702	0.818	0	0	0.83	0.033	0	1.466	0.793	2.154	0.9	1.352	1.692	2.051	1.445	0.615	0.12	0.483
TRINITY_DN11978_c0_g1_i3	L-ascorbate oxidase homolog;	MP29_M_72h	MP29_C_72h	-3.55443	1.12341	6.42896e-07	5.54185e-06	4.547	5.037	4.271	2.225	3.191	2.022	0.16	0	0	0.201	1.456	1.35	0.469	0.585	0.099	11.255	7.859	5.623	0	1.488	0.468	1.458	0.78	1.034	1.134	0.544	0.856	1.318	0	1.881	0	0.931	0.13
TRINITY_DN11995_c0_g1_i6	Polygalacturonase 1 beta-like protein 3 {ECO:0000303|PubMed:26106400};	MP29_M_72h	MP29_C_72h	-4.29727	-0.56782	8.37842e-06	6.16985e-05	1.132	1.208	1.294	1.091	0.698	0.942	0.881	0.088	1.152	0.566	0.575	0.365	0.062	0.037	0.086	0.109	0.379	0.229	1.335	0	0.795	1.335	0.769	0.57	0.897	0.9	0.588	0.177	0.198	0.688	1.39	1.115	1.72
TRINITY_DN12004_c0_g1_i1	Ethylene-responsive transcription factor ERF012;	MP29_M_72h	MP29_C_72h	-2.58596	5.23894	2.23702e-107	2.4626e-105	52.278	51.679	51.109	29.572	29.333	30.271	15.56	15.714	15.444	28.05	26.672	24.388	8.325	8.126	9.414	21.965	22.415	22.799	5.5	4.497	7.296	8.43	8.255	5.839	22.446	25.034	24.524	10.959	11.936	11.199	8.711	7.519	8.478
TRINITY_DN12004_c0_g1_i2	Ethylene-responsive transcription factor ERF012;	MP29_M_72h	MP29_C_72h	-2.97344	3.80151	3.20773e-50	1.58253e-48	21.72	19.023	18.984	11.03	11.728	11.415	5.563	8.304	4.723	10.095	8.82	12.518	2.446	2.412	2.739	10.964	10.882	10.615	4.016	3.678	3.582	4.754	4.99	3.702	7.379	10.141	9.213	4.112	5.061	4.247	5.306	6.155	6.675
TRINITY_DN1201_c1_g1_i3	Xyloglucan galactosyltransferase MUR3 {ECO:0000305};	MP29_M_72h	MP29_C_72h	10.1146	0.784902	6.19085e-17	1.14635e-15	0	0	0	1.073	0	0	0	0	0	0	0	0	1.976	1.596	2.48	2.275	3.935	2.398	0	0.086	0	0	1.029	0	0.299	0	0	2.666	1.336	0.165	0.624	0.691	1.069
TRINITY_DN12025_c0_g1_i13	LRR receptor-like serine/threonine-protein kinase GSO1 {ECO:0000303|PubMed:18088309};	MP29_M_72h	MP29_C_72h	-2.26433	1.68801	1.08456e-05	7.87513e-05	1.023	1.821	2.038	2.401	1.325	0.346	0.312	3.044	0.89	0	0	0.666	0.272	0.439	0.296	0	0	0.512	1.174	0	0.327	0	1.196	0.59	1.02	1.319	1.125	1.279	0	1.484	1.929	0.682	1.413
TRINITY_DN12025_c0_g1_i14	LRR receptor-like serine/threonine-protein kinase GSO1 {ECO:0000303|PubMed:18088309};	MP29_M_72h	MP29_C_72h	-2.34893	2.73453	1.53644e-13	2.36979e-12	4.191	3.271	2.838	1.047	2.677	3.915	3.178	1.604	1.991	0.913	1.067	0.182	0.642	0.658	0.716	0.411	0.936	1.199	0	2.028	1.862	1.15	0	0	1.762	0.785	2.177	0.364	1.599	0.398	1.163	0.977	1.181
TRINITY_DN12025_c0_g1_i16	LRR receptor-like serine/threonine-protein kinase GSO1 {ECO:0000303|PubMed:18088309};	MP29_M_72h	MP29_C_72h	-2.4226	1.16036	1.50089e-05	0.00010684	0.685	1.143	1.452	1.451	0.497	0.112	0.107	0	0.096	0	0	0.018	0.161	0.244	0.21	0	0	0.174	0.748	0	0	0	0.114	0.222	0.969	2.229	0.712	0.58	0	0.242	0.662	0.682	0.521
TRINITY_DN12025_c0_g1_i20	LRR receptor-like serine/threonine-protein kinase GSO1 {ECO:0000303|PubMed:18088309};	MP29_M_72h	MP29_C_72h	-2.25282	2.08225	2.65806e-08	2.68982e-07	2.383	2.212	1.563	0.695	0.977	1.158	1.077	0	0.201	0.027	0.176	0.009	0.42	0.353	0.518	0.339	0.593	0.36	0	0	0	0.216	0	0	1.608	1.361	1.217	0.226	0.292	0.068	0.359	0.903	0.446
TRINITY_DN12028_c0_g1_i38	PGR5-like protein 1B, chloroplastic;	MP29_M_72h	MP29_C_72h	-2.79741	0.53711	1.82773e-05	0.000128156	2.492	1.338	1.47	1.152	2.372	1.789	1.424	0.506	2.183	0.347	0	0.739	0.333	0.183	0.234	1.428	1.185	0.251	0	1.79	0.512	0.904	1.84	1.431	1.154	0.408	0.361	2.381	0.959	1.406	0	0.516	0.409
TRINITY_DN1203_c1_g1_i1		MP29_M_72h	MP29_C_72h	-2.82914	3.27161	3.84598e-25	1.00383e-23	47.129	46.856	43.487	29.59	26.866	20.731	1.602	0.35	1.301	11.319	11.222	13.503	8.053	5.458	5.675	106.279	94.616	87.904	13.153	13.007	8.7	13.349	10.895	10.923	8.78	11.878	12.205	8.499	11.598	10.472	1.825	2.774	2.361
TRINITY_DN1203_c1_g1_i2		MP29_M_72h	MP29_C_72h	-2.41362	3.74891	8.82921e-31	2.75541e-29	30.741	38.529	36.005	21.357	21.669	20.774	1.745	0	1.187	18.648	25.022	23.53	7.127	6.14	6.403	90.365	77.914	71.851	22.45	26.521	16.899	19.397	23.36	10.604	6.472	10.811	7.686	9.011	10.121	8.494	1.239	7.068	2.994
TRINITY_DN1203_c1_g1_i3		MP29_M_72h	MP29_C_72h	-2.50739	4.06184	9.69707e-40	3.86115e-38	49.713	42.154	45.72	26.722	23.849	24.887	2.733	2.324	2.069	36.119	25.801	28.923	7.781	8.93	7.403	77.67	69.368	76.668	29.481	32.625	33.951	24.921	22.227	31.378	11.213	11.366	11.081	12.759	13.319	11.936	7.793	3.105	7.54
TRINITY_DN1203_c1_g1_i6	F-box/FBD/LRR-repeat protein At1g13570;	MP29_M_72h	MP29_C_72h	-2.96581	1.78565	1.3294e-08	1.38756e-07	5.67	4.21	4.774	3.668	3.636	3.958	0.125	0.331	0.122	2.811	1.261	2.427	0.877	0.341	0.654	16.543	11.96	12.315	0.805	0.874	0.762	2.074	1.726	1.701	1.34	0.931	1.362	2.125	1.552	0.989	0.369	0.378	0.372
TRINITY_DN1203_c1_g1_i8		MP29_M_72h	MP29_C_72h	-5.39011	-0.470535	0.000112513	0.00069104	1.443	2.314	2.112	1.416	1.91	1.521	0	0	0	0.931	0	1.834	0.124	0	0	5.434	2.608	7.956	0	0	0	0	0	0	1.309	0.136	0.144	2.518	0	0.747	0	0	0
TRINITY_DN12047_c0_g1_i3		MP29_M_72h	MP29_C_72h	-2.90099	1.55064	0.000274831	0.00157367	15.503	9.395	15.467	10.353	9.566	11.147	7.905	0	7.936	3.742	1.966	1.642	0.605	3.594	1.123	1.029	2.94	0.981	1.726	0	0	2.475	3.348	0	5.132	5.505	3.714	11.736	2.991	8.339	0	0	0.669
TRINITY_DN12048_c0_g1_i1	Dirigent protein {ECO:0000303|Ref.1};	MP29_M_72h	MP29_C_72h	-2.06672	0.685846	0.000333467	0.00187989	6.628	7.908	5.9	6.703	5.162	4.943	6.454	5.581	4.112	3.688	2.281	2.345	1.05	2.193	1.579	8.06	2.584	1.907	3.648	1.92	3.648	3.758	5.323	3.818	11.079	10.036	10.565	1.79	3.16	1.949	6.743	8.385	8.358
TRINITY_DN1205_c0_g1_i17	Histone H2A.1;	MP29_M_72h	MP29_C_72h	-2.07544	2.04032	3.94335e-07	3.49033e-06	4.154	5.213	4.411	6.192	3.488	6.274	2.056	2.149	3.37	1.47	0.556	1.962	1.445	0.95	0.851	5.567	5.37	2.082	1.703	2.696	3.909	3.604	3.005	0.696	8.255	8.665	6.005	2.479	1.759	1.474	8.408	8.735	8.627
TRINITY_DN12050_c0_g1_i1	UDP-glucosyl transferase 73B2;	MP29_M_72h	MP29_C_72h	4.50923	3.97905	7.58932e-78	5.87707e-76	26.422	26.17	36.582	27.778	55.754	37.097	31.093	29.696	21.154	7.886	13.735	9.854	625.181	675.116	662.6	185.777	189.741	178.468	152.044	162.468	166.186	66.93	40.888	44.39	42.933	61.192	42.568	172.621	159.726	188.859	154.665	118.592	123.505
TRINITY_DN12060_c1_g2_i3	Protein SIEVE ELEMENT OCCLUSION B {ECO:0000303|PubMed:20932300};	MP29_M_72h	MP29_C_72h	-8.77417	-0.472771	6.2754e-07	5.41614e-06	0.31	0.632	1.005	1.117	0.506	0.657	0.49	0	0	1.168	2.17	1.378	0	0	0	0.315	0.178	0.076	0	0.647	0.12	1.448	0.634	1.875	0.361	0	0.32	0.295	0.875	2.618	0	0	0
TRINITY_DN12062_c0_g1_i1	DNA damage-repair/toleration protein DRT100;	MP29_M_72h	MP29_C_72h	-2.70042	4.37658	4.0671e-65	2.58302e-63	36.903	33.762	32.981	21.454	21.276	19.21	10.522	14.625	10.642	5.431	5.425	4.407	5.089	5.178	5.663	9.258	12.162	9.274	18.78	13.449	12.871	15.074	15.854	9.531	41.81	42.972	44.405	14.943	11.701	11.384	30.436	31.753	34.565
TRINITY_DN12074_c0_g1_i5	Sedoheptulose-1,7-bisphosphatase, chloroplastic;	MP29_M_72h	MP29_C_72h	-4.28795	1.66009	0.000202315	0.00118764	6.491	5.297	8.515	3.73	2.494	3.094	3.32	2.013	0.419	0.438	1.085	0.575	0	0.56	0.481	0	0.877	0.196	0	0.248	0.305	1.489	3.337	3.896	0.928	0.869	1.991	1.889	2.201	1.28	1.097	0	0.465
TRINITY_DN12074_c0_g1_i6	Sedoheptulose-1,7-bisphosphatase, chloroplastic;	MP29_M_72h	MP29_C_72h	-6.21988	2.62308	0.000416419	0.00230313	13.713	14.228	12.926	6.694	7.804	4.753	3.08	7.225	6.225	1.652	0.445	1.378	0.543	0	0	0.823	0	0	0	0	0	0.657	0.936	2.078	0.629	2.03	0.64	4.594	1.721	8.155	0	0.617	0.046
TRINITY_DN1208_c1_g1_i3	Protein N-terminal glutamine amidohydrolase {ECO:0000305};	MP29_M_72h	MP29_C_72h	2.29154	0.716351	6.10648e-05	0.00039189	1.086	0.613	1.033	3.659	1.744	2.592	2.314	1.128	1.72	2.811	0.158	2.737	5.286	3.521	4.664	5.869	4.315	4.904	0	9.426	3.985	3.317	4.928	5.8	4.091	2.93	0.908	0.984	1.044	3.549	1.04	2.58	4.156
TRINITY_DN1209_c0_g1_i19	Protein FAR1-RELATED SEQUENCE 5;	MP29_M_72h	MP29_C_72h	-8.54978	-0.680878	1.11401e-06	9.30712e-06	0.301	0.855	0.512	0	0	0.069	0	3.316	1.152	0.712	0.955	0	0	0	0	0	0.095	1.003	0	0.917	0	0.729	0.333	0	0.423	0	0.485	0.551	0.47	0.911	0.435	0	0
TRINITY_DN12090_c0_g1_i16	Probable glutathione S-transferase;	MP29_M_72h	MP29_C_72h	3.61257	7.56144	1.11476706738744e-312	5.34926217643869e-310	85.1	74.122	77.454	81.724	91.488	86.102	66.512	68.971	58.293	34.202	31.004	34.251	959.906	990.874	929.606	561.59	612.454	596.336	152.55	140.444	158.041	277.792	251.848	269.345	254.054	308.556	243.731	283.672	389.82	318.811	250.795	226.366	220.608
TRINITY_DN12090_c0_g1_i23	Probable glutathione S-transferase;	MP29_M_72h	MP29_C_72h	3.56954	3.08018	3.03704e-35	1.07849e-33	11.714	14.191	11.772	6.228	13.49	10.076	12.124	23.814	8.425	3.313	0.983	3.294	161.149	144.46	131.56	90.934	86.935	68.582	66.35	47.8	23.389	94.839	67.451	117.325	32.442	64.374	29.311	54.733	159.002	68.952	57.088	36.02	45.423
TRINITY_DN12090_c0_g1_i24	Probable glutathione S-transferase;	MP29_M_72h	MP29_C_72h	2.05766	2.98261	4.9121e-14	7.78599e-13	14.489	16.412	11.409	15.842	11.833	12.426	4.914	15.5	6.696	3.149	10.053	4.598	53.84	61.461	58.852	48.081	44.558	40.89	11.404	10.138	8.45	16.799	21.551	18.58	28.67	27.786	37.224	18.917	40.183	33.22	22.983	12.394	27.611
TRINITY_DN12090_c0_g1_i25	Probable glutathione S-transferase;	MP29_M_72h	MP29_C_72h	2.4627	8.75597	3.71181638407612e-319	1.87740997835163e-316	306.137	320.604	311.361	342.053	358.531	355.556	147.819	185.122	166.872	141.436	126.268	140.845	1724.13	1731.12	1693.06	1513.2	1421.02	1219.98	216.012	190.185	208.652	613.928	647.04	551.953	749.033	752.788	691.525	780.631	646.843	685.291	397.979	419.568	434.291
TRINITY_DN12092_c0_g1_i3	Putative pentatricopeptide repeat-containing protein At3g05240;	MP29_M_72h	MP29_C_72h	-8.83075	-0.419653	6.34867e-08	6.15496e-07	0.402	0.539	0.847	0.748	0	0.423	0.712	1.322	0.812	1.013	0.853	0.557	0	0	0	0.75	0	0	0.414	0.464	0.229	0.585	0.915	0.57	0	0.492	0	1.102	0.169	1.134	0.88	0	0.641
TRINITY_DN1212_c0_g1_i14	(R)-mandelonitrile lyase 1;	MP29_M_72h	MP29_C_72h	9.13784	8.63498	0	0	1.105	0.567	0.8	2.393	1.09	2.143	7.94	9.17	5.518	34.595	28.908	34.744	467.737	469.561	474.606	388.641	392.913	345.428	378.377	399.515	344.175	133.91	127.759	107.523	30.762	26.007	26.577	153.183	143.66	152.187	12.22	9.528	15.563
TRINITY_DN1212_c0_g1_i16	(R)-mandelonitrile lyase 1;	MP29_M_72h	MP29_C_72h	6.10842	3.01348	5.6736e-10	6.72294e-09	0.164	0	0.205	0.088	1.291	0.544	1.335	1.186	2.252	3.441	4.053	2.719	7.102	8.235	11.166	12.283	17.223	20.979	12.727	20.308	21.081	12.219	11.176	13.205	1.206	1.58	2.796	6.738	8.089	5.721	1.759	2.027	1.599
TRINITY_DN1212_c0_g1_i17	(R)-mandelonitrile lyase 1;	MP29_M_72h	MP29_C_72h	5.44699	7.89881	0	0	6.254	7.239	5.546	11.461	10.813	11.502	58.421	45.994	62.343	69.773	68.221	68.639	280.366	273.959	275.643	407.629	420.449	401.531	528.062	466.641	497.795	282.156	294.608	323.537	53.919	66.163	56.527	194.135	198.517	200.776	57.599	63.231	60.381
TRINITY_DN1212_c0_g1_i7	(R)-mandelonitrile lyase 1;	MP29_M_72h	MP29_C_72h	8.00825	2.78118	2.85648e-55	1.54948e-53	0.027	0.009	0.047	0.026	0	0	0.926	0.107	0.751	0.849	1.289	0.976	7.695	7.419	9.13	23.054	21.36	21.698	317.378	296.193	338.317	124.956	127.884	168.791	0.082	0	0	12.749	19.301	14.39	50.779	52.569	49.244
TRINITY_DN12123_c0_g1_i6		MP29_M_72h	MP29_C_72h	-2.19722	2.18125	8.37816e-07	7.11288e-06	8.016	8.271	9.52	6.65	5.807	6.801	7.388	8.518	5.814	6.526	8.217	7.746	2.285	2.229	1.098	3.098	4.647	3.803	4.166	3.494	3.887	6.069	3.722	4.05	7.482	8.058	6.593	5.627	7.704	6.283	8.834	8.275	8.451
TRINITY_DN12124_c0_g1_i1		MP29_M_72h	MP29_C_72h	-4.9563	2.40328	1.3e-10	1.62226e-09	18.105	19.701	23.861	19.026	17.099	16.695	23.812	29.434	25.388	12.405	10.637	10.511	1.223	0.609	0.148	1.234	0.296	0.272	84.014	70.179	74.708	64.013	63.032	67.358	14.139	16.745	14.753	10.24	11.353	11.422	43.232	44.258	45.776
TRINITY_DN12124_c0_g1_i2		MP29_M_72h	MP29_C_72h	-3.43131	2.42469	4.48802e-13	6.69957e-12	16.397	17.871	15.699	13.08	11.449	11.035	16.77	12.476	13.375	10.077	8.022	8.722	1.63	0.792	2.196	0.92	0.439	0.403	45.442	36.982	35.628	42.101	41.429	34.926	9.862	8.917	10.142	7.624	6.039	6.031	11.435	10.652	11.9
TRINITY_DN12130_c0_g1_i3		MP29_M_72h	MP29_C_72h	-2.09629	2.80533	1.81039e-15	3.10732e-14	8.053	7.704	8.236	6.817	6.418	5.556	4.549	3.744	4.461	6.326	5.935	6.004	1.989	1.84	1.777	4.224	4.943	5.623	2.693	4.142	3.169	3.399	3.483	4.514	4.009	3.83	3.167	3.807	3.932	3.442	3.49	3.151	2.575
TRINITY_DN12138_c1_g1_i69	Receptor-like cytosolic serine/threonine-protein kinase RBK2;	MP29_M_72h	MP29_C_72h	-6.18099	-0.949927	3.21581e-05	0.000216559	1.214	1.227	0.419	0.431	0	0.933	0	0.807	0	0.164	0	0	0	0	0.025	0.133	0	0	0	0.108	0.577	0.349	0.01	0.058	0	0.251	0.175	0.462	0	0	2.147	0.009	0.558
TRINITY_DN1222_c0_g1_i12	Plant cysteine oxidase 2 {ECO:0000303|PubMed:24599061};	MP29_M_72h	MP29_C_72h	5.83357	4.22069	1.05955e-07	1.00179e-06	0.53	0.009	0.465	0.607	0.305	0.389	0.036	0.029	0.262	0.091	0.093	0.119	19.281	20.601	18.507	12.719	9.779	9.972	0	1.132	1.916	1.427	0.187	0.957	0.258	0.68	0.97	1.22	1.862	2.191	1.381	3.225	2.575
TRINITY_DN1222_c0_g1_i18	Plant cysteine oxidase 2 {ECO:0000303|PubMed:24599061};	MP29_M_72h	MP29_C_72h	5.33554	4.38683	4.99021e-89	4.46834e-87	0.922	1.292	0.679	1.918	1.753	2.437	0.409	1.964	0	0.904	0.315	0.575	41.748	36.84	37.939	30.969	29.267	28.237	6.904	6.687	5.194	3.265	4.876	2.91	2.473	1.706	1.403	3.718	6.471	3.791	7.604	6.441	5.476
TRINITY_DN1222_c0_g1_i7	Plant cysteine oxidase 2 {ECO:0000303|PubMed:24599061};	MP29_M_72h	MP29_C_72h	3.99904	4.98073	7.12966e-103	7.42636e-101	3.716	2.732	4.02	4.055	4.325	3.197	2.857	1.274	3.772	2.611	4.331	2.609	56.224	55.053	56.434	34.309	34.221	31.387	10.034	14.873	10.05	9.252	9.242	9.183	7.74	6.708	6.469	8.184	8.4	7.932	15.426	13.232	13.341
TRINITY_DN1223_c0_g1_i4	Delta(8)-fatty-acid desaturase 2;	MP29_M_72h	MP29_C_72h	-3.62808	1.25834	2.95302e-08	2.97224e-07	4.702	3.754	4.067	7.468	5.703	7.751	4.228	9.208	4.295	11.346	12.214	9.79	0.593	0.207	0.21	1.283	1.434	0.752	0.84	0.766	1.176	1.561	1.154	1.74	1.226	1.402	1.64	2.774	0.941	2.414	1.315	2.46	1.934
TRINITY_DN1223_c0_g1_i6	Delta(8)-fatty-acid desaturase 1;	MP29_M_72h	MP29_C_72h	-9.11832	-0.153748	8.78586e-07	7.43989e-06	0.32	1.626	1.107	4.319	1.264	0.112	0	0	1.58	2.811	4.739	0.52	0	0	0	0	0	0	0	0	0	0.103	0	0	0	0.879	0	0	0	0	0	0.083	0
TRINITY_DN12233_c1_g1_i10	Probable serine/threonine-protein kinase PBL28 {ECO:0000305};	MP29_M_72h	MP29_C_72h	2.24198	1.85753	1.00568e-08	1.06391e-07	0.438	0.437	0.493	0.748	0.619	0.216	0.819	0	0.856	0.621	0.26	0.584	2.594	2.01	1.925	1.368	1.221	1.711	1.231	1.564	1.927	0.472	0.915	1.044	0.608	0.9	0.99	1.239	0.771	1.571	0.681	1.087	0.93
TRINITY_DN12233_c1_g1_i15	Probable serine/threonine-protein kinase PBL28 {ECO:0000305};	MP29_M_72h	MP29_C_72h	2.29695	0.458889	2.20345e-05	0.000152519	0.329	0.316	0.288	0.413	0.122	0.458	0.409	0	0.533	0.219	0	0.155	1.507	1.559	1.518	0.654	0.569	1.831	1.599	0.496	2.221	0.626	0.374	0.261	0.33	0.565	0.464	0.807	0.687	0.407	0.936	1.078	0.93
TRINITY_DN12248_c0_g1_i1	Peroxidase 42;	MP29_M_72h	MP29_C_72h	-2.61226	11.0393	0	0	2825.14	3013.79	2993.79	1945.81	1946.49	1921.46	2472.69	3311.1	2137.74	825.038	987.605	809.999	480.237	472.351	491.299	360.928	377.93	363.595	684.398	501.391	528.97	315.323	310.317	347.336	1519.46	1676.51	1565.05	1076.86	1124.56	1237.33	983.574	846.471	860.159
TRINITY_DN12248_c0_g1_i4	Peroxidase 42;	MP29_M_72h	MP29_C_72h	-2.316	8.17416	2.2471e-244	7.25053e-242	373.635	373.901	367.774	272.968	233.071	254.418	273.419	371.06	300.403	85.692	144.074	93.629	73.788	71.548	78.618	38.533	42.199	43.157	90.273	86.982	81.568	43.682	47.615	28.063	144.114	136.722	159.152	116.53	58.158	120.14	137.962	127.106	127.326
TRINITY_DN12248_c0_g1_i7	Peroxidase 42;	MP29_M_72h	MP29_C_72h	-2.22087	9.06639	7.53267e-236	2.21417e-233	910.632	959.379	967.342	750.991	703.73	690.433	804.412	994.618	813.983	296.016	336.049	304.792	197.969	198.087	212.065	280.62	250.705	196.036	314.041	265.272	277.644	193.57	204.816	170.367	636.939	620.336	617.706	637.826	562.489	539.775	434.203	442.282	432.654
TRINITY_DN12248_c0_g1_i9	Peroxidase 42;	MP29_M_72h	MP29_C_72h	-2.65565	1.00261	3.11819e-06	2.45498e-05	4.273	4.507	4.634	4.943	4.281	3.802	4.424	1.186	3.929	2.346	1.706	2.409	0.395	1.023	0.703	0.508	0.344	0.12	0	0.528	0.174	0.308	0.416	0.87	3.02	2.208	2.383	2.42	2.248	1.804	3.878	1.539	3.04
TRINITY_DN12250_c0_g1_i1	U-box domain-containing protein 1 {ECO:0000303|PubMed:20971894};	MP29_M_72h	MP29_C_72h	12.2059	2.85264	0.00047289	0.00258414	0	0	0	7.776	0	0	0	0	3.195	0	3.756	0	11.178	11.391	0	0	19.855	0	0	0	0	0	0	0	6.627	3.276	0	10.162	0	0	0	0	0
TRINITY_DN12255_c0_g1_i12	Probable serine/threonine-protein kinase WNK4;	MP29_M_72h	MP29_C_72h	2.11914	6.67033	3.85777e-73	2.73124e-71	16.06	15.241	19.152	18.146	18.477	17.516	16.753	16.705	13.296	22.591	20.552	19.406	73.368	71.158	74.805	97.578	97.117	92.209	20.437	20.136	21.135	53.067	53.083	109.669	48.241	46.373	50.502	29.511	51.188	33.705	14.158	16.282	16.297
TRINITY_DN12255_c0_g1_i13	Probable serine/threonine-protein kinase WNK5;	MP29_M_72h	MP29_C_72h	2.93855	0.772917	3.5339e-07	3.14478e-06	0.511	0.353	0.717	1.187	0	0.968	0.694	0	0	0.876	1.122	0.821	3.631	3.971	4.725	1.61	1.553	3.16	0.598	0.464	0	1.479	1.84	4.002	1.711	1.298	1.372	0	0.771	0.892	0.085	0.682	0.446
TRINITY_DN12255_c0_g1_i19	Probable serine/threonine-protein kinase WNK4;	MP29_M_72h	MP29_C_72h	2.53079	2.52185	4.13797e-15	6.97652e-14	1.653	1.301	1.871	2.384	2.407	5.133	1.353	1.838	0.192	3.213	2.513	2.546	9.338	9.198	9.451	1.537	2.288	1.962	4.798	2.082	1.492	7.116	5.333	9.551	2.69	3.673	3.735	0	5.418	3.694	1.674	3.013	1.776
TRINITY_DN12255_c0_g1_i2	Probable serine/threonine-protein kinase WNK4;	MP29_M_72h	MP29_C_72h	2.08237	8.39267	2.32124e-173	4.5094e-171	89.967	84.679	81.111	101.559	109.276	111.758	67.554	64.994	64.57	79.786	84.107	80.482	359.267	361.113	362.7	417.226	448.02	455.826	111.884	98.274	107.473	213.583	205.876	265.207	217.727	243.659	221.704	105.129	141.864	125.182	87.457	80.453	80.192
TRINITY_DN12255_c0_g1_i20	Probable serine/threonine-protein kinase WNK4;	MP29_M_72h	MP29_C_72h	3.21991	1.35674	3.30595e-10	3.99755e-09	0.502	0.325	0.4	0.818	0.785	0.89	0.294	0	2.479	0.84	1.215	1.204	3.829	4.593	2.949	2.069	3.343	5.068	2.486	1.132	2.265	4.415	4.179	4.882	1.268	1.831	2.012	1.79	0.48	0.407	1.75	1.53	1.143
TRINITY_DN12255_c0_g1_i3	Probable serine/threonine-protein kinase WNK4;	MP29_M_72h	MP29_C_72h	2.56054	2.52628	0.000241402	0.0013952	0.803	0.455	2.568	0.888	0.759	1.512	1.469	0	1.563	2.903	3.496	2.181	7.485	7.127	7.995	2.36	2.418	3.051	1.703	0.787	3.517	5.966	5.021	7.83	1.999	1.716	3.456	1.977	2.267	1.658	1.986	2.129	0.8
TRINITY_DN12255_c0_g1_i9	Probable serine/threonine-protein kinase WNK4;	MP29_M_72h	MP29_C_72h	2.65641	5.60581	2.22215e-111	2.54608e-109	5.469	4.563	4.904	8.119	8.04	6.36	5.368	3.481	4.802	10.588	9.404	9.626	30.385	31.26	32.77	25.717	27.157	28.531	8.734	9.243	8.559	25.63	22.944	34.549	16.386	14.558	16.353	7.752	11.908	8.63	5.126	9.058	7.893
TRINITY_DN12262_c0_g1_i18	Early nodulin-like protein 2;	MP29_M_72h	MP29_C_72h	-3.54398	2.95521	1.94623e-29	5.85256e-28	8.984	10.111	8.701	12.737	14.998	13.221	6.863	4.201	6.583	11.145	12.854	12.107	0.865	0.889	0.605	0.823	1.256	0.349	1.001	0.841	0	5.381	5.125	3.2	6.76	6.572	5.54	10.939	9.876	10.026	0.482	0.12	1.776
TRINITY_DN12262_c0_g1_i53	Early nodulin-like protein 2;	MP29_M_72h	MP29_C_72h	-5.78833	-0.134255	5.45163e-06	4.13553e-05	0.84	1.097	1.452	1.091	0.924	1.244	0.481	0	0.437	1.351	1.048	0.812	0	0.049	0	0	0.095	0	0	0	0	0.288	0.655	0.116	0.546	0.335	0.402	0.984	0.705	1.28	0.142	0.286	0
TRINITY_DN12293_c0_g1_i10	Protein TIC 62, chloroplastic {ECO:0000303|PubMed:12426385};	MP29_M_72h	MP29_C_72h	-5.57209	-0.339668	0.000901255	0.00463177	1.424	0.232	0.484	0.721	1.866	0.769	0.392	0	0.524	0.456	0.927	0.538	0	0.037	0	0	0	0	0	0.971	0	0.021	1.237	1.788	0.309	1.12	0.175	0	0.188	0	0	0.627	0.307
TRINITY_DN1230_c0_g2_i1	Glucosamine inositolphosphorylceramide transferase 1 {ECO:0000303|PubMed:29760197};	MP29_M_72h	MP29_C_72h	2.888	2.10829	5.65399e-07	4.90546e-06	0.274	0.177	0.074	0	0.34	0.605	0	0	0	0	0	0.055	1.309	1.157	1.419	1.138	0.557	1.733	0.644	0	0.708	0.801	0.218	2.117	0.186	0.241	0.186	0	0	0.01	0.794	0.083	0.195
TRINITY_DN1230_c0_g2_i11	Glucosamine inositolphosphorylceramide transferase 1 {ECO:0000303|PubMed:29760197};	MP29_M_72h	MP29_C_72h	2.33252	4.10593	2.01844e-26	5.48506e-25	1.013	0.743	0.735	0.369	1.195	0.873	0.534	0	0.917	0.657	0.714	0.529	3.804	4.13	4.664	0.339	0.984	1.657	3.164	2.621	1.775	1.705	1.279	0.087	1.185	1.067	1.228	0.748	0	0.97	0.577	1.069	0.567
TRINITY_DN1230_c0_g2_i2	Glucosamine inositolphosphorylceramide transferase 1 {ECO:0000303|PubMed:29760197};	MP29_M_72h	MP29_C_72h	2.41269	7.16479	1.011e-179	2.07914e-177	8.801	9.962	9.25	10.028	9.348	8.019	7.139	6.359	7.019	4.92	5.62	5.474	50.122	48.511	50.598	32.784	35.265	33.032	24.234	26.219	28.823	21.061	23.891	22.108	17.19	17.823	16.817	10.919	10.525	10.656	11.312	11.048	11.063
TRINITY_DN12313_c0_g1_i15	Probable pectin methyltransferase QUA3 {ECO:0000305};	MP29_M_72h	MP29_C_72h	10.5524	1.21483	4.11186e-18	8.10007e-17	0	0	0	0.273	0	0	0	0	0	0.356	0.39	0	5.41	4.751	2.665	4.175	8.475	5.144	6.007	0	1.339	2.105	6.56	9.908	1.051	1.298	0.485	0	0.357	0.591	0	0.304	0
TRINITY_DN12316_c0_g1_i1	Alcohol dehydrogenase-like 7;	MP29_M_72h	MP29_C_72h	-2.11051	3.50341	2.31002e-18	4.61535e-17	58.751	57.264	45.264	38.017	40.338	32.094	40.876	42.483	37.916	30.186	31.161	29.187	11.82	14.132	11.055	8.314	15.813	14.647	5.592	5.619	9.8	7.147	4.751	6.941	42.83	39.968	39.298	17.756	20.468	18.763	22.018	25.137	27.295
TRINITY_DN12335_c0_g1_i6		MP29_M_72h	MP29_C_72h	-2.71508	0.859712	0.000906592	0.0046551	3.935	2.221	3.62	3.246	2.921	1.841	2.742	3.705	2.418	0.475	0.492	0.894	0.939	0.183	0.37	1.476	2.359	1.613	2.382	0	4.639	1.828	2.557	0.938	2.247	1.643	1.517	2.577	4.045	3.297	4.502	3.299	4.072
TRINITY_DN1234_c0_g2_i1	Zinc transporter 11;	MP29_M_72h	MP29_C_72h	-2.74323	2.41115	4.87212e-15	8.18479e-14	7.094	8.224	6.663	5.286	5.799	4.761	2.386	3.442	4.191	2.538	2.393	3.987	0.951	1.304	1.024	0.593	0.688	1.21	0.334	0.065	0	0.667	0.146	0.077	10.316	9.806	9.244	1.397	1.834	1.736	0.038	0	0.437
TRINITY_DN1234_c0_g2_i8	Zinc transporter 11;	MP29_M_72h	MP29_C_72h	-3.81207	0.930468	1.23959e-10	1.55032e-09	2.502	1.636	2.373	0.95	1.631	1.409	1.362	0.068	0.602	1.689	1.206	1.086	0.148	0.183	0.136	0	0	0	0	0	0	0	0.239	0	2.968	1.936	2.167	1.2	0.047	1.648	0.426	0.341	0
TRINITY_DN12366_c0_g1_i4		MP29_M_72h	MP29_C_72h	-2.1821	0.861755	2.09921e-05	0.000145934	2.556	3.243	2.978	2.129	2.354	2.229	1.478	0	1.257	3.277	4.526	4.115	0.642	0.487	0.765	1.234	0.853	1.94	0.852	0	0	1.571	1.081	1.566	1.226	2.752	2.435	2.853	2.85	2.114	0	0.212	0.502
TRINITY_DN12382_c0_g1_i1		MP29_M_72h	MP29_C_72h	-2.48319	0.544274	5.22042e-05	0.000338559	7.733	7.788	6.04	2.445	3.157	4.796	6.133	4.94	6.251	2.191	1.771	1.451	1.828	0.865	1.11	2.069	3.343	1.515	0.69	1.542	2.526	4.765	8.535	2.62	4.534	3.883	3.621	9.719	7.864	9.018	1.173	2.645	1.934
TRINITY_DN1239_c0_g1_i1	Tetrahydrocannabinolic acid synthase;	MP29_M_72h	MP29_C_72h	6.86782	-0.649927	3.74104e-07	3.31753e-06	0	0	0.019	0	0	0	9.792	6.68	0.175	15.937	18.854	0.356	0.655	0.804	0.642	2.432	5.429	2.703	9.355	6.406	6.065	3.614	5.021	3.316	0	0.01	0	0.02	1.985	4.519	0.643	0.332	0
TRINITY_DN1239_c0_g1_i11	Berberine bridge enzyme-like 25 {ECO:0000303|PubMed:26037923};	MP29_M_72h	MP29_C_72h	13.382	4.02385	9.09782e-167	1.64767e-164	0	0	0	5.849	0.471	0	0	1.877	2.811	0	0	0	28.137	28.812	27.6	155.195	114.293	81.126	264.503	267.828	305.944	247.602	256.537	225.748	1.927	0	0	67.01	75.964	67.177	45.455	54.274	56.774
TRINITY_DN1239_c0_g1_i12	Berberine bridge enzyme-like 25 {ECO:0000303|PubMed:26037923};	MP29_M_72h	MP29_C_72h	7.91943	4.00456	0.000205275	0.00120439	0	0	0.279	0	0	0	9.712	5.737	0.279	16.019	26.626	1.451	6.324	40.665	19.297	12.513	30.725	27.213	122.862	77.847	89.441	11.193	28.34	33.534	0	0.23	9.193	0.069	4.496	22.641	10.092	5.142	5.002
TRINITY_DN1239_c0_g1_i15	Berberine bridge enzyme-like 13 {ECO:0000303|PubMed:26037923};	MP29_M_72h	MP29_C_72h	2.09715	5.39869	3.53648e-09	3.92234e-08	10.646	10.269	12.377	8.347	10.499	16.557	0.24	15.218	11.777	0.1	0.009	13.293	61.127	24.901	56.619	36.415	14.153	11.051	0	2.729	4.769	16.193	1.705	2.243	23.425	25.065	18.829	29.285	19.894	1.503	28.941	26.16	23.892
TRINITY_DN1239_c0_g1_i17	Tetrahydrocannabinolic acid synthase;	MP29_M_72h	MP29_C_72h	2.06942	7.28813	7.44132e-40	2.96928e-38	27.289	28.223	29.872	24.04	30.929	29.899	37.369	74.893	49.842	24.298	41.752	55.4	132.371	94.475	132.017	65.617	88.499	95.457	403.739	254.066	244.966	153.513	117.373	140.11	45.128	55.342	52.07	66.489	65.053	48.579	99.677	75.514	75.098
TRINITY_DN12415_c0_g1_i1	Putative expansin-A30;	MP29_M_72h	MP29_C_72h	-5.40854	0.61453	3.76902e-10	4.53405e-09	5.661	5	4.932	6.131	5.119	4.554	8.091	12.466	4.898	0.529	0.454	0.465	0.198	0.146	0	0.242	0.071	0	0	0	0	5.401	4.138	3.229	0.989	0.46	0.588	0	0	0	8.824	8.45	9.12
TRINITY_DN1242_c0_g1_i13	AT-hook motif nuclear-localized protein 9 {ECO:0000312|EMBL:FAA00280.1};	MP29_M_72h	MP29_C_72h	4.67733	-0.438045	0.00019169	0.00112964	0.055	0.056	0	0.079	0.558	0.951	0	0	0.244	0.876	0	0.246	1.334	0.402	1.172	0	1.174	0	0	0	0	0.452	0	0.387	0	0.366	0.887	2.331	0.442	1.852	1.39	0	0.195
TRINITY_DN12435_c0_g1_i1	Endochitinase EP3 {ECO:0000303|PubMed:11525512};	MP29_M_72h	MP29_C_72h	3.17529	7.85849	7.00104e-308	3.2218e-305	75.076	76.799	80.804	123.664	138.758	136.628	155.465	121.032	163.188	162.129	116.817	141.247	711.938	715.038	668.88	1268.03	1187.66	969.706	634.549	589.635	606.019	302.682	334.135	397.7	423.798	424.734	400.778	471.55	553.308	421.846	101.417	115.45	115.148
TRINITY_DN12443_c0_g1_i1		MP29_M_72h	MP29_C_72h	-2.22392	0.162165	0.00139175	0.00684454	46.061	36.838	24.596	13.766	16.89	25.933	34.938	42.153	37.113	33.91	42.893	34.881	9.931	6.907	4.836	5.531	5.785	13.764	23.475	0	0	13.39	20.636	8.777	14.871	23.056	20.108	14.697	0.828	16.794	17.885	9.97	12.866
TRINITY_DN12448_c0_g1_i1		MP29_M_72h	MP29_C_72h	-4.79962	-0.611363	7.25024e-05	0.000460516	3.999	5.121	6.347	10.977	4.918	8.676	2.929	4.385	4.435	1.798	4.034	2.089	0.124	0	0.407	0	0	0	2.29	1.402	2.396	4.323	3.68	3.886	2.7	2.261	1.455	1.584	1.524	1.561	0	0.921	3.049
TRINITY_DN1247_c0_g1_i41	Alanine--glyoxylate aminotransferase 2 homolog 1, mitochondrial;	MP29_M_72h	MP29_C_72h	-3.48318	1.75189	4.45899e-06	3.42558e-05	0.876	1.05	1.47	0.783	1.142	0.899	0.142	0	0.864	0.265	0.594	0.474	0.148	0.134	0.025	0.121	0.024	0.327	0	0.906	0.033	0.709	0.239	0.01	0.196	0	0.702	0.216	1.016	1.008	0.35	0.12	0.037
TRINITY_DN12498_c0_g1_i1		MP29_M_72h	MP29_C_72h	2.21365	0.350128	0.000528745	0.00285518	0.612	0.39	0.233	0.677	0.41	0	0.267	0	0.358	0.237	0.213	0.648	2.124	1.791	1.888	6.596	5.796	3.684	1.082	3.44	1.285	0.472	1.383	1.547	1.092	1.455	1.599	1.249	0.903	0.301	2.137	1.198	2.073
TRINITY_DN1251_c0_g1_i2	Serine/threonine-protein kinase-like protein CCR4;	MP29_M_72h	MP29_C_72h	-3.13674	2.65764	2.92453e-13	4.42685e-12	4.647	4.424	5.491	3.73	2.415	3.387	0.677	0.875	0.393	1.935	2.291	2.308	0.692	0.305	0.666	14.704	15.41	17.143	0.656	1.758	1.568	2.341	3.129	4.814	0.742	0.984	0.671	0.875	1.947	1.648	0.407	0.203	0.195
TRINITY_DN1251_c0_g1_i3	Serine/threonine-protein kinase-like protein CCR4;	MP29_M_72h	MP29_C_72h	-3.04715	3.40033	1.61433e-42	6.85575e-41	7.578	8.066	8.106	6.544	5.459	5.228	0.329	0	0.314	1.616	1.104	1.387	1.025	0.902	0.938	25.245	23.861	23.18	3.498	2.847	2.2	4.919	4.055	3.896	1.35	1.423	1.382	1.741	1.148	2.075	0.454	0.7	0.428
TRINITY_DN12552_c0_g1_i24	Chlorophyll a-b binding protein CP26, chloroplastic;	MP29_M_72h	MP29_C_72h	-3.10753	2.60334	1.72891e-07	1.59543e-06	5.788	8.243	7.538	1.874	3.244	4.753	4.015	1.974	1.938	2.684	1.957	2.482	1.26	0.305	0.95	3.05	3.165	2.158	0.322	1.262	0.784	3.204	3.691	2.31	7.173	6.363	5.561	4.328	6.161	3.423	1.457	0.7	1.302
TRINITY_DN12552_c0_g1_i26	Chlorophyll a-b binding protein CP26, chloroplastic;	MP29_M_72h	MP29_C_72h	-3.51097	3.44684	3.25123e-22	7.631e-21	14.927	11.905	12.693	6.588	6.601	3.085	4.104	6.933	5.771	2.245	2.124	2.473	0.79	1.645	0.999	2.783	2.501	2.986	1.105	0.712	1.808	3.81	3.878	3.267	5.544	5.097	5.819	4.958	2.606	5.527	2.346	2.036	0.744
TRINITY_DN12553_c0_g1_i14	26S proteasome non-ATPase regulatory subunit 13 homolog B;	MP29_M_72h	MP29_C_72h	12.3962	3.04109	8.98962e-15	1.49056e-13	0	0	0	3.096	7.56	0	0	0	6.426	0	0	0	10.536	1.547	11.573	0	0	8.795	0	0	3.68	2.341	3.441	15.573	6.822	1.319	4.292	3.728	0	10.521	10.252	6.036	1.98
TRINITY_DN12564_c0_g1_i1	Peroxidase 4 {ECO:0000250|UniProtKB:Q42578};	MP29_M_72h	MP29_C_72h	4.69126	3.60562	1.7297e-77	1.32846e-75	0.895	1.041	1.089	1.012	0.916	0.216	1.576	1.254	1.091	0.438	0	0.547	23.678	26.789	27.353	23.296	24.419	19.584	23.405	21.635	21.756	5.555	6.03	6.438	4.06	4.123	4.447	2.204	1.072	2.841	6.687	5.022	5.494
TRINITY_DN12564_c0_g1_i4	Peroxidase 4 {ECO:0000250|UniProtKB:Q42578};	MP29_M_72h	MP29_C_72h	2.48591	1.68017	4.55461e-09	5.00312e-08	0.831	1.106	1.312	1.003	1.369	0.821	2.412	0.827	2.514	2.264	1.41	1.478	5.756	6.53	5.898	21.989	21.171	17.404	10.161	6.169	10.726	6.366	4.065	5.21	3.463	2.993	2.848	2.351	1.721	3.917	5.24	4.93	5.355
TRINITY_DN12564_c1_g2_i2	Fructose-bisphosphate aldolase, chloroplastic;	MP29_M_72h	MP29_C_72h	-7.17283	-0.0626677	2.8991e-09	3.24619e-08	6.528	4.712	4.309	1.003	1.875	4.165	1.843	3.209	2.689	0.374	1.048	0.794	0.074	0	0	0	0.154	0.48	0	0.356	0.261	1.438	1.487	0.184	0.855	0.262	0.361	4.141	2.408	4.043	0.161	0.737	0.437
TRINITY_DN12576_c1_g1_i30	Leucoanthocyanidin reductase;	MP29_M_72h	MP29_C_72h	-2.13424	2.36326	1.29875e-05	9.32787e-05	7.633	6.803	10.116	7.468	8.336	10.102	8.065	3.345	5.849	5.769	5.101	6.633	1.791	2.729	1.036	0.714	4.315	5.351	19.309	12.09	10.366	8.215	6.57	7.83	11.975	10.706	13.268	4.368	3.471	4.14	26.52	30.897	25.352
TRINITY_DN12592_c0_g1_i54	MLO-like protein 12;	MP29_M_72h	MP29_C_72h	-3.58804	-0.408471	0.00197511	0.00934113	1.178	1.171	1.033	1.152	0.654	1.4	0	0	0.157	0.009	0	0	0	0.122	0.16	0	0.403	0.054	0	0	0	0.236	0.083	0.087	0.33	0	0.31	0	0	0	0	0.387	0.102
TRINITY_DN12599_c0_g1_i1		MP29_M_72h	MP29_C_72h	-2.00787	1.57755	6.32492e-07	5.45804e-06	7.057	8.159	6.738	5.278	6.444	4.398	6.231	4.784	5.116	2.255	2.43	2.783	1.606	1.913	1.925	2.856	2.679	1.635	3.257	3.775	5.804	3.193	3.961	2.562	7.049	8.247	6.995	2.941	3.668	2.482	6.592	8.293	8.218
TRINITY_DN1260_c0_g1_i2	Heavy metal-associated isoprenylated plant protein 45 {ECO:0000303|PubMed:21072340, ECO:0000303|PubMed:23368984};	MP29_M_72h	MP29_C_72h	2.4846	1.82408	3.98472e-10	4.78021e-09	0.612	0.855	0.772	1.592	0.942	0.812	0.507	1.682	0.393	1.05	0.464	0.903	3.817	4.483	4.232	10.117	9.827	8.729	6.26	7.593	9.691	11.254	11.353	9.657	1.845	2.145	1.981	2.085	2.925	2.153	5.836	5.4	5.169
TRINITY_DN12610_c0_g1_i1	12-oxophytodienoate reductase 2 {ECO:0000303|PubMed:10333582};	MP29_M_72h	MP29_C_72h	4.72477	5.37023	7.67683e-96	7.31749e-94	3.835	5.529	6.747	4.943	8.214	9.393	8.287	7.643	12.537	53.754	55.812	48.192	139.51	142.974	142.491	252.809	238.472	195.48	38.963	26.122	30.347	94.418	90.541	96.745	24.672	23.38	25.112	113.264	114.181	107.748	30.199	24.944	29.182
TRINITY_DN12610_c0_g1_i23	12-oxophytodienoate reductase 2 {ECO:0000303|PubMed:10333582};	MP29_M_72h	MP29_C_72h	2.58026	4.83277	4.77538e-74	3.47285e-72	5.158	6.003	6.375	6.808	7.316	8.425	5.759	7.157	7.072	13.381	14.774	14.689	34.782	35.402	34.596	74.342	63.168	54.621	9.206	7.075	4.345	18.37	20.647	21.17	11.666	12.381	9.688	42.103	46.88	31.62	7.16	11.288	8.386
TRINITY_DN12610_c0_g1_i25	12-oxophytodienoate reductase 2 {ECO:0000303|PubMed:10333582};	MP29_M_72h	MP29_C_72h	2.15793	4.01821	1.50789e-32	4.95074e-31	18.023	18.995	21.404	30.795	29.325	29.951	19.272	11.873	23.135	32.897	49.311	37.235	90.783	87.665	80.345	153.138	138.806	93.234	16.72	27.664	30.086	51.938	57.886	24.844	39.934	33.668	37.369	91.259	33.975	57.384	29.282	34.029	30.4
TRINITY_DN12610_c0_g1_i30	12-oxophytodienoate reductase 2 {ECO:0000303|PubMed:10333582};	MP29_M_72h	MP29_C_72h	2.74156	4.97194	5.89099e-50	2.88602e-48	7.934	7.146	10.237	12.015	12.025	12.098	13.575	17.104	12.781	23.906	20.106	24.498	53.716	60.498	55.114	75.794	74.287	56.627	34.809	24.277	31.687	47.717	47.272	43.674	26.96	26.112	25.215	26.826	33.853	34.568	25.867	22.484	29.284
TRINITY_DN12610_c0_g1_i33	12-oxophytodienoate reductase 2 {ECO:0000303|PubMed:10333582};	MP29_M_72h	MP29_C_72h	2.70842	1.72717	2.48177e-07	2.24551e-06	1.707	0.799	1.387	0.343	0	0	0.472	0.418	0.454	0.265	0.482	0.21	8.066	11.013	6.391	34.466	27.572	26.188	0	0	0.969	2.002	1.923	2.233	1.031	1.078	1.042	44.562	29.451	32.425	0	0.885	0.121
TRINITY_DN12610_c0_g1_i34	12-oxophytodienoate reductase 2 {ECO:0000303|PubMed:10333582};	MP29_M_72h	MP29_C_72h	7.22939	2.40743	1.21366e-08	1.27196e-07	0.274	0	0	0.097	0	1.21	0	0	0	0	0	0.164	13.241	12.779	17.384	31.961	27.145	27.398	0	0.55	0.163	0.503	0.468	0.203	0.804	0.23	1.321	31.026	21.803	20.353	0	0.074	0
TRINITY_DN12610_c0_g1_i9	12-oxophytodienoate reductase 2 {ECO:0000303|PubMed:10333582};	MP29_M_72h	MP29_C_72h	5.26351	2.98112	1.86344e-05	0.000130558	0	0.966	0.549	1.205	2.171	2.878	0.81	0.768	1.807	8.827	12.483	9.872	20.491	21.478	17.063	21.408	19.962	20.194	4.2	6.59	6.773	13.359	13.328	8.565	1.608	2.93	2.476	5.489	5.964	6.283	4.057	4.018	4.351
TRINITY_DN12619_c0_g1_i38	Cell division cycle protein 48 homolog;	MP29_M_72h	MP29_C_72h	6.14125	0.160468	7.03088e-06	5.23382e-05	0.027	0	0	0	0.227	0	0.223	0.136	0	0.11	0	0.31	0.63	1.194	0.407	0.218	0.64	0.054	0	0.194	1.437	0.072	0	0.367	0.103	0.167	0.072	0.275	0.32	0.718	0.066	0.037	0.26
TRINITY_DN12619_c0_g1_i44	Cell division cycle protein 48 homolog;	MP29_M_72h	MP29_C_72h	3.03419	0.722945	1.0018e-05	7.30729e-05	0.192	0.093	0.074	0.317	0.253	0.259	0.053	0	0.323	0.447	0.362	0.219	1.198	0.694	1.135	0.654	0.415	0.763	0.219	0.755	0.849	0.585	0.322	0.899	0.392	0.429	0.258	0.856	0.64	0.572	0.69	0.461	0.325
TRINITY_DN12625_c0_g1_i16	Endoplasmic reticulum oxidoreductin-1;	MP29_M_72h	MP29_C_72h	2.21012	4.82063	1.38271e-61	8.31153e-60	7.103	6.877	7.91	7.468	6.069	6.723	8.323	5.338	5.439	9.091	10.174	11.031	33.04	32.491	35.879	21.275	25.995	26.788	12.865	11.756	9.985	9.365	9.221	9.715	12.14	13.93	13.154	15.051	17.938	15.311	9.363	7.943	9.362
TRINITY_DN12625_c0_g1_i17	Endoplasmic reticulum oxidoreductin-1;	MP29_M_72h	MP29_C_72h	3.82924	5.23114	7.99253e-163	1.42001e-160	3.725	3.792	3.108	3.369	3.784	3.154	4.62	6.719	4.723	6.043	4.628	6.396	51.901	49.485	49.833	22.619	22.688	23.442	11.208	10.871	14.918	11.018	8.712	11.126	6.276	6.457	5.654	13.457	11.306	14.215	7.784	6.883	6.591
TRINITY_DN1265_c0_g2_i1	2-hydroxyisoflavanone dehydratase;	MP29_M_72h	MP29_C_72h	4.01751	5.79979	4.76265e-171	9.18865e-169	7.158	5.818	5.528	2.524	4.316	3.837	9.044	8.781	6.984	15.243	13.958	13.467	97.712	103.612	98.951	96.331	92.02	74.14	135.358	122.131	127.748	87.97	96.363	70.055	10.584	11.533	10.781	17.254	13.827	13.798	24.884	23.331	21.596
TRINITY_DN1265_c3_g1_i2	2-hydroxyisoflavanone dehydratase;	MP29_M_72h	MP29_C_72h	3.36062	-0.322836	0.00134719	0.00664227	0.794	5.613	8.673	1.372	8.99	11.078	9.053	14.109	4.924	12.797	0	2.819	48.652	59.268	45.786	29.989	12.233	29.97	114.289	90.142	105.088	68.809	54.237	49.165	30.113	17.184	27.836	5.902	11.767	4.712	38.409	26.51	31.171
TRINITY_DN12666_c0_g1_i1	Chlorophyll a-b binding protein P4, chloroplastic;	MP29_M_72h	MP29_C_72h	-5.05862	2.58746	4.05893e-29	1.20763e-27	21.09	18.54	23.2	9.755	9.731	10.577	3.552	8.508	5.395	6.572	7.633	7.244	0.556	0.902	0.395	3.57	3.473	2.616	4.327	4.476	1.361	8.04	7.964	4.118	13.706	14.275	13.392	15.887	6.453	9.541	1.324	1.594	1.051
TRINITY_DN12679_c0_g1_i62	Probable galactinol--sucrose galactosyltransferase 2;	MP29_M_72h	MP29_C_72h	2.27472	0.41882	0.00146851	0.00717488	0.21	0.186	0.475	0.466	0.244	0.821	0.125	1.692	1.056	0.712	0.621	0.885	0.988	2.01	1.308	2.069	1.636	2.648	0.276	1.143	1.666	3.132	2.849	2.852	0.433	0.774	0.691	0.502	0.959	1.348	1.334	0.885	0.307
TRINITY_DN12688_c0_g1_i2	Aluminum-activated malate transporter 8;	MP29_M_72h	MP29_C_72h	-3.40555	-0.167002	2.44629e-05	0.00016792	3.515	3.048	4.337	1.047	1.971	1.227	1.273	0.797	1.781	0.31	0	0.365	0.173	0.378	0.457	0.327	0.605	0	0	0.41	0	0.544	0.343	0.435	2.865	2.595	2.93	0.157	0.499	0.213	0.53	1.401	2.194
TRINITY_DN12688_c0_g1_i3	Aluminum-activated malate transporter 2;	MP29_M_72h	MP29_C_72h	-11.3703	2.02911	7.31064e-35	2.56046e-33	7.76	6.738	6.375	6.201	4.055	3.681	1.202	4.959	2.27	0.639	0.696	0.429	0	0	0	0.956	0.593	0.73	1.669	0.453	1.405	1.201	0.925	1.421	3.792	4.804	4.973	1.003	0.48	0.514	4.284	3.612	4.518
TRINITY_DN1269_c0_g1_i20	Myb family transcription factor MPH1 {ECO:0000305};	MP29_M_72h	MP29_C_72h	2.37037	1.17512	0.00187983	0.00894174	0.785	1.422	0.298	1.627	1.291	1.555	1.638	1.867	2.244	3.742	3.06	2.783	4.286	6.079	2.616	8.12	5.5	7.411	4.879	8.456	4.301	4.179	4.522	4.833	3.37	2.187	1.991	6.886	2.907	2.463	0	3.032	1.664
TRINITY_DN12696_c0_g1_i1		MP29_M_72h	MP29_C_72h	-3.89154	0.882346	9.6624e-09	1.02429e-07	9.048	7.351	8.934	8.559	7.673	7.665	0.57	0	0.707	7.083	5.082	6.232	0.84	0.597	0.234	43.494	35.561	33.893	2.152	4.422	2.94	21.769	22.113	24.418	2.257	1.497	3.394	6.611	7.12	5.12	0.776	1.511	2.65
TRINITY_DN12721_c0_g1_i10	Beta-amyrin synthase;	MP29_M_72h	MP29_C_72h	-9.21959	-0.0553089	9.62166e-11	1.21486e-09	2.228	2.156	2.327	2.604	2.581	2.117	5.75	5.912	4.313	10.086	11.973	9.598	0	0	0	0	0	0	0.334	5.403	3.833	9.385	3.15	3.519	3.061	3.286	3.611	0	0	0	12.778	7.713	8.674
TRINITY_DN12721_c0_g1_i9	Beta-amyrin synthase;	MP29_M_72h	MP29_C_72h	10.5407	1.20301	2.30983e-23	5.6383e-22	0	0	0	0	0.218	0	0	0	0	0.301	0.547	1.131	4.755	4.922	4.923	2.021	2.098	3.945	5.19	0	2.918	1.232	1.133	5.297	0	0	0	0.816	2.408	1.716	0	1.087	0
TRINITY_DN12730_c1_g1_i1	Leucine-rich repeat receptor-like protein kinase PXL1;	MP29_M_72h	MP29_C_72h	-3.32124	1.19763	4.68241e-06	3.58349e-05	1.534	1.282	2.494	2.41	2.293	2.1	1.184	0.817	0.838	0.301	0.083	0.082	0.099	0.11	0.321	0.254	0.249	0.436	0.081	0.356	0.348	0.298	1.144	1.324	0.794	0.691	1.228	0.266	0	0.213	1.882	2.847	2.436
TRINITY_DN12750_c0_g1_i26	RHOMBOID-like protein 9, chloroplastic {ECO:0000303|PubMed:17181860};	MP29_M_72h	MP29_C_72h	-2.06267	2.02706	2.93248e-06	2.31852e-05	5.387	4.823	5.835	5.964	3.784	5.159	3.561	0	4.103	2.154	1.493	1.87	1.47	0.767	1.592	1.779	2.88	1.962	0.967	3.484	1.873	3.635	4.73	2.591	1.979	3.663	1.785	1.613	3.236	2.531	0.331	1.299	2.268
TRINITY_DN12777_c0_g1_i32	Short-chain dehydrogenase TIC 32 A, chloroplastic {ECO:0000305};	MP29_M_72h	MP29_C_72h	-2.22196	4.09123	8.95267e-13	1.31098e-11	21.145	20.25	24.382	16.669	19.027	20.506	18.31	16.793	22.227	8.662	15.163	11.387	4.669	3.021	6.44	9.694	9.684	12.5	11.473	9.814	14.362	11.1	11.935	11.387	15.963	12.841	16.022	13.565	12.548	10.492	15.719	15.545	18.045
TRINITY_DN12780_c0_g1_i2	2,3-bisphosphoglycerate-dependent phosphoglycerate mutase 1 {ECO:0000255|HAMAP-Rule:MF_01039};	MP29_M_72h	MP29_C_72h	3.21387	2.35034	6.34421e-05	0.000406231	1.205	0.177	1.796	0	0.628	0	4.406	3.374	0.384	12.487	23.612	8.887	9.474	10.501	9.599	0	0	4.49	25.005	3.635	10.246	0.442	0	15.283	0	3.391	4.488	0	6.528	5.362	0	0	0
TRINITY_DN12798_c0_g1_i2		MP29_M_72h	MP29_C_72h	-2.16692	1.83229	2.21775e-07	2.01801e-06	14.964	24.302	18.333	18.199	21.974	17.672	9.169	6.544	9.865	42.098	20.31	31.249	4.335	4.41	4.035	4.938	7.669	9.656	23.705	29.433	21.843	68.367	81.642	51.727	26.619	20.178	27.805	16.034	18.558	8.717	12.56	17.646	18.305
TRINITY_DN12803_c0_g1_i4	Putative transcription factor bHLH086 {ECO:0000305};	MP29_M_72h	MP29_C_72h	-3.60417	0.481221	9.19429e-07	7.7635e-06	4.017	3.15	3.508	1.759	2.799	2.394	1.424	1.497	2.043	0.274	0	0.146	0.321	0.11	0.444	0.593	0	0.24	0.621	0.453	0	0.698	1.206	0.696	2.185	0.806	2.177	0.718	0.668	0.194	1.381	2.433	4.063
TRINITY_DN1281_c0_g1_i5	Ninja-family protein AFP2;	MP29_M_72h	MP29_C_72h	-2.1436	2.55721	1.98831e-06	1.60896e-05	3.67	3.727	3.815	3.413	3.575	3.327	1.673	0.506	1.406	3.286	2.606	2.354	0.432	1.011	1.098	5.01	5.192	6.713	0	0.27	0.784	3.686	2.329	1.991	1.082	1.183	1.558	1.279	2.483	2.23	0.567	0.894	1.013
TRINITY_DN1281_c1_g1_i10	Lignin-forming anionic peroxidase;	MP29_M_72h	MP29_C_72h	11.3885	5.40516	0	0	0	0	0.112	0	0	0	0	0	0	0	0	0	101.751	102.881	110.215	14.764	28.496	20.456	26.455	28.527	25.077	0	0.499	0.773	2.133	0.911	3.951	2.469	1.872	5.905	2.79	2.285	7.66
TRINITY_DN1281_c1_g1_i15	Lignin-forming anionic peroxidase;	MP29_M_72h	MP29_C_72h	6.14591	1.96376	0.000515566	0.00279189	0.201	0	0	0	0.227	0	0	0	0	0.575	0	1.305	7.3	4.849	2.973	0	0.616	0	6.375	0.388	0	1.181	0.665	1.759	0.979	0	0.227	0	0.188	0	0	1.115	1.199
TRINITY_DN1281_c1_g1_i16	Lignin-forming anionic peroxidase;	MP29_M_72h	MP29_C_72h	5.33656	3.28599	6.37949e-05	0.000408304	0.256	0	0.717	0.888	0.959	0	0.881	0.885	1.013	0.456	0.844	0.246	13.364	13.133	13.054	10.456	6.188	2.441	3.441	2.664	0.936	2.167	2.017	1.315	1.989	5.254	2.445	3.433	4.383	4.373	0.672	0.47	0.093
TRINITY_DN1281_c1_g1_i21	Lignin-forming anionic peroxidase;	MP29_M_72h	MP29_C_72h	3.95588	5.87607	8.91714e-176	1.7753e-173	5.222	4.145	5.323	8.638	7.647	8.157	6.409	2.975	6.6	5.842	4.025	4.078	78.469	73.899	76.088	56.492	45.234	43.211	12.83	17.893	25.839	14.078	14.347	14.007	20.652	20.596	19.572	28.183	22.885	19.306	12.834	13.684	11.165
TRINITY_DN1281_c1_g1_i4	Lignin-forming anionic peroxidase;	MP29_M_72h	MP29_C_72h	6.26098	2.17368	2.20657e-24	5.61575e-23	0.219	0.084	0.074	0.167	0	0.19	0.16	0	0.14	0.091	0.371	0.182	10.931	7.261	10.907	10.492	11.498	15.9	9.677	12.414	12.381	0.349	0.561	0.203	1.577	0.774	0.97	1.899	1.646	2.919	1.665	1.649	1.171
TRINITY_DN12814_c0_g1_i34	Protein unc-50 homolog;	MP29_M_72h	MP29_C_72h	8.94631	-0.344599	4.07087e-07	3.59753e-06	0	0	0	0	0	0	0	0	0	0	0	0	0.259	0.633	0.975	0	0.498	0	0	1.046	0	0	0	0	0	0	0	0	0	0	0	0	0
TRINITY_DN12834_c0_g1_i1		MP29_M_72h	MP29_C_72h	-2.94682	1.88569	1.13953e-09	1.3191e-08	17.749	17.025	16.611	19.958	23.107	22.053	22.637	24.348	22.638	16.147	18.159	12.5	3.298	1.73	1.555	5.349	2.845	4.196	11.242	4.206	7.078	18.493	17.071	6.999	10.079	10.089	10.554	13.349	11.372	16.329	5.571	6.386	5.978
TRINITY_DN1286_c0_g1_i11		MP29_M_72h	MP29_C_72h	3.42342	1.82711	5.18394e-14	8.21225e-13	3.579	4.396	2.615	2.92	3.784	3.016	1.344	0	0.768	0	1.345	0	32.608	35.183	44.651	93.209	106.386	74.162	51.92	56.148	52.811	14.735	14.16	13.968	4.287	2.104	4.189	13.142	12.303	14.981	9.382	6.579	10.096
TRINITY_DN1286_c0_g1_i23		MP29_M_72h	MP29_C_72h	4.38313	1.14447	2.02368e-13	3.10255e-12	0.447	1.013	0.782	0.756	1.482	0.907	0	0	0.175	0.046	0.111	0.575	13.611	17.08	17.002	45.818	31.791	23.05	9.666	5.953	3.702	2.341	2.797	4.331	1.515	1.183	1.836	5.253	4.374	2.279	2.487	0.995	2.631
TRINITY_DN1286_c0_g1_i38		MP29_M_72h	MP29_C_72h	7.35455	-0.17275	1.93728e-08	1.98838e-07	0	0.074	0	0	0.785	0	0	2.8	0	0.091	0	0	7.275	6.006	4.22	20.004	12.612	10.953	3.395	11.788	9.103	0	1.58	2.852	1.391	1.214	2.249	6.089	3.753	3.035	3.641	0.921	2.938
TRINITY_DN12884_c0_g1_i7	Dehydrodolichyl diphosphate synthase CPT3 {ECO:0000305};	MP29_M_72h	MP29_C_72h	-2.59352	1.76434	5.05851e-05	0.000329276	3.068	4.907	4.299	3.668	3.636	2.515	0.65	0	1.004	4.372	2.764	3.129	0.939	0.841	0.234	12.271	9.839	9.329	0	0.992	2.287	4.456	3.815	4.572	1.659	1.34	1.63	1.771	3.151	2.987	0.993	0.369	0.716
TRINITY_DN12884_c2_g1_i2	Coatomer subunit beta'-2;	MP29_M_72h	MP29_C_72h	3.47638	6.7202	0	0	6.09	5.938	6.086	5.911	8.083	7.466	8.59	7.633	8.853	7.777	9.042	8.248	68.032	67.795	65.947	17.04	15.196	14.342	250.993	248.339	263.554	13.369	14.025	14.896	5.338	5.065	5.736	10.211	9.679	10.424	25.678	26.768	26.347
TRINITY_DN12884_c2_g1_i7	Coatomer subunit beta'-2;	MP29_M_72h	MP29_C_72h	3.87588	6.38724	1.20776e-181	2.51139e-179	6.263	8.373	7.138	9.06	10.359	12.824	11.937	8.819	11.088	14.449	11.138	12.062	104.913	105.829	108.291	17.136	21.609	23.9	392.704	371.527	354.193	25.466	24.837	31.485	6.936	5.924	6.531	12.995	19.151	9.784	40.726	40.609	40.05
TRINITY_DN12884_c3_g1_i24	APETALA2-like protein 1 {ECO:0000305};	MP29_M_72h	MP29_C_72h	-8.9663	-0.2946	3.11254e-05	0.00021026	0.347	1.515	3.825	12.165	0	8.667	13.308	7.555	15.191	11.528	0	6.925	0	0	0	10.892	6.152	0	4.683	0	0	2.29	6.269	0	7.502	0.492	9.265	0	5.296	5.42	8.313	2.092	3.821
TRINITY_DN128958_c0_g1_i1	EG45-like domain containing protein;	MP29_M_72h	MP29_C_72h	5.70025	1.21472	9.82305e-13	1.43432e-11	0.511	0.139	0.065	2.428	1.936	1.322	5.43	8.45	4.365	26.352	20.004	19.771	12.747	11.305	15.089	26.503	27.939	23.921	101.884	80.727	95.539	24.285	21.842	24.96	6.719	4.165	4.973	19.586	29.272	21.041	2.771	8.164	11.082
TRINITY_DN128958_c0_g2_i1	EG45-like domain containing protein;	MP29_M_72h	MP29_C_72h	8.96471	2.13266	4.95953e-39	1.95261e-37	0	0.056	0.056	0.985	1.352	0.233	2.021	0.943	1.475	0.447	0.612	0.803	19.762	20.625	22.418	18.068	13.489	12.053	106.832	67.278	69.95	6.818	5.26	8.787	2.587	2.051	3.209	7.899	10.657	10.016	1.835	1.852	1.506
TRINITY_DN12902_c0_g1_i1	Gibberellin 20 oxidase 3;	MP29_M_72h	MP29_C_72h	4.12667	-0.0178583	2.46344e-07	2.23e-06	0.11	0.112	0.121	0.334	0.532	0.259	0.596	0.224	0.742	0.548	0.529	0.557	2.557	1.9	1.555	4.054	4.99	3.346	2.842	4.605	3.572	2.115	2.454	2.223	1.165	1.183	1.063	0.964	0.705	0.524	4.663	3.336	3.672
TRINITY_DN12911_c0_g1_i5		MP29_M_72h	MP29_C_72h	-2.66376	0.794976	2.83985e-06	2.25036e-05	9.02	8.42	6.216	8.453	4.36	6.516	5.234	3.996	5.736	4.327	1.669	3.029	1.075	0.987	1.666	2.118	0.652	1.46	0.449	1.456	2.276	1.171	3.41	3.905	3.555	1.737	2.559	6.522	10.591	3.927	0.454	2.506	1.915
TRINITY_DN12952_c0_g1_i4	Cyclic nucleotide-gated ion channel 2;	MP29_M_72h	MP29_C_72h	-2.87556	1.74286	1.02583e-11	1.3908e-10	3.561	3.011	3.797	3.061	2.546	2.618	5.75	5.854	5.937	3.085	4.878	3.12	0.543	0.451	0.407	0.847	0.794	0.49	0	0.011	0.196	0.729	0.572	0.909	2.123	2.512	2.373	2.184	1.157	1.813	0.407	0.488	0.344
TRINITY_DN12956_c0_g2_i2	Zinc transporter 1;	MP29_M_72h	MP29_C_72h	-2.06471	1.81991	3.51764e-05	0.00023522	7.359	5.845	6.058	8.664	8.589	4.105	1.611	2.723	3.003	0.602	1.085	0	1.63	0.853	2.171	1.9	5.204	5.939	5.5	1.057	7.927	2.259	3.171	1.489	8.286	9.126	12.979	7.791	2.051	5.159	8.626	2.912	7.27
TRINITY_DN12963_c0_g2_i1		MP29_M_72h	MP29_C_72h	2.0243	2.78766	7.18114e-10	8.42924e-09	5.962	5.055	7.864	8.805	7.499	5.755	13.406	13.049	16.544	12.25	7.883	11.907	28.223	21.088	27.452	25.426	17.366	17.263	55.994	52.718	50.274	35.868	39.963	38.812	10.12	9.911	8.016	15.149	14.674	13.672	28.61	28.261	28.132
TRINITY_DN12963_c0_g2_i5		MP29_M_72h	MP29_C_72h	2.14511	3.06083	2.61035e-18	5.19691e-17	7.824	7.23	7.119	6.483	7.822	7.855	12.222	14.129	13.567	8.042	8.041	7.472	30.533	30.7	36.52	30.92	34.056	24.521	96.74	51.952	60.607	44.462	37.676	46.835	13.408	16.389	13.753	24.406	27.635	19.994	27.674	32.223	30.958
TRINITY_DN1297_c0_g1_i8	Histone deacetylase 6 {ECO:0000303|PubMed:11340181, ECO:0000303|PubMed:28229965};	MP29_M_72h	MP29_C_72h	2.28915	4.11065	2.29019e-08	2.33201e-07	2.191	0.836	2.233	1.9	1.517	0.985	2.991	2.061	2.087	3.268	2.643	2.29	7.93	9.1	8.735	5.882	7.634	3.051	5.512	4.627	5.259	3.912	3.15	4.137	2.597	2.606	2.6	2.863	2.643	2.744	2.383	1.705	1.785
TRINITY_DN129807_c0_g1_i7		MP29_M_72h	MP29_C_72h	3.43141	-0.522168	0.000103239	0.000639045	2.31	3.847	1.405	0	3.409	0	1.656	0	3.964	5.194	3.487	0.931	27.927	21.417	29.179	2.082	3.307	11.378	13.394	1.079	0	1.017	1.747	3.741	2.741	2.428	2.332	3.541	12.632	9.697	6.412	8.828	14.791
TRINITY_DN13_c2_g1_i13	Alcohol dehydrogenase-like 7;	MP29_M_72h	MP29_C_72h	-2.3208	2.77301	1.56465e-08	1.62134e-07	121.958	102.987	119.35	78.804	59.46	70.747	75.28	108.294	75.448	73.315	72.385	58.548	25.95	12.719	28.525	19.956	24.193	24.88	17.065	15.423	38.307	7.167	8.93	12.779	78.415	65.399	81.846	43.578	53.38	57.064	47.365	30.427	26.058
TRINITY_DN13_c2_g1_i14	Alcohol dehydrogenase-like 7;	MP29_M_72h	MP29_C_72h	-2.2643	1.86988	6.82286e-06	5.08493e-05	10.737	7.397	8.459	7.96	8.031	10.275	3.703	5.766	8.984	4.737	7.679	5.41	2.149	2.315	0.987	3.098	3.011	1.624	0	0.485	1.568	1.314	1.133	0.783	11.037	5.944	10.348	6.148	5.916	1.774	2.128	4.064	3.867
TRINITY_DN13_c2_g1_i15	Alcohol dehydrogenase-like 7;	MP29_M_72h	MP29_C_72h	-2.12321	3.66596	6.77315e-26	1.81079e-24	51.329	48.687	45.544	46.127	36.893	35.041	35.161	29.424	49.501	26.745	24.308	33.877	12.389	10.16	10.66	18.455	15.836	11.28	3.705	11.939	7.96	8.358	7.548	4.65	47.767	40.533	41.702	28.154	18.794	22.06	19.918	27.119	21.828
TRINITY_DN13_c2_g1_i9	Alcohol dehydrogenase-like 7;	MP29_M_72h	MP29_C_72h	-2.3204	3.23118	8.01084e-19	1.63812e-17	33.06	25.361	30.152	20.521	22.689	16.66	22.788	22.219	22.14	18.676	19.327	20.866	5.052	6.591	6.021	2.178	3.177	4.871	2.324	1.812	4.04	2.105	1.58	1.817	18.942	16.462	21.119	9.463	9.18	8.785	9.657	7.215	8.86
TRINITY_DN13_c6_g1_i4	Rho GTPase-activating protein 3;	MP29_M_72h	MP29_C_72h	-2.1695	2.78755	7.56181e-08	7.26956e-07	10.691	13.912	11.921	11.356	10.725	14.198	10.691	11.348	11.306	10.241	11.287	10.264	1.828	2.266	4.01	4.332	3.497	2.616	8.412	8.984	4.878	11.675	13.837	18.116	6.967	8.917	10.049	6.601	6.067	6.167	17.147	14.541	13.833
TRINITY_DN130_c0_g1_i4	2-alkenal reductase (NADP(+)-dependent);	MP29_M_72h	MP29_C_72h	5.82746	-0.424698	5.55258e-06	4.207e-05	0	0	0.214	0.431	1.151	0	0.223	0.185	0.157	0.091	0	0	3.804	5.287	4.898	0.157	0.794	2.365	0	2.103	0.098	1.181	0.873	0.657	0	0.115	0.485	1.298	0.198	0.436	1.532	2.175	2.222
TRINITY_DN130_c1_g1_i1	2-alkenal reductase (NADP(+)-dependent);	MP29_M_72h	MP29_C_72h	4.44705	5.03887	4.85199e-157	8.33043e-155	8.208	6.896	6.468	10.872	11.336	9.635	5.501	5.358	6.19	5.86	3.543	4.963	161.569	161.869	146.378	88.066	92.613	84.177	41	54.972	55.707	163.607	166.007	102.922	13.573	10.685	11.978	61.01	38.735	54.543	45.095	48.524	47.692
TRINITY_DN130_c1_g1_i7	2-alkenal reductase (NADP(+)-dependent);	MP29_M_72h	MP29_C_72h	4.50526	2.85289	4.27385e-27	1.18844e-25	1.999	1.738	0.81	2.63	2.79	2.895	0.659	1.566	1.711	3.423	2.903	2.445	34.819	35.512	32.671	39.295	37.09	34.885	1.243	3.106	5.325	15.896	15.792	11.687	6.276	6.353	5.355	19.094	13.347	10.492	4.805	3.916	4.658
TRINITY_DN13011_c0_g1_i2	Non-structural maintenance of chromosomes element 4 homolog A;	MP29_M_72h	MP29_C_72h	2.34326	0.468759	0.000209042	0.00122406	0.228	0.558	0.316	0.853	0.462	0.812	0.142	0	0.349	0.146	0.306	0.1	1.914	1.742	2.011	1.21	1.043	1.526	0.829	0.755	0	0.123	0.603	0.986	1.123	0.492	0.34	1.702	1.364	1.348	0.662	0.765	0.493
TRINITY_DN13011_c0_g1_i3	Non-structural maintenance of chromosomes element 4 homolog A;	MP29_M_72h	MP29_C_72h	4.83233	1.81036	1.09725e-19	2.32727e-18	0.11	0.279	0.195	0.229	0.61	0.242	0.294	0.651	0.035	0.046	0	0.1	5.385	5.397	6.194	1.827	1.434	2.441	0.84	0.917	3.354	1.171	0.603	0.232	0.443	0.052	0.64	1.721	2.276	2.899	0.766	0.627	0.92
TRINITY_DN1302_c2_g1_i4	Probable 2-oxoglutarate-dependent dioxygenase At5g05600 {ECO:0000305};	MP29_M_72h	MP29_C_72h	2.16492	3.42766	8.00089e-22	1.85235e-20	6.501	6.096	5.016	9.236	11.231	7.12	6.48	9.646	6.478	6.736	8.922	7.463	26.234	27.849	24.787	32.893	28.484	27.463	4.891	6.773	6.588	6.315	9.221	11.3	12.583	15.144	13.092	17.785	19.649	12.896	7.169	8.984	7.158
TRINITY_DN1302_c2_g1_i5	Naringenin,2-oxoglutarate 3-dioxygenase;	MP29_M_72h	MP29_C_72h	3.08735	6.26673	5.71371e-142	8.69336e-140	63.325	57.199	49.955	89.922	89.814	83.311	62.684	54.881	77.037	84.277	96.887	92.443	491.106	484.375	463.834	482.94	486.426	429.278	56.247	86.508	76.875	95.897	94.606	62.022	169.929	164.55	157.625	180.56	119.797	160.08	80.042	93.768	102.049
TRINITY_DN1302_c2_g1_i9	Probable 2-oxoglutarate-dependent dioxygenase At5g05600 {ECO:0000305};	MP29_M_72h	MP29_C_72h	2.80985	4.26971	5.90298e-28	1.68829e-26	29.38	17.508	29.379	24.84	27.031	24.74	22.138	18.154	19.312	37.433	40.918	28.74	168.005	176.5	185.86	163.945	187.074	181.509	50.079	27.815	40.321	24.172	23.308	61.094	43.686	56.169	63.161	51.389	62.542	82.595	22.86	26.943	28.094
TRINITY_DN13025_c1_g1_i1	Heat shock 70 kDa protein;	MP29_M_72h	MP29_C_72h	5.09066	3.87873	0.000441511	0.00242684	0	0.818	0.865	0	0	0.786	1.3	0.933	1.074	5.897	0	6.578	11.981	18.018	27.329	0	3.734	0	0.012	11.67	30.413	0	0	0	1.329	1.392	0	1.476	10.441	0	0	1.391	1.534
TRINITY_DN13034_c0_g1_i4	Uncharacterized oxidoreductase At1g06690, chloroplastic;	MP29_M_72h	MP29_C_72h	-2.09378	1.39987	1.75758e-05	0.000123685	3.36	4.34	3.015	3.167	3.505	4.277	2.216	0.37	3.737	2.738	2.569	2.272	1.124	0.633	0.777	1.634	1.422	1.417	4.177	3.279	3.299	3.584	5.209	3.625	2.865	2.794	3.394	2.626	1.477	1.677	6.223	5.492	6.452
TRINITY_DN13041_c0_g1_i2	Protein yippee-like At4g27745;	MP29_M_72h	MP29_C_72h	-3.57372	1.16202	2.04391e-11	2.71664e-10	12.818	10.836	11.018	8.207	11.17	10.698	10.735	14.43	8.765	5.157	3.459	4.799	0.951	1.194	0.703	1.573	1.363	1.351	0.276	0.28	1.034	1.099	1.871	2.146	13.047	9.618	11.4	3.876	2.991	3.365	6.006	6.026	4.546
TRINITY_DN13053_c0_g1_i10		MP29_M_72h	MP29_C_72h	8.68766	1.1064	2.30708e-20	5.02626e-19	0	0.084	0	0.246	0.358	0.199	0.151	0	0	0	0	0	14.884	14.57	12.498	9.476	3.959	5.253	0.759	0.324	0	0.678	0.218	0	0.165	0.377	0	0	0.292	0.756	6.223	5.759	6.498
TRINITY_DN13053_c0_g1_i8		MP29_M_72h	MP29_C_72h	2.05626	6.04544	9.79431e-61	5.78823e-59	13.339	15.018	13.866	20.02	18.076	20.774	15.72	17.318	19.469	10.862	6.529	11.578	63.104	59.999	52.375	45.975	39.236	24.815	16.881	14.377	18.478	20.434	24.036	10.798	18.313	15.887	14.753	25.291	13.78	17.366	12.541	16.365	16.548
TRINITY_DN13053_c0_g1_i9		MP29_M_72h	MP29_C_72h	4.1254	3.28942	1.50086e-53	7.87502e-52	3.734	3.234	4.234	5.234	3.183	2.307	2.448	0.788	2.314	2.282	4.303	3.385	60.213	67.99	66.934	65.883	47.723	46.666	4.499	7.355	6.37	11.644	13.411	18.444	7.585	4.375	5.602	6.06	2.389	3.093	11.955	13.49	17.729
TRINITY_DN13077_c0_g1_i20	Lysine histidine transporter-like 8;	MP29_M_72h	MP29_C_72h	-2.58057	0.104159	0.00210412	0.00987559	1.05	1.087	0.698	0.466	0.227	0.631	0.24	0.418	0.934	0.173	0	0.292	0.086	0.085	0.308	0.085	0.664	0.338	0.414	0	0	0.565	0.052	0	0.392	0.105	0.206	0.718	0	0.175	0.435	0.498	0.344
TRINITY_DN13078_c0_g1_i2	ADP,ATP carrier protein 1, chloroplastic;	MP29_M_72h	MP29_C_72h	-8.3853	-0.828753	6.21077e-07	5.36613e-06	0.438	0.725	0.847	0.8	0.654	0.536	0.374	0	0.035	0.338	0.556	0.447	0	0	0	0.678	0.581	0.371	0.357	0	0.697	0.123	0	0.184	0.206	0	0.072	0.128	0	0.068	0.274	0.194	0.065
TRINITY_DN13103_c0_g1_i5	7-deoxyloganetin glucosyltransferase;	MP29_M_72h	MP29_C_72h	5.32781	0.848636	4.59795e-06	3.52125e-05	0.1	0.483	0	1.091	0.95	1.685	0.944	0	1.231	19.223	24.781	20.483	9.449	5.774	8.032	14.885	11.391	8.98	14.246	7.959	4.366	8.348	6.321	3.258	3.823	2.784	2.971	12.178	8.748	13.963	2.033	1.695	2.938
TRINITY_DN1311_c1_g1_i2	1-aminocyclopropane-1-carboxylate synthase 1;	MP29_M_72h	MP29_C_72h	8.91597	3.68337	9.61586e-103	9.99746e-101	0.009	0	0.093	0.026	0.061	0.017	0	0	0.41	0.301	0.408	0.338	15.995	18.249	19.013	7.588	8.57	8.555	42.622	37.295	38.949	11.059	12.33	16.617	0.876	0	0.867	0.748	0.884	0.252	5.24	4.663	3.189
TRINITY_DN1311_c1_g1_i8	1-aminocyclopropane-1-carboxylate synthase 1;	MP29_M_72h	MP29_C_72h	6.92245	2.57606	6.62005e-05	0.000422596	0	0.149	0	0	0.026	0.121	0.32	0.467	0.122	0.155	0	0.274	7.633	7.663	3.084	5.155	5.144	3.084	3.82	4.152	6.566	4.528	2.433	1.692	0.361	0.764	0.361	1.072	0	1.27	1.655	0.921	1.711
TRINITY_DN13114_c0_g1_i25		MP29_M_72h	MP29_C_72h	-2.38795	1.97461	2.81698e-05	0.000191678	3.88	1.227	3.099	2.067	3.985	4.96	2.199	2.946	3.379	0.84	1.178	0.766	0.568	0.475	0.518	0.629	0.296	0.371	0.391	2.427	2.385	0.934	0.728	0.522	1.371	1.067	1.259	1.003	1.044	1.997	2.44	1.705	1.906
TRINITY_DN13120_c0_g1_i4		MP29_M_72h	MP29_C_72h	3.87817	1.09456	4.85928e-13	7.22305e-12	0.822	0.892	0.912	0.686	0.959	1.184	1.086	0	0.533	7.485	3.589	3.485	15.118	11.244	13.004	17.899	18.041	9.678	5.512	6.967	7.633	14.037	11.124	15.641	3.442	3.977	4.117	4.25	1.74	1.881	1.286	3.796	3.821
TRINITY_DN13126_c1_g1_i2	Glutathione S-transferase U10;	MP29_M_72h	MP29_C_72h	5.15217	2.8397	2.80722e-37	1.05281e-35	1.762	0.855	0.903	1.882	2.651	1.521	1.033	0	1.903	0.411	3.357	0.502	42.193	45.928	39.136	14.885	18.669	20.521	26.225	37.77	26.482	9.724	5.448	12.721	10.182	8.414	6.634	11.283	9.66	9.852	11.141	9.979	11.918
TRINITY_DN13126_c1_g1_i3	Glutathione S-transferase U10;	MP29_M_72h	MP29_C_72h	2.92977	7.30515	1.59149e-226	4.40152e-224	67.379	67.245	74.216	79.64	81.277	78.446	23.544	27.82	25.982	3.505	1.725	3.44	552.369	512.517	521.478	510.677	511.912	381.446	101.286	80.058	89.887	121.034	139.424	157.404	304.892	299.807	289.188	254.318	285.816	256.919	328.17	347.372	335.505
TRINITY_DN13126_c1_g1_i4	Glutathione S-transferase U10;	MP29_M_72h	MP29_C_72h	3.53331	2.66059	4.82058e-27	1.33783e-25	3.387	3.206	2.662	2.955	4.805	3.966	3.116	2.032	1.502	3.122	2.986	2.856	37.425	31.297	37.68	33.885	31.507	28.564	16.789	11.874	19.698	9.19	12.309	9.618	8.749	15.06	9.017	10.467	13.394	18.065	15.918	14.218	13.871
TRINITY_DN13126_c1_g1_i6	Glutathione S-transferase U10;	MP29_M_72h	MP29_C_72h	5.11095	1.40743	4.54289e-05	0.000298027	0.502	0.186	0	0.792	0	1.616	0.258	0	0.506	0	0	0.502	8.016	13.145	3.516	3.739	5.951	4.348	0	0.917	2.494	2.28	0	1.382	1.793	5.285	5.994	3.049	0.367	1.745	2.705	5.52	5.318
TRINITY_DN13126_c1_g1_i7	Glutathione S-transferase U10;	MP29_M_72h	MP29_C_72h	3.87319	4.67072	1.22505e-120	1.54557e-118	25.692	23.781	19.868	36.75	27.982	26.304	19.681	19.603	8.128	0.228	2.281	0.538	345.68	323.457	332.163	262.382	288.743	251.987	58.928	61.217	38.416	55.963	64.664	92.086	116.052	127.826	129.005	135.348	132.119	150.606	171.396	146.65	161.91
TRINITY_DN1313_c3_g1_i1	U-box domain-containing protein 25;	MP29_M_72h	MP29_C_72h	3.39225	5.67043	3.11508e-178	6.31373e-176	8.865	7.955	9.678	12.622	11.467	11.502	10.691	9.374	10.651	10.159	9.358	8.385	93.871	91.125	93.386	102.54	109.48	102.486	89.295	60.904	59.257	50.449	43.415	64.371	23.991	23.935	23.709	31.97	43.861	38.078	25.347	23.027	20.917
TRINITY_DN13172_c0_g1_i1	Peroxidase 7;	MP29_M_72h	MP29_C_72h	-6.42246	1.1555	2.11474e-18	4.23423e-17	4.035	5.186	5.714	6.395	4.805	5.219	4.682	6	6.295	1.031	0.158	0.575	0.037	0.061	0.074	0	0.415	0	0	0	0	4.508	5.24	5.355	0.824	1.005	0.547	0	0.075	0	11.047	11.693	10.068
TRINITY_DN13184_c0_g1_i3	Probable LRR receptor-like serine/threonine-protein kinase At1g51880;	MP29_M_72h	MP29_C_72h	-3.41476	-0.0862905	1.6859e-05	0.000118969	0.767	0.604	1.079	0.563	1.177	0.968	2.101	1.624	1.598	0	0.408	0.228	0.074	0.097	0.062	0	0.024	0.087	0	0	0.109	0	0.073	0.048	0.113	0.293	0.113	0.138	0	0.048	0.057	0.009	0.056
TRINITY_DN13197_c1_g1_i7	Calmodulin;	MP29_M_72h	MP29_C_72h	-2.17361	0.0976457	0.000956315	0.00488361	3.113	2.305	1.787	1.698	1.962	1.754	1.166	2.937	1.598	0	0.723	0.484	0.445	0.56	0.568	0.762	1.98	2.016	0	0	0.174	0	0.863	0	0.515	0.691	2.383	1.81	1.204	2.288	2.506	2.516	0.818
TRINITY_DN13213_c0_g2_i2	Protein SODIUM POTASSIUM ROOT DEFECTIVE 1 {ECO:0000303|PubMed:21193571};	MP29_M_72h	MP29_C_72h	-2.21505	1.563	3.0018e-06	2.36999e-05	2.876	4.275	3.22	2.876	3.392	2.359	1.558	2.217	3.606	1.196	0.185	1.177	0.593	0.621	1.012	0.738	0.913	0.719	1.807	2.114	0	0	0.468	1.324	2.041	2.02	2.734	0.846	1.439	2.114	2.204	2.58	2.742
TRINITY_DN13213_c0_g2_i4	Protein SODIUM POTASSIUM ROOT DEFECTIVE 1 {ECO:0000303|PubMed:21193571};	MP29_M_72h	MP29_C_72h	-2.42675	1.41762	4.49426e-08	4.43524e-07	3.78	2.695	3.099	4.873	4.403	5.617	7.78	5.543	6.251	1.433	1.864	1.56	0.593	0.573	0.617	2.215	1.446	1.515	1.738	1.618	4.595	3.286	2.953	2.726	3.123	3.265	2.435	2.095	2.587	1.125	3.916	2.866	2.733
TRINITY_DN13219_c0_g1_i1	Putative calcium-transporting ATPase 13, plasma membrane-type;	MP29_M_72h	MP29_C_72h	2.52355	0.483303	3.52153e-05	0.000235452	0.219	0.223	0.121	0.229	0.314	0.138	0.125	0.107	0.044	0.329	0.371	0.237	1.025	1.316	0.95	0.871	1.268	1.504	0.944	1.402	0.947	0.37	0.281	0.445	0.186	0.105	0.113	0.443	0.461	0.213	0.151	0.147	0.195
TRINITY_DN13243_c0_g1_i2		MP29_M_72h	MP29_C_72h	5.3103	0.874156	6.94506e-05	0.000442333	0.037	0	0.484	0.035	0.087	0.121	0.187	0	0	2.328	0.974	1.104	5.373	7.772	8.229	0.847	1.47	0.621	4.925	5.188	5.085	6.459	2.776	1.334	0.206	0.23	0	1.672	0.499	0.543	0	0.046	0.046
TRINITY_DN13264_c0_g1_i16		MP29_M_72h	MP29_C_72h	6.80245	0.0559498	1.22422e-07	1.14801e-06	0	0.074	0	0	0	0	0	0	0.079	0.119	0	0	4.175	2.656	1.789	1.537	0.936	0.643	0	0.291	0.523	0.195	0	0.039	0	0.167	0	0	0	0	0	0.083	0
TRINITY_DN13264_c0_g1_i3		MP29_M_72h	MP29_C_72h	5.0342	-0.568282	1.72706e-05	0.000121694	0.164	0.056	0	0	0.096	0.302	0	0	0	0	0	0.109	2.557	3.021	2.406	0.399	1.209	0.643	0	0.388	0	0.175	0.499	0.396	0.587	0.105	0	0.079	0.263	0.718	0.057	0	0.279
TRINITY_DN1328_c0_g1_i4	Retrovirus-related Pol polyprotein from transposon RE2;	MP29_M_72h	MP29_C_72h	2.22403	1.10888	0.000192851	0.00113564	0.073	0.121	0.186	0	0.148	0.302	0.116	0	0.096	0.055	0.056	0.082	0.63	0.78	0.432	0.472	0.45	0.665	0.092	0.356	0	0	0.177	0.087	0.124	0.063	0.227	0.049	0	0	0.369	0.323	0.325
TRINITY_DN13293_c0_g1_i6	Serine carboxypeptidase-like 50;	MP29_M_72h	MP29_C_72h	-3.13134	-0.116474	0.00014833	0.00089047	1.196	1.496	1.219	0.976	0.977	0.735	0.81	0.214	0.489	0.73	0.77	0.484	0.111	0.244	0.074	0.266	1.339	0.567	0.276	0.065	0	0.103	0.312	0.551	1.02	1.298	0.98	0.492	0.451	0.446	0.218	0.249	0.325
TRINITY_DN1330_c0_g2_i1	UDP-glucose flavonoid 3-O-glucosyltransferase 7 {ECO:0000303|PubMed:18487633};	MP29_M_72h	MP29_C_72h	3.13987	2.95292	4.13498e-22	9.66085e-21	4.437	4.163	6.765	5.278	5.79	5.081	8.43	12.621	4.191	7.22	7.039	5.264	46.886	44.49	42.986	27.871	31.009	27.954	45.327	20.147	17.89	28.218	27.82	47.145	16.097	22.386	9.254	16.103	29.771	26.442	31.429	22.041	22.089
TRINITY_DN1330_c0_g2_i2	UDP-glucose flavonoid 3-O-glucosyltransferase 7 {ECO:0000303|PubMed:18487633};	MP29_M_72h	MP29_C_72h	3.59648	3.10004	7.62191e-42	3.17681e-40	10.591	11.282	9.436	10.107	15.844	13.809	8.376	8.46	10.328	7.713	5.62	10.337	127.714	119.011	124.54	98.243	83.876	81.965	40.01	29.627	32.068	49.206	49.07	43.046	25.96	36.87	28.516	52.058	54.838	52.788	47.687	51.334	45.163
TRINITY_DN13344_c0_g1_i20	F-box/FBD/LRR-repeat protein At1g13570;	MP29_M_72h	MP29_C_72h	-5.33508	-0.517739	0.000166081	0.000988686	0.95	0.558	0.791	0	0	0.354	0.908	1.206	1.013	0.822	0.612	0.383	0.049	0	0	1.198	0.32	1.711	0	0	0	0.103	0.374	1.179	0.216	0.44	1.352	0	1.43	0	0.028	0.608	0
TRINITY_DN13369_c0_g1_i4	Protein gamma response 1;	MP29_M_72h	MP29_C_72h	-8.40819	-0.805819	1.10867e-05	8.03876e-05	0.95	0.762	0.214	0	0.41	0.449	0	0	0	0	0	0.091	0	0	0	0	0	1.101	0	0.971	0	0	0	0.097	0.258	1.088	0	0	0	0	0.804	0.332	0.428
TRINITY_DN1337_c0_g1_i8	Protein CELLULOSE SYNTHASE INTERACTIVE 3 {ECO:0000303|PubMed:20616083};	MP29_M_72h	MP29_C_72h	-2.04288	1.90645	0.00017362	0.00103094	1.936	1.663	1.852	0.906	1.186	0.752	1.54	3.569	1.362	0.438	1.521	0.666	0.21	0.414	0.703	0.061	0.024	0	0.437	0.205	0	0	0.073	0.309	0.35	0	0.351	0.059	0	0	0.274	0.534	0.046
TRINITY_DN13378_c0_g1_i2	Oxygen-evolving enhancer protein 1, chloroplastic;	MP29_M_72h	MP29_C_72h	-2.26298	6.27634	4.74778e-152	7.794e-150	150.206	146.423	148.18	94.672	90.276	91.65	102.723	99.261	98.496	34.668	34.769	35.793	29.347	31.419	31.783	64.636	63.536	56.714	30.862	25.669	23.749	67.412	65.07	56.773	74.283	71.794	73.499	96.433	86.49	89.867	32.403	35.412	38.172
TRINITY_DN13379_c0_g2_i5	Uncharacterized N-acetyltransferase p20;	MP29_M_72h	MP29_C_72h	2.27217	2.19916	7.41555e-09	7.96197e-08	2.063	3.401	2.094	2.815	2.407	2.886	1.923	3.462	1.894	2.09	2.523	2.108	13.117	12.012	11.363	11.037	12.02	9.078	5.88	4.152	2.722	2.557	3.67	1.614	2.69	5.212	4.282	4.171	4.506	3.869	7.614	6.082	4.407
TRINITY_DN13379_c0_g2_i8	Uncharacterized N-acetyltransferase p20;	MP29_M_72h	MP29_C_72h	3.05243	5.05039	2.40827e-97	2.35553e-95	10.527	10.52	12.042	7.019	8.511	7.527	1.558	1.225	2.768	8.927	9.756	8.549	98.194	90.004	85.687	88.284	77.76	73.312	98.754	69.068	84.77	57.534	68.438	52.123	15.417	13.741	16.198	18.828	19.424	16.019	39.666	48.026	41.193
TRINITY_DN13408_c0_g1_i1	(-)-alpha-pinene synthase;	MP29_M_72h	MP29_C_72h	-3.08908	0.0172464	2.26879e-05	0.000156739	11.495	10.055	15.476	1.17	2.101	3.828	3.436	8.615	8.189	511.652	507.222	517.159	1.359	1.121	1.715	0	0.557	3.193	0	1.92	3.833	295.689	282.528	287.286	14.613	9.785	13.299	10.486	3.33	12.053	5.145	0.608	1.785
TRINITY_DN1343_c1_g3_i2	Pentatricopeptide repeat-containing protein At1g08070, chloroplastic {ECO:0000305};	MP29_M_72h	MP29_C_72h	3.31962	4.49032	2.29467e-87	1.98505e-85	2.529	2.416	2.95	2.806	3.854	2.86	1.46	1.653	1.275	0.173	0.519	0.246	27.877	25.242	25.749	75.637	66.392	53.27	0.886	1.316	1.241	1.797	1.799	1.682	3.813	2.679	2.94	5.804	4.948	3.694	17.488	20.364	19.783
TRINITY_DN13433_c0_g1_i5		MP29_M_72h	MP29_C_72h	-4.28202	0.40867	4.12151e-05	0.000272164	3.67	2.583	3.75	2.964	1.822	1.158	1.629	1.05	1.266	0.785	1.688	0.347	0	0.305	0.21	1.622	1.553	0.556	0	2.33	0.708	0.216	0.177	0	0.876	3.318	2.167	0	1.825	0.378	0	0.387	0
TRINITY_DN13444_c0_g1_i1	Cytochrome P450 78A3;	MP29_M_72h	MP29_C_72h	-2.07126	4.14283	3.78874e-14	6.05153e-13	23.008	27.331	20.017	18.92	19.088	21.465	6.133	8.11	7.255	2.775	3.459	3.631	6.225	3.886	6.626	7.007	5.986	6.081	0	1.402	1.328	0	1.185	1.595	10.945	9.785	9.378	5.401	2.53	7.108	5.334	3.824	5.383
TRINITY_DN13444_c0_g1_i3	Cytochrome P450 78A3;	MP29_M_72h	MP29_C_72h	-3.67856	4.3546	3.80849e-16	6.77717e-15	32.174	28.669	33.437	22.544	22.331	18.501	10.246	9.014	9.534	3.341	2.254	1.223	2.199	3.874	1.234	0.738	0.474	0.305	1.53	0.863	0.61	0.657	0.353	0	13.232	14.055	12.917	5.646	8.277	5.12	2.582	4.174	3.245
TRINITY_DN13453_c0_g1_i1	Peroxidase 7;	MP29_M_72h	MP29_C_72h	-3.23066	-0.0331485	0.00126461	0.00627198	1.853	1.784	1.936	2.815	3.113	3.145	2.395	3.413	2.156	0.183	0	0.027	0.185	0.024	0.382	0	0.273	0	0	0	0	0.072	0.977	0.909	0.258	0.419	0.413	0.157	0	0	1.579	2.055	1.869
TRINITY_DN13459_c0_g1_i2	Endochitinase;	MP29_M_72h	MP29_C_72h	4.12549	6.50197	4.08184e-222	1.09127e-219	11.549	15.064	14.136	15.27	15.748	14.846	14.768	17.075	14.772	4.354	7.994	3.869	230.96	236.011	242.207	99.042	92.304	72.821	804.659	745.395	789.464	157.507	175.613	142.826	32.72	35.499	35.553	58.304	43.673	46.068	288.409	303.446	300.308
TRINITY_DN13459_c0_g1_i5	Endochitinase;	MP29_M_72h	MP29_C_72h	4.82275	4.31284	2.87374e-82	2.33827e-80	2.365	1.719	1.498	2.12	1.203	2.35	2.314	2.509	2.925	4.171	4.248	3.759	53.655	58.196	47.069	29.734	30.748	21.197	197.336	159.21	159.587	29.532	28.039	29.165	12.119	9.848	11.483	12.355	13.376	12.179	20.42	24.843	21.838
TRINITY_DN13463_c0_g1_i11	RING-H2 finger protein ATL5;	MP29_M_72h	MP29_C_72h	3.13799	-0.0999332	0.000290096	0.00165282	0.155	0.037	0.084	0.15	0	0.13	0	0	0	0	0	0	0.865	1.011	0.568	0.29	0.652	1.068	0	0	0	0	0	0	0.031	0	0.155	0.177	0.169	0	0	0.313	0
TRINITY_DN13470_c0_g1_i14	Homeobox protein knotted-1-like 6;	MP29_M_72h	MP29_C_72h	9.52153	0.209339	8.4135e-08	8.04153e-07	0	0	0	0	0	0.432	0	0	0	0	0	0.867	0.259	1.486	0.864	0	1.138	1.526	0	0.334	1.437	0.195	0.198	0.338	0	0	0	0.659	1.637	0	0.038	0.065	0.112
TRINITY_DN13470_c0_g1_i7	Homeobox protein knotted-1-like 6;	MP29_M_72h	MP29_C_72h	9.97682	0.651836	6.60018e-09	7.13153e-08	0	0	0	0	0	0.968	0	0	0	0	0	0.748	0.395	2.254	0.901	0	2.928	2.659	0	1.693	1.579	0.585	0.489	0.628	0	0	0	1.456	3.32	0	0.123	0.221	0.353
TRINITY_DN134907_c1_g1_i4	Protein NRT1/ PTR FAMILY 4.5;	MP29_M_72h	MP29_C_72h	-4.09115	0.345454	4.87938e-09	5.34211e-08	2.173	1.729	2.429	1.83	3.34	3.474	1.941	4.259	3.483	1.369	0.974	1.569	0.099	0.11	0.136	0	0.379	0.305	0	0.356	0	0.77	1.819	0.435	1.134	1.863	1.62	0.787	0.988	0.359	3.509	5.142	4.165
TRINITY_DN134907_c1_g1_i6	Protein NRT1/ PTR FAMILY 4.5;	MP29_M_72h	MP29_C_72h	-4.9645	1.98641	1.51599e-13	2.33953e-12	5.56	5.585	4.969	6.342	5.284	6.723	2.599	3.578	1.729	0.383	0.751	0.693	0.049	0.134	0.321	0.29	0.794	0.098	0	0	0	0.78	1.029	0.667	3.174	3.286	3.92	0.325	0	0.562	6.658	5.354	5.959
TRINITY_DN1353_c0_g1_i29	Cytochrome P450 71D11;	MP29_M_72h	MP29_C_72h	-3.65558	0.475961	7.75068e-05	0.000489699	3.524	1.357	1.107	0.607	1.953	3.526	1.923	0.194	1.711	0.721	1.169	1.013	0.074	0.28	0.111	1.622	0.877	0	0	0.27	0	0.329	0.385	0.319	1.505	1.674	1.094	1.171	0	0.882	3.131	0.894	1.236
TRINITY_DN13545_c0_g1_i1	Endoglucanase;	MP29_M_72h	MP29_C_72h	-4.4777	-0.661387	1.12197e-05	8.12577e-05	0.73	0.92	1.321	1.97	1.892	2.281	0.472	0.943	0.55	0.119	0.121	0.255	0.049	0.049	0.025	0.448	0.794	1.242	0	0.173	0	0.842	0.665	0.793	0.639	0.67	0.536	0.197	0.395	0.718	0.435	0.71	0.725
TRINITY_DN13552_c0_g2_i6	Peroxidase 3;	MP29_M_72h	MP29_C_72h	-8.87273	-0.381361	5.90779e-06	4.45808e-05	2.036	2.667	0.447	2.938	1.945	1.633	0	1.711	1.537	0.675	0	0.137	0	0	0	0	0	0	0	0.582	0	0	0.915	0.01	0	0.754	0	0	0.809	0.669	5.23	5.04	6.108
TRINITY_DN13557_c0_g1_i4	Probable pyridoxal 5'-phosphate synthase subunit PDX2;	MP29_M_72h	MP29_C_72h	-8.27517	-0.92813	1.32418e-06	1.09522e-05	0.904	1.273	0.596	0	0	0	2.038	0	0	0.831	0	1.432	0	0	0	0	0	0	0	0	3.539	0	0	0.967	0	1.204	0	0	0	0	0	0	0
TRINITY_DN1356_c0_g1_i11	E3 ubiquitin-protein ligase RZFP34 {ECO:0000305};	MP29_M_72h	MP29_C_72h	2.22768	2.6068	1.86686e-07	1.71512e-06	3.424	2.072	4.523	3.158	0	2.713	3.57	0	3.431	2.145	5.963	2.144	14.118	13.084	19.728	48.275	47.296	37.337	57.19	62.942	87.372	46.023	35.69	79.49	6.225	6.112	10.709	17.933	15.436	14.71	21.252	19.507	23.437
TRINITY_DN1356_c0_g1_i18	E3 ubiquitin-protein ligase RZFP34 {ECO:0000305};	MP29_M_72h	MP29_C_72h	2.05439	6.56029	1.99279e-116	2.42167e-114	30.878	33.818	32.394	26.617	32.35	31.022	38.116	36.571	40.727	26.644	22.657	28.083	134.236	138.771	129.759	91.6	86.176	95.991	174.759	196.538	169.616	177.346	183.618	180.198	34.555	31.439	35.233	33.318	37.277	31.058	110.147	120.702	121.776
TRINITY_DN1356_c0_g1_i27	E3 ubiquitin-protein ligase RZFP34 {ECO:0000305};	MP29_M_72h	MP29_C_72h	2.20909	1.48283	6.45941e-08	6.25691e-07	1.671	1.663	1.647	1.724	1.09	1.305	2.368	0	2.872	1.232	0	0.748	6.867	7.712	8.39	2.904	3.449	2.725	11.047	8.499	10.53	9.94	9.606	13.398	1.525	0.973	2.92	1.426	2.671	2.211	7.481	7.28	6.833
TRINITY_DN1356_c0_g1_i38	E3 ubiquitin-protein ligase RZFP34 {ECO:0000305};	MP29_M_72h	MP29_C_72h	3.12825	1.4664	5.25282e-06	3.99173e-05	0.456	0.13	0.614	0.07	0.523	0.199	0.579	0.856	0.69	0.155	0.417	0	3.668	3.277	3.541	1.307	1.636	0.741	0	1.24	2.134	0.904	1.331	5.732	0.381	0.785	0.371	0.925	0.752	0.194	0.936	1.53	1.329
TRINITY_DN13578_c0_g1_i3		MP29_M_72h	MP29_C_72h	10.3072	0.973789	1.13177e-19	2.39958e-18	0	0	0	0.035	0.026	0	0	0	0	0	0	0	2.297	2.839	2.283	0.92	0.439	1.493	0	0	0	0.041	0	0	0.103	0	0.124	0.236	0.31	0.388	0	0.046	0.009
TRINITY_DN1362_c0_g1_i13	Putative glutamine amidotransferase GAT1_2.1 {ECO:0000305};	MP29_M_72h	MP29_C_72h	5.71402	1.66522	2.02884e-06	1.63916e-05	0.009	0.13	0.019	0.035	1.552	0.216	0	0.01	0.052	0	0	0	1.655	5.092	1.875	4.49	4.172	0.153	0	0.011	0.392	0.164	0	1.025	0.567	0.712	0.743	0.551	0	0.175	0	5.473	5.373
TRINITY_DN1362_c0_g1_i17	Putative glutamine amidotransferase GAT1_2.1 {ECO:0000305};	MP29_M_72h	MP29_C_72h	6.92838	5.29279	1.24383e-240	3.85813e-238	0.475	0.502	0.298	0.633	0.27	0.821	0.65	0	0.288	0.374	0.362	0.173	56.1	50.082	48.821	10.492	10.123	10.07	157.233	131.622	143.82	38.527	38.009	48.827	2.504	2.575	2.528	0.531	1.373	0.63	28.629	27.708	26.774
TRINITY_DN1362_c0_g1_i19	Carotenoid 9,10(9',10')-cleavage dioxygenase 1;	MP29_M_72h	MP29_C_72h	-5.3091	4.16601	1.3448e-80	1.07094e-78	16.169	13.707	16.918	10.802	7.002	9.428	7.531	6.943	9.42	6.043	2.866	3.878	0.482	0.268	0.419	0	1.6	0.992	0.656	1.812	2.363	0.01	0.52	0.715	11.264	5.442	6.366	1.977	6.688	5.217	2.336	2.884	2.696
TRINITY_DN1362_c0_g1_i3	Carotenoid 9,10(9',10')-cleavage dioxygenase 1;	MP29_M_72h	MP29_C_72h	-6.06363	2.65849	2.86491e-08	2.89029e-07	7.669	9.581	3.266	1.83	4.273	5.012	2.51	3.209	0.786	0.009	2.207	2.007	0	0.122	0.185	2.687	0.273	0.174	0	0.151	0	2.3	2.443	0.319	2.164	5.672	5.293	5.469	1.43	1.997	0	1.078	0.548
TRINITY_DN13623_c0_g1_i3		MP29_M_72h	MP29_C_72h	-2.031	3.42198	3.84153e-17	7.19876e-16	25.728	22.629	22.79	13.81	15.774	14.474	31.574	30.552	22.821	19.944	24.994	14.124	5.188	5.153	7.107	1.537	7.622	3.749	19.838	9.75	8.624	8.112	12.642	22.852	15.397	25.934	21.79	9.503	13.065	11.597	16.986	12.817	12.067
TRINITY_DN13623_c0_g1_i8		MP29_M_72h	MP29_C_72h	-2.1182	4.02746	3.39587e-35	1.20211e-33	32.064	27.619	29.407	24.409	22.619	23.98	40.671	50.476	36.266	20.446	20.014	23.968	6.707	6.92	6.885	15.031	11.925	11.476	5.155	9.2	10.53	14.55	10.303	9.357	24.641	21.025	26.144	12.867	18.144	12.47	11.945	14.9	14.475
TRINITY_DN13652_c1_g1_i2		MP29_M_72h	MP29_C_72h	-2.53626	2.26819	1.3676e-13	2.11868e-12	36.136	32.926	29.1	25.403	26.186	19.538	5.412	7.74	5.972	1.543	1.252	1.305	5.076	5.994	5.675	13.264	7.29	7.509	0	0.679	2.526	4.508	6.311	2.929	18.055	20.104	16.621	4.417	2.201	3.743	4.795	7.943	5.513
TRINITY_DN13662_c0_g1_i5	3-hydroxyacyl-[acyl-carrier-protein] dehydratase FabZ {ECO:0000255|HAMAP-Rule:MF_00406};	MP29_M_72h	MP29_C_72h	4.1875	-0.55104	0.000593964	0.00317378	0.219	0.232	0	0	0	0	0.632	0	0.148	0.383	0	0.192	4.335	1.815	2.936	6.063	0.972	1.733	1.197	5.576	5.902	0.524	1.144	0	0.886	3.621	0.733	0	0	0	4.19	6.303	4.974
TRINITY_DN13670_c0_g1_i24	Protein SULFUR DEFICIENCY-INDUCED 1 {ECO:0000303|PubMed:19154231};	MP29_M_72h	MP29_C_72h	-2.93915	2.65282	1.7549e-12	2.51275e-11	12.435	13.447	12.796	19.184	23.404	21.007	13.646	14.129	11.899	24.453	20.561	26.012	1.025	1.559	2.443	3.885	3.58	4.239	21.162	17.407	14.46	13.421	13.494	16.105	3.555	2.648	3.704	6.502	6.989	5.876	4.814	4.561	4.871
TRINITY_DN13675_c0_g1_i1	Dirigent protein 3;	MP29_M_72h	MP29_C_72h	-2.08971	1.53465	1.7874e-06	1.45498e-05	6.902	8.076	6.43	6.966	6.444	6.801	5.848	15.023	6.984	4.564	3.969	3.294	1.803	1.255	1.962	2.481	3.532	3.673	2.163	2.502	3.724	2.66	3.888	2.542	10.708	9.89	10.317	3.571	2.257	4.79	9.874	8.496	9.501
TRINITY_DN13677_c0_g1_i1		MP29_M_72h	MP29_C_72h	3.51702	3.51463	3.67079e-43	1.58044e-41	8.363	5.502	6.738	12.147	9.147	10.223	7.753	11.007	6.653	6.271	6.585	6.405	79.333	73.887	82.048	131.972	117.754	89.299	73.818	61.519	55.936	43.127	45.172	62.863	23.054	19.414	21.037	35.827	40.983	28.498	12.343	17.056	19.039
TRINITY_DN137_c0_g2_i7	2-oxoglutarate-dependent dioxygenase 19 {ECO:0000303|PubMed:25728912};	MP29_M_72h	MP29_C_72h	4.91793	2.71163	2.17687e-43	9.42299e-42	0.676	0.716	0.577	0.88	0.419	0.622	0.214	0.049	0.672	0.173	0.306	0.493	20.738	18.578	20.382	2.856	2.632	2.452	9.298	8.887	7.426	1.253	0.946	0.87	1.309	1.538	1.413	3.197	2.079	4.635	1.069	0.553	0.158
TRINITY_DN137_c0_g2_i8	Thebaine 6-O-demethylase;	MP29_M_72h	MP29_C_72h	7.64763	6.05324	0	0	0.657	0.623	0.409	1.724	1.125	2.411	0.677	2.693	1.222	0.447	0.139	0.109	113.51	112.737	115.348	30.037	28.318	23.649	52.944	44.198	51.94	12.096	12.403	10.237	5.338	5.589	5.499	32.098	30.203	27.771	4.398	4.073	5.671
TRINITY_DN13708_c0_g1_i5	Probable disease resistance protein At5g66900;	MP29_M_72h	MP29_C_72h	-3.52758	0.025915	4.47595e-06	3.43814e-05	3.141	2.221	3.611	1.531	1.962	2.445	0	0	0.044	0.046	0.139	0	0.333	0.171	0.259	0.775	1.351	1.657	0.276	0.539	1.111	0.308	0.229	0	0.165	0.157	0.34	0	0	0.339	0.52	0.276	0
TRINITY_DN13709_c0_g1_i1	Probable pectinesterase/pectinesterase inhibitor 35;	MP29_M_72h	MP29_C_72h	-2.21074	1.35071	0.00121387	0.00604759	1.835	1.357	2.178	0.739	0.541	0.423	1.531	0.914	1.144	0.1	0.019	0.182	0.124	0.609	0.419	0.254	0	0.741	0.069	0	0	0.544	0.125	0	1.103	1.172	0.98	0.826	0.837	1.319	0.445	0.037	0.084
TRINITY_DN13709_c0_g1_i3	Probable pectinesterase/pectinesterase inhibitor 35;	MP29_M_72h	MP29_C_72h	-2.83026	5.92713	9.76533e-106	1.0503e-103	62.431	69.708	63.272	30.074	25.157	27.013	49.697	63.983	45.485	4.199	6.306	5.036	8.374	8.698	10.438	6.39	3.639	5.449	6.617	3.203	3.582	1.13	2.079	2.02	26.372	27.66	27.34	14.647	15.501	14.409	3.736	3.852	3.245
TRINITY_DN13709_c0_g1_i5	Probable pectinesterase/pectinesterase inhibitor 35;	MP29_M_72h	MP29_C_72h	-6.21233	1.81916	2.61287e-05	0.000178482	3.451	5.139	4.346	2.19	1.57	3.716	3.053	1.05	2.689	0.84	0.427	1.104	0	0.158	0	0	0.533	0	0.84	1.758	0.501	1.273	0.801	1.247	0.35	1.8	0.485	0.472	0	0.863	1.069	0.94	0.837
TRINITY_DN13721_c1_g1_i2		MP29_M_72h	MP29_C_72h	-3.20641	0.583525	2.30416e-07	2.09257e-06	7.477	7.119	6.756	5.445	3.453	9.004	3.801	3.044	2.488	0	0	0.137	0.531	1.072	0.666	1.125	1.956	4.13	6.179	2.135	6.544	3.625	2.412	2.562	4.668	4.343	4.364	1.505	1.637	1.164	7.945	9.841	9.241
TRINITY_DN13747_c0_g1_i2	Polyneuridine-aldehyde esterase {ECO:0000305};	MP29_M_72h	MP29_C_72h	4.46368	6.39051	2.47016e-182	5.15548e-180	52.479	61.753	53.37	81.372	77.807	71.369	118.613	109.227	113.346	94.482	72.032	80.263	1354.42	1123.41	1151.79	310.088	337.58	300.124	1808.53	1221.37	1159.26	548.138	575.909	528.395	266.648	321.335	199.203	247.678	247.335	245.593	477.558	514.524	440.501
TRINITY_DN13747_c0_g1_i3	Polyneuridine-aldehyde esterase {ECO:0000305};	MP29_M_72h	MP29_C_72h	14.495	5.13511	0	0	0	0	0	0.449	0	0.121	1.13	0	1.021	0	0	0	227.44	228.446	229.24	50.755	41.108	42.83	896.635	1333.32	1317.57	193.94	208.642	44.612	3.391	2.711	3.776	21.465	3.452	19.509	144.488	171.447	159.994
TRINITY_DN1375_c0_g1_i19	AAA-ATPase ASD, mitochondrial;	MP29_M_72h	MP29_C_72h	2.35536	6.56302	2.43998e-194	5.63735e-192	27.7	28.846	27.955	35.95	35.629	38.082	10.958	12.505	7.421	20.483	16.87	16.761	140.374	145.507	146.168	86.468	89.768	99.903	59.043	39.571	35.792	41.813	48.457	57.015	47.076	47.744	44.467	36.86	57.048	47.144	36.517	31.947	27.89
TRINITY_DN1375_c0_g1_i2	AAA-ATPase At3g28580;	MP29_M_72h	MP29_C_72h	4.72658	1.90674	7.57743e-10	8.87771e-09	0.292	0.037	0.205	0.642	0.157	0.406	0	0	0.306	1.652	0.13	0.42	5.459	4.179	4.331	4.308	0.913	2.539	0.012	1.176	0.936	0.729	0.198	2.397	1.896	1.465	0.34	1.397	1.721	0.427	1.542	0.912	0.707
TRINITY_DN1375_c0_g1_i21	AAA-ATPase At3g28580;	MP29_M_72h	MP29_C_72h	4.54744	4.3215	1.65781e-60	9.74599e-59	1.388	0.929	1.796	2.947	1.273	1.564	0	0	1.816	1.661	1.827	1.122	33.929	31.211	31.376	19.266	16.915	13.535	0.161	5.209	2.646	3.758	2.069	7.772	4.411	3.37	3.188	5.223	0.978	2.308	5.107	2.027	6.917
TRINITY_DN1375_c0_g1_i23	AAA-ATPase ASD, mitochondrial;	MP29_M_72h	MP29_C_72h	5.60733	5.10786	1.821e-131	2.52435e-129	1.242	1.162	1.256	2.269	1.046	0.968	0	0	1.493	0.977	0.445	0.493	58.805	49.315	71.807	43.289	45.613	37.751	0.253	9.113	3.942	8.379	2.651	18.116	6.256	7.117	10.121	5.637	1.684	5.624	6.006	2.414	7.633
TRINITY_DN1375_c0_g1_i7	AAA-ATPase ASD, mitochondrial;	MP29_M_72h	MP29_C_72h	2.14067	4.58019	7.10054e-48	3.34715e-46	20.488	24.218	22.344	20.451	22.192	23.254	28.031	31.525	21.101	34.211	31.532	32.39	97.391	92.002	104.725	28.185	38.548	45.729	36.926	29.681	27.091	29.604	19.254	42.872	28.33	25.944	24.328	29.019	54.161	46.65	31.949	18.779	21.317
TRINITY_DN13751_c0_g1_i1	Putative lipid-binding protein At4g00165;	MP29_M_72h	MP29_C_72h	-2.7702	1.33672	6.01427e-10	7.10861e-09	7.815	8.791	8.962	2.7	3.95	3.681	2.697	1.993	1.624	1.47	0.77	1.223	1.149	1.291	1.283	3.352	1.814	2.801	0	1.251	0	0	0.135	0.319	6.523	6.101	6.262	1.918	1.627	0.718	1.059	0.912	0.632
TRINITY_DN1376_c0_g1_i19	Chaperone protein ClpB4, mitochondrial;	MP29_M_72h	MP29_C_72h	2.17544	2.4389	5.91665e-06	4.46416e-05	0.904	0.716	0.335	0.396	0.61	0.043	0.997	2.188	0.533	0	3.923	0.027	3.137	2.363	3.393	0	0	0.044	0	0.259	0	0	0	0.087	0	0.408	0.196	0	0.028	0	2.024	0.037	1.367
TRINITY_DN1379_c0_g1_i87	Probable LRR receptor-like serine/threonine-protein kinase At1g56140;	MP29_M_72h	MP29_C_72h	-2.72561	1.3118	0.000774058	0.00403621	2.41	2.714	2.029	1.056	2.939	2.636	3.463	0.953	2.156	2.328	1.734	3.85	0.704	0.085	0.296	0.641	1.221	1.253	0	0	0	0	0	0	1.463	1.894	1.063	0.334	0.235	0.795	0	0.037	0.307
TRINITY_DN1379_c0_g1_i94	Probable LRR receptor-like serine/threonine-protein kinase At1g56130;	MP29_M_72h	MP29_C_72h	-2.37658	0.542403	2.88951e-05	0.000196162	5.907	4.897	5.044	4.196	3.54	1.279	7.014	6	6.818	5.194	5.444	4.452	0.753	1.17	1.135	0.278	1.482	0.97	0	0	0	0	0	0	2.783	3.265	4.921	1.249	3.518	1.173	0.397	0.221	0.158
TRINITY_DN13840_c0_g1_i2	Peroxidase 27;	MP29_M_72h	MP29_C_72h	-2.31714	0.721909	3.27517e-05	0.000220187	2.812	2.714	3.006	1.777	1.953	2.108	1.469	0.739	0.821	0	0	0.082	0.692	0.378	0.654	0.762	1.256	0.556	3.613	1.1	2.156	2.947	3.389	4.688	1.886	1.716	2.177	1.082	1.449	0.727	22.349	19.314	23.493
TRINITY_DN13840_c0_g1_i4	Peroxidase 27;	MP29_M_72h	MP29_C_72h	-2.12481	0.638041	0.000166666	0.000991956	2.164	3.364	3.22	3.096	2.729	0.925	1.682	0	1.51	1.223	0.668	1.14	0.618	0.548	0.814	0.956	0.083	0.436	0	2.502	0.686	2.218	1.778	1.585	2.36	2.104	2.899	0.915	0	0	6.044	7.178	6.972
TRINITY_DN13848_c0_g1_i10	Ribulose bisphosphate carboxylase/oxygenase activase, chloroplastic;	MP29_M_72h	MP29_C_72h	-8.63437	-0.60037	3.94209e-08	3.91926e-07	0.959	0.948	0.921	0.686	0.009	0.622	0	0	0.035	0.155	0.213	0.21	0	0	0	0.278	0	0	0	0	0	0	0.218	0.242	0.278	0.607	0.206	1.84	0.273	0.96	0	0	0
TRINITY_DN13848_c0_g1_i11	Ribulose bisphosphate carboxylase/oxygenase activase, chloroplastic;	MP29_M_72h	MP29_C_72h	-4.77351	5.95003	3.60733e-204	8.88273e-202	90.204	85.432	83.987	32.106	31.609	32.241	6.721	7.098	8.914	17.297	21.841	18.375	3.644	3.167	2.653	2.662	1.174	1.591	0	1.866	3.201	28.669	30.513	27.802	10.604	12.768	11.844	49.244	46.071	48.929	0.227	0.313	1.041
TRINITY_DN13848_c0_g1_i13	Ribulose bisphosphate carboxylase/oxygenase activase, chloroplastic;	MP29_M_72h	MP29_C_72h	-3.72803	3.00404	3.62192e-15	6.12301e-14	8.61	9.851	12.051	6.219	6.932	5.245	0.116	1.672	0.349	0.986	1.53	1.022	0.371	0.877	1.061	0.121	0.842	0	0	0.658	0.131	1.366	2.027	1.228	2.236	0.094	1.63	7.25	7.356	7.195	0	0	0
TRINITY_DN13848_c0_g1_i3	Ribulose bisphosphate carboxylase/oxygenase activase, chloroplastic;	MP29_M_72h	MP29_C_72h	-5.661	4.2773	6.28334e-74	4.5577e-72	27.691	29.292	27.267	14.25	12.417	15.433	3.24	1.274	1.554	8.242	5.017	5.958	0.753	0.317	0.605	0	0	0.229	3.797	0	0	7.054	7.735	6.032	3.555	4.919	3.116	10.87	11.457	8.989	1.277	0.461	0
TRINITY_DN13848_c0_g1_i4	Ribulose bisphosphate carboxylase/oxygenase activase, chloroplastic;	MP29_M_72h	MP29_C_72h	-4.8188	1.16385	3.59738e-07	3.19822e-06	8.308	7.918	5.872	6.386	6.514	4.891	0.427	2.042	1.755	2.611	1.688	1.314	0.371	0.353	0	0.351	0	0.61	0	0	0	2.978	3.4	2.591	1.907	0.356	1.434	4.594	4.684	2.899	0	0.194	0
TRINITY_DN1385_c0_g1_i13	Stem-specific protein TSJT1;	MP29_M_72h	MP29_C_72h	2.06206	8.41622	9.86703e-187	2.1555e-184	107.341	116.824	113.617	99.897	103.914	100.533	126.847	142.249	130.737	49.665	43.273	47.909	477.211	466.613	465.475	293.472	256.549	225.526	486.222	467.914	482.496	390.066	410.328	399.933	115.31	117.434	107.391	147.497	143.096	143.479	358.502	328.749	335.728
TRINITY_DN1385_c0_g1_i15	Stem-specific protein TSJT1;	MP29_M_72h	MP29_C_72h	2.46028	2.18497	7.07561e-08	6.82436e-07	2.027	1.171	1.991	1.636	2.136	1.892	2.199	0	2.907	1.625	1.502	1.706	6.929	9.186	12.474	5.857	7.586	5.689	17.123	15.132	17.542	11.306	10.427	18.899	1.773	1.465	2.59	3.561	5.164	1.222	7.443	11.26	13.359
TRINITY_DN1385_c0_g1_i3	Stem-specific protein TSJT1;	MP29_M_72h	MP29_C_72h	4.29542	0.686721	4.07297e-08	4.0408e-07	0.119	0.074	0.326	0	0.776	0.173	0.534	0	0.655	0.493	1.057	0.1	2.853	3.935	4.035	0.871	1.422	0.774	3.648	5.069	2.69	1.078	2.807	1.721	0.206	0.356	0.144	0.305	0	0.281	2.752	2.101	1.655
TRINITY_DN1385_c0_g1_i5	Stem-specific protein TSJT1;	MP29_M_72h	MP29_C_72h	2.30485	8.55161	5.79495e-252	2.02078e-249	96.613	97.039	102.385	87.169	88.698	87.364	92.825	94.049	100.032	44.224	40.491	43.475	494.046	488.054	479.911	406.843	340.117	272.628	370.955	351.38	382.983	375.567	410.609	334.247	106.643	105.325	97.136	152.494	106.619	132.687	295.039	291.172	300.894
TRINITY_DN1385_c0_g1_i7	Stem-specific protein TSJT1;	MP29_M_72h	MP29_C_72h	2.55152	0.930158	0.000189063	0.00111528	1.379	1.329	0.409	0.66	0.898	1.201	1.113	0	1.842	1.46	0.056	0.547	5.731	7.687	4.812	1.646	1.091	0.174	8.814	15.595	13.361	7.373	8.296	6.902	1.659	1.947	1.393	2.833	0.31	1.677	8.446	7.344	8.711
TRINITY_DN1385_c0_g1_i8	Stem-specific protein TSJT1;	MP29_M_72h	MP29_C_72h	2.64645	1.84483	3.29145e-11	4.3065e-10	2.036	1.961	1.582	1.469	2.991	1.659	1.638	1.867	2.427	0.11	0	0.192	10.672	13.328	11.117	3.945	4.267	4.784	10.702	22.703	18.413	6.746	12.434	10.662	3.215	1.319	2.878	3.817	4.995	2.783	9.988	11.85	14.28
TRINITY_DN1386_c0_g1_i11	Histone-lysine N-methyltransferase ASHH3;	MP29_M_72h	MP29_C_72h	-2.0066	1.06064	2.68483e-05	0.000183108	1.579	1.199	1.089	1.231	0.558	0.726	1.62	1.031	0.76	1.168	1.029	0.922	0.321	0.317	0.321	0.327	0.202	0.599	0.564	0.464	0.261	1.705	0.79	0.909	0.515	0.105	0.825	1.249	0.329	1.755	0.445	1.032	1.171
TRINITY_DN13871_c0_g1_i1	Chlorophyll a-b binding protein 3, chloroplastic;	MP29_M_72h	MP29_C_72h	-3.91128	-0.240351	0.000557406	0.0029944	2.191	1.924	1.954	0.73	1.003	0.484	0.347	1.352	0.445	0.548	1.484	0.995	0.222	0	0.173	1.561	0.877	1.297	0.322	0.237	0.25	1.284	1.424	1.46	2.752	2.983	2.177	0.944	0.423	0.815	0.076	0.221	0.437
TRINITY_DN1388_c0_g1_i4	Probable acetyltransferase NATA1-like;	MP29_M_72h	MP29_C_72h	13.3042	3.94638	1.11574e-13	1.73761e-12	0	0	0	0	6.078	1.193	0	9.656	4.086	8.261	0	0	2.878	37.364	23.874	8.604	8.878	0	36.339	36.562	1.1	29.789	3.784	0.754	0	0	5.819	9.63	12.943	0	17.762	11.454	1.227
TRINITY_DN13885_c0_g1_i1	Putative UPF0481 protein At3g02645;	MP29_M_72h	MP29_C_72h	-5.00683	1.76854	9.01076e-07	7.61885e-06	5.241	5.037	4.495	2.199	4.508	1.841	1.567	1.342	0.428	10.68	10.767	5.219	0.161	0.305	0	1.888	0.557	2.212	0	0	3.082	5.144	3.129	3.925	1.391	0.952	0.856	1.977	1.044	1.076	1.494	0.23	0.288
TRINITY_DN13885_c0_g1_i2	Putative UPF0481 protein At3g02645;	MP29_M_72h	MP29_C_72h	-5.30509	2.95026	4.88625e-10	5.82192e-09	20.625	22.592	20.92	13.995	9.042	11.908	8.118	9.481	5.264	20.118	37.505	26.998	0.865	0.67	0.062	1.21	2.086	2.234	2.509	2.168	1.416	10.977	6.706	8.951	2.752	4.573	3.25	4.958	4.995	5.43	0.558	1.161	0.344
TRINITY_DN13885_c0_g1_i6	Putative UPF0481 protein At3g02645;	MP29_M_72h	MP29_C_72h	-5.79265	3.53883	1.04099e-17	2.00701e-16	20.214	20.482	19.617	8.286	9.295	10.249	4.682	6.262	6.303	35.589	35.65	35.2	0.136	0.183	0.753	2.481	2.477	2.975	3.636	4.983	3.495	12.384	13.879	15.737	4.483	4.5	5.045	3.433	8.202	4.877	0.615	0.931	1.051
TRINITY_DN13888_c0_g1_i21	L-idonate 5-dehydrogenase;	MP29_M_72h	MP29_C_72h	2.02604	5.6485	1.10249e-60	6.50863e-59	38.328	36.234	32.86	27.628	40.076	33.157	11.919	9.704	6.626	2.729	3.58	2.482	146.488	154.778	134.805	53.079	57.964	49.652	116.268	62.942	92.272	77.886	89.324	145.92	75.705	54.138	72.705	68.21	106.995	63.299	88.772	85.908	68.711
TRINITY_DN13888_c0_g1_i24	L-idonate 5-dehydrogenase;	MP29_M_72h	MP29_C_72h	5.5195	4.3765	1.38692e-28	4.05551e-27	3.141	0.781	1.815	0	1.657	1.331	1.22	0	2.27	0.529	1.873	2.299	91.5	86.215	86.144	56.201	52.061	37.424	165.392	200.615	197.97	110.909	135.66	88.78	5.74	1.769	3.972	29.974	28.378	23.31	60.285	75.449	62.891
TRINITY_DN13888_c0_g1_i5	L-idonate 5-dehydrogenase;	MP29_M_72h	MP29_C_72h	2.03266	1.74464	1.29664e-05	9.3139e-05	1.506	2.491	2.019	2.524	1.317	3.629	0.525	0.039	1.537	0.931	0.492	0.411	7.028	6.652	10.894	5.204	5.358	7.52	79.008	81.687	87.579	25.876	23.797	22.369	4.565	4.008	2.641	4.397	7.478	2.88	11.595	16.393	15.098
TRINITY_DN13888_c0_g1_i6	L-idonate 5-dehydrogenase;	MP29_M_72h	MP29_C_72h	2.02806	6.7389	1.26066e-69	8.44599e-68	112.107	118.878	136.249	140.711	109.799	115.725	33.852	30.679	46.166	11.465	12.808	7.381	474.753	523.505	491.286	274.46	172.02	135.954	289.036	345.395	272.21	247.828	231.357	70.538	239.915	207.27	253.419	240.703	103.769	161.224	186.746	205.301	189.446
TRINITY_DN13890_c0_g1_i1	Expansin-like B1;	MP29_M_72h	MP29_C_72h	4.38193	2.79843	1.27577e-27	3.60289e-26	0.876	1.533	0.726	0.915	0.532	1.037	0.134	0.35	1.353	0.922	0.325	0	22.825	20.759	21.382	7.104	6.579	4.817	29.401	24.267	26.362	10.679	16.426	12.712	1.886	1.13	2.012	0	1.166	0.621	3.471	5.188	4.862
TRINITY_DN13898_c0_g1_i2	Protein FAR1-RELATED SEQUENCE 5;	MP29_M_72h	MP29_C_72h	-8.90407	-0.353955	1.78034e-06	1.44965e-05	0.247	1.097	0.968	0	1.142	0.389	0.356	1.079	0	1.26	0.844	1.35	0	0	0	0.714	0	0	0	0	0	0	0	0.242	5.009	4.887	2.301	0.423	0.621	0	0	0	0
TRINITY_DN13915_c0_g1_i2	Glycine cleavage system H protein, mitochondrial;	MP29_M_72h	MP29_C_72h	-4.97708	2.1366	1.88337e-23	4.61133e-22	20.542	20.315	21.478	6.289	6.357	6.3	9.525	6.953	10.791	2.017	2.485	1.825	0.333	0.707	0.913	1.464	1.577	0.665	2.198	0	1.187	4.611	4.418	8.768	1.412	1.35	2.094	8.057	4.609	5.129	0.066	0.802	0.372
TRINITY_DN1393_c0_g1_i13	Probable LRR receptor-like serine/threonine-protein kinase At3g47570;	MP29_M_72h	MP29_C_72h	-2.48101	0.714861	8.15458e-06	6.01132e-05	1.607	1.18	0.986	0.669	1.151	1.21	1.558	1.099	1.991	0.712	0.835	0.63	0.235	0.207	0.234	0.278	0.119	0.142	0	0	0	0	0	0.039	0.33	0.67	0.691	0.767	1.053	0.824	0	0.018	0.158
TRINITY_DN13931_c0_g1_i1	Secoisolariciresinol dehydrogenase;	MP29_M_72h	MP29_C_72h	-8.96778	-0.291114	1.997e-08	2.04631e-07	1.589	1.273	0.763	0	0.706	0.389	0.454	0	0.489	0.602	0.844	0.383	0	0	0	1.622	1.541	1.569	0	0	0	0.421	0.738	0.532	0.917	0.356	0	0.207	0	0.116	0.378	0.7	0
TRINITY_DN1394_c2_g1_i1		MP29_M_72h	MP29_C_72h	-9.07429	-0.191643	1.80497e-09	2.06094e-08	11.641	9.665	7.342	13.836	6.2	5.047	0	0	2.829	0	0	0	0	0	0	0	3.651	0	0	0	0	0.021	0.395	0	0	0.764	0	0.285	0	0.465	0.416	0	1.952
TRINITY_DN1394_c2_g1_i11		MP29_M_72h	MP29_C_72h	-2.80276	0.978467	2.91252e-08	2.93516e-07	17.228	13.364	14.294	16.792	17.379	19.84	4.602	1.886	3.134	4.874	6.798	2.308	2.26	2.181	1.925	9.536	8.997	9.067	8.251	3.893	4.094	3.245	3.722	1.083	3.803	3.318	3.559	3.561	6.265	5.091	5.136	4.294	4.016
TRINITY_DN1394_c2_g2_i3		MP29_M_72h	MP29_C_72h	4.88252	1.0794	0.000401968	0.00222935	0.046	0.121	0	0.405	0.392	0	0	0.311	0.236	0.648	0.297	0.356	1.495	0.451	2.912	0.399	1.079	0.981	2.624	0.377	2.036	1.561	0	0	0.289	0	0.165	0.797	0	0.058	0.095	0.673	0
TRINITY_DN1394_c2_g2_i7		MP29_M_72h	MP29_C_72h	2.34968	4.8753	1.69022e-43	7.35611e-42	6.144	7.249	8.692	9.192	8.397	9.549	9.373	9.345	9.28	6.755	4.915	5.465	37.314	37.23	37.902	22.074	24.62	26.984	31.403	35.289	34.735	23.248	24.639	24.467	7.523	9.22	7.779	15.857	15.652	16.6	14.858	13.693	13.052
TRINITY_DN1394_c5_g1_i1	Phytosulfokine receptor 2;	MP29_M_72h	MP29_C_72h	-2.03495	4.63307	3.32357e-35	1.17725e-33	29.517	26.095	27.043	26.212	23.692	19.054	7.388	5.873	8.617	15.006	12.539	16.031	6.003	6.359	7.835	41.473	35.597	31.572	5.454	6.762	11.597	15.649	11.769	12.876	9.079	8.645	8.955	14.559	13.742	9.987	7.037	6.045	7.242
TRINITY_DN1395_c0_g1_i1	Transcription factor bHLH14;	MP29_M_72h	MP29_C_72h	-3.62103	3.24942	3.01851e-30	9.27575e-29	23.455	23.001	22.902	8.33	11.205	13.005	20.322	17.075	17.531	82.26	100.745	92.37	1.359	2.485	1.74	4.199	4.99	2.55	2.198	4.368	2.973	12.076	10.594	13.243	7.121	6.583	5.757	11.873	9.764	12.538	3.093	3.879	2.956
TRINITY_DN1395_c0_g1_i11	Transcription factor bHLH14;	MP29_M_72h	MP29_C_72h	-8.83889	-0.411847	7.50364e-09	8.04885e-08	1.023	1.152	1.014	1.539	0.863	1.072	1.175	3.812	1.781	9.767	7.512	7.263	0	0	0	0.508	0.083	0.196	0	0	0	1.13	2.277	1.334	0.258	3.045	2.259	0.502	0.8	0	0	0	0
TRINITY_DN1395_c0_g1_i16	Transcription factor bHLH14;	MP29_M_72h	MP29_C_72h	-2.94189	1.63002	1.10002e-08	1.15804e-07	5.432	5.223	2.792	2.041	2.712	6.541	8.314	10.054	6.391	5.121	7.197	6.332	0.506	0.56	0.679	0	2.003	1.853	4.281	0	0	1.417	2.194	0.947	1.731	3.161	2.734	3.059	2.408	1.154	2.932	2.672	2.017
TRINITY_DN1395_c0_g1_i20	Transcription factor bHLH14;	MP29_M_72h	MP29_C_72h	-3.91743	0.34575	0.000533336	0.00287748	1.945	3.141	2.931	1.126	1.849	1.236	3.151	1.021	1.991	0.484	0.566	0.821	0	0.341	0.185	0.896	0.154	0	0	0.259	0.152	0	0.177	0.126	1.68	1.067	2.032	0.816	1.439	1.784	0.388	0	0.725
TRINITY_DN1395_c0_g1_i22	Transcription factor bHLH14;	MP29_M_72h	MP29_C_72h	-2.62042	-0.499404	0.00199732	0.00943106	1.05	0.985	1.266	1.117	1.395	1.918	0.97	1.167	1.17	4.701	3.543	5.164	0.074	0.183	0.271	0.762	0.308	0.534	0.656	0.626	1.481	1.304	1.05	0.822	2.144	2.438	2.198	0.561	0.442	0.931	1.617	1.99	3.505
TRINITY_DN1395_c0_g1_i3	Transcription factor MYC4;	MP29_M_72h	MP29_C_72h	-4.23786	-0.25586	0.000468361	0.00256189	1.023	1.524	2.047	1.073	0.994	1.901	1.05	0	1.519	0.201	0.417	0.1	0.173	0	0.062	0	0	0.262	0	0	0.24	0.133	0.198	0.445	0.732	0.492	1.052	0.59	0.094	0.524	0.066	0.332	0.335
TRINITY_DN13954_c0_g3_i1	Protein DETOXIFICATION 48 {ECO:0000303|PubMed:11739388};	MP29_M_72h	MP29_C_72h	-2.01744	0.905436	6.15272e-05	0.00039469	1.716	1.896	2.187	2.357	1.029	1.097	1.994	2.693	1.563	1.123	1.985	1.706	0.408	0.585	0.432	0.399	0.877	0.85	3.084	1.898	2.014	1.14	1.175	1.15	0.845	0.795	0.836	1.239	1.119	0.873	2.194	2.405	2.343
TRINITY_DN13967_c0_g1_i1		MP29_M_72h	MP29_C_72h	-2.03333	4.66076	1.70479e-05	0.000120181	118.133	53.296	139.125	74.142	47.593	58.718	104.726	130.338	78.486	60.034	22.87	61.267	15.118	35.488	24.96	37.238	38.05	4.327	115.727	0	96.116	105.416	56.337	59.905	23.94	105.912	91.719	78.824	25.886	76.457	89.774	81.568	75.786
TRINITY_DN1397_c0_g1_i12	Laccase-11;	MP29_M_72h	MP29_C_72h	8.48995	4.01326	6.47513e-104	6.8462e-102	0.037	0.177	0	1.337	0.113	0.976	0	0.797	0.34	0.383	0.464	0.538	27.618	26.875	24.034	34.442	27.655	30.221	0.829	4.411	3.299	7.753	4.46	3.055	2.576	1.821	2.105	1.092	1.853	0.785	0	0.212	0.79
TRINITY_DN1397_c0_g1_i7	Laccase-11;	MP29_M_72h	MP29_C_72h	2.82115	2.81071	1.44034e-07	1.33882e-06	1.579	0.743	2.587	0	1.195	1.158	0.757	0.233	1.222	0	0.696	0.766	9.881	10.014	14.941	0	1.268	0	4.074	3.883	4.813	0	3.098	5.713	0.361	0.649	1.269	1.121	1.129	1.881	0.038	0.599	0.046
TRINITY_DN1397_c0_g2_i2	Laccase-4;	MP29_M_72h	MP29_C_72h	-3.0333	3.48129	1.53814e-22	3.64832e-21	15.083	16.198	17.849	9.201	7.761	9.419	9.266	11.503	9.638	5.76	5.713	5.702	2.347	2.29	1.333	3.631	3.852	2.136	0.829	2.006	1.72	2.126	1.684	1.846	14.686	12.485	13.969	4.279	4.11	5.585	1.948	2.986	3.542
TRINITY_DN1397_c1_g1_i1	Laccase-4;	MP29_M_72h	MP29_C_72h	-2.35613	1.0349	1.07962e-05	7.8443e-05	6.473	3.717	6.03	3.307	2.564	3.379	3.347	2.236	3.745	2.282	1.966	2.509	1.198	0.902	1.036	2.638	1.66	1.406	2.083	3.408	2.091	2.084	3.732	2.339	4.462	4.364	3.931	0.846	0	0.543	1.163	2.691	0.79
TRINITY_DN1397_c1_g1_i2	Laccase-4;	MP29_M_72h	MP29_C_72h	-2.4772	-0.0435872	0.00165423	0.00798223	1.36	2.518	2.252	0.519	1.683	2.558	2.279	0	3.222	0.968	1.437	0.721	0.346	0.536	0.222	1.718	0.913	1.035	3.958	0	0	1.088	0.749	1.073	1.865	1.737	1.733	0.777	1.514	1.484	3.358	1.824	2.064
TRINITY_DN13983_c0_g1_i36	Serine--tRNA ligase, chloroplastic/mitochondrial {ECO:0000305};	MP29_M_72h	MP29_C_72h	-9.84581	0.54115	3.18981e-08	3.19739e-07	0.402	0.688	2.261	0	0.462	0	0.685	0.486	0.131	0	0.621	0	0	0	0	0.218	0	0	0	1.531	0.37	0	0.686	0.116	0.629	0	0.392	0.994	0.348	1.377	0	0.802	0
TRINITY_DN14_c0_g1_i4	ABC transporter C family member 2;	MP29_M_72h	MP29_C_72h	3.20561	1.15395	3.99904e-06	3.09808e-05	0.164	0.084	0.037	0.158	0.105	0.13	0	0	0.428	0.173	0.306	0.246	0.852	1.096	0.728	0.508	0.356	0.85	1.3	0.183	0.632	0.082	0.146	0.522	0.186	0.283	0.072	0.374	0.066	0.136	0.17	0.065	0.827
TRINITY_DN14009_c0_g1_i13	2-alkenal reductase (NADP(+)-dependent);	MP29_M_72h	MP29_C_72h	3.71761	0.368264	0.00104133	0.00527266	2.027	0.13	0.456	2.656	0.567	2.057	0	0	0.524	0.958	0.343	1.077	13.784	13.169	7.057	9.718	8.867	11.988	3.095	2.686	1.622	16.039	18.006	11.793	1.793	3.014	0.784	7.24	5.013	3.685	3.632	4.036	2.11
TRINITY_DN14009_c0_g1_i6	2-alkenal reductase (NADP(+)-dependent);	MP29_M_72h	MP29_C_72h	2.08779	4.02464	4.61071e-34	1.57361e-32	14.827	14.088	13.298	14.302	18.713	15.33	14.394	20.605	17.531	16.439	16.323	15.255	63.659	55.406	59.802	59.517	50.319	46.611	52.507	47.088	48.455	66.211	64.716	79.867	23.136	25.222	23.255	39.998	45.432	33.569	35.978	28.823	34.686
TRINITY_DN14009_c0_g1_i8	2-alkenal reductase (NADP(+)-dependent);	MP29_M_72h	MP29_C_72h	4.44445	3.41727	3.23901e-43	1.39776e-41	0.813	1.459	1.517	1.214	0.767	1.521	0.507	0.019	0.629	0.201	1.883	1.15	28.828	25.096	28.069	21.336	20.305	20.51	17.157	6.881	12.544	16.758	19.202	20.561	2.051	2.826	3.157	12.375	5.625	9.406	4.757	5.298	6.647
TRINITY_DN14009_c0_g2_i1	2-alkenal reductase (NADP(+)-dependent);	MP29_M_72h	MP29_C_72h	4.56368	5.25929	7.73285e-252	2.67991e-249	9.139	9.024	8.813	16.713	12.295	12.737	6.454	10.959	5.849	8.206	6.872	6.378	215.224	213.449	206.304	219.009	211.137	181.65	107.12	78.343	91.63	268.601	276.997	292.1	20.147	20.418	21.068	108.523	108.218	100.659	60.871	52.542	50.406
TRINITY_DN14009_c0_g2_i2	2-alkenal reductase (NADP(+)-dependent);	MP29_M_72h	MP29_C_72h	4.90509	2.33292	1.6643e-06	1.35911e-05	0.429	3.03	0.279	2.093	0.392	5.237	7.032	0	2.907	2.008	2.337	3.577	35.375	35.512	40.197	66.803	64.662	40.89	1.623	3.117	4.922	20.876	30.326	10.401	9.491	5.327	6.386	28.419	10.196	19.606	4.067	6.957	6.526
TRINITY_DN14038_c0_g1_i1	Stress-response A/B barrel domain-containing protein At5g22580 {ECO:0000305};	MP29_M_72h	MP29_C_72h	-2.25827	2.00097	7.31914e-08	7.04231e-07	15.439	12.843	13.038	17.214	13.83	10.456	13.326	17.795	13.663	3.733	4.21	4.662	3.742	2.741	2.048	5.022	3.189	4.425	4.683	1.65	3.038	4.806	3.649	3.751	14.438	11.031	14.516	6.896	6.932	4.451	7.046	6.902	5.067
TRINITY_DN14042_c0_g1_i13		MP29_M_72h	MP29_C_72h	-2.9814	8.65198	2.78625225614339e-312	0	1072.67	1126.48	1105.17	1286.46	1199.94	1140.61	927.956	1192.43	964.792	505.253	489.435	506.575	136.027	146.628	134.595	328.071	287.214	214.53	325.525	302.243	296.482	650.628	688.656	428.817	638.382	603.11	575.952	214.36	125.356	180.18	252.497	233.977	236.97
TRINITY_DN14057_c0_g1_i22	Cytochrome P450 72A15;	MP29_M_72h	MP29_C_72h	5.91791	1.33449	0.000182219	0.00107801	0	0.112	0	0	0.628	0	0	0	0	0	0	0.128	2.248	2.132	2.973	0	0.32	0	0	0	0	0.246	0.977	2.175	0.165	0	0.083	2.046	1.881	0	0.643	0	1.106
TRINITY_DN14066_c0_g1_i2	Uncharacterized protein At4g06744;	MP29_M_72h	MP29_C_72h	-2.4338	1.59478	3.15992e-07	2.82992e-06	6.272	6.171	6.03	4.495	5.964	6.032	7.192	5.338	1.947	2.903	3.2	2.208	1.198	0.694	1.518	0.762	1.671	1.319	9.988	5.997	2.504	1.037	2.63	1.74	4.73	4.301	3.724	1.741	1.759	3.355	10.754	5.252	5.82
TRINITY_DN14066_c0_g1_i4	Uncharacterized protein At4g06744;	MP29_M_72h	MP29_C_72h	8.44754	-0.811648	3.7371e-07	3.31457e-06	0	0	0	0.062	0	1.21	0	4.823	2.968	2.008	2.059	2.089	0.877	1.596	1.394	2.626	3.556	4.25	2.29	2.394	3.201	4.621	0.988	2.388	0.948	1.486	2.507	0.246	1.881	4.325	0	3.713	4.146
TRINITY_DN14085_c0_g1_i10	Disease resistance protein RUN1 {ECO:0000305};	MP29_M_72h	MP29_C_72h	-3.01297	2.27256	2.12237e-15	3.6306e-14	57.528	48.715	41.896	49.179	40.817	35.153	4.709	10.716	5.919	3.706	4.971	2.016	7.176	5.543	5.281	18.552	11.071	25.567	24.878	16.221	13.633	2.649	5.209	5.23	4.802	8.969	9.409	6.492	1.768	12.14	7.528	7.362	7.093
TRINITY_DN14085_c0_g1_i12	Disease resistance protein RPV1 {ECO:0000305};	MP29_M_72h	MP29_C_72h	-2.43258	1.04957	1.36903e-05	9.80126e-05	22.149	14.442	21.795	23.723	23.012	22.156	7.459	6.836	5.064	4.235	4.98	4.69	2.693	2.96	4.985	16.023	7.42	14.941	26.685	17.31	13.263	5.494	3.41	8.565	2.989	6.394	6.696	9.316	6.5	11.645	5.164	7.252	7.549
TRINITY_DN14085_c0_g1_i14	Disease resistance protein RPV1 {ECO:0000305};	MP29_M_72h	MP29_C_72h	-2.84918	-0.138808	8.90695e-05	0.000557608	24.368	21.374	27.462	27.558	16.323	21.387	0.659	7.108	2.619	4.883	2.921	3.312	3.817	3.582	2.443	13.385	10.253	12.98	20.149	7.204	18.565	1.16	3.815	2.359	6.513	4.27	4.426	4.279	4.261	0.902	3.348	3.898	2.082
TRINITY_DN14107_c0_g2_i3	Probable carotenoid cleavage dioxygenase 4, chloroplastic;	MP29_M_72h	MP29_C_72h	-3.41532	0.156138	8.76151e-05	0.000548993	0.621	1.106	0.558	0.598	0.052	0.415	0.303	0	0.306	0.365	0.083	0.128	0.025	0.097	0.099	0.048	0.154	0	0	0	0	0.062	0.156	0.029	0.495	0.45	0.186	0.334	0	0.252	0	0.092	0.093
TRINITY_DN14114_c0_g1_i2	Probable xyloglucan endotransglucosylase/hydrolase protein 33 {ECO:0000303|PubMed:12514239};	MP29_M_72h	MP29_C_72h	-2.1988	1.42867	7.87946e-07	6.71896e-06	5.505	5.139	6.086	1.627	1.945	1.892	6.089	3.851	5.989	3.679	3.441	3.23	1.359	1.34	0.901	2.554	2.418	1.787	0.472	0.216	0	1.674	1.58	0.831	3.009	2.637	2.002	1.899	1.844	1.842	0	0.479	0.39
TRINITY_DN14125_c0_g1_i3	Ethylene-responsive transcription factor ERF026;	MP29_M_72h	MP29_C_72h	-2.2535	2.25493	4.19546e-05	0.000276669	6.564	7.072	7.408	5.603	6.025	4.407	0.294	0	0.533	1.041	1.345	1.013	0.667	1.401	2.381	14.268	17.129	15.595	2.232	5.738	3.092	2.803	6.082	3.702	1.927	1.821	1.372	1.092	1.891	1.939	0.861	0.857	0.483
TRINITY_DN1413_c0_g1_i8	Probable leucine-rich repeat receptor-like protein kinase At1g35710;	MP29_M_72h	MP29_C_72h	2.28608	2.94793	5.09892e-18	9.97104e-17	0.931	1.004	1.2	1.443	1.168	0.786	1.469	0	1.589	3.021	3.413	2.929	4.891	4.995	5.379	5.059	5.654	5.634	10.483	8.035	7.862	11.798	10.271	12.692	1.34	1.497	1.455	3.236	3.085	3.035	3.528	1.861	2.38
TRINITY_DN1413_c1_g1_i3	MDIS1-interacting receptor like kinase 2 {ECO:0000303|PubMed:26863186};	MP29_M_72h	MP29_C_72h	3.0831	2.83941	1.84658e-24	4.71785e-23	0.566	0.595	0.512	1.636	1.413	0.735	2.083	0	0.777	0.776	0.297	0.757	4.311	4.337	5.589	4.381	3.236	3.073	3.763	2.621	1.786	1.746	1.279	0.899	1.134	1.58	2.373	0.571	1.166	1.076	1.74	1.124	2.129
TRINITY_DN14141_c0_g1_i4	Cell division control protein 45 homolog;	MP29_M_72h	MP29_C_72h	-5.17363	-0.698578	0.000408823	0.00226491	1.086	0.827	0.391	0.237	0.427	0	0.16	0	0	0.137	0	0.274	0	0.049	0	0	1.766	0	1.657	0.032	0.936	0.123	0	0	0.196	0.837	0.031	0.816	0.978	0	0.322	2.396	0.483
TRINITY_DN14144_c0_g1_i1	G-type lectin S-receptor-like serine/threonine-protein kinase At1g61500;	MP29_M_72h	MP29_C_72h	2.51544	0.594574	0.000174957	0.00103811	1.662	2.593	0.819	3.905	2.058	3.716	1.326	0	2.331	1.086	2.625	1.524	10.696	7.98	10.055	3.534	3.686	6.964	5.259	3.667	6.697	0	2.745	0.329	3.535	4.73	2.352	2.745	2.333	7.563	3.027	1.714	1.738
TRINITY_DN14153_c0_g1_i2	U-box domain-containing protein 29;	MP29_M_72h	MP29_C_72h	-2.14833	6.29484	1.36645e-17	2.61741e-16	97.755	89.744	95.331	45.141	66.209	62.753	12.542	10.084	11.655	31.245	31.254	49.196	18.033	29.262	16.348	226.609	182.582	172.18	41.679	46.398	47.573	100.887	92.079	101.849	14.232	26.624	26.783	31.813	34.474	33.918	17.771	22.216	22.079
TRINITY_DN14161_c0_g1_i1	LOB domain-containing protein 33;	MP29_M_72h	MP29_C_72h	2.32561	-0.0635635	0.000520403	0.00281555	0.265	0.353	0.214	0.369	0.253	0.432	0.436	0.058	0.445	1.972	1.632	1.788	1.322	1.523	1.32	4.502	5.832	4.381	7.088	7.258	4.933	5.36	6.217	4.485	1	1.392	1.083	2.213	2.013	2.027	4.776	3.861	3.105
TRINITY_DN14183_c0_g1_i2	Probable inactive patatin-like protein 9;	MP29_M_72h	MP29_C_72h	-2.13643	1.72087	3.40705e-08	3.40602e-07	5.35	4.535	5.295	5.858	6.836	6.213	2.626	5.65	3.71	1.378	1.651	1.104	1.198	1.182	1.073	3.752	3.876	2.169	8.159	13.201	12.729	4.877	1.643	1.701	4.555	5.065	5.943	0.925	1.242	0.921	12.645	12.523	13.099
TRINITY_DN14183_c0_g1_i3	Probable inactive patatin-like protein 9;	MP29_M_72h	MP29_C_72h	-2.77521	1.63875	3.56741e-07	3.17359e-06	4.026	5.269	5.919	4.266	4.421	4.07	1.22	1.964	2.558	0.091	0.427	0.547	0.395	0.78	1.061	6.232	2.786	2.125	1.496	3.257	3.528	2.393	2.828	1.585	4.761	4.961	6.046	1.899	0.056	1.862	7.339	8.763	9.315
TRINITY_DN1419_c0_g2_i3	Glutamate receptor 2.7;	MP29_M_72h	MP29_C_72h	-5.48735	-0.820305	6.49804e-05	0.000415607	0.429	0.362	0.316	0.422	0.131	0.242	0	0.408	0.017	0	0	0	0	0	0.025	0	0.024	0.12	0	0	0	0	0	0	0	0.052	0	0	0.094	0	0	0	0.019
TRINITY_DN1419_c0_g2_i7	Glutamate receptor 2.7;	MP29_M_72h	MP29_C_72h	-2.27265	2.08345	1.32436e-05	9.50327e-05	2.474	2.128	1.898	1.618	1.543	2.471	0.507	0.097	0.533	0.52	0.862	0.164	0.618	0.524	0.21	0.048	0	0.022	0.069	0.022	0.022	0	0.01	0.077	0.237	0	0.279	0.187	0.301	0.01	0	0.332	0.381
TRINITY_DN14242_c0_g1_i1	Probable LRR receptor-like serine/threonine-protein kinase At3g47570;	MP29_M_72h	MP29_C_72h	2.63517	1.92559	1.81123e-11	2.41539e-10	4.738	4.535	3.592	4.548	3.593	2.912	7.166	5.202	4.487	3.25	3.487	4.608	25.432	29.945	23.985	18.855	25.308	15.366	12.382	8.811	7.132	4.498	3.951	3.625	8.533	6.667	4.849	9.158	4.731	5.149	10.035	7.556	7.14
TRINITY_DN14244_c1_g1_i1	Photosystem I reaction center subunit II, chloroplastic;	MP29_M_72h	MP29_C_72h	-2.39569	4.41301	3.01844e-48	1.43129e-46	87.073	93.322	83.81	53.894	45.727	45.989	42.745	52.635	47.004	21.067	14.56	20.757	14.723	18.164	17.051	38.157	27.346	25.948	28.377	28.753	24.892	52.338	51.981	37.826	35.657	35.06	34.294	47.139	30.438	33.23	20.788	21.157	23.288
TRINITY_DN14256_c0_g1_i9	ATP-dependent zinc metalloprotease FTSH 10, mitochondrial;	MP29_M_72h	MP29_C_72h	2.19872	4.91438	7.601e-42	3.17045e-40	7.14	5.827	5.37	1.495	7.621	2.549	7.29	5.474	3.606	1.506	0.807	1.633	28.841	28.787	26.625	7.503	9.495	5.645	0	0	7.459	0	2.277	7.646	7.08	3.223	9.296	4.869	18.286	4.296	6.829	3.216	5.55
TRINITY_DN14258_c0_g1_i1	Protein CHLOROPLAST IMPORT APPARATUS 2;	MP29_M_72h	MP29_C_72h	-2.32142	1.24638	0.000934634	0.00478146	5.277	3.968	3.164	4.468	5.825	6.533	5.385	9.714	9.307	5.166	4.294	3.394	1.087	1.133	0.259	1.259	1.067	0	0.794	1.154	2.145	1.253	1.372	0.87	3.246	3.223	3.023	4.309	4.007	5.12	2.516	1.723	1.422
TRINITY_DN14258_c0_g1_i17	Protein CHLOROPLAST IMPORT APPARATUS 2;	MP29_M_72h	MP29_C_72h	-2.82458	1.13588	2.65607e-05	0.000181279	2.073	2.704	1.21	2.006	2.965	2.532	2.759	5.698	2.567	0.794	1.744	1.277	0.21	0.171	0.457	0.073	0.071	0.12	0.506	0	0	0.246	0.364	0.416	0.773	0.544	1.341	1.318	2.21	0.495	0.123	0.498	0.958
TRINITY_DN14263_c0_g1_i2	Allene oxide synthase 3 {ECO:0000303|PubMed:12351632};	MP29_M_72h	MP29_C_72h	2.67335	5.15434	7.61901e-107	8.30591e-105	7.697	8.429	7.436	3.228	2.738	3.698	7.148	7.4	5.98	51.718	50.275	48.986	47.887	50.423	51.795	40.554	50.52	39.822	162.423	141.167	141.991	33.526	33.476	37.729	9.44	11.648	9.873	31.046	36.947	35.092	11.34	9.943	10.849
TRINITY_DN1427_c2_g1_i4	Protochlorophyllide reductase, chloroplastic;	MP29_M_72h	MP29_C_72h	-2.00233	4.31901	3.77156e-43	1.62258e-41	13.859	14.367	14.322	10.08	9.06	8.149	12.079	13.448	13.148	4.591	4.461	4.243	3.372	3.679	3.566	6.426	6.022	5.122	4.891	7	5.042	3.091	4.959	4.157	8.049	7.378	6.52	7.004	9.011	7.738	4.152	3.317	3.226
TRINITY_DN1427_c2_g1_i5	Pentatricopeptide repeat-containing protein At2g22070;	MP29_M_72h	MP29_C_72h	10.2588	0.926452	4.94445e-17	9.20107e-16	0	0	0	0	0	0	0	0	0	0.228	0.955	0.94	0.815	1.401	0.95	0	0	0	3.084	2.006	0	0	1.58	0	0	0	0	0	0	0	1.22	0	0.985
TRINITY_DN1429_c1_g1_i1	Geraniol 8-hydroxylase;	MP29_M_72h	MP29_C_72h	2.12409	3.4967	5.16229e-21	1.15884e-19	3.497	4.368	3.76	4.389	4.988	5.219	6.836	10.881	5.998	3.204	3.125	4.033	16.452	15.118	19.075	8.786	11.225	9.776	4.384	4.228	5.608	4.025	4.658	3.567	7.915	9.691	10.049	4.978	4.628	7.272	4.313	3.566	4.527
TRINITY_DN14305_c0_g1_i7	Leucine-rich repeat receptor-like protein kinase PEPR1;	MP29_M_72h	MP29_C_72h	-2.26592	0.306385	0.00146142	0.0071446	4.574	5	5.984	3.149	4.482	3.439	1.13	0	1.755	1.278	3.441	2.226	0.716	1.803	0.617	1.113	1.897	3.226	0	0	1.503	1.099	0.218	1.305	0.505	0.105	0.65	0.285	0	0.436	1.39	2.119	1.357
TRINITY_DN1433_c1_g1_i6	DNA mismatch repair protein MSH6;	MP29_M_72h	MP29_C_72h	-10.0991	0.786232	1.01316e-11	1.37495e-10	1.278	0.929	0.372	0.906	0.567	0.207	1.949	0	0.148	1.077	0	0.602	0	0	0	0	0	0.381	0	0	0	0	0.135	0	0.649	0.324	0.722	0.098	0	0	1.665	2.101	0.623
TRINITY_DN1433_c1_g1_i65	DNA mismatch repair protein MSH6;	MP29_M_72h	MP29_C_72h	-8.38762	1.1244	1.5009e-06	1.23141e-05	0.119	1.097	2.057	0	1.011	1.046	0	1.332	0.244	1.095	1.734	0.365	0	0	0.012	0	0	0.512	0.403	1.219	0	1.52	0.291	0	0.062	0.178	0.588	0.069	0	0	0	0.111	0.093
TRINITY_DN1433_c2_g1_i2	Copper transporter 1;	MP29_M_72h	MP29_C_72h	2.55573	1.59149	8.85261e-07	7.49415e-06	1.461	0.697	1.74	6.017	4.595	8.909	3.507	1.77	3.597	2.547	2.773	1.852	7.732	8.065	7.094	9.282	13.798	8.926	20.655	24.547	26.732	25.568	35.337	40.958	10.491	8.739	10.823	17.126	23.581	15.253	30.275	39.005	39.659
TRINITY_DN1433_c2_g1_i3	Copper transporter 1;	MP29_M_72h	MP29_C_72h	2.33237	2.64188	4.37063e-14	6.94735e-13	3.597	2.807	3.052	10.406	9.714	9.324	5.795	4.745	4.374	4.81	2.671	3.421	16.946	16.787	13.979	20.973	13.217	10.549	22.243	26.833	31.36	37.962	46.617	31.03	19.622	18.859	15.527	20.825	20.684	19.286	45.483	48.045	42.365
TRINITY_DN14337_c0_g1_i4	Heat stress transcription factor B-3;	MP29_M_72h	MP29_C_72h	2.00246	1.3505	0.000146296	0.000879011	22.168	10.399	20.306	6.667	23.491	12.115	9.898	14.761	8.783	36.174	23.612	15.958	78.284	71.743	55.262	88.622	76.1	56.572	82.736	73.123	57.45	34.769	30.991	31.282	23.703	29.952	32.654	43.136	29.968	40.502	25.773	26.879	21.884
TRINITY_DN14340_c0_g1_i7	Scopoletin glucosyltransferase;	MP29_M_72h	MP29_C_72h	4.39477	2.31111	8.42825e-24	2.09375e-22	1.525	1.803	1.061	2.806	6.941	1.892	0.632	1.828	0.917	0	1.586	0	29.063	26.375	36.582	18.068	9.044	9.438	6.156	18.497	12.174	17.302	9.731	30.431	3.916	1.936	2.342	3.413	17.185	10.395	7.528	4.423	4.183
TRINITY_DN1436_c2_g1_i8	Adenine phosphoribosyltransferase 3;	MP29_M_72h	MP29_C_72h	-2.08805	1.01005	0.000132517	0.000803447	1.525	2.565	2.531	2.595	1.735	1.841	1.967	1.954	2.261	1.324	0.881	1.049	0.358	0.56	0.617	1.162	0.936	1.537	1.68	2.427	2.058	0	1.144	1.092	3.566	2.868	2.445	1.928	2.069	1.755	2.951	1.834	1.887
TRINITY_DN14372_c0_g1_i11	High-affinity nitrate transporter 2.1;	MP29_M_72h	MP29_C_72h	-2.06204	2.25688	0.00034394	0.00193408	6.82	5.269	5.183	18.129	14.205	15.831	21.105	20.926	24.218	30.715	26.561	25.31	1.408	0.548	2.209	4.224	1.873	3.15	0	0	0	0	0	0	5.637	6.007	6.809	17.52	7.506	19.374	1.182	0.811	0.827
TRINITY_DN14372_c0_g1_i19	High-affinity nitrate transporter 2.1;	MP29_M_72h	MP29_C_72h	-2.25346	4.09601	1.33232e-38	5.17651e-37	25.719	25.584	26.718	51.052	51.761	46.516	67.189	84.646	63.295	95.03	120.675	99.085	5.842	5.604	4.861	10.396	8.807	10.495	1.139	0.787	0	1.499	2.433	1.17	42.026	47.754	36.471	56.13	61.94	63.716	3.102	4.331	2.566
TRINITY_DN14372_c0_g1_i2	High-affinity nitrate transporter 2.1;	MP29_M_72h	MP29_C_72h	-4.67038	1.34338	3.04129e-05	0.000205719	3.652	3.773	3.285	10.907	11.929	11.856	13.361	23.055	14.999	22.007	15.377	20.465	0.309	0.097	0	2.19	1.363	1.221	0	0	0	0	0	0	4.627	2.03	6.871	19.812	12.915	17.842	0	0	0.335
TRINITY_DN14373_c0_g1_i30	Serine carboxypeptidase-like 18;	MP29_M_72h	MP29_C_72h	3.38579	5.4854	1.21478e-202	2.95244e-200	16.142	14.916	14.164	23.31	22.122	31.195	21.764	23.93	22.289	12.815	11.138	11.888	156.308	156.106	159.148	229.319	231.514	217.592	172.941	142.343	149.678	212.567	223.404	191.846	57.773	55.007	54.701	66.479	52.985	52.642	59.831	64.696	70.942
TRINITY_DN1440_c0_g1_i8	Casparian strip membrane protein 1;	MP29_M_72h	MP29_C_72h	-8.54011	-0.687306	9.83049e-08	9.33547e-07	1.999	2.574	2.736	2.067	1.543	0.449	0	0	1.117	0	0	0	0	0	0	0	0.13	0	0	0	0	0	0	1.17	0.124	1.005	0	0	0	0	0	0.958	0
TRINITY_DN14412_c0_g1_i15	Cationic amino acid transporter 2, vacuolar;	MP29_M_72h	MP29_C_72h	-2.39439	4.99106	3.88551e-41	1.5865e-39	82.854	84.354	83.038	88.673	73.115	83.864	101.522	59.918	120.854	77.797	71.689	58.575	18.997	12.901	15.62	0	0	18.189	47.962	31.87	26.209	41.536	66.692	21.364	68.986	51.218	47.686	63.203	7.741	52.827	19.143	55.361	39.687
TRINITY_DN1443_c0_g1_i16	TMV resistance protein N;	MP29_M_72h	MP29_C_72h	-2.46729	1.61488	1.19714e-05	8.63675e-05	0.639	1.115	0.875	0.862	0.532	0.674	0.347	0.282	0.148	0.201	0.232	0.082	0.161	0.085	0.234	0.012	0.024	0.098	0.012	0.14	0.207	0.041	0.114	0.068	0.093	0.241	0.124	0.246	0.32	0.63	0.123	0.138	0.167
TRINITY_DN1443_c0_g1_i18	TMV resistance protein N;	MP29_M_72h	MP29_C_72h	-6.45596	0.502423	6.41963e-10	7.5702e-09	0.438	0.381	0.558	0.361	0.497	0.372	0	0	0.017	0	0	0	0	0.012	0	0	0.071	0.294	0	0	0.054	0.01	0	0.039	0.041	0	0.093	0	0	0.048	0	0.037	0.009
TRINITY_DN1443_c0_g1_i2	Disease resistance protein RUN1 {ECO:0000305};	MP29_M_72h	MP29_C_72h	-2.30505	1.92964	3.07736e-08	3.08963e-07	11.403	12.536	11.66	6.861	10.917	8.892	2.893	4.862	1.825	0.794	2.337	0.721	1.63	2.668	2.887	1.827	3.224	5.209	1.392	1.143	1.459	0.965	0.561	0.512	1.319	2.742	2.569	2.017	2.963	3.733	3.159	1.244	1.116
TRINITY_DN1443_c0_g1_i5	TMV resistance protein N;	MP29_M_72h	MP29_C_72h	-2.345	2.66419	8.53243e-14	1.34071e-12	1.689	2.082	1.973	1.68	1.535	1.348	0.605	0.457	0.384	0.566	0.529	0.173	0.432	0.317	0.382	0.157	0.296	0.436	0.069	0.313	0.468	0.175	0.229	0.261	0.361	0.45	0.361	0.403	0.489	0.941	0.312	0.286	0.474
TRINITY_DN1443_c0_g1_i8	TMV resistance protein N;	MP29_M_72h	MP29_C_72h	-5.95875	0.898942	6.42904e-06	4.81608e-05	0.612	0.409	0.772	0.589	1.09	0.665	0	0	0.035	0	0	0	0	0.024	0	0.085	0.427	1.068	0	0	0.131	0.021	0	0.068	0.103	0	0.175	0	0	0.058	0	0.046	0.019
TRINITY_DN14467_c0_g1_i1	Protein EXORDIUM-like 2;	MP29_M_72h	MP29_C_72h	3.78401	4.84468	1.00871e-120	1.27549e-118	3.296	3.885	4.392	4.257	4.473	2.843	0.507	0	0.489	0.73	0.779	1.332	53.259	52.665	53.288	30.594	23.423	18.113	2.416	6.374	6.12	5.884	9.637	4.205	4.802	5.16	4.509	5.44	3.367	3.985	6.63	7.298	8.246
TRINITY_DN145000_c0_g1_i1	Pathogenesis-related leaf protein 6;	MP29_M_72h	MP29_C_72h	-6.89178	-0.325128	2.75656e-08	2.78448e-07	3.798	3.494	4.234	5.058	3.017	2.1	3.525	3.714	3.841	0.064	0.658	0.265	0.074	0	0	0.484	0.308	0	0	0	0	1.622	2.828	0.822	1.103	0.534	0.65	0	0	0.087	6.866	10.32	8.274
TRINITY_DN14530_c0_g1_i1	Photosynthetic NDH subunit of subcomplex B 5, chloroplastic {ECO:0000303|PubMed:21785130};	MP29_M_72h	MP29_C_72h	-2.85701	0.467605	3.87873e-06	3.01028e-05	3.451	3.541	4.662	3.351	3.427	2.61	3.917	2.625	3.745	2.711	2.189	2.71	0.371	0.609	0.617	0.992	1.067	0.283	0	0.615	0.152	1.201	1.123	1.605	1.834	1.35	1.331	2.351	1.185	1.765	0.7	0.617	0.446
TRINITY_DN14531_c0_g1_i4	3-hydroxyisobutyryl-CoA hydrolase 1;	MP29_M_72h	MP29_C_72h	2.03253	3.39633	3.24891e-18	6.43267e-17	4.227	5.121	4.458	10.59	10.464	11.83	12.578	13.429	12.615	25.083	21.933	23.412	18.008	21.271	17.039	41.098	42.555	40.803	1.231	1.391	2.276	11.131	14.056	13.543	8.389	10.403	9.595	32.236	30.184	30.185	1.523	2.857	2.436
TRINITY_DN1455_c2_g1_i4	Cytochrome P450 CYP749A22;	MP29_M_72h	MP29_C_72h	3.16865	6.78781	2.31976e-280	9.50646e-278	71.606	66.465	70.028	53.586	54.464	45.713	99.332	110.589	90.647	125.882	120.861	134.376	620.722	638.191	601.391	513.884	547.591	514.48	285.917	277.2	261.463	133.685	118.964	94.879	171.815	179.746	168.241	261.165	244.918	272.22	107.158	98.937	107.748
TRINITY_DN1455_c2_g1_i7	Cytochrome P450 CYP749A22;	MP29_M_72h	MP29_C_72h	4.41332	0.62208	2.66551e-08	2.69688e-07	0.785	0.195	0.521	0.466	0.148	0.795	0	0	0	0	0.362	0.922	9.387	8.345	15.028	12.973	17.816	13.961	7.065	4.724	13.154	3.265	3.732	0	2.03	0.9	4.643	3.797	1.458	4.654	0	1.88	0.818
TRINITY_DN14583_c0_g1_i1	7-deoxyloganetin glucosyltransferase;	MP29_M_72h	MP29_C_72h	2.38477	0.988926	1.12872e-06	9.42437e-06	1.999	1.543	1.424	3.668	2.346	3.12	3.329	3.588	3.143	3.943	2.179	2.381	7.633	8.82	9.278	6.124	9.068	3.891	1.945	2.642	1.764	2.269	3.659	6.844	4.648	3.077	3.642	3.433	7.581	4.994	7.339	7.593	4.509
TRINITY_DN14583_c0_g1_i10	(R)-mandelonitrile beta-glucosyltransferase {ECO:0000305};	MP29_M_72h	MP29_C_72h	5.77944	5.84931	0	0	23.09	20.175	18.752	27.066	37.73	33.684	49.484	52.615	38.457	63.648	75.084	72.891	1040.77	1113.37	1199.15	792.616	736.799	623.799	365.973	237.22	306.685	227.651	227.958	345.345	152.121	187.512	169.613	242.159	347.727	267.303	276.88	226.246	268.867
TRINITY_DN1462_c1_g2_i1	COBRA-like protein 4;	MP29_M_72h	MP29_C_72h	-2.36187	2.36917	7.91043e-09	8.46902e-08	11.321	14.72	15.457	12.675	11.85	13.817	15.079	18.543	12.231	5.97	7.623	6.66	1.84	3.484	2.69	5.918	5.346	4.686	5.673	6.255	5.782	9.734	6.997	8.594	11.656	12.977	11.689	5.833	6.735	6.594	16.116	15.849	16.027
TRINITY_DN1462_c1_g2_i2	COBRA-like protein 4;	MP29_M_72h	MP29_C_72h	-3.36017	-0.61286	0.000150194	0.000901181	2.1	1.217	1.331	1.311	1.831	0.855	0.855	1.818	1.318	0.721	1.966	0.474	0.111	0.158	0.173	0.387	0.462	0.534	1.576	0.475	0.25	0.596	1.112	0.348	0.701	2.198	1.352	0.58	0	0	1.769	0.912	1.655
TRINITY_DN14629_c0_g1_i3	Protein STICHEL-like 2;	MP29_M_72h	MP29_C_72h	-5.33879	-0.167278	0.00162258	0.00784231	0.192	1.013	0.521	1.02	0.384	0.605	0.08	0.214	0	0.082	0.13	0.064	0.049	0	0	0	0.178	0	1.68	0.604	1.263	0.349	0.655	0.657	0.33	0.157	0.856	0.187	0	0	1.059	0.839	1.013
TRINITY_DN14637_c0_g1_i1		MP29_M_72h	MP29_C_72h	-2.71237	0.0880932	0.00146842	0.00717488	4.072	3.206	5.518	3.017	2.354	2.247	4.015	0	3.082	1.223	0.686	0.931	1.149	0.256	0.531	0.109	0.296	0.251	0	0	0	2.167	1.445	2.156	0.67	0.22	0.671	4.043	3.678	2.482	0.066	0.221	0.576
TRINITY_DN14642_c0_g1_i2	Putative cellulose synthase A catalytic subunit 11 [UDP-forming];	MP29_M_72h	MP29_C_72h	3.87411	2.76322	6.40545e-23	1.53816e-21	16.343	17.973	27.797	14.681	11.92	33.105	28.974	78.879	35.323	35.708	36.318	40.182	323.238	271.73	285.23	36.378	25.699	25.327	279.082	400.194	291.538	167.19	153.604	70.306	15.489	15.95	23.709	79.139	48.846	55.522	176.324	164.858	173.819
TRINITY_DN14642_c0_g1_i4	Putative cellulose synthase A catalytic subunit 11 [UDP-forming];	MP29_M_72h	MP29_C_72h	5.10076	2.00143	1.15178e-21	2.64861e-20	6.446	6.97	3.192	9.5	15.26	14.604	12.596	4.026	15.104	5.751	20.737	19.68	204.528	181.933	149.746	66.754	60.88	60.027	30.471	3.192	16.388	19.397	29.13	11.677	21.972	14.254	14.929	63.705	34.822	44.429	17.573	7.639	12.067
TRINITY_DN14648_c0_g1_i1	Receptor protein-tyrosine kinase CEPR2 {ECO:0000303|PubMed:25324386};	MP29_M_72h	MP29_C_72h	-2.3348	4.81919	1.11788e-14	1.84591e-13	13.01	14.665	14.285	11.602	12.888	14.258	13.183	9.87	9.839	6.262	5.62	5.931	3.533	3.082	1.69	1.513	3.675	1.853	8.377	5.015	6.653	2.885	4.834	3.896	10.326	3.82	8.037	10.732	9.039	8.591	9.013	5.989	7.521
TRINITY_DN14648_c0_g1_i4	Receptor protein-tyrosine kinase CEPR2 {ECO:0000303|PubMed:25324386};	MP29_M_72h	MP29_C_72h	-2.32071	5.00612	9.96445e-16	1.73414e-14	14.854	16.449	16.648	16.202	14.51	12.962	16.094	27.499	16.832	5.696	4.878	6.186	3.817	3.777	1.986	3.812	4.232	2.485	9.056	9.437	7.622	3.193	5.053	3.586	7.719	3.673	7.954	8.588	9.971	9.124	8.408	8.385	7.065
TRINITY_DN14659_c0_g1_i3		MP29_M_72h	MP29_C_72h	-2.20513	0.530654	0.00123372	0.00613669	0.502	0.781	0.726	0.22	0.759	0.449	0.32	1.361	0.899	0.21	0.473	0.365	0.21	0.073	0.148	0.351	0.356	0.131	0.311	0.744	0	0	0.437	0.077	0.247	0.45	0.444	0.295	0	0	0.378	0.295	0.79
TRINITY_DN1466_c0_g1_i1	Cytochrome P450 71AU50 {ECO:0000303|PubMed:25015725};	MP29_M_72h	MP29_C_72h	-2.45869	3.08882	4.43844e-06	3.41119e-05	10.153	10.288	10.721	10.362	11.65	9.972	14.055	12.515	13.846	4.199	5.435	2.171	0.716	2.887	2.06	7.697	2.833	1.057	7.1	3.57	4.225	9.211	8.473	13.562	6.08	5.379	2.92	4.309	4.374	3.229	15.757	10.412	6.238
TRINITY_DN1466_c0_g1_i10	Cytochrome P450 71AU50 {ECO:0000303|PubMed:25015725};	MP29_M_72h	MP29_C_72h	11.4689	2.11992	1.1753e-39	4.66984e-38	0	0	0	0	0	0	0	0	0	0	0	0	5.249	5.531	5.157	0.496	0.853	1.613	0	1.327	0.632	0.359	0.27	0.213	0.041	0	0.072	1.662	0	0.679	0.549	0.359	1.153
TRINITY_DN1466_c0_g1_i11	Cytochrome P450 71AU50 {ECO:0000303|PubMed:25015725};	MP29_M_72h	MP29_C_72h	10.4559	4.47977	9.9382e-166	1.78834e-163	0	0.112	0	0	0.07	0	0	0	0.052	0	0	0.766	63.783	50.094	55.546	4.151	3.959	4.664	2.67	6.083	3.974	2.731	0.79	3.432	0.072	0.754	0.124	2.902	4.176	4.548	2.904	1.917	1.794
TRINITY_DN1466_c0_g1_i12	Cytochrome P450 71AU50 {ECO:0000303|PubMed:25015725};	MP29_M_72h	MP29_C_72h	5.46492	5.24797	1.8332e-157	3.15709e-155	1.306	0.892	1.21	1.592	1.116	0.976	3.409	3.685	3.335	2.921	0.074	3.485	55.717	44.868	51.215	18.455	23.138	23.932	32.818	28.829	32.83	11.583	11.883	11.223	3.514	3.736	3.147	15.897	20.374	20.188	8.616	9.878	10.877
TRINITY_DN1466_c0_g1_i2	Cytochrome P450 71AU50 {ECO:0000303|PubMed:25015725};	MP29_M_72h	MP29_C_72h	10.3413	6.16479	1.31895e-16	2.40343e-15	0.009	0.195	0.009	0.194	0.07	0.009	0.196	0	0.009	0.949	2.847	0.173	83.026	93.184	88.069	24.131	18.136	13.176	14.58	9.599	6.207	1.078	0.655	0.348	0.021	0.304	0.031	11.854	3.386	2.86	2.951	1.161	0.995
TRINITY_DN1466_c0_g1_i3	Cytochrome P450 71AU50 {ECO:0000303|PubMed:25015725};	MP29_M_72h	MP29_C_72h	2.95447	6.05339	8.79908e-168	1.6144e-165	16.671	18.159	17.198	17.487	15.294	18.328	22.663	22.122	22.035	6.599	6.594	5.237	124.293	137.418	140.999	27.496	28.058	24.641	60.021	50.097	48.543	21.307	19.16	20.349	8.141	7.347	9.739	35.276	30.73	35.625	27.825	27.699	30.484
TRINITY_DN1466_c0_g1_i7	Cytochrome P450 71AU50 {ECO:0000303|PubMed:25015725};	MP29_M_72h	MP29_C_72h	13.9034	4.54439	2.57107e-238	7.67807e-236	0	0	0	0	0	0.078	0	0	0.148	0	0.148	0	43.131	45.368	47.217	4.308	8.499	4.871	7.917	9.513	6.348	2.331	2.006	1.933	0.268	0.492	0.124	3.836	6.086	4.567	2.856	1.705	1.766
TRINITY_DN1466_c0_g1_i8	Cytochrome P450 71AU50 {ECO:0000303|PubMed:25015725};	MP29_M_72h	MP29_C_72h	7.0451	5.07354	1.76676e-22	4.18705e-21	0.676	0.121	0.158	0.457	1.064	0.372	1.869	1.789	1.964	2.172	0.093	2.701	45.404	39.849	45.219	18.395	21.657	21.796	27.64	19.899	32.351	7.188	8.712	6.303	2.772	3.014	2.899	17.087	16.179	16.659	7.689	9.758	11.649
TRINITY_DN14818_c0_g1_i1	Probable aspartic proteinase GIP2 {ECO:0000305};	MP29_M_72h	MP29_C_72h	3.35596	5.33905	1.40222e-67	9.17541e-66	28.705	39.403	26.392	10.503	17.919	26.71	7.566	0	4.819	24.992	19.708	18.02	295.447	332.082	330.473	110.152	130.307	100.862	13.832	24.062	15.963	23.771	23.433	16.153	11.676	11.24	8.006	25.635	37.173	22.583	20.751	25.128	23.26
TRINITY_DN14828_c0_g1_i3		MP29_M_72h	MP29_C_72h	3.56057	5.56561	4.86713e-27	1.34941e-25	9.806	8.094	4.318	12.499	10.124	10.007	3.561	0	4.793	19.424	15.21	21.04	92.315	91.393	78.038	75.492	57.36	49.63	6.812	9.48	7.285	22.19	26.666	11.126	6.122	4.626	6.83	12.06	7.073	9.153	16.845	16.07	17.069
TRINITY_DN14828_c0_g1_i4		MP29_M_72h	MP29_C_72h	4.36248	0.0153668	0.00155649	0.00755803	0	0.028	0.14	0.141	0.009	0.398	0	0	0	0.018	0.083	0.858	1.569	1.559	0.58	0.617	2.169	1.057	0	0.453	0	0.246	0.073	0.271	0.206	0	0.113	0.59	0.931	0.039	0	0.092	0.13
TRINITY_DN14837_c0_g1_i1	Annexin-like protein RJ4;	MP29_M_72h	MP29_C_72h	-2.89285	0.494977	0.000361596	0.00202384	2.127	3.16	3.713	3.307	4.831	4.442	2.564	0	1.667	0.493	0	0.456	0.766	0.183	0.234	0.097	0.901	0.599	7.146	6.018	4.149	6.962	7.236	7.472	1.082	1.12	0.939	1.151	0.63	0.204	4.303	5.326	3.421
TRINITY_DN14837_c0_g1_i2	Annexin-like protein RJ4;	MP29_M_72h	MP29_C_72h	-3.87726	0.300451	0.000959943	0.00489902	2.611	1.989	1.61	2.472	1.683	1.167	1.522	3.608	1.048	0.064	0.519	0	0	0.305	0.123	1.053	0	0.251	0	0.971	0.969	1.068	0.946	0.512	1.02	1.172	1.486	0	0	0.388	1.163	1.64	1.348
TRINITY_DN14849_c0_g1_i9	Pentatricopeptide repeat-containing protein At4g14190, chloroplastic;	MP29_M_72h	MP29_C_72h	6.36876	-0.347741	6.5525e-06	4.90241e-05	0	0.028	0	0	0	0	0	0	0	0	0	0.164	0.457	1.182	0.716	0.496	0.676	0.676	0.495	0.852	0	1.325	0.915	1.044	0.103	0	0	0	0	0	0	0	0.167
TRINITY_DN14849_c1_g1_i5		MP29_M_72h	MP29_C_72h	5.17233	0.931484	3.68934e-13	5.53825e-12	0.539	0.149	0.298	0.255	1.038	1.158	0.08	0	0.89	2.072	5.704	2.628	11.524	10.733	15.46	0.242	1.648	2.528	8.676	3.926	7.372	2.074	3.108	2.533	0.618	1.319	1.156	1.151	0	1.571	1.154	0.442	0.149
TRINITY_DN14870_c0_g1_i2		MP29_M_72h	MP29_C_72h	2.61762	1.77999	3.23576e-11	4.23857e-10	1.36	1.366	1.768	4.935	4.482	2.757	4.745	4.502	4.452	6.335	5.722	7.354	8.942	9.393	9.081	26.346	31.317	24.88	14.936	14.226	14.156	24.346	24.681	22.63	3.154	2.585	3.384	8.302	12.924	6.758	4.076	2.654	3.867
TRINITY_DN14881_c0_g1_i1		MP29_M_72h	MP29_C_72h	-3.19218	2.28294	7.92279e-15	1.31795e-13	4.054	6.236	4.821	3.791	2.067	3.88	3.391	5.144	3.562	8.361	6.714	7.847	0.506	0.475	0.679	0.956	1.541	1.842	1.795	1.251	0.74	2.403	2.557	1.237	3.823	2.449	3.394	2.39	1.42	2.599	1.504	1.898	1.989
TRINITY_DN14882_c0_g1_i1	Thioredoxin M-type, chloroplastic;	MP29_M_72h	MP29_C_72h	-4.25791	1.75768	5.02444e-13	7.46262e-12	6.281	5.502	7.249	2.674	3.191	3.171	3.561	3.131	2.479	1.67	1.53	1.195	0.136	0.475	0.37	0.871	0.237	0.196	0	0	0.632	1.006	0.946	1.605	0.804	1.183	0.908	2.095	3.922	2.201	0.057	0.424	0.456
TRINITY_DN1492_c0_g2_i1	Putative receptor protein kinase ZmPK1;	MP29_M_72h	MP29_C_72h	-2.82002	-0.407075	0.000427886	0.00235981	8.217	5.567	7.091	5.621	3.593	2.013	4.148	0	3.265	0	1.131	0.411	0.778	0.743	1.382	3.897	1.766	0.752	4.154	2.06	0	1.427	0.707	0.503	2.174	2.815	3.415	4.486	2.653	2.308	2.639	1.419	3.152
TRINITY_DN14928_c0_g1_i2	Photosystem I reaction center subunit XI, chloroplastic;	MP29_M_72h	MP29_C_72h	-2.34523	4.62846	1.74472e-73	1.24465e-71	56.98	54.95	55.185	27.664	29.307	30.426	34.004	18.417	32.425	12.213	12.066	10.739	10.696	10.733	11.413	22.026	17.579	13.263	21.173	19.996	22.801	26.277	29.39	16.047	20.137	19.633	17.849	37.666	23.045	28.227	11.406	13.536	14.047
TRINITY_DN14930_c0_g1_i38	Long chain acyl-CoA synthetase 1;	MP29_M_72h	MP29_C_72h	2.47405	3.37429	1.99681e-19	4.19092e-18	5.916	4.07	6.086	5.146	5.119	2.186	4.86	6.214	5.474	4.71	7.373	5.584	27.494	27.532	34.411	17.015	18.385	24.521	1.082	1.974	4.388	2.464	2.464	2.687	9.131	7.483	8.099	5.676	7.751	8.659	4.918	4.257	5.039
TRINITY_DN14930_c0_g1_i6	Long chain acyl-CoA synthetase 1;	MP29_M_72h	MP29_C_72h	10.2341	0.902027	2.67759e-19	5.57596e-18	0	0	0	0.22	0.044	0.069	0.053	0	0	0	0	0	1.791	1.754	2.085	1.706	0.723	0.763	0	0	0	0	0	0	0.072	0	0	0.069	0.724	0.339	0	0	0
TRINITY_DN14930_c0_g1_i61	Long chain acyl-CoA synthetase 1;	MP29_M_72h	MP29_C_72h	10.4696	1.133	2.31739e-20	5.04674e-19	0	0	0	0	0.026	0	0	0	0	0.265	0	0	1.927	1.584	2.455	1.997	1.956	1.896	0	0	0.218	0.103	0	0	0.144	0	0.072	0.069	1.213	0.058	0	0	0
TRINITY_DN14930_c0_g1_i8	Long chain acyl-CoA synthetase 1;	MP29_M_72h	MP29_C_72h	5.305	-0.0470536	0.000379287	0.002114	0	0	0.074	0	0	0	0	0	0	0	0	0	0.976	0.926	1.431	0.557	0.865	0.774	0	0	0	0	0	0	0	0	0.052	0.039	0	0	0.047	0	0.065
TRINITY_DN14930_c0_g1_i92	Long chain acyl-CoA synthetase 1;	MP29_M_72h	MP29_C_72h	11.6319	2.28286	0.000739593	0.00387269	0	0	0	0	0	0	0	0	0	0	0	0	4.187	10.867	0	0	1.043	0	0	0	0	0	0	0	0	0	0	0	0	0	0	0	0
TRINITY_DN14933_c0_g1_i13	Sedoheptulose-1,7-bisphosphatase, chloroplastic;	MP29_M_72h	MP29_C_72h	-3.52083	0.540876	5.29251e-05	0.000343035	3.177	1.738	1.61	0.132	1.447	0.164	0.427	0.554	1.379	0.812	0.566	0	0.086	0.134	0.358	0	0.877	0	0.921	0	0.174	0	0.79	0.29	0.258	0.879	0	0.364	2.606	1.842	0.057	0	0
TRINITY_DN14933_c0_g1_i17	Sedoheptulose-1,7-bisphosphatase, chloroplastic;	MP29_M_72h	MP29_C_72h	-4.96634	1.73962	2.62269e-07	2.36805e-06	4.985	5.204	5.956	3.985	2.136	3.076	3.498	2.256	1.292	0.009	0.473	1.204	0.235	0.268	0	0.545	0.012	0.327	0.012	0	0	3.286	1.539	1.431	1.031	0.314	0.722	1.485	0.019	0.194	0	0.359	0.195
TRINITY_DN14952_c1_g3_i1	Heavy metal-associated isoprenylated plant protein 31 {ECO:0000303|PubMed:21072340, ECO:0000303|PubMed:23368984};	MP29_M_72h	MP29_C_72h	-2.66613	0.519164	7.85726e-06	5.8097e-05	4.3	4.786	6.151	3.501	3.017	3.094	2.03	1.974	1.545	0.228	0.176	0.274	0.704	0.999	0.654	1.852	1.185	0.283	0.84	1.931	1.601	1.078	1.622	0.88	6.163	4.207	5.582	1.18	0.263	0.979	4.426	4.349	6.024
TRINITY_DN14993_c1_g1_i1	Brassinosteroid-responsive RING protein 1 {ECO:0000303|PubMed:12012249};	MP29_M_72h	MP29_C_72h	-2.43272	3.73055	7.95071e-35	2.77943e-33	59.482	63.314	53.054	46.953	33.458	42.654	22.369	15.159	22.708	50.304	45.165	45.601	11.314	10.696	10.315	49.013	50.971	45.663	17.1	11.152	21.211	25.589	23.558	20.677	32.854	41.172	31.323	29.521	27.315	30.573	17.28	14.218	13.034
TRINITY_DN14993_c1_g1_i2	Brassinosteroid-responsive RING protein 1 {ECO:0000303|PubMed:12012249};	MP29_M_72h	MP29_C_72h	-2.44273	4.10382	9.70708e-39	3.7978e-37	77.066	78.732	71.991	50.375	50.331	52.159	14.171	10.356	13.689	80.179	69.797	89.113	15.205	14.461	11.943	156.175	127.498	115.608	31.553	22.368	32.754	79.005	87.921	56.125	38.852	32.537	39.721	43.49	35.903	37.147	17.081	22.391	23.325
TRINITY_DN1501_c1_g1_i2	Formamidase;	MP29_M_72h	MP29_C_72h	-2.05113	2.38878	7.27135e-08	6.99992e-07	8.537	5.79	5.826	0.915	5.607	4.969	8.804	3.335	5.806	3.642	1.131	4.462	1.47	1.986	1.394	1.416	0.605	0.316	0	1.154	0.065	0.934	0.468	0.048	2.504	2.575	2.961	0.187	2.728	0.01	1.466	0.71	1.171
TRINITY_DN15018_c0_g3_i1	UDP-glycosyltransferase 79B6;	MP29_M_72h	MP29_C_72h	-2.52872	1.17251	3.01909e-06	2.3833e-05	2.803	2.063	2.717	1.416	1.683	1.625	1.487	0.496	0.934	1.177	0.918	1.031	0.259	0.548	0.506	0.617	1.055	1.199	0.345	0.475	0.283	0.349	0.437	0.957	1.061	1.559	1.31	1.239	1.693	1.164	0.785	0.313	1.116
TRINITY_DN1502_c0_g1_i45	G-type lectin S-receptor-like serine/threonine-protein kinase At2g19130;	MP29_M_72h	MP29_C_72h	-11.0551	1.71888	1.4999e-18	3.0291e-17	1.954	2.379	5.081	3.351	4.499	2.903	3.552	2.47	5.518	0.392	1.873	2.765	0	0	0	0	0	0	1.611	0	3.408	0	0	0	1.35	0	0	0	0	0	0.312	1.023	1.19
TRINITY_DN1502_c1_g1_i2	G-type lectin S-receptor-like serine/threonine-protein kinase At2g19130;	MP29_M_72h	MP29_C_72h	-2.43289	1.3113	0.000319586	0.00180654	4.72	4.154	3.741	3.105	3.976	3.405	1.638	3.209	1.336	1.835	1.697	1.241	0.296	0.719	1.345	2.324	2.525	0.403	3.337	2.793	1.459	1.633	2.318	1.614	1.876	1.748	0.98	0	0.903	1.008	3.887	3.621	2.947
TRINITY_DN15034_c0_g1_i15	Major strawberry allergen Fra a 1.07 {ECO:0000305};	MP29_M_72h	MP29_C_72h	2.10353	9.21555	3.37333e-97	3.27097e-95	895.23	943.45	1057.55	670.832	702.396	612.929	971.102	1101.2	784.641	2071.71	1186.41	1813.11	4268.42	3916.95	4155.03	3308.93	3191.33	2718.24	1151.43	880.123	897.612	1382.32	1356.65	1876.28	2321.24	2804.78	1816.02	1855.54	3702.59	2162.84	1080.85	1037.33	948.058
TRINITY_DN15034_c0_g1_i19	Major strawberry allergen Fra a 1.07 {ECO:0000305};	MP29_M_72h	MP29_C_72h	2.37904	1.1573	0.000247011	0.00142498	4.528	1.236	3.266	0.475	0.82	1.625	2.555	4.006	3.588	4.783	2.55	3.887	15.452	19.053	12.56	26.927	15.777	11.933	22.117	9.976	13.622	9.057	8.119	8.449	4.225	3.59	1.723	10.063	16.564	13.119	1.901	6.911	5.132
TRINITY_DN15034_c0_g1_i5	Major strawberry allergen Fra a 1.08 {ECO:0000305};	MP29_M_72h	MP29_C_72h	2.79788	7.16365	1.13889e-135	1.65221e-133	1052.73	958.505	1098.83	976.654	832.826	874.105	955.408	1248.01	1020.83	2261.07	2558.07	2056.31	6716.86	6751.38	7209.66	6988.19	6179.65	5261.69	2426.52	1740.66	1791.91	1355.94	1450.87	1686.16	1974.58	2108.04	2121.62	3066.32	3233.23	2791.65	1765.25	1606.88	1501.84
TRINITY_DN1504_c0_g1_i13	Probable inactive receptor kinase At5g10020;	MP29_M_72h	MP29_C_72h	-8.50936	-0.712553	1.34263e-05	9.627e-05	0.694	0.242	1.312	0.009	0.419	0.043	0	0.895	0	0	0	0	0	0	0	0	0.178	0.556	0	0.345	0	0	0.312	0	0.412	0.314	1.125	0.187	0	0.756	0	1.235	0.53
TRINITY_DN15049_c0_g1_i2	Protein PROTON GRADIENT REGULATION 5, chloroplastic;	MP29_M_72h	MP29_C_72h	-4.50753	0.884784	3.41438e-09	3.79066e-08	5.916	5.344	4.625	4.565	4.499	5.323	1.193	0.564	1.406	3.605	2.782	3.567	0.346	0.28	0.049	0.145	0.367	0.109	0.15	0	0	1.53	1.903	1.141	1.134	1.287	1.455	3.984	3.603	2.967	0	0.111	0.297
TRINITY_DN15055_c0_g1_i77	Extracellular ribonuclease;	MP29_M_72h	MP29_C_72h	-7.94165	-1.2237	3.17435e-05	0.000214101	0.456	0.511	0.14	0.325	0.009	0.441	0	0	0.611	0.164	0	0.374	0	0	0	0.29	0	0	0.38	0	0	0	0	0.164	0	0.398	0.155	0.787	0.179	0.679	0	0.037	0.019
TRINITY_DN15071_c0_g1_i1	Casparian strip membrane protein 1;	MP29_M_72h	MP29_C_72h	-2.56713	2.09651	1.68639e-05	0.000118988	20.479	9.879	11.13	13.247	20.945	18.389	10.646	0	10.372	0	0	0	1.099	3.228	2.64	3.352	8.298	0	0	6.385	3.67	9.509	4.148	4.34	14.284	7.284	6.077	3.522	0.941	0.669	12.702	14.541	15.581
TRINITY_DN15071_c0_g1_i2	Casparian strip membrane protein 1;	MP29_M_72h	MP29_C_72h	-2.60413	1.75421	0.001984	0.00937843	8.409	12.927	11.679	14.962	4.482	9.03	0.668	14.411	4.872	1.333	1.614	1.989	3.977	0.682	0.728	6.438	1.031	7.029	9.954	2.006	0.817	0	3.711	1.547	3.215	8.843	11.215	0.236	0	2.453	11.397	11.739	9.566
TRINITY_DN15077_c0_g1_i1	Fasciclin-like arabinogalactan protein 11;	MP29_M_72h	MP29_C_72h	-2.79856	2.80463	2.04356e-22	4.83285e-21	22.387	23.354	24.047	22.025	22.445	18.734	21.248	19.875	20.857	9.694	11.194	11.46	3.78	2.96	3.245	9.488	9.957	7.64	6.985	6.935	7.481	9.817	10.843	7.414	21.405	24.73	24.709	7.761	6.227	7.99	24.713	26.031	25.538
TRINITY_DN15083_c0_g1_i19	Xyloglucan endotransglucosylase/hydrolase 2 {ECO:0000250|UniProtKB:Q38857};	MP29_M_72h	MP29_C_72h	-2.64804	3.90723	1.86429e-11	2.48497e-10	26.751	23.883	25.954	30.39	30.118	35.023	1.495	0	2.619	7.476	5.945	6.387	5.657	4.398	2.097	50.804	45.708	49.554	19.907	17.537	14.918	13.821	12.777	6.438	8.121	11.585	9.45	15.326	14.617	9.134	1.305	1.511	0.456
TRINITY_DN15083_c0_g1_i23	Xyloglucan endotransglucosylase/hydrolase 2 {ECO:0000250|UniProtKB:Q38857};	MP29_M_72h	MP29_C_72h	-2.64608	0.331333	0.000141322	0.000852343	3.086	4.145	2.159	3.87	3.34	3.206	0	0	0.489	0.895	2.727	3.476	0.272	0.609	0.592	4.575	5.417	8.631	2.083	2.567	2.319	3.81	3.088	9.734	0.814	0.816	1.579	1.899	2.549	1.338	1.655	1.161	1.553
TRINITY_DN15083_c0_g1_i46	Xyloglucan endotransglucosylase/hydrolase 2 {ECO:0000250|UniProtKB:Q38857};	MP29_M_72h	MP29_C_72h	-2.40775	1.76037	1.09331e-06	9.14777e-06	11.531	7.797	9.148	4.266	5.764	8.27	1.611	2.13	0.733	2.474	2.244	1.998	1.149	1.645	2.554	4.938	10.064	12.064	0	5.198	2.123	5.381	2.901	10.827	2.442	0.963	5.293	0.738	1.27	2.046	0	1.603	2.129
TRINITY_DN151_c0_g1_i10	Pentatricopeptide repeat-containing protein At2g29760, chloroplastic;	MP29_M_72h	MP29_C_72h	10.4651	1.13072	0.00114069	0.00572417	0	0	0	0	0.009	0	0	0	0	0	0	0	2.433	2.534	0	0	0.178	0	16.835	9.157	20.438	7.301	14.929	11.561	0.546	0.126	0	0	0	0	14.537	18.042	8.702
TRINITY_DN151_c0_g1_i2	Pentatricopeptide repeat-containing protein At2g29760, chloroplastic;	MP29_M_72h	MP29_C_72h	4.44908	3.11075	2.79422e-05	0.000190291	0.721	0.418	0.019	0.554	0	0.458	0.205	1.332	0.498	0.657	0.408	0.484	10.153	8.576	6.934	1.464	1.778	1.776	118.857	111.432	100.602	43.631	57.689	61.79	1.041	0.68	0.598	0.6	2.276	0.058	37.113	56.006	47.775
TRINITY_DN151_c0_g1_i5	Pentatricopeptide repeat-containing protein At2g29760, chloroplastic;	MP29_M_72h	MP29_C_72h	4.64601	2.33813	7.24203e-24	1.80466e-22	0.164	0.112	0.177	0	0.262	0	0.498	0.253	0.349	0.283	0.362	0.137	3.471	3.07	4.898	0.424	0.794	0.371	8.987	26.122	24.228	19.52	12.475	33.988	0	0	0.382	1.092	2.417	1.115	6.677	6.266	13.991
TRINITY_DN15108_c0_g1_i1	Putative UDP-glucose flavonoid 3-O-glucosyltransferase 3 {ECO:0000250|UniProtKB:Q2V6K0};	MP29_M_72h	MP29_C_72h	2.12468	5.67987	1.72408e-75	1.27195e-73	89.419	91.937	102.757	99.334	85.681	88.358	74.666	76.478	75.09	70.065	80.453	61.112	404.201	427.922	394.347	188.875	236.03	214.312	115.382	101.941	131.047	152.702	154.342	116.832	165.467	147.533	153.549	150.852	131.517	179.056	137.887	111.349	131.426
TRINITY_DN15159_c1_g1_i1		MP29_M_72h	MP29_C_72h	10.1212	0.791775	6.45223e-17	1.19357e-15	0	0	0	0	0.427	0.346	0	0	0.393	5.057	3.014	5.858	6.67	9.807	7.057	15.563	11	12.217	47.732	70.017	58.767	31.462	36.054	28.372	10.491	8.854	13.227	1.013	5.013	1.387	4.048	5.234	6.108
TRINITY_DN15159_c1_g1_i2		MP29_M_72h	MP29_C_72h	10.4685	3.62128	7.70139e-124	1.01023e-121	0.055	0.065	0	0.642	0.14	0.855	1.682	0	2.043	14.367	13.355	16.87	68.118	63.787	63.319	85.016	61.058	39.364	200.857	283.154	284.145	147.372	156.12	121.347	29.897	25.902	28.764	13.132	8.221	11.772	22.16	24.096	25.752
TRINITY_DN15161_c0_g1_i11	Toll/interleukin-1 receptor-like protein;	MP29_M_72h	MP29_C_72h	-2.23891	-0.0396015	0.000658456	0.00348456	4.875	6.31	4.532	6.245	8.502	6.351	0.872	0	0.943	5.084	2.319	3.12	1.161	1.06	1.086	17.657	12.043	6.79	0	0.14	1.339	4.364	5.936	4.911	3.638	1.308	3.405	3.433	4.995	1.125	1.173	2.801	4.36
TRINITY_DN15161_c0_g1_i2	Toll/interleukin-1 receptor-like protein;	MP29_M_72h	MP29_C_72h	-2.20964	1.44717	1.14436e-06	9.54078e-06	16.124	13.243	16.202	10.89	8.048	8.97	1.576	0.476	1.371	0.602	1.373	1.661	2.717	2.826	4.207	27.217	34.636	26.177	3.705	3.138	1.339	1.725	3.618	5.926	4.905	2.721	3.415	2.833	2.38	1.881	5.363	6.174	3.886
TRINITY_DN15180_c0_g1_i1	Peroxidase 5 {ECO:0000250|UniProtKB:P22195};	MP29_M_72h	MP29_C_72h	7.89366	7.25777	0	0	1.653	1.914	1.266	0.695	1.352	2.083	1.958	1.527	1.912	2.419	2.819	3.914	385.897	380.288	378.345	161.379	138.735	121.667	0.541	0.496	1.437	2.505	2.027	1.759	5.246	6.164	4.911	2.017	3.367	3.394	2.024	2.009	2.315
TRINITY_DN15180_c0_g1_i3	Peroxidase 1;	MP29_M_72h	MP29_C_72h	10.2133	0.881543	1.13218e-17	2.17759e-16	0	0	0	0	0	0	0	0	0	0	0	0	8.609	6.761	10.722	0.387	0	0.12	0	0	0	0	0	0.039	0.124	0	0.237	0.472	0	0	0.407	0	0.26
TRINITY_DN15180_c0_g1_i4	Peroxidase 5 {ECO:0000250|UniProtKB:P22195};	MP29_M_72h	MP29_C_72h	9.09239	-0.204539	1.4404e-09	1.65748e-08	0	0	0	0	0	0	0	0	0	0	0	0	1.717	1.754	2.418	0.218	0.628	2.757	0	0	0	0	0	0	0	0	0	0	0	0	0	0	0.074
TRINITY_DN15180_c1_g1_i2	Acyltransferase Pun1 {ECO:0000305};	MP29_M_72h	MP29_C_72h	-5.28497	0.0701929	0.000220813	0.00128507	1.598	1.942	1.173	2.331	2.564	1.711	1.807	6.505	2.087	2.355	2.17	1.314	0.111	0	0	0.678	0.261	0.163	0.84	0.938	0.436	0.585	0.187	0	1.185	1.224	2.074	0.669	0.386	0	1.239	0.138	0.716
TRINITY_DN15187_c0_g1_i1	Disease resistance protein TAO1 {ECO:0000305};	MP29_M_72h	MP29_C_72h	-2.3787	0.786918	4.14009e-06	3.19853e-05	15.95	12.908	12.386	17.768	8.432	17.507	3.116	2.791	2.322	2.656	6.075	2.044	2.866	2.315	2.653	2.687	4.196	5.613	7.744	9.955	14.842	2.126	2.693	3.335	3.679	4.04	6.995	4.84	0.969	1.93	1.996	5.547	5.82
TRINITY_DN15187_c0_g1_i10	Protein SUPPRESSOR OF npr1-1, CONSTITUTIVE 1 {ECO:0000303|PubMed:14576290};	MP29_M_72h	MP29_C_72h	-3.63705	0.34466	2.60525e-06	2.07352e-05	6.838	7.788	6.877	5.568	4.517	7.708	0.231	0	0.777	0.128	0	0	0.21	0.841	0.642	4.381	6.188	4.337	5.224	4.282	2.613	1.232	1.133	1.788	1.649	1.193	1.217	1.279	0	0.272	2.951	1.391	1.869
TRINITY_DN1520_c2_g1_i15	Translation factor GUF1 homolog, mitochondrial {ECO:0000255|HAMAP-Rule:MF_03137};	MP29_M_72h	MP29_C_72h	8.98877	-0.301744	1.33219e-08	1.3902e-07	0	0	0	0	0	0.847	0	0	0	0.502	0	0	0.383	0.682	0.432	0	0	0	0	0	0.468	0	0	0	0	0	0.155	0	0	0.107	0	0	0.139
TRINITY_DN15207_c0_g1_i1	Acidic endochitinase;	MP29_M_72h	MP29_C_72h	-9.8965	0.590174	2.74948e-16	4.92075e-15	4.154	4.442	4.513	13.572	8.737	10.966	1.362	5.163	4.627	0	0	0	0	0	0	0	0	0.403	0	0	0	1.232	2.017	1.798	0.258	0.597	1.011	0	0	0	3.953	4.976	5.913
TRINITY_DN15207_c0_g1_i2	Acidic endochitinase;	MP29_M_72h	MP29_C_72h	-5.0569	-0.152345	3.05235e-06	2.40787e-05	1.844	2.834	3.024	5.198	6.723	4.787	3.133	2.898	2.209	0.292	0	0.246	0.136	0.085	0	0.218	0.059	0	0	0.766	0	0	0	0	1.381	0	0	0.039	0	0.155	2.383	0	0.409
TRINITY_DN15211_c0_g1_i2	L-type lectin-domain containing receptor kinase VII.1;	MP29_M_72h	MP29_C_72h	5.10943	3.17272	2.62308e-25	6.88809e-24	0.347	0.493	1.107	1.443	1.203	1.676	2.884	4.804	2.654	22.181	26.088	23.786	19.911	24.267	23.627	18.589	18.859	15.203	164.77	100.334	131.548	117.286	112.269	154.185	5.586	6.206	5.241	7.781	8.738	8.087	21.687	18.282	16.604
TRINITY_DN15214_c0_g1_i1	Protein transport protein Sec61 subunit alpha;	MP29_M_72h	MP29_C_72h	9.56647	0.249584	2.80638e-08	2.83277e-07	0	0	0	0	0.34	0	0.766	0.01	0.524	0.822	1.011	1.004	0.877	0.317	1.629	0	0	0	0	0.55	0	0.678	1.3	0.164	0.124	0.178	0	0.03	0.31	0	0.293	0.194	0.279
TRINITY_DN15214_c0_g1_i11	Protein transport protein Sec61 subunit alpha;	MP29_M_72h	MP29_C_72h	-3.60709	0.416312	0.00100487	0.00510647	1.844	1.524	1.433	0.519	0.828	1.054	0	0	0	0	0	0.575	0.198	0.207	0	2.251	5.405	6.844	1.082	0	2.929	0.051	0.343	0	0.165	0.178	0.083	1.19	0	0.747	0	0.405	0.325
TRINITY_DN15214_c0_g1_i12	Protein transport protein Sec61 subunit alpha;	MP29_M_72h	MP29_C_72h	8.41812	-0.843739	7.67982e-05	0.000485495	0	0	0	0	0.078	0	0.24	0.039	0.113	0.256	0.473	0.219	0.543	0.073	0.654	0	0	0	0	0.388	0	0.113	0.198	0.039	0.052	0.084	0	0.01	0.668	0	0.047	0.028	0.074
TRINITY_DN15214_c0_g1_i15	Protein transport protein Sec61 subunit alpha;	MP29_M_72h	MP29_C_72h	-2.92153	1.97896	4.79265e-10	5.71566e-09	4.099	4.117	3.015	3.087	1.648	3.603	0.579	0	0.201	0	0.158	1.323	0.309	0.573	0.605	7.152	6.875	6.517	0.598	0.464	2.984	0.513	0.884	1.295	1.299	0.502	1.073	0.58	0	0.32	0.35	0.387	0.26
TRINITY_DN15218_c0_g1_i2	Receptor-like protein 33 {ECO:0000303|PubMed:18434605};	MP29_M_72h	MP29_C_72h	-3.57578	-0.305374	7.21581e-05	0.000458485	0.785	1.245	0.735	0.237	0.14	0.026	0.142	0	0.052	0	0	0.228	0.037	0.073	0.123	0.169	0	0	0	0	0	0.021	0	0.213	0.505	0.659	0.485	0.049	0.48	0	0	0	0.028
TRINITY_DN15218_c0_g1_i3	Receptor-like protein 33 {ECO:0000303|PubMed:18434605};	MP29_M_72h	MP29_C_72h	-5.0864	-0.743599	0.00116023	0.00581079	0.383	0.632	1.145	0.123	0.462	0	0	0.136	0	0	0	0	0.062	0	0	0.169	0	0	0.518	0	0.229	0	0	0	0.35	0.9	0.299	0.275	0.103	0.378	0	0	0
TRINITY_DN1523_c0_g1_i3	Ethylene-responsive transcription factor ABR1;	MP29_M_72h	MP29_C_72h	4.0928	4.26925	6.79651e-75	4.97492e-73	3.469	4.182	5.174	4.715	4.168	6.853	9.017	12.145	6.155	34.95	34.138	33.959	67.019	77.383	73.682	31.634	37.102	36.247	90.941	82.28	85.673	41.454	42.385	53.573	4.988	5.044	7.191	27.495	34.84	31.106	15.426	15.158	12.987
TRINITY_DN1523_c0_g1_i7	Ethylene-responsive transcription factor ABR1;	MP29_M_72h	MP29_C_72h	4.38483	4.70169	3.39335e-88	2.98142e-86	2.675	2.779	4.178	3.466	2.773	1.296	4.397	3.676	3.85	27.557	31.458	28.804	65.66	66.431	69.117	46.629	42.934	38.83	66.695	48.296	50.481	32.633	34.328	36.279	7.049	6.74	6.479	22.488	21.013	25.638	10.101	9.546	9.808
TRINITY_DN15284_c0_g1_i2		MP29_M_72h	MP29_C_72h	2.64969	1.91712	6.22093e-12	8.55195e-11	1.789	1.673	1.526	3.694	2.337	3.266	4.362	3.053	2.715	7.759	9.636	6.788	10.091	11.707	9.34	22.691	20.981	19.094	42.254	35.418	41.759	31.678	35.992	42.253	13.315	12.778	11.607	11.854	12.181	9.503	15.464	21.507	23.121
TRINITY_DN1531_c0_g1_i25	Pentatricopeptide repeat-containing protein At2g13600;	MP29_M_72h	MP29_C_72h	-2.2308	0.584971	2.81581e-05	0.000191622	0.931	0.976	0.94	0.308	1.142	0.683	1.451	0	0.428	1.251	0.696	0.703	0.235	0.195	0.173	0	0.688	0.61	0	0	0.218	0.092	0.551	0.657	0.165	0.701	0	0	0	0	0	0.682	0.865
TRINITY_DN15329_c0_g1_i1	Uncharacterized acetyltransferase At3g50280;	MP29_M_72h	MP29_C_72h	2.86102	4.06245	1.04947e-52	5.43546e-51	12.91	12.964	15.085	11.672	8.598	12.176	9.115	6.184	6.932	7.868	10.851	11.578	98.071	105.33	92.288	51.627	53.436	49.728	52.703	58.456	48.891	29.758	30.565	30.895	23.466	26.917	22.45	29.452	32.367	35.722	50.042	32.269	39.083
TRINITY_DN1533_c0_g1_i1	Berberine bridge enzyme-like 15 {ECO:0000303|PubMed:26037923};	MP29_M_72h	MP29_C_72h	-3.67557	2.35799	3.43841e-14	5.50293e-13	7.468	7.5	7.287	5.779	5.572	5.885	2.813	1.935	5.142	2.757	2.05	1.095	0.803	0.609	0.284	2.481	1.375	0.894	3.567	0.96	3.876	1.017	0.749	0.686	4.009	4.793	3.714	1.456	0.179	0.863	6.29	5.943	6.433
TRINITY_DN1533_c0_g1_i15	Berberine bridge enzyme-like 15 {ECO:0000303|PubMed:26037923};	MP29_M_72h	MP29_C_72h	-2.04399	1.28914	3.76649e-05	0.000250281	4.538	4.163	3.936	3.386	3.924	5.107	3.418	2.538	2.61	2.528	2.773	2.409	1.21	0.621	1.234	1.041	1.114	1.569	2.785	2.071	0.98	1.109	1.528	1.324	3.195	3.307	2.105	0.748	0.649	1.639	6.469	4.534	4.314
TRINITY_DN1535_c0_g1_i24	(R)-mandelonitrile beta-glucosyltransferase {ECO:0000305};	MP29_M_72h	MP29_C_72h	8.82232	-0.455633	0.000140637	0.000848737	0	0	0	0	0	0.778	1.059	3.753	0.559	7.056	4.887	7.235	1.198	1.73	0.086	3.171	1.778	4.599	1.887	0.27	0.969	5.206	2.505	1.508	4.019	5.432	2.29	0	1.157	0	0	0	0
TRINITY_DN15350_c0_g2_i1		MP29_M_72h	MP29_C_72h	-2.59304	0.759191	4.73635e-06	3.6223e-05	2.419	2.816	2.41	2.199	2.546	2.523	0.561	0.389	0.637	3.323	2.569	3.869	0.272	0.426	0.555	4.732	4.919	2.31	0.299	0.604	0.98	4.847	4.699	3.596	1.68	1.831	0.929	1.889	0.771	1.008	1.438	0.949	1.46
TRINITY_DN15399_c1_g1_i1	Putative GATA transcription factor 22 {ECO:0000303|PubMed:17208962};	MP29_M_72h	MP29_C_72h	-5.15721	0.425261	1.53322e-07	1.42023e-06	2.702	3.392	1.991	1.179	1.116	0.069	0.418	0.564	0.567	0.292	0	0.255	0.086	0	0.136	0	0	0	0	0	0	0.852	0.146	0.145	0.536	0.23	0.258	0.393	0.677	0.795	0	0	0
TRINITY_DN15404_c0_g1_i4	Probable xyloglucan endotransglucosylase/hydrolase protein 32;	MP29_M_72h	MP29_C_72h	-4.39664	2.56869	8.73219e-24	2.16829e-22	11.997	15.603	14.806	12.543	10.568	12.91	25.218	28.053	24.174	10.15	10.86	9.863	0.408	0.646	0.938	3.861	3.319	2.419	0.23	4.034	3.376	5.545	6.924	3.683	12.222	10.528	13.381	4.21	3.715	5.226	10.65	12.016	9.882
TRINITY_DN15430_c0_g1_i37	Thermospermine synthase ACAULIS5;	MP29_M_72h	MP29_C_72h	-9.31779	0.0380129	1.47815e-07	1.37215e-06	1.443	1.124	0.307	0	0	1.167	0	0	0	0	0	0	0	0	0	3.594	0	0	0	0	0	0.986	0	0	0	0	0	1.161	0	0.204	0	0	0
TRINITY_DN15448_c0_g1_i1	UDP-glycosyltransferase 71A16 {ECO:0000303|Ref.1};	MP29_M_72h	MP29_C_72h	5.07375	3.07871	1.11501e-50	5.5793e-49	11.915	8.903	6.123	13.3	26.648	23.332	10.005	29.444	2.846	15.39	9.469	3.814	292.285	286.252	299.221	155.352	150.743	143.398	60.366	26.801	22.093	57.216	40.857	38.483	24.785	43.945	34.438	102.276	137.321	104.111	38.645	23.949	27.908
TRINITY_DN1546_c0_g1_i3	WAT1-related protein At5g40230;	MP29_M_72h	MP29_C_72h	-2.05088	0.819023	0.00203367	0.00958178	2.465	2.565	2.354	1.733	4.587	3.249	4.673	3.86	3.553	1.753	0.816	1.204	0.963	0.256	0.543	1.174	0.391	0.883	1.83	1.65	0.468	1.386	0.26	2.175	2.422	1.277	2.363	1.859	0.922	3.743	2.033	1.253	0.762
TRINITY_DN1546_c0_g2_i1	Xyloglucan glycosyltransferase 4 {ECO:0000303|PubMed:11027699};	MP29_M_72h	MP29_C_72h	-3.19822	0.264782	0.000135438	0.000820004	2.392	2.602	2.662	1.662	1.657	0.562	0.445	0	0.864	0.913	0.529	2.765	0.198	0.085	0.543	3.34	3.07	1.569	0.081	0	0	0.38	0.291	1.315	1.762	0.073	1.094	1.387	1.59	1.164	0.369	0.203	0.232
TRINITY_DN15471_c0_g1_i7	Purple acid phosphatase;	MP29_M_72h	MP29_C_72h	2.62011	0.99871	1.13445e-05	8.20976e-05	6.281	3.336	3.052	10.291	7.281	6.127	8.412	17.474	13.139	8.069	11.528	8.54	18.799	24.073	34.324	35.217	25.877	22.581	45.637	35.3	22.496	13.041	17.653	20.958	7.502	11.25	9.162	7.624	12.331	4.674	38.73	42.479	36.666
TRINITY_DN15482_c0_g1_i3	Synaptotagmin-3;	MP29_M_72h	MP29_C_72h	9.20039	-0.100335	7.68783e-07	6.56054e-06	0	0	0	0.581	0	0	0.552	0	0.62	0.685	0	0.164	0.371	1.961	1.579	0	0	2.201	0	0	0	0	0	1.218	1.948	0	0.536	0.787	0	0	0	0	0
TRINITY_DN155_c0_g1_i32	Regulator of G-protein signaling 1;	MP29_M_72h	MP29_C_72h	2.12958	2.6075	2.71911e-11	3.57767e-10	1.461	1.087	1.563	1.654	1.5	3.94	4.602	4.308	3.431	1.406	4.925	4.015	5.323	6.091	6.638	4.332	2.797	1.678	0	6.007	3.615	3.081	1.518	1.266	3.298	3.192	3.456	4.692	1.627	3.326	5.902	2.073	5.336
TRINITY_DN15512_c0_g1_i2		MP29_M_72h	MP29_C_72h	5.54967	1.69865	1.10626e-13	1.7238e-12	0.1	0.725	1.182	1.759	2.625	2.255	0	1.663	1.222	2.647	1.289	1.241	30.36	29.311	34.608	6.087	10.206	15.998	8.354	8.046	6.969	6.551	7.485	14.78	3.834	3.778	5.375	13.674	22.998	18.035	10.479	9.473	8.674
TRINITY_DN15512_c0_g1_i3		MP29_M_72h	MP29_C_72h	2.76563	0.516403	1.75832e-05	0.000123721	1.086	1.84	2.429	1.574	2.04	1.581	0.872	1.663	1.248	1.543	0.287	0	13.08	9.466	13.695	7.745	12.352	9.318	4.396	8.402	6.947	4.549	5.375	7.907	1.268	4.469	4.385	9.414	14.241	9.784	7.841	8.293	3.263
TRINITY_DN15512_c0_g1_i5		MP29_M_72h	MP29_C_72h	4.22107	2.06424	7.14661e-24	1.78246e-22	2.912	2.314	2.866	7.441	8.624	7.06	5.35	1.011	2.357	2.172	2.207	3.184	50.307	52.884	46.724	4.199	11.427	16.707	8.239	24.784	19.426	11.008	9.377	17.013	9.234	5.997	5.674	12.739	21.004	19.975	18.698	20.244	16.371
TRINITY_DN15543_c0_g1_i10	Phosphoglycerate kinase {ECO:0000255|HAMAP-Rule:MF_00145};	MP29_M_72h	MP29_C_72h	4.69836	1.15609	2.86516e-11	3.76366e-10	0.219	0.065	0.065	0.642	0.392	0.112	0.214	0.554	0.506	0.84	1.456	0.703	3.73	3.107	2.998	1.573	1.695	2.932	0.909	0.561	0.163	1.581	0.447	0.338	0.155	0.722	0.588	1.564	0.442	0.194	2.875	0.083	1.088
TRINITY_DN15543_c0_g1_i4	Phosphoglycerate kinase, cytosolic;	MP29_M_72h	MP29_C_72h	2.04083	8.18643	1.71927e-160	3.0164e-158	176.838	187.303	169.574	174.241	165.275	180.863	145.887	171.79	168.932	157.93	197.976	172.97	748.671	713.625	728.546	241.724	284.938	306.543	128.258	157.453	142.513	149.457	145.786	79.064	189.263	182.729	191.764	131.64	70.311	134.655	219.622	211.714	217.829
TRINITY_DN15543_c0_g1_i5	Phosphoglycerate kinase, cytosolic;	MP29_M_72h	MP29_C_72h	3.33104	2.94855	8.0122e-19	1.63812e-17	0.886	0.502	1.014	0.792	1.308	1.063	1.602	1.624	0.803	1.241	0.853	1.524	7.102	8.077	9.142	2.275	3.426	2.485	2.658	0.981	1.078	1.201	2.225	1.508	1.309	2.009	2.022	2.361	1.853	2.705	2.393	2.387	1.655
TRINITY_DN15577_c0_g1_i28	Epoxide hydrolase A {ECO:0000303|PubMed:16511284};	MP29_M_72h	MP29_C_72h	2.20326	7.04923	1.55988e-181	3.23159e-179	55.419	55.378	52.961	50.806	46.773	46.879	43.582	66.803	45.232	57.67	49.997	53.584	243.608	247.353	262.404	165.857	165.05	139.235	37.663	42.353	51.657	69.877	62.128	45.018	84.609	94.494	79.854	85.897	73.396	78.367	47.242	56.172	56.161
TRINITY_DN156_c0_g1_i2	E3 ubiquitin-protein ligase RGLG3 {ECO:0000305};	MP29_M_72h	MP29_C_72h	10.2498	0.917203	7.62185e-17	1.4053e-15	0	0	0	0.739	0	0	0	0.029	1.484	0.009	0.946	1.232	1.507	1.706	2.677	1.876	2.063	0.076	2.497	0.097	2.08	0	0.624	0.01	1.103	1.633	0.01	0.197	2.098	1.658	2.705	1.843	2.027
TRINITY_DN156_c0_g1_i5	E3 ubiquitin-protein ligase RGLG3 {ECO:0000305};	MP29_M_72h	MP29_C_72h	-10.3742	1.05279	2.30723e-19	4.8244e-18	1.662	1.44	1.889	0.484	1.953	1.97	2.074	1.848	0	1.625	0	0	0	0	0	0	0	1.58	0	3.516	3.572	2.516	2.308	1.933	0.021	0	1.579	1.476	0.009	0	0	0	0
TRINITY_DN156_c0_g1_i8	E3 ubiquitin-protein ligase RGLG3 {ECO:0000305};	MP29_M_72h	MP29_C_72h	-9.58682	0.293248	9.07318e-14	1.42289e-12	0.95	0.901	0.856	0	0.453	0.631	0.418	0	0	0.748	0	0	0	0	0	0	0	0.915	0	0.647	0.011	0.801	0.146	1.315	0.103	0	0.402	0.01	0	0	0	0	0
TRINITY_DN156_c0_g1_i9	E3 ubiquitin-protein ligase RGLG3 {ECO:0000305};	MP29_M_72h	MP29_C_72h	8.24251	0.677316	1.1354e-12	1.64716e-11	0	0.009	0	0.774	0.427	0	0	0	0.908	0	0.575	0.602	2.26	1.072	1.258	0.738	1.114	0.044	0	0.043	0.599	0	0.104	0.048	0.835	0.586	0.402	1.446	0.677	0.892	0.35	1.447	1.311
TRINITY_DN1560_c1_g1_i8	SPX domain-containing membrane protein At4g22990;	MP29_M_72h	MP29_C_72h	-8.37548	-0.837036	2.39436e-07	2.16922e-06	0.329	0.427	0.447	0	0	0.06	0	0	0.044	0.11	0	0.164	0	0	0	0.061	0.059	0.414	0	0	0.37	0	0	0	0.175	0.335	0.217	0.059	0	0.058	0.227	0.433	0.167
TRINITY_DN15638_c0_g1_i1		MP29_M_72h	MP29_C_72h	-2.62231	1.92103	1.73246e-09	1.98057e-08	18.333	14.488	13.503	14.03	20.012	19.478	8.741	12.359	12.31	2.784	2.69	2.765	2.989	1.754	2.739	10.565	9.471	9.47	10.126	9.038	10.736	8.985	6.175	8.42	13.397	12.088	10.812	3.591	4.139	2.288	27.229	21.866	25.659
TRINITY_DN1564_c1_g1_i1	Mitogen-activated protein kinase kinase kinase 20 {ECO:0000303|PubMed:21969089};	MP29_M_72h	MP29_C_72h	-4.64932	3.76721	5.08865e-85	4.28324e-83	21.611	22.908	21.999	12.103	11.981	9.773	2.804	2.674	4.383	55.488	56.303	51.231	0.753	0.841	1.049	26.406	27.192	27.681	7.468	7.097	9.092	16.922	15.023	15.689	4.071	2.93	4.88	5.942	5.973	5.43	4.587	3.713	2.882
TRINITY_DN1564_c1_g1_i2	Mitogen-activated protein kinase kinase kinase 20 {ECO:0000303|PubMed:21969089};	MP29_M_72h	MP29_C_72h	-4.10614	4.42746	6.61369e-120	8.2331e-118	35.689	34.431	34.349	20.196	20.282	20.549	4.923	4.949	3.099	60.225	59.846	64.679	2.174	2.059	1.801	35.979	37.944	40.214	11.829	17.181	13.415	17.261	21.125	17.303	6.307	6.468	6.242	7.289	5.973	8.038	3.244	2.737	3.217
TRINITY_DN15692_c0_g1_i1		MP29_M_72h	MP29_C_72h	-2.0847	0.80123	0.000757324	0.00395673	6.135	5.771	8.683	5.779	7.621	4.77	8.501	4.084	6.225	2.556	1.614	2.473	2.384	1.486	0.888	0.702	1.363	0	2.474	3.354	3.561	2.865	1.819	2.658	3.226	2.732	3.044	3.876	7.497	4.722	1.107	2.857	3.235
TRINITY_DN15694_c0_g2_i1	Pathogenesis-related protein PR-4B;	MP29_M_72h	MP29_C_72h	5.43902	1.0011	1.73031e-14	2.81988e-13	0.11	0.093	0.279	0.765	0.122	0.078	0.685	1.429	1.371	1.205	0	0.538	7.732	6.993	6.922	16.834	14.947	12.021	66.177	74.881	59.508	19.058	24.306	15.496	4.009	3.422	4.323	3.286	1.674	1.619	5.41	8.265	8.86
TRINITY_DN1573_c0_g1_i26	Cyclic nucleotide-gated ion channel 1;	MP29_M_72h	MP29_C_72h	-2.73028	0.321735	1.4608e-05	0.000104157	1.178	1.896	1.731	1.715	1.447	1.313	0	0	0.288	0.411	0	0.146	0.272	0.207	0.247	0.46	0.486	0	1.22	0.248	0.653	0	0.062	0.271	0.34	0.262	0.279	0.384	0.113	0.126	0	0.369	0.102
TRINITY_DN1576_c0_g1_i17	Disease resistance protein RUN1 {ECO:0000305};	MP29_M_72h	MP29_C_72h	9.69731	0.38209	0.00212828	0.00997398	0	0	0	0	0	0.13	0.08	1.381	0	0.155	0	0	1.754	2.461	0	0	0.047	0	0	0	2.853	0.01	0.281	0	0	0.147	2.043	0	2.69	0.436	1.267	0.553	4.49
TRINITY_DN1577_c0_g1_i14	Elicitor-responsive protein 1;	MP29_M_72h	MP29_C_72h	4.22774	3.76063	5.9438e-63	3.68325e-61	2.365	2.119	3.22	1.258	0.977	1.089	0.774	0	1.406	0.1	0.102	0.392	45.182	47.938	51.795	18.177	14.77	18.385	13.682	20.298	15.43	6.695	6.778	4.872	12.676	11.083	10.74	29.492	19.461	26.122	21.072	26.575	27.88
TRINITY_DN1577_c0_g1_i19	Elicitor-responsive protein 1;	MP29_M_72h	MP29_C_72h	3.86713	0.274387	8.00496e-06	5.9119e-05	0.073	0.4	0.344	0.475	0.122	0.035	0	0	0	0.246	0	0	3.211	5.19	3.615	0.424	1.043	1.373	3.901	1.79	2.308	0.801	0.395	1.469	1.659	0.754	1.785	5.568	6.782	5.663	6.885	9.629	8.943
TRINITY_DN1582_c1_g3_i2	Putative leucine-rich repeat receptor-like protein kinase At2g19210;	MP29_M_72h	MP29_C_72h	-4.74487	-0.39919	2.5726e-05	0.000175924	1.123	1.31	0.763	0.563	0.811	0.302	1.487	3.248	1.013	0.447	0.436	0.511	0.062	0	0.049	0	0	0	0	0	0	0.051	0.052	0.077	0.258	0.44	0.464	0.118	0.48	0.844	0.823	1.189	1.748
TRINITY_DN1584_c0_g1_i13		MP29_M_72h	MP29_C_72h	2.39964	1.31699	3.31496e-05	0.000222728	0.922	0.446	0.372	0.334	0.907	0.207	0.24	0.545	0.873	0.466	0.835	0.721	2.557	3.716	3.023	1.501	2.537	3.444	0.633	4.034	2.298	0.975	1.289	1.827	1.103	0.628	0.774	0.875	0	1.251	0.284	0.71	0.576
TRINITY_DN1584_c0_g1_i8		MP29_M_72h	MP29_C_72h	12.6562	3.30018	3.94118e-71	2.72499e-69	0	0	0	0.079	0	0	0	0.856	0	1.205	1.827	0.474	5.966	4.751	4.022	0.109	0.593	2.376	0	0	0.163	0	0.707	0	0	0	0.227	0	0	0.039	0	0.203	0
TRINITY_DN1584_c1_g1_i2	BTB/POZ and TAZ domain-containing protein 4;	MP29_M_72h	MP29_C_72h	2.14931	4.24318	1.61453e-31	5.14441e-30	5.46	4.08	5.062	4.152	4.386	4.666	5.822	4.833	5.081	17.891	18.632	15.511	20.417	22.172	22.295	17.33	15.825	16.271	10.391	14.269	11.51	7.475	8.369	11.89	8.409	8.917	8.553	6.551	9.105	7.757	6.176	5.731	6.573
TRINITY_DN15867_c0_g1_i24	Protein GFS12 {ECO:0000303|PubMed:25618824};	MP29_M_72h	MP29_C_72h	-2.11239	2.40532	0.0016186	0.00782509	2.118	3.689	0.838	0.677	1.107	1.763	2.279	2.742	2.453	0.237	3.914	2.883	0.284	0.609	0.629	3.062	2.015	0.24	0.38	1.294	5.238	2.588	2.443	0	0.124	0.115	2.724	2.174	2.126	3.21	5.325	1.143	2.984
TRINITY_DN1588_c0_g1_i25		MP29_M_72h	MP29_C_72h	2.28823	0.259948	0.00101558	0.00515717	0.438	0.39	0.186	1.531	1.195	1.53	1.522	0.496	0.585	0.155	0.519	0.456	1.914	1.121	2.048	0	0.142	0.414	0.173	0	1.84	0.565	0.509	0.86	0.381	0.335	0.31	0.295	0.668	0.475	0	0.212	0.4
TRINITY_DN1592_c0_g1_i4	Molybdate transporter 1;	MP29_M_72h	MP29_C_72h	-2.30098	2.05198	0.000512501	0.00277708	3.387	5.725	3.462	3.29	3.61	0.864	1.513	2.489	2.357	2.373	2.68	2.171	1.519	0.365	0.666	1.803	2.3	1.591	0	0	1.241	0.257	0.468	0	2.855	3.537	1.867	1.161	0.715	2.899	0.813	2.35	0.725
TRINITY_DN15943_c0_g1_i12	7-deoxyloganetin glucosyltransferase;	MP29_M_72h	MP29_C_72h	5.73493	6.01805	0	0	8.564	9.079	6.43	14.575	15.46	13.679	16.984	23.6	16.369	25.704	31.115	23.056	423.445	420.941	429.732	219.989	251.167	233.373	144.702	106.245	117.904	89.849	83.076	104.333	65.503	68.078	63.409	83.3	73.838	87.026	116.796	89.815	95.495
TRINITY_DN15943_c0_g1_i13	7-deoxyloganetin glucosyltransferase;	MP29_M_72h	MP29_C_72h	5.58092	0.491668	0.000486554	0.00265004	0.393	0	0	0	1.727	0	0	0	0.559	0	1.15	0.228	9.634	8.832	3.072	6.22	4.101	5.711	2.796	4.368	3.278	1.017	1.164	2.871	1.041	0.785	0.629	1.908	0	8.31	1.579	2.009	0.149
TRINITY_DN15943_c0_g1_i2	7-deoxyloganetin glucosyltransferase;	MP29_M_72h	MP29_C_72h	2.54728	3.00887	2.7596e-17	5.20082e-16	5.149	6.133	7.668	8.084	5.65	6.913	8.634	11.474	9.272	5.769	5.166	6.004	33.114	34.342	42.628	12.368	16.322	19.573	6.904	12.975	17.433	9.108	9.617	9.638	5.74	9.409	7.088	7.752	10.525	7.088	22.141	18.116	18.277
TRINITY_DN15943_c0_g1_i4	7-deoxyloganetin glucosyltransferase;	MP29_M_72h	MP29_C_72h	7.70572	4.06732	1.37638e-138	2.0389e-136	0.52	0.232	0.782	2.428	1.761	0.847	2.564	1.322	1.825	2.601	4.73	4.671	114.498	114.113	104.947	26.104	43.847	33.446	35.511	25.777	29.541	17.467	13.099	13.64	5.514	7.86	9.017	10.339	6.866	15.699	19.644	19.341	16.687
TRINITY_DN15950_c0_g1_i8		MP29_M_72h	MP29_C_72h	8.81746	-0.46499	2.15857e-08	2.20383e-07	0	0	0	0	0.035	0	0	0	0.087	0	0	0.018	0.778	1.157	1.061	0	0.581	0.163	0	0	0	0.021	0	0	0.041	0	0.021	0.069	0.085	0	0.18	0	0
TRINITY_DN15987_c0_g1_i1	L-gulonolactone oxidase 3 {ECO:0000303|PubMed:20622436};	MP29_M_72h	MP29_C_72h	-2.26029	0.510727	8.62906e-05	0.000541176	1.506	2.426	1.777	2.129	1.456	1.184	1.611	1.809	1.406	0.685	0.352	0.265	0.371	0.378	0.444	1.004	0.367	1.199	1.991	1.003	0.784	0.565	1.164	0.773	1.742	1.654	1.754	0.797	0.103	0.087	2.998	2.212	1.692
TRINITY_DN1601_c0_g1_i3	G-type lectin S-receptor-like serine/threonine-protein kinase LECRK3 {ECO:0000305};	MP29_M_72h	MP29_C_72h	-2.44704	2.91933	3.82669e-16	6.80525e-15	9.787	7.769	9.762	7.098	7.22	7.207	4.771	4.599	4.007	4.719	7.855	5.912	1.47	1.523	2.036	5.119	7.468	7.738	8.86	8.261	7.187	7.681	6.404	3.171	2.545	2.784	2.27	5.528	4.016	7.214	7.207	3.529	3.356
TRINITY_DN16015_c1_g1_i2	(+)-neomenthol dehydrogenase {ECO:0000303|PubMed:18599651};	MP29_M_72h	MP29_C_72h	7.21093	4.06639	5.09404e-155	8.59108e-153	0.977	0.957	1.377	2.384	2.319	2.359	1.406	2.577	1.502	1.999	1.558	2.445	164.608	161.052	166.662	41.8	43.124	41.674	24.453	12.112	20.068	13.811	13.338	8.304	5.06	4.793	5.633	9.817	7.704	7.263	27.466	32.279	27.973
TRINITY_DN1605_c0_g5_i2	Probable LRR receptor-like serine/threonine-protein kinase At5g59680;	MP29_M_72h	MP29_C_72h	4.13233	0.0920863	1.30616e-07	1.21996e-06	0.155	0.223	0.13	0	0.27	0.216	0.285	0	0.183	0.246	0.176	0.283	3.421	2.193	3.455	1.779	2.311	1.155	0.414	1.025	0.425	0	0.052	0.454	0.474	1.266	0.702	3.158	3.283	4.092	0.615	0.544	0.27
TRINITY_DN1606_c0_g1_i9	Protein transport protein SEC23;	MP29_M_72h	MP29_C_72h	10.729	1.38842	2.87002e-23	6.98447e-22	0	0	0	0.853	0.863	0	0	0	0	0	0	1.286	1.346	0.975	1.505	0	0	0	0	0	0	0.585	0	0	0	1.319	1.156	1.544	0	0	0	1.539	0
TRINITY_DN1607_c0_g1_i4	Cytochrome P450 711A1;	MP29_M_72h	MP29_C_72h	-2.96874	1.51903	3.70397e-09	4.09757e-08	3.908	4.126	2.587	5.735	5.677	5.79	9.996	13.234	9.699	2.875	4.767	4.297	0.531	0.475	0.321	0.46	0.308	0.883	1.553	1.186	0.991	0.38	0.665	0.068	2.195	2.826	1.971	1.348	1.439	0.999	4.644	5.75	6.359
TRINITY_DN161_c1_g1_i1	Protein LURP-one-related 15;	MP29_M_72h	MP29_C_72h	5.02409	2.95532	4.53903e-37	1.69213e-35	0.21	0.102	0.195	0	0.166	0.19	0.089	0.097	0	0.274	0.621	0.447	5.805	6.103	4.997	9.96	8.345	6.768	3.958	6.115	3.332	1.787	2.069	2.668	0.299	0.283	0.949	2.853	3.019	2.376	0.766	0.636	0.725
TRINITY_DN161_c1_g1_i11	26S proteasome non-ATPase regulatory subunit 10;	MP29_M_72h	MP29_C_72h	-2.03042	4.25028	1.14557e-34	3.98981e-33	20.524	21.644	21.851	20.53	22.453	20.506	15.533	18.378	16.265	19.333	16.443	16.651	5.805	5.117	4.725	3.171	5.524	6.103	2.992	2.718	3.452	9.724	12.517	11.842	12.016	11.24	11.679	12.808	13.742	13.653	8.001	7.703	8.85
TRINITY_DN161_c1_g1_i9	Protein LURP-one-related 15;	MP29_M_72h	MP29_C_72h	4.69183	3.59689	9.64361e-70	6.47633e-68	0.374	0.325	0.307	0.387	0.724	0.493	0.196	0.029	0.471	0.447	0.38	0.593	8.325	8.016	10.105	15.345	11.877	11.988	5.351	5.231	6.871	2.064	2.204	0.986	1.494	1.685	1.599	4.437	3.17	3.287	0.927	1.52	0.883
TRINITY_DN1613_c0_g1_i12	Probable low-specificity L-threonine aldolase 1;	MP29_M_72h	MP29_C_72h	2.02488	4.56392	1.79264e-43	7.79582e-42	18.881	17.285	20.538	22.527	22.27	23.392	27.523	16.132	25.266	24.581	24.567	25.665	73.195	80.331	76.57	81.519	67.755	55.341	129.213	113.514	111.654	83.041	103.515	81.143	40.707	33.919	37.069	45.634	38.151	37.38	92.612	99.389	99.864
TRINITY_DN1613_c1_g1_i1	Probable low-specificity L-threonine aldolase 2;	MP29_M_72h	MP29_C_72h	3.40717	2.87877	1.0081e-14	1.66856e-13	1.945	0.781	1.349	2.595	3.671	2.878	2.395	6.291	4.322	0.748	2.393	1.177	12.747	17.25	13.35	0.859	1.351	1.918	42.369	45.492	39.135	20.557	20.044	28.971	2.154	1.894	2.156	3.443	8.484	3.946	36.763	38.333	35.448
TRINITY_DN1613_c1_g1_i2	Probable low-specificity L-threonine aldolase 2;	MP29_M_72h	MP29_C_72h	3.04251	2.32847	8.60497e-14	1.35098e-12	1.433	0.818	1.554	1.997	0.916	1.512	1.006	1.741	1.484	0.265	0.723	0.301	9.708	11.232	10.549	0.581	1.434	1.613	25.707	19.262	20.264	11.46	17.757	11.909	0.433	0.659	1.661	3.63	3.875	3.471	14.877	14.651	13.973
TRINITY_DN1615_c0_g1_i3	Glycogen synthase {ECO:0000255|HAMAP-Rule:MF_00484};	MP29_M_72h	MP29_C_72h	-2.02693	0.979832	0.000516624	0.002797	1.342	1.617	0.996	1.135	1.238	1.443	2.047	0.574	2.025	0.822	0.835	0.876	0.235	0.256	0.494	0.157	0	0	0	0.431	0.305	0.072	0.457	0	0.979	0.471	1.176	1.053	0.386	0.853	0.7	0.654	1.116
TRINITY_DN16188_c0_g2_i2	Phenylacetaldehyde reductase {ECO:0000303|PubMed:20650544};	MP29_M_72h	MP29_C_72h	2.61068	4.28778	1.19128e-55	6.51239e-54	15.046	14.674	16.769	13.924	12.827	17.585	19.272	11.951	14.772	17.343	8.801	13.412	86.769	96.778	99.185	98.098	95.457	73.617	48.33	44.791	43.915	45.561	54.601	73.206	35.74	28.341	30.167	38.522	54.753	46.01	27.333	33.283	32.696
TRINITY_DN16224_c0_g2_i18	Cytochrome P450 CYP749A22;	MP29_M_72h	MP29_C_72h	3.27957	2.75592	1.62374e-21	3.7133e-20	6.126	6.654	3.881	11.153	7.595	5.53	5.715	7.633	4.924	10.588	15.33	8.54	54.779	53.384	51.018	42.635	45.316	47.461	16.34	17.353	16.137	15.546	12.351	15.409	25.043	21.433	17.601	19.969	37.69	20.847	11.671	3.962	5.336
TRINITY_DN1623_c0_g1_i2	Pentatricopeptide repeat-containing protein At5g38730;	MP29_M_72h	MP29_C_72h	-2.35163	4.22881	1.7122e-26	4.67096e-25	11.568	13.289	12.517	7.213	7.168	4.511	2.706	3.364	3.737	1.506	0	1.396	2.149	2.095	3.109	2.372	5.287	4.436	1.266	1.402	2.047	6.346	3.763	3.77	12.975	12.621	11.679	6.06	4.195	4.955	5.183	3.502	3.496
TRINITY_DN16235_c0_g1_i16	Protein phosphatase 2C 29;	MP29_M_72h	MP29_C_72h	2.36126	5.95755	3.70884e-105	3.95866e-103	7.742	8.671	9.018	10.415	11.876	11.778	12.613	11.863	11.489	20.474	24.122	21.934	43.329	41.396	45.947	21.287	23.269	24.815	14.637	15.11	5.847	15.608	17.58	14.142	14.315	16.169	14.238	15.739	13.714	18.433	17.015	12.145	10.812
TRINITY_DN16235_c0_g1_i21	Protein phosphatase 2C 29;	MP29_M_72h	MP29_C_72h	2.8679	1.09564	0.00025202	0.0014506	0.064	0.4	0.428	0	0.619	0.035	0.383	0	0.681	0.292	0.39	0.237	1.952	2.12	2.48	0.157	0.569	1.351	1.128	0.162	1.252	0	0.738	0.445	0.587	0.848	0.227	0.492	0.499	0.184	0	0.682	0.242
TRINITY_DN16235_c0_g1_i8	Protein phosphatase 2C 29;	MP29_M_72h	MP29_C_72h	3.30441	1.34146	1.09415e-06	9.15346e-06	0.137	0.195	0.047	0.079	0.192	0.06	0.027	0	0.105	0.055	0.297	0.301	1.21	0.999	1.604	0.605	0.439	0.076	0.702	0.054	0.109	0.709	0.312	0.126	0.227	0.387	0.217	0.689	0.122	0.242	0.218	0.101	0.428
TRINITY_DN1627_c0_g1_i2		MP29_M_72h	MP29_C_72h	9.14322	-0.153959	9.2355e-09	9.81652e-08	0	0	0	0	0	0	0	0	0	0	0	0	1.396	2.412	1.135	0.218	0.356	0.392	0	0	0	0	0	0	0.031	0.073	0.175	0.118	0	0	0	0	0.046
TRINITY_DN16279_c1_g1_i4	(-)-alpha-pinene synthase;	MP29_M_72h	MP29_C_72h	-2.27765	2.41429	2.64308e-10	3.22238e-09	29.946	28.326	23.405	6.21	6.052	5.988	14.038	18.184	12.93	1593.57	1553.05	1500.43	4.237	5.774	6.774	8.968	9.969	8.228	7.445	7.302	6.228	1085.67	998.827	1415.4	25.661	34.16	28.506	26.649	38.753	26.229	8.663	2.304	4.992
TRINITY_DN16377_c0_g1_i2	Pterocarpan synthase 1 {ECO:0000303|PubMed:28394400};	MP29_M_72h	MP29_C_72h	3.64509	2.2126	1.52532e-18	3.07934e-17	1.433	1.468	0.865	2.542	1.134	2.817	1.576	1.099	0.786	0.539	1.196	0.392	16.279	16.861	14.3	16.991	12.197	11.868	6.237	3.02	4.595	4.498	4.969	2.6	1.958	0.963	2.486	3.325	3.65	1.774	5.514	3.4	3.654
TRINITY_DN1638_c0_g1_i11	Probable xyloglucan galactosyltransferase GT17 {ECO:0000305};	MP29_M_72h	MP29_C_72h	-2.13059	1.56613	2.02911e-05	0.000141428	4.51	2.918	2.354	0.589	3.654	2.074	2.991	0.642	1.257	6.417	0.362	8.44	0.605	0.682	0.938	2.759	4.066	4.218	0.414	2.006	2.298	2.444	0.582	3.615	4.05	4.762	3.828	1.003	2.671	0.611	3.131	0.82	2.826
TRINITY_DN1638_c0_g1_i5	Probable xyloglucan galactosyltransferase GT17 {ECO:0000305};	MP29_M_72h	MP29_C_72h	-2.13252	1.05836	0.00114373	0.00573786	1.36	1.515	1.135	1.627	2.79	1.797	2.653	0	1.31	1.652	2.161	2.5	0.21	0.524	0.16	0.024	0.688	0.12	0.656	1.402	0	2.742	1.123	0.551	1.845	0.052	2.59	1.121	0	2.065	0.303	1.778	1.385
TRINITY_DN1638_c0_g1_i6	Probable xyloglucan galactosyltransferase GT17 {ECO:0000305};	MP29_M_72h	MP29_C_72h	-3.39076	0.689331	1.90348e-07	1.74648e-06	2.556	1.914	1.936	0.545	1.038	0.683	0.917	1.702	1.624	0.374	0.352	0.438	0.185	0.292	0.111	0.036	0.332	0.218	0	0	0.163	0	0	0	1.515	1.8	1.96	0.492	0	0.301	0.18	0.562	0.493
TRINITY_DN164_c0_g1_i15		MP29_M_72h	MP29_C_72h	-8.44339	-0.77418	1.59278e-07	1.47369e-06	0.867	0.688	0.931	0.299	1.631	1.236	1.593	1.079	2.069	0.904	2.179	1.286	0	0	0	0	0	0	0	0	0	0	0	1.16	0	0	0	0	0	0.058	0.653	0.71	0.911
TRINITY_DN164_c0_g1_i22	1-aminocyclopropane-1-carboxylate oxidase homolog 1;	MP29_M_72h	MP29_C_72h	2.48153	3.451	1.76883e-17	3.36979e-16	0.822	1.385	1.014	0.783	1.142	1.331	0.89	0.476	0.812	2.072	0.835	2.838	5.855	6.7	5.367	3.11	3.639	6.059	6.766	8.466	5.412	2.875	3.327	0.744	4.658	2.648	4.983	3.128	1.42	2.395	1.561	2.212	1.971
TRINITY_DN164_c0_g1_i9	1-aminocyclopropane-1-carboxylate oxidase homolog 1;	MP29_M_72h	MP29_C_72h	11.3221	1.9744	1.50631e-20	3.31252e-19	0	0	0	0	0.078	0	0.053	0	0.087	0	0	0.1	3.508	1.255	2.936	4.756	5.476	0.033	3.82	5.5	2.134	0	0	0	0.794	1.538	0.908	0	6.688	0	0	0	0
TRINITY_DN1641_c0_g1_i2	Chlorophyll a-b binding protein 16, chloroplastic;	MP29_M_72h	MP29_C_72h	-10.9233	1.58929	3.1113e-21	7.04914e-20	2.136	3.754	4.523	0	0.863	1.011	1.309	7.079	3.946	2.656	2.291	0	0	0	0	0	0	0	4.453	3.721	0	0	2.568	0	0	0	0.774	0	0	0	0	0.534	0.511
TRINITY_DN1641_c0_g1_i5	Chlorophyll a-b binding protein 40, chloroplastic;	MP29_M_72h	MP29_C_72h	-5.85418	2.13677	2.10856e-08	2.1559e-07	10.545	12.917	14.266	6.588	3.994	7.129	0.677	0	0.576	3.834	3.005	3.066	0.124	0.512	0	8.822	6.911	5.972	0	0	0	3.101	5.302	1.817	16.17	13.835	15.166	8.765	2.982	6.06	0	0.258	0
TRINITY_DN1641_c0_g1_i8	Chlorophyll a-b binding protein 40, chloroplastic;	MP29_M_72h	MP29_C_72h	4.70234	2.01837	5.03899e-05	0.000328043	0.402	0.27	0	1.152	0	0.51	5.02	0	3.588	0.958	1.261	1.87	5.015	5.823	6.959	0	2.347	0.305	10.448	8.078	6.849	3.44	4.096	1.402	0.928	0.597	0.64	2.833	0	0.863	5.287	1.52	5.782
TRINITY_DN1641_c0_g2_i1	B-box zinc finger protein 24 {ECO:0000303|PubMed:19920209};	MP29_M_72h	MP29_C_72h	-2.57023	4.91723	4.32413e-13	6.46696e-12	25.372	25.872	28.253	25.834	26.438	25.855	14.634	20.653	16.998	17.106	16.443	17.053	3.162	6.895	3.27	5.7	6.188	7.269	0	4.185	4.856	13.359	14.492	10.256	22.054	10.821	20.222	22.517	10.384	22.108	5.287	0.921	9.575
TRINITY_DN1641_c0_g2_i7	B-box zinc finger protein 24 {ECO:0000303|PubMed:19920209};	MP29_M_72h	MP29_C_72h	5.48726	2.54774	0.000303124	0.00172215	0	0.353	0.037	0.22	0	0	1.46	0	0.908	1.123	0	0.995	7.621	4.361	5.12	8.677	4.694	3.378	10.322	5.878	6.228	4.456	3.556	5.346	0.361	4.082	0.217	1.436	5.409	0.116	6.091	8.855	4.407
TRINITY_DN1641_c0_g2_i9	B-box zinc finger protein 24 {ECO:0000303|PubMed:19920209};	MP29_M_72h	MP29_C_72h	5.00916	3.31909	0.00190566	0.00904771	0	0.809	0.093	0.616	0	0	3.872	0	2.296	2.538	0	2.336	11.833	6.432	11.092	12.453	12.79	7.585	16.524	14.646	16.638	9.714	7.392	10.595	0.917	11.973	0.444	2.823	12.548	0.31	12.636	18.319	9.39
TRINITY_DN16427_c0_g1_i22	Beta-glucosidase 44;	MP29_M_72h	MP29_C_72h	-4.20591	0.323175	2.46259e-05	0.000168894	2.073	0.809	1.684	1.539	0.785	0	2.03	3.024	0.899	0.584	0.297	0.985	0.012	0.158	0.074	0.702	0.984	0.371	1.473	0	1.154	0	0.884	0.222	2.947	2.177	1.248	1.751	0	0.116	1.542	3.096	2.166
TRINITY_DN1646_c0_g1_i1	Beta-fructofuranosidase, insoluble isoenzyme CWINV1;	MP29_M_72h	MP29_C_72h	2.76254	6.84692	1.0927e-238	3.31607e-236	27.089	25.528	25.061	17.434	17.867	19.668	10.869	11.173	8.984	7.64	7.113	8.43	177.219	168.776	181.196	54.41	70.837	71.285	59.492	66.987	59.802	17.662	16.488	24.815	36.286	53.312	40.866	23.638	42.61	35.344	45.606	45.76	52.935
TRINITY_DN1646_c0_g1_i10	Beta-fructofuranosidase, insoluble isoenzyme CWINV1;	MP29_M_72h	MP29_C_72h	3.26019	5.70708	1.31778e-82	1.0864e-80	7.788	10.213	7.659	10.107	11.589	13.636	4.558	0	7.098	11.054	13.457	12.509	80.951	88.725	75.57	25.293	27.844	23.191	30.805	13.492	20.536	16.306	10.199	8.033	19.302	9.44	19.014	13.231	9.764	7.971	26.775	21.995	12.625
TRINITY_DN1646_c0_g1_i15	Beta-fructofuranosidase, insoluble isoenzyme CWINV1;	MP29_M_72h	MP29_C_72h	5.10922	4.61535	3.94218e-155	6.68657e-153	1.388	1.729	1.312	1.627	2.197	1.599	1.086	0	0.786	10.534	11.732	10.109	48.652	49.095	54.645	12.913	18.124	16.587	9.539	10.354	7.916	15.793	15.958	17.381	3.494	3.495	4.591	3.295	3.414	2.637	12.409	12.827	13.145
TRINITY_DN1646_c0_g1_i8	Beta-fructofuranosidase, insoluble isoenzyme CWINV1;	MP29_M_72h	MP29_C_72h	5.95201	3.10695	1.78368e-06	1.45216e-05	0	0.697	0.177	0.264	0.445	0.302	0.392	0.836	0.166	0.977	1.057	1.359	17.243	19.187	17.705	1.997	4.054	3.411	1.358	1.089	2.744	0.945	2.079	1.324	1.474	1.559	0.918	0.364	0.499	1.261	2.535	1.852	0.818
TRINITY_DN1646_c0_g1_i9	Beta-fructofuranosidase, insoluble isoenzyme CWINV1;	MP29_M_72h	MP29_C_72h	2.08253	5.17273	8.69194e-73	6.13055e-71	9.532	10.306	9.548	9.192	12.836	7.622	5.635	8.596	4.906	4.646	5.973	4.316	43.329	40.702	40.333	40.457	32.906	28.128	16.685	18.292	17.357	8.667	10.24	5.191	17.179	15.991	15.837	15.68	11.617	14.147	16.041	16.024	17.236
TRINITY_DN16461_c0_g1_i5	Trans-resveratrol di-O-methyltransferase;	MP29_M_72h	MP29_C_72h	-2.03194	3.74548	8.88004e-13	1.30136e-11	18.013	16.941	17.998	9.315	11.772	7.622	19.094	0.875	7.43	21.268	22.175	22.864	5.608	4.276	3.023	0	8.748	5.166	2.658	6.374	6.925	2.69	1.83	0	14.655	19.319	16.146	10.575	0.423	6.865	2.279	3.28	4.276
TRINITY_DN16485_c0_g1_i2	UDP-glycosyltransferase 71A16 {ECO:0000303|Ref.1};	MP29_M_72h	MP29_C_72h	7.7069	2.30001	1.52474e-31	4.8666e-30	0.1	1.087	0	0.704	0	2.653	1.451	0	1.126	0	0.185	0.666	82.261	90.601	87.242	0	4.528	10.146	1.933	4.573	0.61	0	0.582	0	0.216	0	1.496	2.784	1.693	6.303	3.414	3.474	6.517
TRINITY_DN16485_c0_g1_i3	UDP-glycosyltransferase 71A16 {ECO:0000303|Ref.1};	MP29_M_72h	MP29_C_72h	4.37321	3.79968	2.28732e-92	2.08132e-90	12.627	11.997	10.237	14.408	14.675	15.779	15.373	22.277	14.702	11.474	14.783	15.009	226.662	242.565	239.937	79.885	98.504	94.095	77.535	75.485	72.552	40.488	37.738	35.806	18.014	22.281	31.426	49.038	53.7	69.601	39.893	24.732	23.167
TRINITY_DN16485_c0_g1_i4	UDP-glycosyltransferase 71A16 {ECO:0000303|Ref.1};	MP29_M_72h	MP29_C_72h	4.83509	5.41173	1.66525e-87	1.44725e-85	18.187	32.145	28.272	55.354	57.306	47.614	43.119	54.123	52.356	64.132	63.472	66.522	746.794	707.022	743.808	261.741	295.44	259.31	163.597	160.16	106.395	159.438	140.401	149.245	89.7	81.767	89.377	191.695	185.621	213.944	104.954	119.956	109.3
TRINITY_DN1649_c0_g1_i7	TMV resistance protein N;	MP29_M_72h	MP29_C_72h	-2.10455	3.10123	8.68671e-05	0.000544488	3.424	3.652	2.727	4.583	4.203	5.219	0.677	1.391	0.794	0.42	1.122	0.566	1.297	0.329	0.654	1.791	2.264	1.024	1.059	2.847	0.359	0.698	0.707	1.034	0.546	0.628	0	0	0.95	1.173	0.728	0.415	1.097
TRINITY_DN1649_c1_g1_i2	Fanconi-associated nuclease 1 homolog {ECO:0000305};	MP29_M_72h	MP29_C_72h	2.14157	1.33046	0.00153325	0.00745856	0.338	0.316	0.447	1.258	1.116	1.659	1.647	2.023	0.812	1.433	0.825	1.861	2.334	0.597	1.9	0.896	2.051	2.452	0.265	1.79	0.697	1.099	0.988	0.029	1.649	0.89	0.753	0.079	0.009	0.892	1.901	1.705	2.017
TRINITY_DN16496_c0_g1_i1		MP29_M_72h	MP29_C_72h	-2.82712	1.19631	1.9873e-05	0.0001386	4.738	4.684	4.374	6.535	4.578	6.058	2.43	2.188	2.043	0	0.297	0.119	0.222	0.731	0.975	1.67	1.6	1.035	0.196	1.348	1.263	1.099	1.341	0.918	3.133	3.265	3.126	1.239	1.063	0.63	5.173	4.036	5.206
TRINITY_DN16515_c0_g2_i1	Seipin-2 {ECO:0000303|PubMed:26362606};	MP29_M_72h	MP29_C_72h	-7.14636	1.55621	0.00102556	0.00520125	4.026	0.186	10.274	0	0	0.147	0	0.204	0.244	0.119	0	0	0.086	0	0	0	0.107	0.087	0.184	0.302	0.174	0.113	0.083	0.164	0	0	0.062	0.098	0.038	0	0.189	0	0.074
TRINITY_DN16525_c0_g1_i1	Hydroquinone glucosyltransferase;	MP29_M_72h	MP29_C_72h	2.57158	4.33304	7.15167e-63	4.41712e-61	17.429	16.421	17.346	20.732	25.096	11.908	16.708	33.08	20.228	20.127	29.204	23.43	100.652	95.377	107.032	65.847	56.613	50.415	68.352	40.563	60.477	63.192	48.353	43.752	16.984	32.705	27.217	27.573	25.98	11.733	29.792	15.204	27.667
TRINITY_DN16525_c0_g1_i3	Hydroquinone glucosyltransferase;	MP29_M_72h	MP29_C_72h	3.12092	2.36943	2.65992e-17	5.01801e-16	1.808	1.738	2.513	3.536	0.776	1.789	2.403	0	2.479	1.524	1.623	5.73	16.921	19.65	16.212	27.907	23.992	7.225	10.782	9.642	12.152	14.273	21.801	17.062	10.512	7.158	6.407	5.41	4.825	3.869	2.582	7.667	7.753
TRINITY_DN16542_c0_g1_i2		MP29_M_72h	MP29_C_72h	5.03802	1.26526	2.78646e-06	2.21085e-05	0	0.242	0.074	0.062	0.078	0.346	0.383	0	0.367	0.256	0.399	0.566	3.397	3.63	3.529	6.087	5.204	4.599	0.875	2.761	1.895	3.789	3.888	3.49	1.247	1.057	1.496	3.659	3.847	1.532	1.646	1.944	1.683
TRINITY_DN16542_c0_g1_i3		MP29_M_72h	MP29_C_72h	7.00365	0.695641	1.66772e-12	2.39282e-11	0	0	0.14	0.827	1.657	0	1.006	0	1.449	0	0	0	6.67	8.053	5.626	1.343	3.106	4.861	5.305	2.308	5.444	6.716	3.015	7.965	0.866	0.9	1.238	2.154	4.092	3.995	3.008	1.345	2.529
TRINITY_DN16576_c0_g1_i1		MP29_M_72h	MP29_C_72h	3.51783	6.07122	1.55715e-170	2.98372e-168	11.431	12.183	12.033	7.969	9.034	10.344	9.605	7.915	12.476	7.439	4.164	7.299	147.266	137.296	122.886	131.742	120.587	91.642	5.696	8.132	8.537	17.775	21.167	18.754	17.88	17.886	14.269	16.133	10.601	11.015	28.62	35.476	31.655
TRINITY_DN1659_c0_g1_i14	Cytochrome P450 78A5;	MP29_M_72h	MP29_C_72h	-3.68139	3.52955	1.59148e-58	9.07109e-57	15.165	14.748	14.592	11.628	11.344	12.781	19.112	21.626	17.007	3.706	4.544	3.303	1.062	1.279	1.123	0.98	0.794	1.515	2.37	1.521	2.537	0.216	0.572	0.184	6.256	5.84	6.036	2.587	2.737	3.025	8.153	5.123	6.526
TRINITY_DN166_c1_g1_i10	Probable galacturonosyltransferase-like 1;	MP29_M_72h	MP29_C_72h	-3.55093	1.94952	5.02509e-08	4.93827e-07	5.569	6.254	5.035	5.207	5.685	5.323	4.7	5.231	6.312	19.734	13.818	15.136	0.543	0.707	0.136	6.475	4.149	4.119	3.763	1.693	3.027	4.857	5.635	2.842	4.297	3.59	4.839	3.709	2.248	4.034	1.977	2.202	3.57
TRINITY_DN166_c1_g1_i12	Probable galacturonosyltransferase-like 1;	MP29_M_72h	MP29_C_72h	-2.30317	1.90507	4.83596e-05	0.000315887	5.113	5.836	3.843	3.879	5.11	6.498	5.555	4.813	6.749	19.488	13.818	13.193	1.136	1.389	0.457	7.213	6.626	6.332	2.98	1.478	6.13	1.633	4.606	3.538	4.225	3.087	3.054	3.915	4.129	8.436	2.232	2.175	2.575
TRINITY_DN16619_c1_g1_i1	GDSL esterase/lipase APG;	MP29_M_72h	MP29_C_72h	-3.54518	-0.351226	9.55282e-05	0.00059499	2.091	1.394	1.517	1.812	1.343	1.46	1.513	0.739	0.725	0.1	0.278	0.648	0.247	0.097	0.074	0	0.202	0.458	0	0	0	0.185	0.125	0.164	2.257	2.721	1.609	0.138	0	0	0.18	0.147	0.53
TRINITY_DN1662_c0_g1_i3	Germin-like protein subfamily 1 member 7;	MP29_M_72h	MP29_C_72h	6.88199	2.21326	5.05102e-18	9.88081e-17	0	0.669	0.177	3.263	2.912	2.636	2.145	2.81	2.907	1.807	0.594	0.301	32.941	30.395	31.943	16.58	20.127	17.11	21.691	18.734	25.012	7.003	8.192	8.139	8.059	9.702	7.521	27.927	25.575	25.463	30.445	21.82	21.122
TRINITY_DN1662_c0_g1_i4	Germin-like protein subfamily 1 member 7;	MP29_M_72h	MP29_C_72h	7.66509	4.4203	1.59545e-178	3.2454e-176	1.041	0.911	0.382	7.213	7.08	6.965	6.712	8.518	6.068	1.862	0.862	2.92	157.444	171.359	155.249	91.079	89.341	71.274	87.788	58.24	68.513	26.503	24.254	28.633	34.318	44.07	43.548	117.71	119.11	123.64	63.491	57.02	56.096
TRINITY_DN1663_c0_g1_i21		MP29_M_72h	MP29_C_72h	2.36922	2.26336	7.27914e-09	7.81999e-08	0.548	0.79	1.089	0.704	1.125	0.674	1.415	0.875	1.161	0.511	0.862	1.606	4.447	3.801	4.331	5.385	4.054	4.719	2.336	3.128	1.383	2.752	3.077	3.354	2.174	2.093	2.115	2.095	2.069	3.491	1.343	1.622	1.692
TRINITY_DN16735_c0_g1_i3	Wall-associated receptor kinase 2;	MP29_M_72h	MP29_C_72h	3.39345	0.975097	1.14284e-06	9.53093e-06	0.146	0.093	0.279	0.22	0	0	0	0	0	0.639	0.074	0.557	2.199	2.083	1.221	0.69	1.079	0.697	4.821	3.689	2.537	0	0.697	1.266	0	0.492	0.134	0.541	1.787	1.425	1.04	0.931	0.762
TRINITY_DN16736_c0_g1_i12	Protein TIFY 10B;	MP29_M_72h	MP29_C_72h	-2.23093	5.39505	7.82638e-86	6.67776e-84	108.491	100.338	104.749	60.323	66.026	67.212	21.818	19.866	22.585	158.788	153.051	172.833	20.701	22.184	23.8	115.864	103.755	100.732	61.31	70.664	71.877	89.746	95.437	132.493	44.5	49.837	48.377	48.625	64.103	43.12	15.577	15.269	16.669
TRINITY_DN16736_c0_g1_i13	Protein TIFY 10B;	MP29_M_72h	MP29_C_72h	-3.10988	2.70986	6.00064e-16	1.05875e-14	8.336	8.401	6.309	4.706	4.953	4.061	0.944	0	0.454	16.713	16.063	15.638	0.618	0.853	1.184	14.643	15.908	15.552	3.728	4.023	3.637	12.415	12.195	16.424	3.195	4.511	4.808	6.955	8.644	5.76	1.844	2.018	2.203
TRINITY_DN16736_c0_g1_i4	Protein TIFY 10B;	MP29_M_72h	MP29_C_72h	-2.45012	4.6718	1.04242e-28	3.0627e-27	52.835	45.23	44.948	27.101	38.175	31.057	5.635	3.257	7.892	99.192	67.831	99.277	6.447	9.843	9.846	85.21	69.699	77.965	10.518	19.446	21.865	73.912	79.022	56.773	21.003	22.02	21.191	34.459	29.441	31.388	7.51	11.905	13.554
TRINITY_DN16736_c0_g1_i5	Protein TIFY 10B;	MP29_M_72h	MP29_C_72h	-2.22544	4.57692	3.19818e-51	1.61616e-49	95.426	79.791	87.132	51.879	58.867	47.916	17.135	14.625	18.22	167.861	106.913	154.805	18.268	18.676	18.902	113.94	83.13	120.163	35.292	51.057	48.684	92.898	114.109	108.857	37.636	37.875	32.117	55.127	61.78	51.188	17.809	22.825	16.845
TRINITY_DN1677_c0_g1_i2	Alpha-galactosidase 2 {ECO:0000303|PubMed:15034167};	MP29_M_72h	MP29_C_72h	-2.68934	1.88161	5.04331e-12	6.98548e-11	5.405	5.697	5.37	5.418	4.857	5.098	6.071	7.059	5.736	3.578	4.813	4.443	0.803	0.987	0.753	3.025	2.24	2.725	1.853	6.665	1.786	2.372	3.659	2.523	6.256	6.028	7.655	3.374	3.057	2.764	8.228	9.334	7.93
TRINITY_DN16809_c0_g1_i6		MP29_M_72h	MP29_C_72h	-2.40037	0.854525	7.35836e-05	0.00046675	1.762	1.868	1.954	2.366	2.058	2.186	1.086	0.651	1.475	0.822	0.315	0.328	0.494	0.378	0.185	1.089	0.225	0.283	0	1.316	0.871	0.544	0.988	1.846	1.154	1.141	1.413	0.954	0.235	0.058	1.4	0.544	1.004
TRINITY_DN1681_c0_g1_i3	Uncharacterized acetyltransferase At3g50280;	MP29_M_72h	MP29_C_72h	4.71265	0.724257	4.48945e-05	0.000294699	0.219	0.046	0	0.264	0.514	0.017	0.641	0	0.052	1.734	1.948	1.004	2.075	2.717	2.69	5.337	4.386	2.757	4.419	4.94	5.836	9.837	7.35	7.221	0.608	1.434	0.702	1.062	0	1.416	2.431	1.889	2.575
TRINITY_DN16813_c0_g1_i1		MP29_M_72h	MP29_C_72h	2.09631	1.8099	3.85304e-08	3.83276e-07	0.456	0.539	0.521	0.352	0.366	0.354	0.134	0.467	0.314	0.164	0.278	0.21	1.952	2.059	2.48	1.706	1.588	1.188	0.587	0.636	1.056	0.657	0.374	0.174	0.711	0.597	0.763	0.197	0.198	0.32	0.53	0.295	0.548
TRINITY_DN1682_c1_g1_i9	Pentatricopeptide repeat-containing protein MRL1, chloroplastic;	MP29_M_72h	MP29_C_72h	-2.04098	2.82219	2.99609e-10	3.64248e-09	2.365	3.559	3.08	1.495	2.058	1.547	1.113	0.603	0.829	0.402	0.714	0.52	0.852	0.719	0.617	0.145	0.367	0.741	0	0.453	0.555	0.596	0.281	0.058	1.886	0.398	1.238	1.682	0.705	1.348	0.681	0.396	0.465
TRINITY_DN1684_c1_g1_i8	Probable ADP-ribosylation factor GTPase-activating protein AGD11;	MP29_M_72h	MP29_C_72h	-5.70115	-0.685496	8.08313e-06	5.96413e-05	0.539	0.66	0.698	0.563	0.471	0.328	0.917	0	0.471	0	0	0.255	0	0.037	0	0.75	0.047	0.065	1.484	0.852	0.381	0.195	0.499	0.3	0.227	0.523	0.413	0.325	0.47	0.223	0.378	0.359	0.567
TRINITY_DN16843_c0_g1_i4	Bifunctional dTDP-4-dehydrorhamnose 3,5-epimerase/dTDP-4-dehydrorhamnose reductase {ECO:0000305};	MP29_M_72h	MP29_C_72h	5.66909	-0.515012	3.68358e-05	0.000245236	0	0.204	0	0	0.375	0	0.08	0.097	0.131	0.657	0	0.128	3.792	3.021	4.22	6.402	6.259	4.425	0	1.37	0.762	0.493	0.489	0.58	1.288	2.198	2.352	3.354	0.894	2.802	0.615	0.682	0.102
TRINITY_DN16843_c0_g1_i5	Trifunctional UDP-glucose 4,6-dehydratase/UDP-4-keto-6-deoxy-D-glucose 3,5-epimerase/UDP-4-keto-L-rhamnose-reductase RHM1 {ECO:0000305|PubMed:17190829};	MP29_M_72h	MP29_C_72h	4.47494	2.22797	2.64676e-25	6.94704e-24	0.219	0.381	0.261	0.537	0.392	0.648	0.516	0.525	0.437	1.981	1.373	1.213	6.657	5.835	6.687	7.128	8.641	6.354	1.323	1.607	1.535	1.499	1.455	1.431	2.144	1.821	2.455	2.961	3.339	4.742	0.851	1.078	0.725
TRINITY_DN16905_c0_g1_i1	Probable 2-oxoglutarate-dependent dioxygenase AOP1.2;	MP29_M_72h	MP29_C_72h	-3.58757	1.61181	1.06101e-14	1.75459e-13	7.477	7.49	7.575	5.524	5.528	4.519	4.139	2.412	4.208	0.256	0.492	0.529	0.494	0.78	0.58	1.368	1.517	1.657	2.209	1.1	2.809	0.904	1.32	0.918	3.72	4.301	5.169	1.131	0.931	0.815	5.514	4.414	5.782
TRINITY_DN1696_c0_g1_i14		MP29_M_72h	MP29_C_72h	2.49003	3.49507	3.85763e-26	1.03676e-24	22.533	18.512	25.694	73.333	83.387	80.217	53.035	53.987	51.649	28.588	18.437	19.37	129.777	122.556	118.654	167.624	133.294	129.884	333.534	304.983	302.754	262.779	268.233	370.111	133.54	111.72	146.606	310.114	420.07	365.888	363.93	374.951	365.403
TRINITY_DN16963_c1_g1_i3		MP29_M_72h	MP29_C_72h	8.43679	-0.821828	1.24155e-06	1.02976e-05	0	0	0	0	0	0	0	0	0	0	0	0	0.593	1.45	1.32	0	1.245	0	0	0	0	0	0	0	0	0	0	0	0	0	0	0	0
TRINITY_DN16973_c0_g1_i3	Probable inactive purple acid phosphatase 2;	MP29_M_72h	MP29_C_72h	-8.01774	-1.15282	1.1709e-05	8.45828e-05	0.347	0.13	0.363	0	0	0	0	0	0.096	0	0	0.283	0	0	0	0	0.984	2.692	0	0	0	0	0	0	0.144	0	0	0	0.602	0.766	0	0	0
TRINITY_DN16975_c0_g1_i12	Probable LRR receptor-like serine/threonine-protein kinase At1g53420;	MP29_M_72h	MP29_C_72h	4.11261	1.37073	3.87081e-13	5.80291e-12	0.183	0.344	0.177	0.237	0	0.639	2.11	1.721	0.707	2.693	1.067	1.843	3.372	4.642	4.405	0	0.652	1.275	1.277	0	0.599	0.524	0	0	0.732	0.712	0.733	1.043	0	1.765	0.946	1.272	0.846
TRINITY_DN1702_c0_g1_i3	Protein BPS1, chloroplastic;	MP29_M_72h	MP29_C_72h	-2.72445	1.07499	6.27421e-06	4.71116e-05	1.424	1.245	1.256	0.985	0.384	0.467	0.107	0	0.41	0.046	0.037	0.274	0.136	0.134	0.333	0.557	0	0	0.012	0	0.305	0	0.198	0	0.258	0.502	0.113	0.157	0	0	0.104	0.405	0.381
TRINITY_DN17070_c0_g1_i1	LIM domain-containing protein WLIM1 {ECO:0000305};	MP29_M_72h	MP29_C_72h	-2.04043	3.3987	6.7305e-19	1.37909e-17	23.281	22.805	26.997	18.208	15.896	16.358	15.444	13.38	16.518	6.399	4.081	6.514	6.336	5.092	6.317	3.437	3.769	4.152	0	3.958	3.234	5.093	3.192	3.287	15.716	14.097	14.423	9.139	4.411	6.487	13.118	12.292	14.112
TRINITY_DN17083_c1_g1_i2	Photosystem II 22 kDa protein, chloroplastic;	MP29_M_72h	MP29_C_72h	-4.59641	1.85097	2.43076e-12	3.44621e-11	6.866	5.957	8.087	2.102	1.918	1.391	2.617	2.489	2.584	1.104	1.308	1.898	0.198	0.134	0.531	0	0	1.079	1.772	1.251	1.111	4.292	4.47	4.611	1.134	0.9	1.145	0.964	1.195	1.406	0.605	0.931	1.162
TRINITY_DN17085_c0_g1_i16	Nitrate reductase [NADH];	MP29_M_72h	MP29_C_72h	3.43883	2.22762	2.90077e-15	4.92762e-14	0.502	0.307	0.53	1.425	1.247	0.207	0.97	1.225	0.856	3.368	3.478	2.4	4.694	5.762	4.146	0	0.593	0.894	0	0	0	0.698	1.133	0.29	1.278	1.538	1.073	0.413	0.611	0.941	0.095	0.166	0
TRINITY_DN1709_c0_g1_i2		MP29_M_72h	MP29_C_72h	2.75731	0.456619	0.00130381	0.00644593	0.155	0.232	0.093	0.106	0.105	0.069	0.579	0.224	0.306	1.05	1.679	1.423	1.099	1.73	0.407	0.242	0.936	0.316	0.552	0.777	0.642	1.294	1.424	2.533	0.629	0.555	0.402	0.403	1.242	0.553	0.047	0.101	0.409
TRINITY_DN17100_c0_g1_i5	Flavonol synthase/flavanone 3-hydroxylase;	MP29_M_72h	MP29_C_72h	-9.0346	-0.229142	7.57453e-09	8.12334e-08	1.57	1.571	2.699	1.029	1.186	0.225	2.973	1.381	2.165	4.29	3.645	2.582	0	0	0	0	0.391	0.294	0	0	0.719	1.92	2.932	2.04	0.577	0.523	0.516	1.102	0	0	0.426	1.76	0.846
TRINITY_DN1712_c0_g1_i40	Protein NRT1/ PTR FAMILY 2.6;	MP29_M_72h	MP29_C_72h	-2.37603	0.728737	3.56885e-06	2.78402e-05	1.844	1.719	1.75	1.047	0.837	0.985	0.783	0.545	1.563	1.378	1.734	1.724	0.333	0.365	0.333	0.508	0.853	0.305	0	1.402	0.708	0.411	0.208	0	1.154	1.601	1.3	1.121	1.599	1.309	0.974	0.921	1.032
TRINITY_DN1712_c0_g1_i9	Protein NRT1/ PTR FAMILY 2.5;	MP29_M_72h	MP29_C_72h	-8.62419	-0.60977	1.53433e-06	1.25699e-05	1.068	1.059	0.354	1.293	0.741	0.285	1.015	0	0.864	1.059	1.104	1.013	0	0	0	0.254	0.391	0	0	1.165	0	1.253	0.541	0	0	0.335	0.495	0.698	0	0.398	0.53	0.369	0.511
TRINITY_DN17144_c0_g1_i4	Purine permease 21 {ECO:0000303|PubMed:27701112};	MP29_M_72h	MP29_C_72h	-2.82799	3.70605	1.80536e-13	2.7777e-12	9.093	12.973	11.958	8.409	9.356	10.162	10.967	10.21	9.673	4.007	4.581	3.659	1.223	2.388	1.16	0	0.688	1.188	0.322	0	0.719	3.173	2.235	2.359	2.803	2.972	2.93	6.276	5.719	5.76	1.419	0.857	0.958
TRINITY_DN1719_c0_g1_i11		MP29_M_72h	MP29_C_72h	-2.89267	0.523339	0.000126121	0.000767401	1.47	0.855	1.703	0.079	0.453	1.478	0.587	0.379	0.794	1.232	0.631	0.292	0.296	0.158	0.074	0	0.119	0.196	0.012	0	0	0	0.177	0	0.371	0.617	0.588	0.216	0	0	0.085	0.295	0.344
TRINITY_DN17206_c0_g1_i6		MP29_M_72h	MP29_C_72h	12.6588	3.30279	1.41909e-96	1.36424e-94	0	0	0	0	0	0.043	0.045	0	0	0	0	0.018	13.167	14.436	13.67	127.203	137.064	97.844	18.101	17.914	13.84	16.573	17.528	17.739	0.093	0	0	0.02	0	0.019	0	0	0
TRINITY_DN172062_c0_g1_i1	RING-H2 finger protein ATL11;	MP29_M_72h	MP29_C_72h	5.56775	2.01496	4.82467e-24	1.21033e-22	3.269	1.301	4.113	0.651	3.252	0.363	2.368	0	0.794	4.792	1.632	1.122	119.809	145.154	147.735	69.235	77.013	68.124	24.878	59.221	26.318	51.897	49.975	51.794	11.171	11.837	22.553	20.274	16.828	45.331	29.953	25.755	41.444
TRINITY_DN17207_c0_g1_i2	Probable low-specificity L-threonine aldolase 1;	MP29_M_72h	MP29_C_72h	2.0052	3.55657	1.32089e-25	3.50135e-24	36.675	40.797	37.364	43.734	45.892	40.865	53.899	39.605	53.491	67.108	49.07	62.982	146.254	153.085	153.201	146.675	121.844	102.344	197.566	169.349	149.863	147.968	198.807	181.406	67.512	82.688	58.591	86.33	91.597	73.897	200.526	143.794	163.657
TRINITY_DN172245_c0_g1_i1	Natterin-4;	MP29_M_72h	MP29_C_72h	-2.01341	1.73213	7.17458e-08	6.91269e-07	4.684	4.823	5.035	3.527	2.982	3.698	1.602	1.021	1.702	0.374	1.002	0.292	1.235	1.182	1.172	2.336	2.039	1.635	1.3	1.089	1.394	2.033	1.539	0.938	4.473	4.72	3.869	1.495	2.511	1.115	3.802	4.073	5.234
TRINITY_DN17237_c0_g1_i6		MP29_M_72h	MP29_C_72h	2.00365	4.06864	7.75421e-36	2.8123e-34	13.056	14.321	12.88	33.715	30.388	25.768	18.426	15.179	16.011	8.973	7.03	11.387	52.407	54.638	53.633	51.106	48.055	41.489	23.509	18.389	21.538	10.135	10.978	11.146	75.313	78.429	67.979	74.821	93.544	71.638	92.205	72.528	82.312
TRINITY_DN17260_c0_g1_i6	Aspartyl protease AED3 {ECO:0000303|PubMed:24755512};	MP29_M_72h	MP29_C_72h	-2.53462	4.6238	3.78171e-23	9.15157e-22	29.892	27.898	25.889	22.096	21.468	21.016	21.47	27.441	17.373	10.251	13.021	11.888	3.409	6.189	4.824	14.377	12.423	14.135	10.943	13.934	13.557	13.544	21.936	16.424	23.754	22.26	18.653	10.575	13.855	14.545	33.046	29.081	34.713
TRINITY_DN17279_c0_g1_i15		MP29_M_72h	MP29_C_72h	-2.62361	0.00125024	8.17441e-05	0.00051456	1.735	1.887	1.573	2.692	3.252	2.238	4.175	0.865	5.081	2.583	1.586	2.445	0.222	0.329	0.271	0.061	0.593	0.283	0.598	0.108	0	0	0	0	1.103	0.712	0.784	3.158	2.502	2.133	0.028	0	0.084
TRINITY_DN17288_c0_g1_i10	NADPH-dependent aldehyde reductase-like protein, chloroplastic {ECO:0000250|UniProtKB:Q9SQR2};	MP29_M_72h	MP29_C_72h	2.85559	6.78654	1.0285e-105	1.10407e-103	44.216	47.99	57.167	46.487	48.892	50.984	34.636	53.209	43.669	47.045	53.308	45.099	344.272	353.146	381.195	273.237	255.102	212.045	103.748	80.339	109.673	159.982	158.428	107.34	125.234	126.539	128.355	123.564	55.346	134.646	95.449	84.424	83.641
TRINITY_DN17288_c0_g1_i11	NADPH-dependent aldehyde reductase-like protein, chloroplastic {ECO:0000250|UniProtKB:Q9SQR2};	MP29_M_72h	MP29_C_72h	3.37221	2.75291	8.79696e-15	1.45948e-13	1.972	1.199	1.033	2.911	1.918	2.506	1.958	0	2.637	1.762	2.152	2.098	14.291	18.079	11.03	22.752	21.704	11.225	2.359	5.004	3.964	9.375	10.874	4.978	9.708	5.023	6.593	9.414	6.001	3.84	2.251	5.252	6.591
TRINITY_DN17288_c0_g1_i12	NADPH-dependent aldehyde reductase-like protein, chloroplastic {ECO:0000250|UniProtKB:Q9SQR2};	MP29_M_72h	MP29_C_72h	2.83911	6.67989	3.57125e-152	5.87979e-150	42.244	44.05	36.582	36.996	55.44	34.842	37.475	32.818	39.793	54.685	51.147	48.986	280.798	291.125	304.921	219.759	231.004	201.343	78.709	90.854	66.28	167.581	147.242	104.188	104.901	109.166	113.756	110.775	92.331	127.208	89.112	78.131	91.525
TRINITY_DN17288_c0_g1_i14	NADPH-dependent aldehyde reductase-like protein, chloroplastic {ECO:0000250|UniProtKB:Q9SQR2};	MP29_M_72h	MP29_C_72h	2.39371	4.70842	2.54161e-17	4.79965e-16	19.511	11.208	10.413	12.578	14.065	10.75	9.907	2.382	11.341	17.242	20.598	8.887	70.193	75.531	69.796	65.943	58.747	48.584	14.936	13.708	17.967	40.129	24.369	15.728	24.249	32.401	30.012	23.127	19.142	20.683	15.189	20.327	18.705
TRINITY_DN17288_c0_g1_i15	NADPH-dependent aldehyde reductase-like protein, chloroplastic {ECO:0000250|UniProtKB:Q9SQR2};	MP29_M_72h	MP29_C_72h	2.11286	5.61177	5.96535e-26	1.59863e-24	34.639	25.482	35.661	71.582	40.111	53.68	27.354	10.443	38.125	17.617	16.406	28.156	158.84	136.687	117.532	205.176	154.749	61.564	11.484	21.915	20.841	77.075	114.587	52.471	100.676	88.664	74.809	101.283	16.056	38.136	39.194	62.143	61.887
TRINITY_DN17288_c0_g1_i18	NADPH-dependent aldehyde reductase-like protein, chloroplastic {ECO:0000250|UniProtKB:Q9SQR2};	MP29_M_72h	MP29_C_72h	2.151	4.79438	1.82871e-20	4.00895e-19	43.066	37.684	25.126	45.52	36.763	33.891	48.576	47.345	28.435	41.842	35.696	40.3	144.611	150.977	171.597	77.186	100.744	116.806	50.413	58.046	41.813	92.744	84.948	93.381	57.371	78.481	67.618	72.981	104.766	87.113	70.433	57.536	62.938
TRINITY_DN17294_c0_g1_i8	Cytochrome P450 85A;	MP29_M_72h	MP29_C_72h	-2.05827	1.36686	1.37425e-05	9.83365e-05	2.629	3.754	3.099	4.187	4.621	3.794	2.421	2.907	2.645	0.739	1.159	1.286	0.605	0.694	0.975	4.889	3.604	5.002	4.108	0	4.007	4.765	4.304	0	5.493	4.458	4.993	1.584	0	0	10.706	10.182	10.431
TRINITY_DN1733_c0_g1_i2	Terminal nucleotidyltransferase 4A {ECO:0000305};	MP29_M_72h	MP29_C_72h	-9.90166	0.595577	1.06662e-12	1.55219e-11	0.657	0.418	1.014	0.097	0	0	0.294	0.535	0.148	0	1.094	0.739	0	0	0	0	0	0	0	2.308	2.047	0.308	0.717	0	0	0	0	0	1.044	0	0.615	0	0
TRINITY_DN17346_c0_g1_i1		MP29_M_72h	MP29_C_72h	-3.61789	-0.65714	0.00211383	0.00991452	6.318	8.457	8.934	11.655	6.679	7.155	2.982	0.982	2.584	1.36	0	1.204	0	0.962	0.901	3.969	2.051	2.005	2.301	4.81	2.624	10.782	3.368	3.664	4.297	3.025	6.077	2.085	0	3.413	18.556	12.532	19.132
TRINITY_DN17359_c0_g1_i2	O-acetylstemmadenine oxidase {ECO:0000303|PubMed:30256480};	MP29_M_72h	MP29_C_72h	2.03594	5.68702	3.57828e-75	2.63642e-73	95.061	109.984	97.527	149.823	140.197	139.117	204.85	256.115	211.868	132.071	155.926	131.548	420.048	406.395	400.17	659.834	599.475	506.153	409.711	349.493	374.522	376.04	358.774	195.829	158.068	174.398	157.862	248.121	149.116	209.832	117.363	109.718	117.565
TRINITY_DN1738_c1_g1_i3	Probable membrane-associated kinase regulator 4;	MP29_M_72h	MP29_C_72h	-2.1863	1.03051	0.000136764	0.000827584	2.629	3.652	4.56	2.322	1.282	2.091	3.267	2.12	3.527	0.584	1.595	1.797	0.939	0.926	0.469	2.88	2.525	1.7	0	1.079	0.653	0.585	1.06	0.319	3.896	3.286	3.229	1.407	2.154	1.445	1.163	2.368	2.538
TRINITY_DN17407_c0_g1_i10	1-aminocyclopropane-1-carboxylate oxidase homolog 1;	MP29_M_72h	MP29_C_72h	8.73878	2.41218	1.06816e-41	4.43561e-40	0	0.204	0	0	0.061	0	0	0	0	0	0.362	0	28.779	25.522	26.625	76.787	68.467	41.26	7.319	6.73	7.971	1.54	1.154	0.338	4.875	2.177	2.817	14.175	9.077	7.98	0	0	0
TRINITY_DN17407_c0_g1_i2	1-aminocyclopropane-1-carboxylate oxidase homolog 1;	MP29_M_72h	MP29_C_72h	6.25619	3.41977	4.79671e-81	3.85267e-79	0.329	0.52	0.521	1.311	1.718	2.964	0.045	0.049	0	0.219	0.102	0.046	35.585	37.023	32.326	136.171	126.763	94.563	6.571	8.11	7.916	3.06	4.99	4.06	16.819	15.772	15.218	23.825	15.981	14.293	3.641	3.336	2.984
TRINITY_DN17407_c0_g1_i3	1-aminocyclopropane-1-carboxylate oxidase homolog 1;	MP29_M_72h	MP29_C_72h	14.8294	5.46916	0	0	0	0	0	0	0	0.095	0.053	0.068	0	0	0	0	215.978	230.054	210.313	192.3	187.892	151.299	57.075	55.403	51.918	5.411	4.304	4.775	6.389	6.08	7.583	54.006	37.935	46.388	0.549	1.069	1.571
TRINITY_DN17407_c0_g1_i4	1-aminocyclopropane-1-carboxylate oxidase homolog 1;	MP29_M_72h	MP29_C_72h	6.20663	0.740982	9.32925e-08	8.87899e-07	0.247	0	0	0.334	0	0.916	0	0	0.201	0	0	0	6.41	7.212	7.477	38.036	30.322	23.42	12.278	11.972	14.776	1.828	1.663	0.203	5.555	5.986	3.642	15.985	8.494	14.361	0	0.249	0
TRINITY_DN17407_c0_g1_i6	1-aminocyclopropane-1-carboxylate oxidase homolog 1;	MP29_M_72h	MP29_C_72h	6.34775	2.01307	9.58766e-11	1.21098e-09	0	0.084	0.53	0.616	0.61	0.251	0	0	0	0	0	0	19.478	15.021	17.384	99.538	76.646	59.122	6.881	0.917	7.023	1.314	2.786	1.518	8.873	9.325	11.958	21.917	17.975	21.303	0	0.792	0.679
TRINITY_DN17407_c0_g1_i9	1-aminocyclopropane-1-carboxylate oxidase homolog 1;	MP29_M_72h	MP29_C_72h	12.6267	3.2709	3.77771e-94	3.53487e-92	0	0	0	0	0.471	0	0.774	0	0	0.173	0.102	0.027	38.524	42.054	42.899	155.474	143.263	115.182	49.814	38.978	57.94	5.401	9.014	4.427	13.882	14.327	16.249	52.982	46.457	51.808	4.436	2.608	2.547
TRINITY_DN1745_c1_g2_i3		MP29_M_72h	MP29_C_72h	2.46152	5.67872	2.66385e-61	1.59103e-59	195.299	216.224	164.819	172.588	169.888	172.049	174.14	335.704	189.65	328.474	805.952	394.197	894.443	1063.98	1134.98	1086.38	1223.08	1220.06	695.042	650.216	664.558	282.207	251.859	252.805	367.096	350.46	581.173	284.095	207.444	287.686	422.503	320.834	416.897
TRINITY_DN1746_c0_g1_i1		MP29_M_72h	MP29_C_72h	3.02001	1.43142	3.09571e-08	3.10694e-07	0.438	0.325	0.549	0.264	1.308	1.391	0.383	1.702	1.362	3.788	2.996	3.339	4.274	3.996	2.307	5.276	6.14	5.057	0.127	1.747	6.109	5.175	3.826	2.765	1.515	1.277	2.105	1.899	4.092	2.153	1.485	1.014	1.636
TRINITY_DN1746_c0_g1_i16		MP29_M_72h	MP29_C_72h	3.32285	1.47144	3.15023e-09	3.51687e-08	0.374	0.242	0.493	0.044	1.168	1.184	0.525	0.039	1.711	3.122	2.421	2.354	4.792	3.606	2.727	4.998	5.204	4.915	0.104	2.923	4.66	4.539	2.724	1.982	1.061	1.423	1.517	1.289	1.787	1.231	1.825	1.253	1.627
TRINITY_DN1746_c0_g1_i8		MP29_M_72h	MP29_C_72h	2.35185	2.08579	1.48122e-09	1.70306e-08	0.931	1.069	1.107	1.003	1.125	0.786	2.679	0.175	1.091	4.454	4.823	2.363	4.15	5.251	6.477	6.571	5.121	5.678	2.923	4.53	2.004	2.968	4.346	4.543	1.134	1.737	0.877	3.227	1.063	2.308	2.024	2.58	1.525
TRINITY_DN17525_c0_g2_i1	Probable serine/threonine-protein kinase PBL19 {ECO:0000305};	MP29_M_72h	MP29_C_72h	2.41519	2.44883	2.50564e-07	2.26601e-06	1.789	0.678	1.005	0.748	1.639	0.389	2.395	2.664	1.79	1.223	3.404	1.505	5.62	6.079	6.897	4.139	6.401	7.825	7.468	8.218	5.15	1.612	3.181	5.703	3.576	0.973	2.022	2.095	4.289	4.073	5.731	3.197	2.24
TRINITY_DN17525_c0_g2_i3	Probable serine/threonine-protein kinase PBL19 {ECO:0000305};	MP29_M_72h	MP29_C_72h	2.46648	2.54468	3.08371e-05	0.000208463	2.045	1.022	0.475	1.416	1.727	1.728	0.872	0	0.812	1.132	1.54	1.724	7.102	6.432	6.058	4.925	3.426	3.694	9.482	6.288	8.962	6.336	2.433	4.06	2.659	4.123	4.065	2.971	2.634	3.239	0.331	2.986	4.053
TRINITY_DN17563_c0_g1_i12		MP29_M_72h	MP29_C_72h	3.56463	1.48247	8.72254e-12	1.18977e-10	0.247	0.409	0.27	0	0.131	0	0.285	0.438	0.375	0	0.13	0.703	3.36	4.483	2.986	0	0.213	0.534	18.619	21.473	18.947	20.506	20.439	19.546	0.433	0.597	0.619	0.915	0.32	0.465	20.363	25.607	19.941
TRINITY_DN17563_c0_g1_i22		MP29_M_72h	MP29_C_72h	4.43653	2.97594	8.12719e-30	2.46774e-28	0.831	0.493	0.363	0.123	0.227	0.302	1.46	0.865	1.31	0.265	0.278	0.566	12.302	11.695	12.807	1.803	0.972	1.003	62.633	76.359	79.696	59.393	58.895	71.853	0.897	1.162	1.31	1.928	2.022	2.521	75.805	76.122	77.413
TRINITY_DN17565_c0_g1_i3	Endoglucanase 2;	MP29_M_72h	MP29_C_72h	-2.2852	3.71528	1.89831e-30	5.87849e-29	14.161	15.306	15.234	12.059	11.998	14.025	22.503	26.41	16.204	12.733	8.922	10.52	3.384	3.033	2.739	6.886	4.907	6.528	16.501	8.294	11.237	9.262	8.171	8.584	12.583	15.217	12.308	3.256	2.596	4.063	21.148	14.218	16.25
TRINITY_DN1757_c0_g1_i2		MP29_M_72h	MP29_C_72h	-3.45926	0.940601	5.2246e-07	4.55544e-06	6.756	6.765	5.537	9.35	7.08	4.217	5.501	2.314	6.111	2.976	3.394	3.659	0.42	0.292	1.049	0.908	1.411	0.185	1.841	0.313	1.829	5.073	5.219	2.697	2.473	2.857	2.425	3.846	3.245	4.538	2.166	1.686	1.962
TRINITY_DN17599_c0_g1_i1	Acid phosphatase 1;	MP29_M_72h	MP29_C_72h	-5.24055	-1.07188	0.000100488	0.000623808	1.205	1.245	0.754	1.487	1.709	1.806	0.312	1.429	0.358	0.31	0.037	0.1	0.062	0	0	0	0	0	0	0	0	0.154	0.821	1.344	0.618	0.659	0.485	0.246	0	0	2.856	1.53	1.432
TRINITY_DN1765_c0_g1_i14	Farnesyl pyrophosphate synthase {ECO:0000303|PubMed:29509695, ECO:0000303|Ref.1};	MP29_M_72h	MP29_C_72h	2.30541	4.42038	5.44813e-29	1.61241e-27	14.59	10.706	15.913	11.672	14.789	12.694	24.266	18.106	19.163	35.27	28.444	27.636	71.873	65.858	65.391	65.52	64.472	63.046	37.709	34.912	41.519	29.368	31.636	33.244	26.733	34.788	31.508	38.188	60.566	39.213	26.189	26.722	29.098
TRINITY_DN17660_c0_g1_i42	G-type lectin S-receptor-like serine/threonine-protein kinase RKS1;	MP29_M_72h	MP29_C_72h	-2.447	1.19586	0.000245201	0.00141527	2.849	3.466	4.225	2.542	3.357	2.739	2.92	3.753	5.334	5.477	2.022	1.405	0.914	0.767	0.234	0.048	0.225	1.384	1.899	5.641	7.644	3.758	5.032	9.734	0	0.743	0.887	0.443	1.232	3.859	2.904	4.727	3.812
TRINITY_DN1770_c0_g1_i6	Protein WHAT'S THIS FACTOR 9, mitochondrial {ECO:0000303|PubMed:22060106};	MP29_M_72h	MP29_C_72h	-9.80956	0.506282	2.96694e-14	4.76877e-13	1.78	2.398	1.48	1.126	3.096	1.054	1.941	1.459	2.663	1.771	2.439	2.4	0	0	0	3.255	0.889	0.436	0.967	0	2.025	1.058	0.697	1.759	1.525	2.616	1.352	3.846	2.69	5.314	0	1.198	2.259
TRINITY_DN17710_c0_g1_i4	Disease resistance protein Roq1 {ECO:0000305};	MP29_M_72h	MP29_C_72h	-2.88976	1.57405	3.47819e-11	4.54447e-10	24.989	29.524	29.128	29.783	23.796	26.071	2.448	0.583	4.61	0.94	3.227	3.029	3.31	4.386	3.529	12.332	9.59	7.062	1.208	9.653	10.769	5.001	2.454	3.973	3.061	7.546	4.344	3.541	3.292	4.247	8.38	2.423	3.802
TRINITY_DN1773_c0_g1_i6	MADS-box protein AGL24;	MP29_M_72h	MP29_C_72h	-2.69385	1.64562	7.16054e-09	7.70101e-08	9.486	9.804	12.796	17.944	15.225	16.358	24.915	20.653	24.253	30.423	21.553	27.207	2.013	1.73	1.197	3.461	2.608	2.071	4.821	2.621	4.029	14.119	13.952	10.914	3.926	2.868	1.517	11.864	10.478	13.614	5.344	5.584	4.741
TRINITY_DN1773_c0_g1_i7	MADS-box protein AGL24;	MP29_M_72h	MP29_C_72h	-2.30679	3.16316	1.96521e-11	2.61513e-10	14.955	17.155	17.43	24.427	19.951	18.976	25.716	26.429	22.262	18.192	13.475	16.642	3.582	4.215	2.122	4.26	3.675	3.302	4.511	5.252	4.268	12.343	14.066	5.626	6.297	7.431	4.632	14.608	12.059	14.768	11.009	9.933	10.784
TRINITY_DN17744_c0_g2_i9	Protein FAR1-RELATED SEQUENCE 5;	MP29_M_72h	MP29_C_72h	9.43839	0.128598	5.96951e-11	7.65e-10	0	0	0	0.018	0	0.06	0	0	0	0	0	0.055	1.149	0.841	0.605	0	0.19	0.033	0.621	0.119	0	0.041	0.062	0	0	0	0	0.049	0.386	0.213	0	0	0
TRINITY_DN17769_c0_g1_i6		MP29_M_72h	MP29_C_72h	-4.08709	-0.112952	4.31366e-07	3.79893e-06	1.077	1.124	1.359	0.959	0.75	0.959	0	0.078	0.035	0.1	0.121	0.192	0.062	0.073	0.062	0	0	0.022	0.334	0.162	0	0.462	0.541	0.638	0.165	0.44	0.526	0.443	0.367	0.368	0.123	0.037	0.121
TRINITY_DN1787_c0_g1_i11		MP29_M_72h	MP29_C_72h	-12.2616	2.91109	3.7862e-40	1.51726e-38	10.18	5.427	6.114	14.091	28.81	8.659	14.572	0.992	11.917	9.055	14.458	12.545	0	0	0	3.667	3.663	3.694	0	0	14.297	0	0	6.003	9.698	14.223	5.045	13.782	7.722	11.51	0	3.64	8.516
TRINITY_DN1788_c0_g1_i1	Poly(ADP-ribose) glycohydrolase 1;	MP29_M_72h	MP29_C_72h	-2.24171	0.918177	0.000523147	0.00282822	2.209	2.723	1.991	0.677	1.203	0.735	0.374	0.515	2.226	1.488	1.048	0.794	0.716	0.524	0.21	3.969	3.817	1.7	3.579	3.117	0.784	3.111	2.838	1.74	1.958	1.067	1.754	1.633	1.354	0	2.648	3.013	2.064
TRINITY_DN17882_c0_g1_i2	Fructose-1,6-bisphosphatase, chloroplastic;	MP29_M_72h	MP29_C_72h	-5.25855	2.91399	2.79922e-42	1.18257e-40	16.936	15.185	18.845	7.098	6.924	7.017	4.451	1.809	6.609	3.149	3.144	2.19	0.333	0.39	0.617	0.738	0.344	0	0	0	0	5.165	4.793	5.8	2.473	2.187	2.466	6.443	5.512	5.808	0.303	0.433	0.92
TRINITY_DN179_c0_g1_i11	Berberine bridge enzyme-like 7 {ECO:0000303|PubMed:26037923};	MP29_M_72h	MP29_C_72h	5.57136	9.79784	0	0	36.447	40.816	35.968	42.327	41.742	38.151	36.692	41.91	41.155	27.776	39.165	35.41	1795.44	1767.21	1812.45	728.887	773.664	748.91	1824.08	1628.45	1680.7	362.906	349.095	362.484	265.978	272.387	300.186	338.336	309.773	370.94	175.037	207.033	208.43
TRINITY_DN179_c0_g1_i16	Berberine bridge enzyme-like 7 {ECO:0000303|PubMed:26037923};	MP29_M_72h	MP29_C_72h	5.76947	9.99028	0	0	41.267	42.758	39.402	57.975	60.027	55.901	52.733	65.47	54.268	47.401	39.091	44.798	2258.95	2188.18	2276.43	1380.19	1377.39	1202.09	2689.73	1765.12	1894.83	484.074	472.144	626.464	343.631	385.792	331.519	569.468	840.328	619.849	212.547	205.329	196.502
TRINITY_DN179_c0_g1_i2	Berberine bridge enzyme-like 3 {ECO:0000303|PubMed:26037923};	MP29_M_72h	MP29_C_72h	-2.08072	0.701089	0.000435899	0.00240022	9.97	14.627	11.307	20.891	16.105	15.079	8.002	3.462	7.133	2.948	5.852	4.352	1.705	3.74	3.023	25.015	27.809	17.862	12.198	11.637	5.314	32.838	34.308	31.079	17.643	22.825	24.462	13.408	19.649	10.24	52.491	53.279	47.636
TRINITY_DN1793_c0_g1_i7	Rab GTPase-activating protein 22 {ECO:0000303|PubMed:16332933};	MP29_M_72h	MP29_C_72h	2.53449	1.97922	5.80884e-05	0.000374298	1.15	0.725	0.261	2.173	1.142	1.59	0.596	0	0.646	1.917	0.362	0.739	4.533	3.703	4.232	5.325	6.531	2.79	3.889	4.26	2.559	3.943	5.416	3.828	1.566	0.973	0.867	1.967	2.163	1.881	2.355	2.884	1.246
TRINITY_DN1795_c0_g2_i3	G-type lectin S-receptor-like serine/threonine-protein kinase LECRK2 {ECO:0000305};	MP29_M_72h	MP29_C_72h	-2.312	1.22636	4.87103e-05	0.000317993	1.844	1.645	1.07	1.39	1.36	1.288	0.142	0.71	0.489	2.154	2.281	1.679	0.296	0.183	0.432	2.904	3.769	3.084	1.3	0.647	1.328	2.382	1.383	1.566	0.319	0.167	0.299	2.233	2.145	1.484	0.719	0.304	0.567
TRINITY_DN1796_c1_g2_i22	bHLH transcription factor RHL1 {ECO:0000303|PubMed:19675148};	MP29_M_72h	MP29_C_72h	-4.74955	1.14261	2.38548e-05	0.000164087	1.579	3.234	4.597	5.207	1.456	3.275	0	0.136	3.649	0	0	1.268	0	0.158	0.185	1.428	0	0	0	3.451	0	1.304	2.911	0	3.061	1.528	3.477	1.682	0	2.24	0.104	0	4.723
TRINITY_DN1796_c2_g1_i3	Protein NRT1/ PTR FAMILY 7.2;	MP29_M_72h	MP29_C_72h	3.72076	3.12063	1.96131e-46	9.01093e-45	5.834	5.511	5.463	10.432	10.159	12.331	23.455	7.818	15.61	57.423	54.523	56.322	74.356	70.378	74.164	20.392	33.771	34.863	233.572	230.155	176.541	41.988	46.18	45.037	31.556	32.956	25.411	10.742	14.222	11.403	76.089	74.159	70.096
TRINITY_DN17963_c0_g1_i11	Lecithin-cholesterol acyltransferase-like 4;	MP29_M_72h	MP29_C_72h	-8.80514	-0.440279	2.18371e-06	1.75695e-05	1.013	0.279	1.191	0	0.497	0	0	0	1.973	0	0	0	0	0	0	1.029	2.11	0.61	0	0	0	0	0.364	0	0.289	0	0	0	2.474	0	0	0	0
TRINITY_DN17983_c0_g2_i4	Uncharacterized protein C683.02c;	MP29_M_72h	MP29_C_72h	10.6731	1.33296	3.12011e-12	4.3826e-11	0	0	0	0	5.232	10.525	0	0	9.35	2.528	8.681	2.144	6.497	1.34	4.072	0	6.211	2.398	0	2.966	0	0	0	0	6.173	9.817	2.012	0	13.507	0	0	0	8.655
TRINITY_DN1806_c0_g1_i1	Receptor-like protein EIX2 {ECO:0000305};	MP29_M_72h	MP29_C_72h	3.4679	4.28226	6.07261e-50	2.9724e-48	20.332	12.759	15.364	14.962	12.443	16.531	5.679	10.667	7.43	15.709	13.401	14.407	159.877	189.303	183.12	80.066	89.578	91.446	93.495	87.813	77.703	45.859	40.129	42.389	18.911	13.605	16.641	21.15	17.176	25.269	62.517	46.257	50.862
TRINITY_DN181_c0_g1_i24	Multicopper oxidase LPR1;	MP29_M_72h	MP29_C_72h	-2.12615	3.3123	8.21466e-19	1.67769e-17	9.806	7.843	9.92	8.224	7.028	8.011	10.05	11.027	11.297	6.271	4.396	5.931	2.174	2.193	1.949	5.494	5.5	4.893	1.45	2.718	2.265	2.331	2.599	2.919	5.431	4.385	6.046	6.128	6.518	5.556	2.837	3.852	3.449
TRINITY_DN181_c0_g1_i26	Multicopper oxidase LPR1;	MP29_M_72h	MP29_C_72h	-2.17351	3.42875	5.72272e-12	7.89606e-11	13.147	15.231	11.698	3.738	6.008	5.366	15.604	15.305	10.459	9.073	11.231	7.974	2.211	2.619	4.059	0.871	2.193	3.912	5.523	1.877	4.29	2.66	2.235	4.186	6.214	5.463	4.952	4.466	4.252	6.012	4.001	2.451	2.873
TRINITY_DN18154_c0_g1_i3	LOB domain-containing protein 41;	MP29_M_72h	MP29_C_72h	3.06846	5.12455	1.24897e-106	1.35894e-104	2.657	2.621	2.178	2.964	3.54	2.134	2.314	0.36	2.191	4.464	2.467	3.412	20.763	21.21	20.617	6.111	8.06	6.125	4.844	4.778	4.138	5.36	4.917	6.129	2.875	2.145	3.281	2.853	1.11	0.941	7.424	6.459	6.656
TRINITY_DN18154_c0_g1_i4	LOB domain-containing protein 41;	MP29_M_72h	MP29_C_72h	4.54393	6.84698	0	0	6.738	6.124	7.128	8.479	6.339	6.464	6.462	5.222	6.932	15.49	15.247	13.157	151.182	156.715	158.704	101.257	86.828	71.906	23.958	23.835	26.58	37.028	42.229	29.136	9.656	9.869	9.007	11.618	9.491	14.438	33.67	38.849	41.863
TRINITY_DN1820_c1_g1_i12	Probable linoleate 9S-lipoxygenase 5;	MP29_M_72h	MP29_C_72h	3.66591	7.72425	3.17022e-222	8.51607e-220	14.772	13.066	13.708	14.285	13.184	14.682	22.734	37.349	22.044	73.461	69.501	67.973	193.078	160.419	174.398	55.027	66.013	54.85	71.39	85.494	91.096	93.607	88.16	99.036	32.349	30.518	33.335	64.728	61.902	52.487	28.289	31.118	33.356
TRINITY_DN1820_c1_g1_i6	Probable linoleate 9S-lipoxygenase 5;	MP29_M_72h	MP29_C_72h	-2.41262	0.974603	3.75665e-05	0.000249656	2.054	1.19	1.294	1.346	2.598	0.726	0.623	0.554	0.908	0.137	0.417	0.374	0.383	0.219	0.247	0	0.047	0.283	1.116	0.27	0.261	0.041	0.104	0.019	0.371	1.507	0.217	0.01	0	0.262	1.239	0.811	0.827
TRINITY_DN18244_c0_g1_i2	Inositol transporter 4;	MP29_M_72h	MP29_C_72h	5.55814	0.292711	0.000525606	0.00284015	0.091	0	0	0	0	0	0.552	1.624	0.899	0	0	0	1.075	0.865	2.998	2.142	4.35	2.812	0	3.095	0.871	1.273	0.551	0.744	0.412	0.869	0.939	0.226	0	0	0	1.345	0
TRINITY_DN1827_c4_g1_i11	1-aminocyclopropane-1-carboxylate oxidase homolog 1;	MP29_M_72h	MP29_C_72h	13.31	6.45905	0	0	0	0.065	0	0.044	0.305	0.475	0	0.058	0	0	0.325	0.155	270.015	309.618	293.089	246.541	234.702	217.309	93.104	84.728	98.174	7.496	7.007	6.022	15.16	16.525	13.227	69.184	54.998	61.039	0.653	2.175	0.827
TRINITY_DN1827_c4_g1_i8	1-aminocyclopropane-1-carboxylate oxidase homolog 1;	MP29_M_72h	MP29_C_72h	5.71437	4.15076	1.59547e-120	2.00839e-118	1.041	0.688	0.986	1.531	1.352	1.754	0.071	0.331	0.227	0.274	0	0.036	43.885	49.022	51.092	159.915	165.702	141.338	48.433	36.022	34.104	8.204	6.269	9.058	28.763	30.287	28.093	41.64	47.755	62.387	12.305	4.718	8.711
TRINITY_DN1828_c0_g1_i2	Cyanogenic beta-glucosidase;	MP29_M_72h	MP29_C_72h	2.54523	5.20195	3.69204e-114	4.35466e-112	44.262	43.511	43.524	48.273	39.387	37.866	41.997	45.527	43.425	17.379	25.541	25.748	249.45	244.21	267.278	66.996	94.331	81.605	710.899	677.599	643.814	166.472	169.126	169.178	110.765	127.533	119.338	137.611	138.863	182.711	91.6	93.602	98.888
TRINITY_DN1828_c0_g1_i24	Beta-glucosidase 12 {ECO:0000305};	MP29_M_72h	MP29_C_72h	2.42496	6.71654	2.2567e-212	5.75901e-210	18.954	19.358	18.575	18.357	18.556	19.452	15.845	17.581	18.491	8.717	11.12	7.993	102.776	102.321	100.419	50.61	44.451	43.865	378.676	325.949	339.808	85.382	92.017	109.012	56.763	55.384	56.94	83.241	93.036	79.909	42.854	38.545	41.137
TRINITY_DN18290_c0_g1_i14	Protein SEED AND ROOT HAIR PROTECTIVE PROTEIN {ECO:0000303|PubMed:28138059};	MP29_M_72h	MP29_C_72h	-4.84123	-0.613995	0.00144754	0.00708537	0.831	1.078	1.508	1.882	0	1.676	1.015	1.566	0.882	0.365	0.056	0.228	0.111	0	0	0.048	0	0.098	0.564	0.075	0.86	3.06	3.639	1.527	0.423	0.115	0.588	0.138	0.621	0.029	9.836	14.19	14.689
TRINITY_DN1831_c1_g1_i1		MP29_M_72h	MP29_C_72h	2.81151	4.14041	1.17251e-52	6.06714e-51	15.284	14.414	11.679	13.045	11.562	14.569	10.539	13.954	14.423	4.327	3.793	2.701	95.662	97.167	96.125	59.941	40.48	34.602	53.048	58.909	52.299	34.081	38.404	15.602	23.064	19.853	23.874	14.52	7.337	12.256	60.739	63.231	66.489
TRINITY_DN18325_c0_g1_i1	Leucine-rich repeat extensin-like protein 2;	MP29_M_72h	MP29_C_72h	-9.10127	-0.167036	8.12605e-09	8.69158e-08	0.566	0.743	1.182	1.698	0.567	2.013	1.024	1.478	0.524	0	0.473	0	0	0	0	0	0.474	1.918	0	1.995	1.285	0.329	0.312	1.286	0.763	1.601	1.197	0.148	1.326	0	4.105	2.036	2.696
TRINITY_DN18325_c0_g1_i6	Leucine-rich repeat extensin-like protein 2;	MP29_M_72h	MP29_C_72h	-9.35543	0.0722422	4.44663e-09	4.88738e-08	0.493	0.966	1.461	0.554	0.366	1.227	0.543	2.538	0.506	0	0	0	0	0	0	0	0.154	0.36	0	0.82	1.764	0.37	0.146	0.812	0.783	1.465	0.98	0	0	0	4.18	1.953	1.302
TRINITY_DN18352_c0_g1_i1	Photosystem I reaction center subunit V, chloroplastic;	MP29_M_72h	MP29_C_72h	-4.20307	3.25906	1.17537e-38	4.58575e-37	29.645	31.522	28.784	12.869	15.626	11.579	9.774	8.129	14.877	4.482	3.979	5.493	1.062	1.913	1.888	6.922	3.189	2.016	0.334	1.381	1.797	6.438	9.263	2.881	10.337	9.042	9.069	8.981	7.167	8.814	1.173	1.889	2.566
TRINITY_DN1837_c0_g1_i2	Photosystem II 10 kDa polypeptide, chloroplastic;	MP29_M_72h	MP29_C_72h	-3.47542	0.931374	3.06597e-08	3.0793e-07	2.292	2.667	2.792	3.158	2.442	1.892	2.501	1.692	1.842	2.428	0.751	2.181	0.346	0.122	0.234	1.125	0.593	0.501	2.393	0.582	1.241	2.865	4.626	6.283	1.041	2.009	0.763	2.823	3.706	2.86	0.416	0.498	0.4
TRINITY_DN1837_c0_g1_i5	Photosystem II 10 kDa polypeptide, chloroplastic;	MP29_M_72h	MP29_C_72h	-3.28649	5.10761	9.17309e-110	1.03623e-107	96.641	94.149	98.858	88.682	83.204	90.44	47.872	53.092	59.951	43.549	34.685	42.545	10.906	9.965	8.674	23.199	19.155	14.168	32.968	52.373	47.432	94.911	103.234	69.92	36.472	34.934	33.376	87.599	50.662	57.743	22.567	22.631	21.457
TRINITY_DN183763_c0_g1_i1	Pathogenesis-related protein 1 {ECO:0000303|PubMed:11725949};	MP29_M_72h	MP29_C_72h	7.50691	1.83427	1.57101e-28	4.59142e-27	0.091	0.074	0	2.551	3.776	2.8	1.949	1.614	2.366	4.701	5.527	5.064	10.684	11.756	10.129	24.155	21.159	17.731	101.907	135.753	126.833	45.202	53.769	27.241	5.967	5.369	6.345	18.169	8.879	12.887	13.383	14.918	18.426
TRINITY_DN1839_c0_g1_i1	Transcription factor bHLH35;	MP29_M_72h	MP29_C_72h	-2.4314	4.5278	1.62911e-38	6.30344e-37	84.58	82.765	80.879	65.425	70.342	66.262	30.319	32.935	25.824	18.119	17.816	19.917	14.661	12.694	18.593	24.797	24.217	21.197	20.068	17.763	28.039	11.952	14.971	10.498	33.978	30.214	28.836	55.53	36.835	51.062	19.389	18.217	17.784
TRINITY_DN1839_c0_g1_i11	Transcription factor bHLH35;	MP29_M_72h	MP29_C_72h	-6.39363	2.01444	1.37831e-09	1.58733e-08	4.081	2.658	3.629	1.847	2.058	2.126	0.142	0	0.052	0.146	0.213	0.201	0.012	0.11	0	1.561	1.695	2.234	0.368	0.216	0.174	0.051	0.198	0	0.299	0.147	0.351	0.02	0	0	0	0	0.139
TRINITY_DN1839_c0_g1_i13	Transcription factor bHLH35;	MP29_M_72h	MP29_C_72h	-3.97894	4.24347	6.11864e-76	4.54992e-74	15.722	13.317	14.006	9.236	8.066	7.587	1.246	1.575	1.624	0.63	1.391	1.533	0.753	1.048	0.925	5.18	7.136	5.776	3.51	3.009	2.363	0.688	0.728	1.015	2.69	2.512	2.569	2.253	2.37	2.094	1.617	1.253	0.716
TRINITY_DN1839_c0_g1_i5	Transcription factor bHLH35;	MP29_M_72h	MP29_C_72h	-3.88188	1.98834	0.0018386	0.00877163	25.564	19.794	24.112	12.059	20.012	11.536	6.801	1.945	12.842	4.929	1.734	4.069	3.076	1.596	0	0	0	2.103	7.33	3.041	0	7.034	0	7.453	0	4.689	3.25	6.915	24.033	13.624	5.022	1.235	0
TRINITY_DN1839_c0_g1_i8	Transcription factor bHLH35;	MP29_M_72h	MP29_C_72h	-6.67829	2.34788	1.06268e-30	3.31455e-29	3.88	4.897	4.625	2.173	2.869	2.506	0.151	0.097	0.079	0.192	0.065	0.091	0.074	0.012	0.037	3.304	3.07	2.408	1.024	0.626	0	0.092	0.021	0	0.711	0.44	0.227	0	0.376	0	0	0	0
TRINITY_DN1839_c1_g2_i1	2-alkenal reductase (NADP(+)-dependent);	MP29_M_72h	MP29_C_72h	4.24758	7.55337	8.72537e-248	2.91588e-245	15.777	15.092	12.293	16.994	16.768	16.591	11.999	14.206	11.219	9.466	9.691	8.941	272.411	276.286	270.881	260.47	253.538	205.768	190.857	193.561	194.246	142.207	150.496	119.355	40.996	37.414	38.73	107.204	88.38	98.478	50.061	50.072	52.647
TRINITY_DN1839_c1_g2_i2	2-alkenal reductase (NADP(+)-dependent);	MP29_M_72h	MP29_C_72h	6.06407	4.2681	1.3899e-102	1.43707e-100	1.287	2.732	1.601	1.108	2.537	5.228	7.21	12.33	3.614	6.116	2.513	6.715	126.17	122.093	121.468	60.28	87.065	75.829	58.456	39.344	51.112	72.567	67.95	77.634	7.832	13.532	5.334	40.745	78.297	50.509	12.144	11.546	11.054
TRINITY_DN1839_c4_g1_i32	Vesicle-associated protein 2-2;	MP29_M_72h	MP29_C_72h	-8.47569	-0.741418	3.45906e-05	0.000231662	1.324	0.223	1.461	1.627	0	0.147	0.009	0	1.021	0.146	0	0.055	0	0	0	0.024	0	0	0	0	0	0.01	1.04	0	0.299	0	0	2.125	0	0.029	0	0	0
TRINITY_DN184_c0_g1_i4	Rhamnogalacturonate lyase;	MP29_M_72h	MP29_C_72h	5.53351	1.33421	0.00194214	0.00919992	0	0.158	0	0	0.828	0.432	0.374	0	0.707	1.013	0	1.168	3.038	1.547	3.023	2.094	2.797	3.008	9.413	0.723	6.043	1.92	2.869	5.539	0.66	0.586	0.144	0.226	1.919	0.669	2.809	2.359	1.701
TRINITY_DN184_c0_g1_i5	Rhamnogalacturonate lyase;	MP29_M_72h	MP29_C_72h	3.2196	1.55001	2.38946e-05	0.000164338	0.192	0.093	0.503	0.035	0.052	0	0.205	1.643	0.375	0.1	1.076	0.502	2.544	2.985	1.814	5.833	5.785	5.711	7.319	21.495	15.19	4.867	4.127	3.973	0.649	0.911	0.66	1.367	0.771	1.105	2.686	2.414	2.045
TRINITY_DN184_c0_g2_i2	Rhamnogalacturonate lyase;	MP29_M_72h	MP29_C_72h	-3.83748	0.172338	0.000567861	0.00304648	1.406	0.948	1.712	0.941	1.107	0.735	0.766	0	0.672	0.155	0.334	0.301	0.161	0.122	0	0	0.996	0.12	2.451	0.82	0	0.914	0.78	1.547	1.051	1.235	0.959	1.131	0.301	0.194	0.813	1.659	0.456
TRINITY_DN184_c1_g1_i24	Beta-glucosidase 18;	MP29_M_72h	MP29_C_72h	-8.64711	-0.587086	1.40048e-07	1.30328e-06	1.525	0.855	0.968	0.211	0.715	0.207	0	2.509	0.952	0	0	0.456	0	0	0	0	0.296	0	0	0	0	0.175	0	0	0.557	0.209	0	0.108	0	0	1.182	0.009	0
TRINITY_DN18456_c0_g2_i1	Probable xyloglucan endotransglucosylase/hydrolase protein 23;	MP29_M_72h	MP29_C_72h	2.84652	0.0477451	0.000765952	0.00399878	0.274	0.139	0.605	0.739	0.488	0.052	0.294	0	0.367	0	0.158	0.109	2.532	1.925	2.973	4.877	5.227	3.607	0	0.173	0.338	0.472	0.904	0.918	0.247	0.858	0.423	0.315	0.357	0.427	1.362	0.921	1.311
TRINITY_DN1846_c1_g1_i2	Pleiotropic drug resistance protein 2;	MP29_M_72h	MP29_C_72h	2.37352	2.99702	2.97428e-17	5.59837e-16	21.218	18.791	25.899	12.042	18.634	14.725	38.508	32.662	33.106	15.079	63.38	29.342	102.381	123.603	110.906	38.424	51.125	67.133	120.698	106.05	118.471	28.259	21.676	22.997	25.28	26.478	28.124	38.581	24.409	32.6	23.872	28.28	33.431
TRINITY_DN1846_c1_g1_i4	Pleiotropic drug resistance protein 2;	MP29_M_72h	MP29_C_72h	4.45957	2.04153	1.79801e-21	4.10181e-20	5.569	6.747	3.918	4.372	1.962	6.688	10.753	2.713	6.426	20.428	18.335	16.642	125.367	101.236	116.841	37.94	38.548	36.661	118.754	108.607	85.902	10.556	27.623	9.464	15.417	8.802	21.46	28.951	16.028	42.713	28.27	21.765	18.1
TRINITY_DN1846_c1_g2_i2	ABC transporter G family member 39;	MP29_M_72h	MP29_C_72h	3.50926	0.107674	1.52787e-06	1.25225e-05	0.511	0.641	1.061	0.299	0.218	0.821	0.134	3.617	0.987	0.739	0.909	2.5	7.337	9.429	9.587	3.715	4.623	5.678	11.875	11.152	10.519	0.164	0.728	1.508	1.494	0.492	1.352	1.377	0.188	3.888	0.615	0.71	3.942
TRINITY_DN1846_c1_g2_i5	Pleiotropic drug resistance protein 2;	MP29_M_72h	MP29_C_72h	3.85547	2.62568	7.22435e-24	1.80105e-22	9.176	11.375	5.77	15.217	10.193	7.872	16.156	10.793	14.641	28.214	31.857	21.021	119.414	119.522	132.337	28.706	38.406	56.224	72.299	112.327	132.604	20.568	21.333	17.071	24.414	20.481	20.634	30.18	23.167	38.059	13.667	24.078	19.03
TRINITY_DN18483_c0_g1_i5	Phenylacetaldehyde reductase {ECO:0000303|PubMed:20650544};	MP29_M_72h	MP29_C_72h	4.3305	1.65104	2.79745e-14	4.50795e-13	0.849	2.082	1.843	2.991	5.153	3.007	11.358	13.292	8.661	14.532	13.021	19.361	30.249	26.131	38.902	33.51	32.681	33.991	9.562	14.711	23.749	14.201	20.345	28.759	5.575	4.301	6.644	21.779	20.242	17.638	2.27	5.188	3.375
TRINITY_DN1849_c0_g1_i10	Oxalate--CoA ligase {ECO:0000305};	MP29_M_72h	MP29_C_72h	2.57224	6.92874	1.3814e-127	1.86881e-125	25.81	25.584	23.023	29.432	33.362	33.399	13.993	10.628	10.625	28.972	24.66	23.521	141.325	159.103	142.01	241.954	199.461	163.102	45.775	79.023	64.124	139.445	135.452	110.385	57.217	63.746	58.405	74.447	54.913	62.581	42.201	37.946	38.73
TRINITY_DN18547_c0_g1_i1	Probable aldo-keto reductase 2;	MP29_M_72h	MP29_C_72h	2.36357	5.40421	1.01211e-64	6.39898e-63	164.038	183.149	182.975	215.653	210.775	204.653	129.829	175.67	199.314	136.516	117.198	172.131	926.853	925.101	805.338	1264.33	1128.16	825.36	303.719	282.215	337.511	382.776	499.705	263.564	449.428	406.619	453.519	576.01	382.069	370.368	350.425	446.014	410.519
TRINITY_DN1855_c0_g3_i3	Heat stress transcription factor A-2;	MP29_M_72h	MP29_C_72h	-8.91241	-0.342326	8.09464e-09	8.66128e-08	1.169	0.753	0.921	0.792	0.584	0.104	0	0	0.463	0.849	1.428	0	0	0	0	0	0.273	0	0	0.593	0.512	2.772	2.225	2.562	0.237	0	0.382	0.58	0.273	0	0	0.599	0.539
TRINITY_DN18563_c0_g1_i2		MP29_M_72h	MP29_C_72h	6.3821	0.981589	1.27746e-16	2.32934e-15	0.548	0.678	0.596	0	1.639	1.417	9.934	6.437	4.182	16.759	11.565	18.987	48.912	42.87	67.378	22.316	17.52	17.917	36.04	23.091	36.641	18.689	15.532	13.572	9.388	11.596	9.162	14.539	12.557	34.539	6.28	8.1	4.537
TRINITY_DN18563_c0_g1_i5	Transposon Tf2-11 polyprotein;	MP29_M_72h	MP29_C_72h	2.65679	0.039127	0.000491076	0.00267052	0.338	0.483	0.149	0	0	0	1.175	2.781	0.122	0.429	1.577	0.511	2.273	1.645	2.332	0.448	0	1.21	0	2.189	1.524	0.175	0.769	1.17	0.268	0.858	0.671	0.167	0.508	0	0	0.415	0
TRINITY_DN1858_c0_g1_i1		MP29_M_72h	MP29_C_72h	-2.63874	0.771684	8.67741e-07	7.35137e-06	1.424	1.459	1.498	1.627	2.101	1.555	0.347	0.175	0.664	0.1	0.028	0	0.21	0.195	0.296	0.593	0.699	0.697	0.875	1.585	1.895	0.503	0.322	0.928	1.597	1.915	2.032	0.472	0.179	0.436	5.391	5.427	5.141
TRINITY_DN186736_c0_g1_i1		MP29_M_72h	MP29_C_72h	12.9474	3.59037	2.91422e-112	3.38043e-110	0	0	0	0	0	0	0	0	0.052	0	0	0	54.519	58.939	50.08	369.109	307.567	219.369	12.474	15.142	21.124	1.622	1.809	1.015	0	0	0	0	0	0.078	0	0	0
TRINITY_DN18679_c0_g1_i4	Putative laccase-1;	MP29_M_72h	MP29_C_72h	-2.11163	0.631048	0.000980518	0.00499358	6.218	5.195	10.86	3.958	0.741	0.916	3.24	2.081	1.432	3.359	6.687	5.921	1.285	2.205	1.629	1.113	0.759	0	2.785	3.883	1.71	1.561	0.915	0.706	5.091	4.982	9.337	0	4.515	0.727	1.182	0.737	0.418
TRINITY_DN18679_c0_g1_i8	Laccase-14;	MP29_M_72h	MP29_C_72h	-4.52917	4.37399	2.67639e-119	3.32435e-117	92.56	98.154	87.988	17.645	16.463	18.864	13.032	16.482	17.382	14.687	16.879	18.768	3.928	4.471	3.529	1.053	1.422	3.095	0	1.381	0.784	0	0	0	49.57	59.476	57.9	4.073	0	5.74	0.265	0.737	0.92
TRINITY_DN18679_c0_g1_i9	Laccase-14;	MP29_M_72h	MP29_C_72h	-3.96043	3.93359	2.66859e-77	2.0384e-75	68.046	67.013	66.091	12.341	12.434	10.914	19.45	21.12	18.308	52.741	47.057	47.298	4.718	4.447	3.64	1.392	2.134	2.507	9.689	6.956	11.531	4.231	3.68	5.442	26.176	25.682	25.958	2.4	6.086	6.855	5.145	3.584	3.802
TRINITY_DN1868_c0_g1_i7	PsbP domain-containing protein 4, chloroplastic;	MP29_M_72h	MP29_C_72h	-5.24811	-0.248864	1.06887e-06	8.9486e-06	1.278	2.472	3.08	1.882	1.264	1.011	0.267	0.496	1.598	0.758	0.519	1.734	0.049	0.085	0.049	0.073	0.581	0.425	0	2.254	1.328	1.284	1.008	1.74	0.33	0.429	0.371	0.994	2.982	1.522	0.407	0.286	0.102
TRINITY_DN1869_c0_g1_i6	DNA-directed RNA polymerase III subunit rpc4;	MP29_M_72h	MP29_C_72h	-2.10971	2.49178	9.90744e-08	9.40219e-07	5.688	5.121	5.109	5.278	5.302	5.842	4.602	4.162	4.889	2.857	1.345	1.971	1.606	0.767	1.32	0.75	3.509	2.31	3.245	4.422	2.232	2.896	2.661	1.421	4.205	4.825	3.993	6.237	2.361	3.394	3.821	4.524	3.998
TRINITY_DN1870_c0_g1_i4	Uncharacterized isomerase BH0283;	MP29_M_72h	MP29_C_72h	2.55318	4.18875	1.64743e-05	0.000116503	3.67	3.792	0.884	6.826	1.596	1.944	3.196	4.376	10.084	4.655	3.979	6.861	18.922	11.098	18.976	22.437	7.207	7.749	8.872	9.469	16.878	3.994	8.442	10.266	4.205	6.562	9.017	12.582	21.173	13.187	8.238	8.09	7.846
TRINITY_DN1870_c0_g1_i5	Uncharacterized isomerase BH0283;	MP29_M_72h	MP29_C_72h	2.49861	7.79782	3.88223e-299	1.71622e-296	60.577	61.967	63.253	80.484	67.352	69.761	65.56	60.997	70.175	98.088	107.033	105.965	348.422	351.818	348.758	250.873	257.675	228.207	167.877	153.688	161.046	156.039	173.128	156.389	164.55	157.067	168.313	161.594	163.517	145.855	142.748	143.821	142.377
TRINITY_DN1870_c0_g1_i6	Uncharacterized isomerase BH0283;	MP29_M_72h	MP29_C_72h	2.39588	7.86518	7.45437e-111	8.48906e-109	36.301	39.477	45.19	36.68	46.398	45.332	40.698	39.761	33.874	60.472	56.526	54.834	210.469	212.328	213.867	189.734	192.183	172.234	102.206	109.61	103.978	114.904	115.128	118.215	105.571	107.262	94.577	111.336	111.35	113.013	79.617	87.465	85.529
TRINITY_DN18712_c0_g1_i4	Cytochrome P450 CYP749A22;	MP29_M_72h	MP29_C_72h	6.03251	-0.282671	9.00328e-07	7.61366e-06	1.433	0	0	0	0	0	0.881	3.559	4.994	2.729	4.85	0	31.854	29.311	32.4	13.155	20.353	40.301	11.657	29.886	12.827	0.37	5.936	8.584	6.936	3.558	8.491	5.794	9.547	10.559	1.892	2.368	3.142
TRINITY_DN18712_c0_g1_i6	Cytochrome P450 CYP749A22;	MP29_M_72h	MP29_C_72h	4.30974	1.1971	1.8557e-09	2.11629e-08	2.922	8.763	2.308	9.57	8.354	9.281	5.759	0	7.333	5.395	1.91	5.191	90.647	78.626	91.437	52.389	46.537	60.081	1.784	13.934	11.608	9.663	14.368	5.365	14.335	27.012	15.249	23.471	18.728	17.706	3.178	8.551	14.28
TRINITY_DN18725_c0_g2_i1	Beta-fructofuranosidase, insoluble isoenzyme CWINV1;	MP29_M_72h	MP29_C_72h	4.62159	1.71815	1.47769e-12	2.12559e-11	2.575	0.585	2.922	0.897	2.381	2.264	1.024	2.8	0	4.619	4.238	7.819	45.762	55.15	49.895	38.097	37.375	20.739	23.313	2.362	4.835	21.184	18.256	18.135	2.855	6.426	4.323	4.181	2.737	2.725	16.06	11.38	9.064
TRINITY_DN18729_c0_g1_i3	Lysine--tRNA ligase;	MP29_M_72h	MP29_C_72h	5.59761	1.25006	1.65682e-18	3.33521e-17	2.712	1.385	1.191	0	3.069	2.307	1.424	0	0	1.159	0.575	1.177	89.635	77.688	87.908	25.402	14.058	25.044	31.737	7.291	26.83	6.202	16.343	13.34	1.216	0.691	3.425	19.497	17.176	21.798	13.657	23.967	30.177
TRINITY_DN18735_c0_g1_i4	Homeobox protein knotted-1-like 2;	MP29_M_72h	MP29_C_72h	4.62535	0.773665	5.46848e-12	7.55641e-11	0.274	0.167	0.223	0.457	0.227	0.484	0.267	0.253	0.768	0.712	0.445	0.776	6.472	6.262	4.318	2.602	1.233	2.463	1.646	0.733	2.82	0.267	0.437	0.735	0.175	0.534	0.536	1.426	0	0.708	1.4	0.516	1.292
TRINITY_DN18748_c0_g1_i4		MP29_M_72h	MP29_C_72h	3.8288	1.26551	9.62268e-11	1.21486e-09	3.077	1.18	3.248	3.905	2.738	0.769	2.564	0	2.602	2.318	1.66	3.139	36.906	35.451	34.781	10.408	19.321	27.605	21.656	7.269	6.806	14.15	8.795	11.842	5.091	8.477	8.481	15.523	19.33	26.821	13.061	9.832	7.019
TRINITY_DN18748_c0_g1_i6		MP29_M_72h	MP29_C_72h	2.76667	3.16668	1.11408e-29	3.37186e-28	6.053	5.316	5.733	8.312	8.694	10.733	6.044	6.107	4.941	2.839	2.736	2.473	40.834	39.142	35.78	6.148	11.605	17.154	10.299	13.46	13.862	10.238	6.383	11.755	10.759	7.148	11.669	9.355	13.78	18.753	15.899	17.664	13.75
TRINITY_DN1875_c0_g1_i5		MP29_M_72h	MP29_C_72h	2.17556	1.84681	0.0013879	0.00682799	0.74	1.998	0.726	0.545	0.375	0	0	0	0.908	2.428	1.948	3.604	4.904	2.802	8.069	1.597	0.794	1.308	0	5.662	7.644	0	0.904	2.504	0	0	0.32	1.348	18.69	5.1	0	1.502	0.465
TRINITY_DN1877_c0_g1_i4	4-hydroxyphenylpyruvate dioxygenase;	MP29_M_72h	MP29_C_72h	2.28217	3.2669	6.69572e-17	1.23779e-15	1.205	1.756	1.787	2.129	2.363	2.204	0.641	1.857	1.17	4.6	3.274	4.288	7.201	8.491	7.452	8.169	6.437	7.781	7.618	16.232	11.183	12.856	13.931	13.214	2.278	2.941	2.053	3.758	3.33	3.83	2.828	3.704	3.802
TRINITY_DN18780_c0_g1_i19	7-deoxyloganetin glucosyltransferase;	MP29_M_72h	MP29_C_72h	5.1232	-0.260689	2.44519e-06	1.95277e-05	0.31	0	0.205	0.273	0	0.985	0.552	0.632	0.471	0.128	0.269	0.365	6.312	7.675	5.626	2.36	2.869	3.607	4.603	0.367	6.784	1.232	0.561	0.899	0.495	0.492	0.124	1.18	1.637	3.53	1.892	0.452	0.307
TRINITY_DN18780_c0_g1_i8	(R)-mandelonitrile beta-glucosyltransferase {ECO:0000305};	MP29_M_72h	MP29_C_72h	2.99101	1.51259	4.47347e-12	6.21823e-11	2.337	2.072	1.917	2.718	3.854	2.497	5.813	5.688	5.238	4.427	4.943	4.325	18.28	16.507	15.743	14.341	19.132	17.274	13.21	10.645	4.094	6.192	8.91	11.987	6.4	4.5	6.51	7.653	9.105	7.078	1.977	4.368	4.016
TRINITY_DN1881_c0_g1_i14	Salicylic acid-binding protein 2;	MP29_M_72h	MP29_C_72h	11.3298	1.9822	5.27185e-34	1.79489e-32	0	0	0	0	0	0.043	0	0	0	0	0.056	0.128	7.497	6.749	9.155	19.061	14.402	15.835	9.793	3.786	1.666	1.92	2.277	4.959	0.082	0.115	0.124	4.132	0.536	1.949	0	0	0.307
TRINITY_DN1881_c0_g1_i16	Salicylic acid-binding protein 2;	MP29_M_72h	MP29_C_72h	7.82627	1.4898	2.77635e-20	6.01826e-19	0.027	0	0.056	0.044	0	0	0	0	0	0.146	0.529	0.137	7.732	8.345	4.775	4.913	7.717	1.264	3.372	12.619	14.852	4.836	3.171	0.416	0.309	0.209	0.103	0	2.126	0.911	0.567	0.912	0.586
TRINITY_DN1881_c0_g1_i5	Salicylic acid-binding protein 2;	MP29_M_72h	MP29_C_72h	4.70114	2.77404	1.09123e-13	1.70134e-12	0.63	0.112	0.391	0.026	0.044	0.423	1.228	0.632	0.768	0.63	0.853	1.569	10.091	9.466	9.981	3.05	3.319	3.487	52.875	38.87	39.592	32.222	31.272	34.974	0.824	0.973	1.403	5.932	6.199	4.712	6.639	6.791	6.991
TRINITY_DN1881_c0_g1_i7	Salicylic acid-binding protein 2;	MP29_M_72h	MP29_C_72h	4.82012	2.44343	4.23653e-15	7.13625e-14	0.338	0.762	0.168	0.114	0.201	0.372	0.16	1.06	0.847	0.73	0.862	0.666	11.771	12.913	11.4	4.393	2.999	4.991	59.653	44.618	59.834	31.904	33.091	40.861	0.495	0.764	0.547	5.961	3.302	4.8	7.755	8.017	7.549
TRINITY_DN18829_c0_g1_i9		MP29_M_72h	MP29_C_72h	-2.02173	2.21674	7.96381e-05	0.000502204	7.98	6.951	5.286	3.149	6.505	5.651	4.851	7.137	6.356	4.801	1.456	3.613	1.198	2.668	1.098	1.21	0.936	0	5.144	2.772	1.514	3.912	5.375	2.736	5.194	2.114	4.395	2.636	3.744	1.687	3.443	3.538	2.296
TRINITY_DN1884_c0_g1_i12	Probable copper-transporting ATPase HMA5;	MP29_M_72h	MP29_C_72h	-11.7656	2.41955	9.05103e-41	3.67427e-39	3.725	2.593	3.332	2.472	2.947	2.169	1.513	4.735	1.798	0	0	0	0	0	0	0	0	0	7.249	4.271	4.628	0	2.079	0	0.474	0	0	0	0	0	0.53	0.792	0.716
TRINITY_DN1884_c0_g1_i16	Probable copper-transporting ATPase HMA5;	MP29_M_72h	MP29_C_72h	-11.2571	1.91764	2.1034e-29	6.31503e-28	2.684	1.989	1.824	2.454	2.354	1.892	1.246	2.664	1.083	0	0	0	0	0	0	0	0	0	0.495	1.715	0.577	0	1.403	0	0.876	0	0	0	0	0	0.936	1.087	0.902
TRINITY_DN1884_c0_g1_i20	Probable copper-transporting ATPase HMA5;	MP29_M_72h	MP29_C_72h	3.90466	5.0957	1.25376e-108	1.39663e-106	6.062	4.163	5.267	7.415	8.65	6.36	10.7	11.085	9.237	16.248	18.131	16.77	75.653	77.809	79.272	32.288	35.514	39.31	54.095	38.449	43.403	32.5	33.372	32.21	8.719	11.334	9.946	23.491	25.5	27.994	22.5	19.95	18.565
TRINITY_DN18904_c0_g1_i4	BTB/POZ domain-containing protein SR1IP1 {ECO:0000305};	MP29_M_72h	MP29_C_72h	-3.02969	1.39428	0.000358455	0.00200886	1.607	2.305	2.662	1.135	1.177	1.927	2.395	2.285	1.807	1.68	2.968	1.588	0.432	0.317	0.049	0.496	0.249	0.556	0	0	0.773	0.647	0.385	0.947	0.897	1.34	1.352	0.797	0.809	0.737	0.69	0	0.707
TRINITY_DN18904_c0_g1_i5	BTB/POZ domain-containing protein SR1IP1 {ECO:0000305};	MP29_M_72h	MP29_C_72h	-2.30478	1.58983	8.20562e-08	7.85219e-07	3.762	3.327	4.783	3.123	2.66	1.737	4.727	5.669	3.23	3.925	4.025	2.901	0.741	0.889	0.777	1.017	0.616	1.014	1.082	0.485	0.512	2.002	2.703	2.504	2.195	2.93	2.105	4.525	4.214	3.908	2.194	1.539	1.041
TRINITY_DN1893_c0_g1_i12		MP29_M_72h	MP29_C_72h	-2.66558	3.6789	4.62055e-34	1.57601e-32	10.089	8.494	8.608	7.336	6.339	8.036	7.557	8.09	5.779	3.998	4.785	4.708	1.482	1.535	1.258	0.581	0.036	3.073	5.339	2.869	1.067	2.536	1.715	1.827	7.781	10.099	4.498	2.046	4.976	5.973	0.53	2.064	1.181
TRINITY_DN1893_c0_g1_i13		MP29_M_72h	MP29_C_72h	-2.0784	4.0214	1.91637e-22	4.53778e-21	56.752	67.58	74.979	89.368	65.006	81.03	49.564	31.301	46.21	33.317	31.115	22.107	16.983	13.486	16.545	22.461	21.526	19.235	10.23	20.815	27.331	30.6	26.739	5.288	54.795	47.556	54.608	43.736	12.962	40.948	27.352	26.685	30.037
TRINITY_DN1893_c0_g1_i3		MP29_M_72h	MP29_C_72h	-2.01091	4.50819	8.13515e-31	2.54163e-29	37.141	35.277	40.891	30.302	36.082	29.821	25.805	31.972	26.505	18.621	16.397	19.096	8.893	10.733	8.39	15.454	19.001	20.641	16.685	15.822	18.108	18.801	15.158	29.986	31.432	35.258	33.809	28.488	49.768	43.285	20.363	18.319	17.896
TRINITY_DN18954_c0_g1_i2	Trans-cinnamate:CoA ligase, peroxisomal {ECO:0000305};	MP29_M_72h	MP29_C_72h	2.23701	2.69873	2.98895e-07	2.68365e-06	1.333	1.348	2.755	0	2.825	0	1.878	10.764	2.567	12.815	17.519	9.096	7.868	7.285	10.524	0.012	5.097	4.152	0	2.125	2.167	4.785	5.76	3.47	0.423	0.837	1.661	4.751	0	4.499	0	0	1.441
TRINITY_DN18956_c0_g1_i1	ABC transporter G family member 36 {ECO:0000305};	MP29_M_72h	MP29_C_72h	3.84902	2.85138	1.05081e-28	3.08556e-27	15.201	15.882	9.269	10.96	18.643	19.46	19.192	0.36	8.626	3.989	5.537	9.589	173.834	177.133	212.744	9.839	26.789	35.419	68.49	59.653	48.357	27.345	18.786	26.371	10.398	21.549	18.973	19.32	14.598	27.17	68.627	46.211	44.94
TRINITY_DN1905_c0_g1_i4	TMV resistance protein N;	MP29_M_72h	MP29_C_72h	-3.39664	1.55011	6.00433e-09	6.51278e-08	1.972	2.035	1.982	1.056	2.285	1.616	2.359	1.75	2.078	2.373	2.189	2.673	0.259	0.073	0.234	0	0.024	0.185	0.242	0.636	0.196	1.551	1.092	1.982	0.752	0.492	1.104	0.03	0.499	0.427	1.39	1.594	1.274
TRINITY_DN191_c0_g1_i2	Ankyrin repeat domain-containing protein 55;	MP29_M_72h	MP29_C_72h	-2.04752	1.77451	0.000182304	0.00107829	2.995	1.747	3.453	3.413	3.401	4.277	1.024	1.196	1.344	0.173	0.844	1.432	0.692	0.378	0.913	0	0.723	0.033	0	0	0	0.062	0	0	1.989	0.691	1.95	0.767	0.433	0.31	0.52	0.415	0.27
TRINITY_DN1911_c0_g1_i13	Probable catabolite repression protein creC;	MP29_M_72h	MP29_C_72h	8.78106	-0.501055	1.3825e-06	1.13909e-05	0	0	0	0	0	0.449	0.24	0.088	0	0.502	0.037	0.447	0.568	0.146	0.419	0.206	0	0.425	0	0.475	0.436	0	0	0.3	0.309	0.366	0.217	0	0	0.155	0.378	0.212	0.037
TRINITY_DN19154_c0_g1_i1		MP29_M_72h	MP29_C_72h	2.05344	1.91069	1.06406e-07	1.00572e-06	2.639	1.877	2.848	3.343	2.755	2.074	2.564	1.916	3.833	5.23	4.563	5.328	10.066	9.795	10.709	9.911	13.347	8.98	50.62	34.362	41.933	27.951	30.981	22.746	3.081	2.679	3.487	5.902	6.979	10.23	12.333	12.817	15.628
TRINITY_DN1918_c1_g1_i1	Ethylene-responsive transcription factor ERF017;	MP29_M_72h	MP29_C_72h	-5.09151	3.37739	7.47721e-05	0.000473753	22.861	27.703	31.464	10.573	14.344	15.641	0.694	0	0.402	58.436	65.847	64.095	0	1.413	0.975	109.716	93.134	84.504	4.051	3.505	4.65	43.353	52.21	26.091	4.493	4.113	4.519	18.484	6.575	15	1.513	2.552	1.664
TRINITY_DN1918_c1_g1_i4	Ethylene-responsive transcription factor ERF017;	MP29_M_72h	MP29_C_72h	-4.30173	3.32206	6.21761e-25	1.6131e-23	27.107	26.941	25.852	9.509	11.545	11.536	1.442	0.632	0.506	49.564	45.805	49.232	1.062	0.853	2.159	97.905	97.473	83.393	3.164	1.089	2.352	51.907	54.237	40.842	3.576	1.549	3.786	10.673	9.039	8.785	1.532	1.852	1.329
TRINITY_DN1919_c0_g1_i15		MP29_M_72h	MP29_C_72h	2.23202	4.54805	3.5638e-37	1.33299e-35	4.93	5.966	4.448	8.638	10.167	9.894	11.545	6.729	11.725	17.964	15.608	16.058	25.061	24.56	22.369	21.118	21.254	15.148	42.093	49.385	57.308	64.691	75.04	52.345	14.356	13.448	12.669	21.72	11.494	16.533	16.599	18.521	18.221
TRINITY_DN1923_c0_g2_i11	Laccase-17;	MP29_M_72h	MP29_C_72h	-2.86577	-0.181083	0.000855302	0.00441759	1.086	1.385	3.155	1.997	1.465	1.383	0.401	3.082	1.467	0	0	0.082	0.309	0.231	0.259	0.714	0.984	0.588	1.082	1.068	0.849	1.284	0.156	1.324	1.762	1.109	2.538	0.679	0.79	2.734	1.466	0.94	0.734
TRINITY_DN1923_c1_g1_i1	Laccase-2;	MP29_M_72h	MP29_C_72h	-2.80175	1.66416	4.14179e-09	4.56394e-08	3.515	4.126	5.072	2.718	3.401	3.016	3.169	3.491	3.073	1.415	0.714	1.323	0.408	0.731	0.666	1.501	1.28	1.297	0.265	0.518	0.403	0.164	0.312	0.609	4.143	4.249	3.704	1.662	1.524	1.93	0.709	1.272	0.902
TRINITY_DN1924_c0_g1_i73		MP29_M_72h	MP29_C_72h	-9.21424	-0.0634481	2.15584e-07	1.96582e-06	0.356	1.385	0.521	0	1.665	2.083	1.745	1.527	0.515	1.488	0.909	0.703	0	0	0	0	0.545	0	2.301	0	0	0	0.156	0.203	1.185	0.356	0.753	0.256	0	0.902	1.513	0	0
TRINITY_DN19264_c0_g1_i2	Small heat shock protein C2;	MP29_M_72h	MP29_C_72h	-4.1632	-0.734781	0.000324729	0.00183358	1.698	2.175	1.349	0.528	1.221	1.944	2.252	2.791	1.624	0.402	0.575	0.739	0.099	0.171	0	0	0.533	0	0.391	0.205	0	0.811	0.447	0.28	0.34	0.691	0.536	0.63	0	0.223	0.284	0.175	0.288
TRINITY_DN19266_c0_g1_i12	Caffeic acid 3-O-methyltransferase;	MP29_M_72h	MP29_C_72h	6.58456	2.44839	1.71001e-16	3.10094e-15	0.055	0.112	0	0	0	0	0.516	0.72	0.864	3.679	2.467	2.737	7.139	5.787	4.22	2.154	5.524	2.55	2.693	2.211	5.662	2.403	2.537	1.885	1.34	2.501	1.795	2.204	2.587	3.316	3.783	2.267	2.027
TRINITY_DN19266_c0_g1_i4	Metal tolerance protein A2;	MP29_M_72h	MP29_C_72h	5.75068	0.758548	2.15144e-09	2.43869e-08	0.037	0.056	0	0	0	0	0.294	0.214	0.061	1.515	1.271	0.547	1.989	2.12	1.024	0.714	2.264	0.839	3.234	0.55	0.882	0.616	0.873	0.164	0.773	0.858	0.609	0.393	0.348	0.32	1.532	1.769	0.985
TRINITY_DN19266_c0_g2_i7	Caffeic acid 3-O-methyltransferase;	MP29_M_72h	MP29_C_72h	5.87187	-0.0275619	5.77634e-05	0.00037261	0	0	0.028	0	0	0.674	0	0.428	0.21	0	0	0	0.741	1.182	0.37	0	0.889	0.556	0	1.402	0.022	0	0	0.445	0	0	0	0.089	0.564	2.385	0	0	0
TRINITY_DN1929_c0_g1_i15		MP29_M_72h	MP29_C_72h	4.48084	1.76941	0.000817179	0.00424137	0.119	0.39	0	1.627	0.942	1.27	2.386	0.175	3.51	1.168	1.827	1.87	5.509	3.362	2.48	3.667	2.679	2.103	4.327	4.034	6.599	0	3.763	2.388	1.608	1.005	1.145	3.364	0	5.362	3.783	1.014	2.11
TRINITY_DN1929_c0_g1_i25		MP29_M_72h	MP29_C_72h	-8.7977	-0.451508	4.58559e-05	0.000300723	0.091	0.427	1.052	0.185	0.732	0.89	0.196	0	0.471	0	0.102	0.064	0	0	0	0	0	0	0	0	0	0.288	0.042	0	0	0	0.072	0	0	0	0	0.35	0
TRINITY_DN1929_c0_g1_i31		MP29_M_72h	MP29_C_72h	2.10002	3.76368	1.85344e-26	5.04644e-25	2.803	2.918	3.48	3.052	2.145	3.344	3.605	8.742	4.645	1.46	1.975	2.692	12.895	13.912	12.597	7.043	5.476	4.523	14.441	12.813	9.952	6.007	3.836	0.493	4.38	5.578	3.694	6.768	3.697	5.343	6.185	4.395	8.023
TRINITY_DN1929_c0_g1_i33		MP29_M_72h	MP29_C_72h	-9.08701	-0.180614	2.79684e-09	3.13607e-08	0.584	0.836	1.014	0	2.45	0	0.944	0	0	0	0	0	0	0	0	0	1.351	0	0	1.488	0	0.832	0.468	1.15	0.948	0	0	1.938	2.916	0	1.929	2.119	0
TRINITY_DN1929_c0_g1_i40		MP29_M_72h	MP29_C_72h	-5.25433	0.0785996	7.19314e-06	5.34752e-05	0.603	0.437	1.284	1.522	0.017	0.544	0.053	2.587	2.069	0.849	2.3	0.584	0.025	0	0.037	0	0	0.654	0	0	0	0.452	0.478	0.899	0.763	0	0.743	0	0	0	0	0.304	0
TRINITY_DN193_c2_g1_i1	Haloacid dehalogenase-like hydrolase domain-containing protein Sgpp;	MP29_M_72h	MP29_C_72h	2.83544	4.97041	1.02498e-88	9.13418e-87	3.661	3.383	4.057	4.152	4.02	3.785	2.074	3.501	3.562	8.124	9.589	10.036	25.913	27.934	25.379	33.595	30.997	32.88	29.009	28.246	26.863	22.806	24.618	27.154	11.81	12.444	10.606	10.034	8.701	8.93	21.479	19.747	18.984
TRINITY_DN193_c2_g1_i2	Haloacid dehalogenase-like hydrolase domain-containing protein Sgpp;	MP29_M_72h	MP29_C_72h	4.00094	5.03605	1.69128e-113	1.98233e-111	5.688	5.65	4.29	7.257	8.293	7.673	6.997	6.739	6.137	35.936	37.829	35.2	81.742	77.334	91.042	81.93	90.657	68.222	27.767	30.436	19.6	53.714	50.37	63.743	30.165	31.512	32.984	28.311	33.486	33.298	23.238	29.192	30.549
TRINITY_DN193_c2_g1_i6	Haloacid dehalogenase-like hydrolase domain-containing protein Sgpp;	MP29_M_72h	MP29_C_72h	3.32928	4.9622	4.99404e-103	5.22124e-101	2.374	2.825	2.931	3.096	4.107	4.269	3.507	2.8	3.885	17.005	13.948	16.323	26.259	28.933	26.44	30.485	31.116	23.148	59.78	50	58.56	30.703	31.948	28.904	10.11	11.146	9.781	10.624	10.13	9.386	22.86	22.954	24.311
TRINITY_DN193_c2_g1_i7	Haloacid dehalogenase-like hydrolase domain-containing protein Sgpp;	MP29_M_72h	MP29_C_72h	2.41807	2.61066	2.78482e-14	4.4889e-13	1.251	0.846	0.986	0.677	0.881	0.596	1.38	0.37	1.214	2.355	2.792	2.637	5.41	5.701	5.453	11.231	9.424	9.678	17.548	17.418	15.832	7.28	8.993	9.029	2.916	2.25	2.342	2.794	2.737	1.862	6.933	8.063	8.125
TRINITY_DN1932_c0_g1_i19	Kinesin-like protein KIN-14T {ECO:0000305};	MP29_M_72h	MP29_C_72h	-2.61959	1.09658	1.02407e-06	8.5954e-06	2.027	2.379	2.047	0.669	0.671	0.415	0.16	0.438	0.279	0	0	0.1	0.494	0.28	0.271	0	0.095	0	0	0	0	0.051	0.031	0	1.226	2.03	1.125	0.423	0.113	0.32	0.18	0.166	0.344
TRINITY_DN1932_c0_g1_i21	Pentatricopeptide repeat-containing protein At5g56310;	MP29_M_72h	MP29_C_72h	-2.53589	1.23601	7.99929e-07	6.81184e-06	1.47	1.032	1.135	0.669	0.881	1.063	0.677	0	0.314	0	0.325	0.438	0.173	0.171	0.284	0.581	0.391	1.024	0.702	0	0.348	0	0	0	0.917	1.591	1.486	0	0	0.378	0	0.313	0.13
TRINITY_DN19338_c0_g2_i1	Uncharacterized acetyltransferase At3g50280;	MP29_M_72h	MP29_C_72h	-4.97372	-0.486487	2.66815e-05	0.000182059	1.023	1.626	0.735	0.915	1.796	0.864	1.691	2.557	1.336	0.602	0.464	0.575	0	0.049	0.049	0	0.356	0	0	0	0	0	0.062	0.145	0.268	0.314	0.444	0.03	0	0.301	0.227	0.267	0.13
TRINITY_DN19356_c0_g1_i11	Lysine histidine transporter-like 8;	MP29_M_72h	MP29_C_72h	5.26981	0.0162455	0.00062056	0.00330468	0	0.112	0	0.475	0.279	0.104	0.142	0.165	0	0	0	0	1.519	1.084	1.666	1.876	1.991	1.133	0.449	1.672	0.327	1.653	0.884	1.315	1.958	2.313	1.702	1.849	1.74	1.115	0.492	0.792	1.209
TRINITY_DN1947_c0_g1_i10	UDP-glycosyltransferase 71A16 {ECO:0000303|Ref.1};	MP29_M_72h	MP29_C_72h	2.1019	2.79569	2.43664e-09	2.74755e-08	2.876	2.965	4.579	5.33	3.409	3.465	0.516	0	0.07	0.776	0.083	0.821	18.021	13.742	12.844	22.655	25.414	18.015	5.282	6.698	4.192	13.996	15.698	17.39	5.74	4.218	5.282	9.07	13.996	6.661	8.418	11.574	7.986
TRINITY_DN1947_c0_g1_i13	Pentatricopeptide repeat-containing protein At3g22150, chloroplastic;	MP29_M_72h	MP29_C_72h	7.93137	1.55742	5.76367e-11	7.39803e-10	0.018	0	0	1.636	0.689	0.985	0	1.002	0.262	0.347	0.76	0	1.087	2.363	0.592	0	1.28	0	0	0	0	0.616	0	0	0.216	0	0.402	1.043	1.552	0	3.83	0.885	0.716
TRINITY_DN1947_c0_g2_i1	UDP-glycosyltransferase 71A15 {ECO:0000303|Ref.1};	MP29_M_72h	MP29_C_72h	3.38912	8.05885	0	0	101.397	101.481	96.587	136.682	126.794	134.01	92.727	93.806	109.418	110.429	92.361	104.532	1092.29	1025.61	1006.69	1002.97	889.557	608.389	232.605	219.78	232.259	364.426	369.97	267.644	368.818	347.007	320.294	517.853	367.743	395.084	192.544	207.116	197.292
TRINITY_DN1947_c0_g2_i5	UDP-glycosyltransferase 71A15 {ECO:0000303|Ref.1};	MP29_M_72h	MP29_C_72h	3.95612	4.50386	2.31836e-85	1.96319e-83	6.053	6.71	4.932	5.682	12.304	6.965	6.854	3.199	6.897	5.906	7.716	8.704	97.527	93.306	82.245	62.652	69.379	44.868	23.302	31.708	20.427	33.958	31.74	30.218	13.356	18.775	14.196	38.256	30.993	40.415	28.667	16.503	23.576
TRINITY_DN1947_c0_g2_i6	UDP-glycosyltransferase 71A15 {ECO:0000303|Ref.1};	MP29_M_72h	MP29_C_72h	5.0072	5.3848	1.8203e-10	2.24807e-09	8.445	7.054	0.986	24.18	23.674	13.627	18.168	18.038	13.017	22.838	18.604	23.786	176.058	176.183	174.965	138.906	138.083	98.345	31.852	13.535	38.122	40.55	91.196	52.461	38.285	40.062	28.64	68.22	70.734	80.52	29.982	32.638	36.127
TRINITY_DN1947_c0_g2_i8	UDP-glycosyltransferase 71A15 {ECO:0000303|Ref.1};	MP29_M_72h	MP29_C_72h	4.55828	5.17637	2.00241e-207	4.9965e-205	5.834	6.57	6.859	15.639	15.565	15.667	11.216	13.808	11.559	12.633	9.979	12.728	157.642	145.946	147.686	120.221	109.836	78.107	34.337	34.814	35.715	45.017	44.392	17.526	19.684	24.249	21.16	75.883	39.929	51.847	23.437	21.636	18.091
TRINITY_DN1951_c0_g1_i16	Cinnamoyl-CoA reductase-like SNL6 {ECO:0000305};	MP29_M_72h	MP29_C_72h	3.18866	0.850579	4.06343e-09	4.48375e-08	0.274	0.4	0.298	0.765	0.785	0.933	0.463	0.515	1.327	3.432	2.662	3.202	2.952	3.107	2.85	6.729	7.752	4.098	2.647	1.726	2.602	2.567	2.381	1.112	2.391	2.397	2.92	3.443	1.703	3.19	1.201	1.972	2.101
TRINITY_DN1951_c0_g1_i17	Cinnamoyl-CoA reductase-like SNL6 {ECO:0000305};	MP29_M_72h	MP29_C_72h	2.87608	3.12772	6.84567e-32	2.20376e-30	3.698	3.727	3.946	3.721	4.351	6.896	8.902	7.935	5.614	13.354	16.452	18.959	29.001	25.681	28.686	36.342	31.957	32.433	14.165	23.49	24.576	7.989	7.205	4.234	17.324	16.012	16.404	13.418	14.589	25.133	10.025	7.445	9.492
TRINITY_DN1951_c0_g1_i5	Cinnamoyl-CoA reductase-like SNL6 {ECO:0000305};	MP29_M_72h	MP29_C_72h	2.87995	5.46235	3.75338e-137	5.48766e-135	15.247	13.94	12.991	21.63	18.826	14.388	26.17	27.849	30.198	78.417	80.639	77.343	100.899	103.027	106.514	142.077	120.587	114.997	57.685	64.236	66.988	39.277	43.612	32.925	76.643	75.917	77.76	72.106	63.689	64.385	44.131	44.018	44.828
TRINITY_DN1955_c2_g1_i1		MP29_M_72h	MP29_C_72h	-4.02535	0.173817	2.98422e-08	3.00203e-07	2.419	2.286	2.727	1.962	2.869	2.722	7.833	4.512	5.518	2.711	2.949	3.896	0.124	0.207	0.111	0.472	0.616	0.654	0.426	0.777	0.915	0.493	0.062	0.232	1.494	1.57	2.517	0.561	0.451	0.698	0.255	0.387	0.093
TRINITY_DN1955_c2_g1_i2	Phytohormone-binding protein CSBP {ECO:0000305};	MP29_M_72h	MP29_C_72h	-4.14776	5.69676	3.42376e-259	1.26461e-256	197.216	187.703	188.68	182.545	182.025	181.39	290.599	274.931	314.633	209.411	209.151	204.192	11.314	9.856	11.104	21.203	17.757	17.829	3.452	5.576	7.263	3.368	3.535	3.751	85.66	83.463	81.33	25.399	36.016	31.3	9.344	6.975	7.121
TRINITY_DN1955_c3_g1_i5		MP29_M_72h	MP29_C_72h	10.8129	1.47191	1.75172e-13	2.69739e-12	0	0	0	0	0	0	0	0	0	0	1.549	0	2.693	5.531	1.333	1.476	0	0	0	5.037	0	0	0	0	0	0	0	0	0	0	0	0	0
TRINITY_DN1960_c0_g1_i2	Cytochrome P450 76A2;	MP29_M_72h	MP29_C_72h	-5.0079	1.17367	0.000316983	0.00179298	1.936	1.245	2.131	1.724	0.732	2.134	1.62	0.651	1.798	2.419	2.133	2.637	0.012	0	0.16	0	0.557	2.496	1.738	1.79	1.535	0.236	1.726	0.532	0.608	0.429	0.598	0.02	0	0.097	1.05	2.046	1.134
TRINITY_DN1962_c0_g5_i1	Small heat shock protein, chloroplastic;	MP29_M_72h	MP29_C_72h	2.94061	4.84005	3.1572e-114	3.73955e-112	27.6	25.24	26.457	23.512	24.319	20.031	18.747	16.423	12.563	55.935	42.086	48.028	196.845	204.519	203.12	73.773	74.797	72.44	83.956	95.459	87.078	72.711	77.525	60.263	55.114	57.759	62.604	64.01	68.213	62.038	66.139	77.513	77.515
TRINITY_DN1962_c0_g5_i2		MP29_M_72h	MP29_C_72h	4.2791	0.312095	4.64812e-05	0.000304432	0.621	0.781	0	0.413	0	0	0	0	0	0	0	0	9.733	9.929	7.6	2.796	2.169	0.283	0	5.285	3.931	1.951	0	5.79	1.453	1.392	0.671	2.705	11.626	2.414	0	0	0.874
TRINITY_DN19655_c0_g1_i2	Chlorophyll a-b binding protein CP29.2, chloroplastic;	MP29_M_72h	MP29_C_72h	-3.72829	3.52306	1.41581e-35	5.06292e-34	26.084	23.632	22.958	15.024	12.356	11.242	4.513	3.676	7.456	5.714	6.019	6.615	1.42	1.584	2.492	9.899	7.669	4.436	1.45	2.588	1.328	8.276	9.076	4.05	16.85	12.475	15.909	9.817	6.895	8.727	2.45	2.995	2.231
TRINITY_DN1967_c0_g1_i7	Ubiquitin-conjugating enzyme E2 32;	MP29_M_72h	MP29_C_72h	2.42521	1.67464	0.000235572	0.00136348	0.959	0.818	1.368	0	0	0	0.374	1.799	0	3.633	2.856	0	6.979	2.12	7.785	9.657	11.688	8.719	3.797	4.896	0	1.037	6.259	9.986	0.01	0	1.217	3.168	0.207	0.427	0.709	0.037	1.46
TRINITY_DN19675_c0_g1_i9	U-box domain-containing protein 4;	MP29_M_72h	MP29_C_72h	-2.1394	2.41179	0.000305743	0.00173545	4.318	3.829	3.62	3.949	3.619	4.312	1.869	1.138	3.239	2.948	2.467	0.94	1.235	0.305	1.16	4.429	4.564	3.618	0.84	1.661	1.426	1.91	1.83	4.05	2.824	3.014	1.372	2.026	2.098	2.094	1.627	1.447	1.989
TRINITY_DN1970_c1_g1_i2	Patatin-like protein 2;	MP29_M_72h	MP29_C_72h	4.29853	0.316248	3.78977e-05	0.000251738	0.192	0.186	0	0	0.349	0.199	0.694	0.613	0.594	0.283	0.677	0.776	3.001	2.473	2.295	1.767	2.027	3.291	10.679	12.802	19.622	2.957	1.986	3.171	0.278	0.304	0.382	0.954	1.571	0.349	2.327	0.912	0.892
TRINITY_DN1970_c1_g1_i4	Patatin-like protein 2;	MP29_M_72h	MP29_C_72h	7.03869	-0.513646	1.55155e-06	1.27055e-05	0.037	0	0	0	0.27	0.899	0.365	0	0.611	1.086	0.594	1.624	1.099	2.851	2.628	3.873	4.73	2.616	6.455	7.647	11.804	2.68	2.298	2.436	0.34	0.44	0.33	0	0	0.989	1.438	0	1.999
TRINITY_DN1970_c1_g1_i5	Patatin-like protein 2;	MP29_M_72h	MP29_C_72h	4.36801	0.171023	0.000136792	0.000827668	0.091	0	0.186	0.686	0.427	0.527	0.463	0.554	0.803	3.131	1.799	2.482	1.803	2.778	1.456	2.118	1.138	1.842	6.421	13.87	15.353	3.05	3.036	1.827	0.082	0.188	0.382	0.344	0	0.126	0.719	0.387	0.381
TRINITY_DN1971_c0_g1_i23		MP29_M_72h	MP29_C_72h	3.95993	0.785633	2.32817e-11	3.08279e-10	0.511	0.613	0.614	1.557	0.201	0.458	0.267	0.331	0.48	2.026	1.224	0.739	9.375	7.943	10.487	7.903	5.31	7.792	3.464	3.915	3.713	1.889	0.811	0.831	2.886	1.821	2.517	3.138	1.797	4.877	0.161	0.341	0.13
TRINITY_DN1971_c0_g1_i25		MP29_M_72h	MP29_C_72h	-3.65332	-0.144835	3.19468e-06	2.51203e-05	3.278	3.634	4.653	7.503	5.092	2.783	2.813	0.953	2.287	1.031	0.139	1.56	0.333	0.256	0.296	2.469	3.023	3.378	3.141	6.029	3.964	5.586	8.057	2.388	4.133	5.306	5.138	1.013	1.035	1.202	7.339	9.224	9.12
TRINITY_DN1971_c0_g1_i8	Retrovirus-related Pol polyprotein from transposon RE1;	MP29_M_72h	MP29_C_72h	4.35874	0.756623	2.86996e-09	3.21548e-08	0.055	0.065	0.019	0.237	0.131	0.069	0	0	0	0.073	0.065	0	1.013	0.755	1.32	0.363	0.628	0.403	0.196	0.367	0.305	0.031	0.187	0.338	0.041	0.147	0.144	0.059	0.508	0.272	0	0	0
TRINITY_DN19755_c0_g1_i1	Berberine bridge enzyme-like 15 {ECO:0000303|PubMed:26037923};	MP29_M_72h	MP29_C_72h	2.26673	3.39112	1.66333e-25	4.39249e-24	38.93	35.286	35.316	39.864	28.461	35.378	48.371	74.222	43.067	57.232	84.803	45.574	176.762	156.813	182.467	155.752	173.016	147.223	514.622	244.618	273.985	111.525	91.154	127.379	51.569	82.49	70.208	65.879	103.214	90.856	78.397	64.263	62.733
TRINITY_DN1977_c1_g1_i1	Beta-1,4-xylosyltransferase IRX9 {ECO:0000305};	MP29_M_72h	MP29_C_72h	-2.61475	1.72107	9.02244e-07	7.62757e-06	4.346	4.033	5.584	4.794	3.994	4.805	4.753	4.483	3.972	3.176	2.226	2.582	0.865	0.39	1.036	1.985	2.146	2.016	2.071	2.103	1.361	3.111	2.578	2.987	4.596	4.521	3.539	2.046	1.9	1.183	4.994	4.147	4.249
TRINITY_DN1979_c0_g1_i3	Probable cysteine protease RD21B {ECO:0000305};	MP29_M_72h	MP29_C_72h	-2.92292	0.203735	0.000392948	0.00218191	1.47	4.544	1.591	1.847	2.232	1.253	2.199	0	2.575	0.374	0	0.83	0.333	0.341	0.321	0	0.379	0.109	1.91	3.473	4.802	0	1.237	0.454	2.721	0.628	0.908	0.354	1.138	0.058	4.105	5.16	2.426
TRINITY_DN198_c0_g2_i1	Galactinol synthase 1;	MP29_M_72h	MP29_C_72h	-2.25303	3.25001	2.17167e-21	4.9442e-20	33.68	41.336	38.415	37.313	37.068	38.886	32.126	33.751	32.713	58.09	62.554	58.092	7.893	7.334	8.476	5.204	5.962	8.381	0.161	1.887	2.461	11.039	14.96	10.672	20.92	21.821	21.676	37.086	25.368	26.258	5.419	3.575	3.932
TRINITY_DN19835_c0_g1_i2	Berberine bridge enzyme-like 7 {ECO:0000303|PubMed:26037923};	MP29_M_72h	MP29_C_72h	3.38176	4.64306	7.76186e-49	3.72775e-47	23.19	20.073	30.691	32.581	33.632	25.457	62.578	109.334	48.148	84.442	107.812	85.244	249.302	226.095	288.055	281.418	288.909	277.216	1375.1	884.394	883.195	587.559	594.092	953.403	45.654	76.472	63.337	167.742	221.205	241.84	222.809	208.581	195.405
TRINITY_DN19851_c1_g1_i13	Amino-acid permease BAT1 homolog;	MP29_M_72h	MP29_C_72h	8.70159	-0.573989	3.32099e-08	3.32294e-07	0	0	0	0	0	0	0	0	0	0.173	0.037	0.173	0.766	0.865	0.728	0.871	0.439	0.065	0	0.572	0.261	0	0.125	0.435	0.392	0.167	0	0.108	0	0.436	0	0.111	0.037
TRINITY_DN19851_c1_g1_i9	Amino-acid permease BAT1;	MP29_M_72h	MP29_C_72h	2.54087	3.38746	1.7363e-19	3.65508e-18	2.346	3.178	1.861	2.736	4.029	2.955	0	1.76	5.326	9.073	6.603	8.038	13.587	14.68	14.645	12.961	15.41	12.675	12.589	14.333	12.239	7.742	6.103	5.906	8.317	8.969	8.171	13.231	11.25	6.865	6.564	4.58	6.824
TRINITY_DN19874_c0_g2_i2		MP29_M_72h	MP29_C_72h	2.9884	1.38202	6.43032e-08	6.23088e-07	0.621	0.316	0.251	0.484	0.488	0.605	0.783	0.399	0.533	2.109	2.217	1.588	3.384	3.131	3.072	2.892	3.236	2.147	3.245	6.32	5.259	4.066	4.366	2.997	1.01	1.088	1.228	1.387	1.317	0.64	1.693	2.082	1.776
TRINITY_DN1990_c0_g1_i1	Hexokinase-1;	MP29_M_72h	MP29_C_72h	3.35588	0.325921	1.08773e-05	7.8971e-05	0.137	0.112	0.251	0	0	0	0.507	0	0	0	0	0	2.47	1.109	1.727	0	0.356	0.163	3.337	4.994	4.911	1.212	1.923	4.079	0.319	0	0.423	0.443	1.242	0.068	2.137	1.437	0.725
TRINITY_DN1990_c0_g1_i10	Hexokinase-1;	MP29_M_72h	MP29_C_72h	2.00214	5.50906	2.79127e-59	1.60893e-57	6.72	5.594	5.853	5.489	5.729	6.697	5.466	4.667	6.504	4.007	3.367	4.243	23.32	25.242	24.331	19.605	17.496	13.492	28.089	36.227	31.708	19.11	21.957	17.313	6.379	6.248	6.056	7.948	6.641	7.447	14.754	16.402	17.831
TRINITY_DN1990_c0_g1_i3	Glutathione transferase GST 23;	MP29_M_72h	MP29_C_72h	6.4153	5.57911	1.23521e-292	5.33448e-290	2.62	2.23	2.708	5.849	5.441	5.626	1.602	1.459	1.571	2.172	3.7	2.746	228.798	219.248	198.296	144.521	144.01	111.117	69.526	50.183	56.078	80.895	79.157	64.352	27.495	25.777	21.181	24.298	26.563	26.685	37.368	31.707	34.611
TRINITY_DN1990_c0_g1_i8	Glutathione transferase GST 23;	MP29_M_72h	MP29_C_72h	6.03311	5.14313	2.11205e-159	3.64852e-157	1.917	2.286	1.228	3.51	3.968	3.491	2.804	2.295	1.633	2.747	3.385	4.936	125.973	112.59	113.226	46.677	41.832	33.915	20.068	14.614	17.487	15.639	22.529	12.219	11.728	10.371	10.781	19.025	10.478	12.169	18.235	18.475	16.706
TRINITY_DN1992_c1_g2_i1		MP29_M_72h	MP29_C_72h	-5.54658	-0.326848	2.90542e-05	0.000197129	1.479	1.645	1.638	1.152	1.727	1.607	2.119	0.895	1.956	0	0.213	0.374	0.099	0	0	0.351	0.794	0	1.059	2.491	1.677	0.216	0.593	0.232	0.443	0.387	0.949	0.453	0.169	0.145	0.747	2.829	1.971
TRINITY_DN1993_c0_g1_i32	Cytokinin dehydrogenase 5;	MP29_M_72h	MP29_C_72h	9.09082	-0.2093	0.000965274	0.00492175	0	0	0	0	0	0	0	0	0.463	0	0	0	1.26	0.012	1.382	0	0	1.199	12.405	10.537	7.404	2.013	0.364	0	0	0	0	0	0	0	0.463	0	0
TRINITY_DN19951_c0_g1_i5		MP29_M_72h	MP29_C_72h	3.03514	0.800336	9.96853e-05	0.000619233	1.479	2.537	6.309	2.736	1.36	0.19	5.768	2.693	2.34	11.921	10.331	10.292	25.876	21.88	36.175	10.323	17.271	11.541	25.339	14.452	12.729	13.298	13.422	9.406	7.544	4.385	4.973	11.332	8.259	13.168	8.285	2.313	1.004
TRINITY_DN19982_c0_g1_i6	Protein SUPPRESSOR OF npr1-1, CONSTITUTIVE 1 {ECO:0000303|PubMed:14576290};	MP29_M_72h	MP29_C_72h	-3.03581	1.17325	1.19141e-08	1.25004e-07	25.82	27.248	27.406	22.228	22.009	25.12	4.869	14.245	5.343	1.588	5.342	1.14	4.249	3.289	2.06	0	4.789	5.863	12.232	6.525	5.259	3.43	2.63	4.485	5.338	4.134	4.983	3.659	6.584	4.528	5.306	5.243	4.323
TRINITY_DN2_c1_g2_i1	Disease resistance protein RPV1 {ECO:0000305};	MP29_M_72h	MP29_C_72h	-3.02978	2.84698	8.80017e-22	2.03404e-20	23.071	29.366	21.655	19.589	24.128	21.828	1.139	1.935	2.034	1.698	0.965	1.834	3.273	2.595	3.146	3.861	4.315	5.177	11.53	8.585	8.809	1.181	1.268	0	2.422	3.977	1.754	3.128	0	1.183	1.211	3.455	2.519
TRINITY_DN2_c1_g2_i5	Disease resistance protein RPV1 {ECO:0000305};	MP29_M_72h	MP29_C_72h	-3.19091	0.533021	0.000442598	0.00243186	3.241	2.342	3.676	2.516	3.061	1.538	0.401	0	0.48	0.192	0.362	0.301	0.086	0.195	0.728	4.018	3.544	1.264	1.887	0.733	1.328	1.15	0.707	1.614	0.093	0.555	0.361	0.246	0.31	0	0	0.157	0.911
TRINITY_DN2001_c1_g1_i20	Sorbitol dehydrogenase {ECO:0000303|Ref.7};	MP29_M_72h	MP29_C_72h	2.21854	7.45113	1.4491e-164	2.58275e-162	150.124	154.043	166.233	133.146	133.631	146.099	44.837	58.382	48.401	20.2	22.314	15.419	709.184	734.883	735.517	205.37	215.973	220.633	269.462	357.431	281.15	302.261	297.54	348.061	293.937	304.15	288.322	262.463	263.326	282.062	264.064	266.799	262.926
TRINITY_DN2001_c1_g1_i23	Sorbitol dehydrogenase {ECO:0000303|Ref.7};	MP29_M_72h	MP29_C_72h	5.28518	5.13064	1.02405e-229	2.8891e-227	5.222	5.093	5.863	4.811	5.293	3.819	2.546	8.761	6.897	2.455	3.942	2.646	193.214	213.754	219.172	69.259	59.197	63.591	346.549	439.204	461.23	206.796	225.13	166.993	9.687	5.327	9.089	38.778	36.449	27.868	128.183	139.03	139.858
TRINITY_DN2001_c1_g1_i25	Sorbitol dehydrogenase {ECO:0000303|Ref.7};	MP29_M_72h	MP29_C_72h	2.0062	7.46634	7.06706e-133	9.91916e-131	90.944	85.218	89.449	80.977	83.047	74.41	22.69	19.584	27.701	8.507	9.803	11.323	351.522	370.847	342.836	130.761	123.882	121.144	40.724	51.025	53.475	95.928	90.842	36.318	169.692	174.88	182.551	151.019	70.358	135.15	109.191	111.607	109.653
TRINITY_DN2001_c1_g1_i4	Sorbitol dehydrogenase {ECO:0000303|Ref.7};	MP29_M_72h	MP29_C_72h	2.10644	6.33966	3.04833e-41	1.25013e-39	75.605	76.585	58.758	52.794	48.107	50.586	32.909	21.081	23.834	8.325	13.531	15.949	331.315	265.273	307.796	67.25	46.881	31.823	375.397	373.695	353.387	299.992	296.136	210.262	43.737	37.519	50.543	66.705	18.841	90.992	232.617	237.617	243.692
TRINITY_DN2001_c1_g1_i6	L-idonate 5-dehydrogenase;	MP29_M_72h	MP29_C_72h	3.46105	4.31459	1.65708e-68	1.09709e-66	9.851	11.728	12.628	12.622	12.269	9.298	2.955	3.364	6.923	1.205	0.974	0.292	112.571	123.628	138.938	35.737	35.324	33.392	114.174	115.703	128.88	59.783	54.934	55.565	19.828	18.011	17.457	34.213	21.54	35.383	49.493	48.478	52.712
TRINITY_DN2004_c0_g1_i14	E3 ubiquitin-protein ligase RGLG2 {ECO:0000305};	MP29_M_72h	MP29_C_72h	-10.683	1.35486	6.27234e-08	6.08832e-07	4.903	2.574	0.316	1.935	0.375	0	3.721	0.603	3.798	0	0.835	5.903	0	0	0	0	0	0	0	0	0	4.138	0	2.262	0	0	0	0	0.085	0	0	3.566	0
TRINITY_DN20041_c0_g1_i2	Protein DETOXIFICATION 14 {ECO:0000303|PubMed:11739388};	MP29_M_72h	MP29_C_72h	2.69957	1.54282	1.18949e-06	9.89213e-06	0.329	0.52	0.94	0.95	0.942	0.242	0.294	0	1.065	1.022	1.363	0.949	3.545	4.032	4.072	3.207	3.663	3.662	2.451	3.98	2.145	1.314	3.233	2.368	1.803	1.434	2.156	1.279	0.536	0.979	2.497	2.129	2.491
TRINITY_DN2005_c0_g1_i6	Polygalacturonase;	MP29_M_72h	MP29_C_72h	2.5982	0.266135	0.000131868	0.000799772	0.292	0.52	0.205	0.633	0.802	0.181	0.24	0.476	0.332	0	0.111	0	2.186	1.961	2.085	4.744	3.272	3.182	1.795	0.464	0.348	0.205	0.083	0.174	0.824	0.764	0.671	0.069	0	0.233	1.078	2.184	2.008
TRINITY_DN20066_c0_g1_i1	Monothiol glutaredoxin-S1;	MP29_M_72h	MP29_C_72h	-3.02279	-0.490763	0.000286378	0.00163396	2.282	2.37	2.745	0.818	0.811	0.622	0.623	0.292	0.297	0.219	0.408	0.429	0.173	0.329	0.382	0.387	0	0	0.414	0.356	0.131	0.185	0.904	1.469	2.412	1.35	1.424	1.338	1.091	0.417	0.766	0.829	1.078
TRINITY_DN201_c1_g1_i12	Protein HEAT-STRESS-ASSOCIATED 32 {ECO:0000303|PubMed:16500991};	MP29_M_72h	MP29_C_72h	4.47789	0.534393	0.000107375	0.000662456	0.046	0	0.102	0.009	0.453	0.173	0	0	0.07	0	0.185	0	1.692	0.694	1.024	0.109	1.707	1.133	0.276	0.14	0	1.14	0.229	1.953	0.021	0.094	0.01	0.482	1.204	0	0.284	0	0.13
TRINITY_DN20108_c0_g1_i16	Fatty acyl-CoA reductase 3 {ECO:0000305};	MP29_M_72h	MP29_C_72h	-2.92527	3.29096	1.73292e-32	5.67296e-31	12.782	14.581	13.81	11.347	9.67	13.1	14.581	17.639	13.48	5.221	7.392	6.642	2.063	1.693	1.653	4.829	4.765	4.741	11.726	11.13	15.146	10.823	10.874	9.067	13.552	11.962	12.35	5.922	6.011	9.241	14.565	12.163	13.09
TRINITY_DN20108_c0_g1_i17	Fatty acyl-CoA reductase 3 {ECO:0000305};	MP29_M_72h	MP29_C_72h	-2.68288	2.13974	3.34278e-08	3.34296e-07	8.856	5.13	5.807	3.87	4.717	3.923	8.456	9.957	6.076	3.259	2.068	2.555	1.272	1.133	0.642	0.387	1.648	2.223	1.657	1.952	1.873	2.67	2.661	4.437	5.204	5.358	6.097	2.863	6.18	0.911	4.18	4.34	3.477
TRINITY_DN20108_c0_g1_i9	Fatty acyl-CoA reductase 3 {ECO:0000305};	MP29_M_72h	MP29_C_72h	-3.05141	1.23436	1.16875e-08	1.2274e-07	1.242	1.301	1.824	0.976	1.386	1.149	1.006	0.632	1.117	0.748	0.742	0.785	0.21	0.122	0.197	0.048	0.533	0.24	1.254	1.089	0.174	0.698	0.769	0.918	0.69	0.89	1.042	0.738	0.809	0.727	0.993	1.631	1.069
TRINITY_DN2011_c0_g1_i5		MP29_M_72h	MP29_C_72h	4.15618	0.656073	9.71812e-09	1.02944e-07	0.959	0.427	0.298	0.589	1.134	1.53	0.944	0.389	0.821	2.364	1.094	0.885	10.598	11.366	8.674	20.549	13.691	8.032	6.317	1.898	2.319	1.54	1.944	1.411	2.865	1.266	2.569	6.611	3.405	5.818	3.443	1.788	1.209
TRINITY_DN20170_c0_g1_i2	Protein NRT1/ PTR FAMILY 2.11;	MP29_M_72h	MP29_C_72h	-2.26269	-0.185131	0.00087531	0.00451382	18.908	17.759	17.588	3.817	7.246	11.795	17.572	40.412	12.362	65.611	83.542	65.354	3.495	3.46	3.973	14.45	24.703	30.569	8.607	7.873	5.793	9.796	13.494	23.993	4.38	1.266	7.356	10.811	10.356	10.172	0.69	0.286	1.683
TRINITY_DN2027_c0_g1_i2	NADPH:quinone oxidoreductase;	MP29_M_72h	MP29_C_72h	-9.60849	0.313694	9.44249e-14	1.47874e-12	3.734	4.619	4.002	0	0	3.664	0	0	25.999	6.846	9.682	15.045	0	0	0	12.876	0.059	0	0	18.011	0	0	8.442	7.54	0	0	0.743	0	2.831	0	13.837	0	0
TRINITY_DN2027_c2_g1_i3	Glutaredoxin-C13;	MP29_M_72h	MP29_C_72h	-2.8642	0.93978	3.83935e-08	3.82253e-07	5.387	4.935	5.407	2.445	1.831	2.921	2.11	3.287	0.925	2.136	0	0.794	0.741	0.828	0.555	0.641	0	0	3.291	2.729	1.492	2.865	5.001	1.924	3.988	4.354	4.498	2.341	0.574	1.144	0.974	2.285	2.175
TRINITY_DN20307_c0_g1_i7	Protein argonaute 5;	MP29_M_72h	MP29_C_72h	2.0427	5.07916	7.82956e-47	3.62387e-45	5.615	5.641	4.523	4.803	4.726	6.153	6.151	4.949	4.147	5.824	5.351	5.1	21.035	21.916	22.11	4.72	14.355	10.931	33.037	42.03	35.977	8.872	9.876	14.684	4.225	4.961	5.179	4.23	3.283	5.382	18.585	22.484	21.02
TRINITY_DN2031_c0_g1_i10	Serine carboxypeptidase-like 34;	MP29_M_72h	MP29_C_72h	2.45941	-0.381442	0.00200311	0.00945445	0.347	0.307	0.642	0.422	0.314	0.138	0.757	0	1.362	1.524	0.862	0.575	1.828	2.327	2.986	2.13	1.897	0.24	2.716	2.664	3.31	1.407	1.653	2.04	0.742	0.544	1.393	1.171	1.956	1.59	0.359	0.47	0.902
TRINITY_DN2034_c0_g1_i13	Probable glutathione S-transferase;	MP29_M_72h	MP29_C_72h	2.02873	3.14616	3.06314e-14	4.92057e-13	15.895	20.779	21.329	20.187	20.204	20.152	17.803	33.498	25.335	13.445	9.96	11.533	86.954	73.156	73.917	127.7	123.8	120.087	37.881	24.968	16.072	34.964	30.586	31.233	30.556	32.119	30.425	23.147	26.497	39.484	28.298	24.925	26.644
TRINITY_DN2034_c1_g1_i1	Probable glutathione S-transferase;	MP29_M_72h	MP29_C_72h	2.6342	0.652769	0.00012546	0.00076396	0.274	0.307	0.679	0.422	0.541	0	0.16	0.146	0.07	0	0.306	0.757	2.112	3.557	2.221	1.15	1.245	1.33	1.323	5.058	6.348	2.197	1.31	0.667	0.505	0.398	0.423	0.275	0.226	0.747	0.322	0.958	1.329
TRINITY_DN2034_c1_g1_i5	Probable glutathione S-transferase;	MP29_M_72h	MP29_C_72h	3.01995	9.40693	0	0	617.259	634.787	647.615	840.025	719.722	747.302	333.949	359.256	379.718	357.948	336.504	375.538	5236.43	5118.21	4916.62	4020.88	4047.99	3189.93	865.048	777.502	850.365	1296.31	1492.55	849.215	1760.9	1668.93	1611.94	2085.14	1480.03	1795.7	1491.94	1494.32	1487.34
TRINITY_DN2034_c1_g4_i1	Probable glutathione S-transferase parC;	MP29_M_72h	MP29_C_72h	2.71217	9.68282	0	0	433.391	434.697	445.665	450.79	452.321	439.524	260.049	306.591	242.18	205.714	187.292	198.691	2862.22	2874.02	2842.99	2606.59	2601.02	2136.64	568.613	396.786	446.78	981.651	1023.93	1554.28	1202.92	1265.75	1130.45	1250.76	1969.63	1421.93	780.56	754.03	747.642
TRINITY_DN2034_c2_g1_i14	Ubiquitin carboxyl-terminal hydrolase 25;	MP29_M_72h	MP29_C_72h	11.6886	2.33791	1.96677e-33	6.60409e-32	0	0	0	0	1.02	0	0	0	0	0	0	3.367	5.076	2.875	4.96	0	0	0	1.358	7.862	4.987	0	0	0	0	0	0	0	0	0	0	0	0
TRINITY_DN2041_c0_g1_i22	Putative disease resistance protein At1g50180;	MP29_M_72h	MP29_C_72h	-2.17829	1.25846	1.23939e-06	1.02812e-05	8.427	6.375	8.106	5.216	7.028	5.729	1.531	0.506	1.502	4.737	6.102	5.164	1.63	1.766	1.653	8.362	8.428	10.746	0	4.012	0.904	8.04	8.598	9.957	1.69	1.559	2.414	2.931	0.649	3.888	0.974	0.848	1.106
TRINITY_DN2043_c0_g1_i2	28 kDa ribonucleoprotein, chloroplastic;	MP29_M_72h	MP29_C_72h	-4.07295	2.61988	5.9438e-12	8.18501e-11	12.627	13.001	13.317	8.515	9.513	9.073	8.456	3.52	5.509	1.369	0.89	1.067	1.013	1.023	0.247	0.109	0	0.73	3.118	4.001	3.125	3.337	4.377	3.857	2.618	2.868	3.044	6.65	8.146	4.586	3.395	3.741	3.245
TRINITY_DN2043_c0_g1_i3	28 kDa ribonucleoprotein, chloroplastic;	MP29_M_72h	MP29_C_72h	-4.40539	1.8805	2.76868e-16	4.95196e-15	8.062	6.849	7.64	5.436	3.645	3.828	2.599	3.238	4.191	1.917	2.133	1.15	0.235	0.244	0.58	0.424	1.399	0.687	0.805	0	2.396	4.528	4.013	3.683	1.731	0.9	2.394	4.948	2.051	4.451	1.494	1.133	1.199
TRINITY_DN2044_c0_g1_i33	Calcium-transporting ATPase 12, plasma membrane-type;	MP29_M_72h	MP29_C_72h	6.42106	0.086714	2.24524e-07	2.04203e-06	0.018	0	0	0.079	0.157	0	0	0	0	0.228	0.093	0	0.79	0.841	0.395	0	0	1.373	0	0	0	0.113	0	0	0	0	0	0	0	0	0	0	0
TRINITY_DN20473_c0_g1_i7		MP29_M_72h	MP29_C_72h	-2.59699	1.2368	6.61767e-07	5.69753e-06	93.226	79.893	101.752	36.266	55.667	58.208	2.955	5.533	2.479	68.514	29.779	48.265	19.305	10.416	13.732	258.582	212.868	171.297	31.035	19.165	10.083	66.93	78.315	57.45	33.71	32.422	31.457	53.691	42.356	31.62	9.297	9.795	5.15
TRINITY_DN20498_c0_g1_i5		MP29_M_72h	MP29_C_72h	4.07011	-0.524564	3.02293e-05	0.000204552	0.566	0.418	0.242	2.12	0.366	0.337	0.498	1.711	0.402	0	0.816	2.254	7.534	9.502	4.047	1.319	2.703	1.907	2.934	3.494	2.058	4.826	0.364	2.523	0.958	0.251	0.433	0.472	2.22	3.607	2.998	1.834	1.357
TRINITY_DN2050_c0_g2_i3	Cellulose synthase-like protein E1;	MP29_M_72h	MP29_C_72h	-9.11058	-0.157827	6.65452e-09	7.18471e-08	2.009	1.868	0.996	1.97	0.706	3.137	2.537	0	3.117	1.515	0.538	0.839	0	0	0	0.218	0	0.654	0	0.431	1.274	0.729	0.125	1.566	0.587	1.559	0.217	0	0	2.996	0.246	0.405	0.641
TRINITY_DN20500_c0_g1_i2	Major allergen Pru ar 1;	MP29_M_72h	MP29_C_72h	2.15851	6.2197	7.0149e-110	7.94028e-108	15.201	14.981	15.634	14.223	12.112	10.845	13.29	12.009	11.838	29.218	20.44	30.1	73.022	65.383	66.156	75.685	73.137	50.328	16.306	10.72	14.809	22.703	28.184	16.114	47.591	46.279	39.38	37.617	45.215	29.633	19.559	19.664	19.96
TRINITY_DN20518_c0_g1_i1	GBF-interacting protein 1 {ECO:0000303|PubMed:16117846};	MP29_M_72h	MP29_C_72h	2.19015	0.972452	2.13743e-05	0.000148352	0.685	0.585	0.484	2.401	3.697	3.906	1.228	1.624	0	1.826	2.597	0.493	2.619	2.083	3.319	0	0	0	4.591	3.742	0	0	0.842	3.045	0	0	0	0.049	1.646	2.57	0.331	0	0
TRINITY_DN20549_c0_g2_i2	Tubulin beta-1 chain;	MP29_M_72h	MP29_C_72h	-3.54659	2.20182	4.33974e-14	6.9041e-13	16.571	14.627	13.847	13.484	17.021	14.725	10.085	8.693	13.078	3.815	2.476	2.646	0.852	1.06	1.937	4.429	2.501	0.937	1.841	1.974	2.907	3.584	4.034	3.403	13.294	11.135	10.523	2.931	1.815	2.657	14.338	17.36	16.492
TRINITY_DN2055_c1_g1_i6	Glutamine synthetase leaf isozyme, chloroplastic;	MP29_M_72h	MP29_C_72h	-2.20621	4.47911	4.01272e-42	1.68753e-40	28.239	29.32	28.346	26.23	21.215	25.812	16.539	15.753	16.108	5.34	4.619	4.872	7.053	5.421	6.132	6.922	5.204	4.261	0.771	2.243	2.548	3.645	3.743	1.817	26.372	27.21	27.351	11.057	7.563	10.046	11.756	9.62	9.129
TRINITY_DN2056_c1_g1_i1		MP29_M_72h	MP29_C_72h	-2.14023	1.57327	0.00119839	0.00597841	7.98	5.845	9.176	3.123	2.267	3.889	5.198	10.531	5.587	2.264	4.442	3.759	0.605	1.766	2.825	2.069	0.877	1.362	3.268	2.017	3.419	0	1.965	1.566	4.122	5.086	5.767	0	0.743	1.522	3.793	5.971	7.874
TRINITY_DN20584_c0_g1_i18	ACT domain-containing protein ACR2 {ECO:0000305};	MP29_M_72h	MP29_C_72h	10.0272	0.700138	4.39389e-13	6.56429e-12	0	0	0	0	0.14	0.216	0.454	0	0.131	0.155	0	0.119	3.817	2.424	1.518	0.363	0.142	0.109	9.217	5.393	7.807	2.772	2.578	1.315	0	0	0.052	0.226	0.263	0.495	0.076	0	3.403
TRINITY_DN20584_c0_g1_i4	ACT domain-containing protein ACR2 {ECO:0000305};	MP29_M_72h	MP29_C_72h	7.28542	0.968956	7.30325e-16	1.28454e-14	0	0	0.056	0	0	0	0	0	0	0	0	0	2.989	2.619	3.035	0	0	0	22.14	21.754	21.451	6.377	7.257	4.302	0	0	0	0	0.207	0	2.204	1.926	2.287
TRINITY_DN2063_c0_g1_i4	Succinate--CoA ligase [ADP-forming] subunit alpha-1, mitochondrial {ECO:0000255|HAMAP-Rule:MF_03222};	MP29_M_72h	MP29_C_72h	2.86871	1.24907	4.05289e-06	3.13548e-05	0.256	0.223	0.14	0.607	0.48	0.639	0.053	0	0.367	0.319	0.204	0.356	0.79	1.84	1.851	1.053	1.268	1.014	0	0.712	1.448	2.413	1.455	1.518	0.721	0.607	0.371	0.315	1.693	0.747	0.728	0.7	1.013
TRINITY_DN20630_c0_g1_i2	Drimenol monooxygenase {ECO:0000305};	MP29_M_72h	MP29_C_72h	2.53295	0.524986	8.03631e-06	5.93115e-05	3.132	3.987	4.309	4.02	6.374	3.137	9.685	20.381	7.325	17.827	24.326	21.578	24.172	22.708	18.359	37.092	32.1	26.254	34.05	13.46	19.698	7.712	7.454	9.067	11.697	13.522	12.257	12.552	8.513	12.567	2.242	0.627	4.974
TRINITY_DN20637_c0_g1_i1	Cysteine-rich repeat secretory protein 38;	MP29_M_72h	MP29_C_72h	7.27076	6.55208	0	0	1.789	1.533	2.308	1.838	2.032	2.921	3.463	2.256	3.16	9.037	11.389	10.164	287.357	295.693	292.312	267.368	229.001	198.88	224.159	200.054	198.809	105.262	118.662	100.65	79.302	84.802	86.395	62.17	53.389	57.345	37.699	43.825	41.807
TRINITY_DN20637_c0_g1_i3	Cysteine-rich repeat secretory protein 38;	MP29_M_72h	MP29_C_72h	9.36614	0.0584461	1.3292e-11	1.78829e-10	0	0	0	0	0.41	0	0	0	0	1.981	0.38	0	13.834	12.012	12.881	16.931	8.12	12.021	6.617	0	8.493	8.461	2.724	1.063	2.947	1.863	2.125	2.577	0	0.911	0.804	0.857	0
TRINITY_DN2064_c0_g1_i8	Calmodulin-binding transcription activator 5 {ECO:0000303|PubMed:11925432};	MP29_M_72h	MP29_C_72h	-2.60044	4.10142	1.28422e-05	9.22821e-05	9.093	7.239	6.002	7.125	0.637	6.446	10.7	17.415	6.897	5.887	1.604	0.484	2.149	0.414	1.123	1.67	0	4.152	0	0	0	0	0	0	0	0	0.99	4.633	10.77	3.442	6.46	6.985	0.139
TRINITY_DN2064_c1_g2_i2	UDP-glycosyltransferase 92A1;	MP29_M_72h	MP29_C_72h	-4.05404	0.490496	1.9904e-08	2.04029e-07	1.123	1.859	1.461	2.401	2.006	1.53	0.089	0.953	0.437	0.895	1.521	1.907	0.049	0.097	0.099	0.436	0.676	0.12	0	0	0	0.205	0	0.174	0.866	0.774	0.949	0.561	1.242	1.852	0	0	0
TRINITY_DN2067_c0_g1_i18	Common plant regulatory factor 1;	MP29_M_72h	MP29_C_72h	-3.01592	1.40802	2.19434e-05	0.000151926	1.013	1.282	2.14	0.88	1.587	1.746	0.659	0.632	0.55	1.223	0.862	1.843	0.173	0.073	0.308	0.654	0.925	0.741	0.058	0.766	0.708	0.863	0.811	0.377	1.185	0.565	1.021	0.462	1.486	0.194	0.955	0.452	0.576
TRINITY_DN20692_c0_g1_i10	Malate dehydrogenase, glyoxysomal;	MP29_M_72h	MP29_C_72h	6.99152	1.91027	1.70871e-12	2.44974e-11	0.091	0.009	0	0.29	0	0.026	0	0	0	1.862	3.042	0.575	4.829	2.96	7.44	7.213	4.481	4.218	6.697	17.278	16.867	7.445	6.352	0.938	1.36	0	0	0	0	0	2.582	2	6.145
TRINITY_DN20692_c0_g1_i12	Malate dehydrogenase, glyoxysomal;	MP29_M_72h	MP29_C_72h	6.56303	0.254948	6.12742e-07	5.29928e-06	0.027	0.019	0	0.009	0	0.017	0	0	0	0.639	0.881	0.064	2.866	1.304	0.518	2.287	2.75	1.624	6.571	9.016	10.53	1.181	5.5	5.355	0.062	0	0	0	0	0	4.02	5.354	0.409
TRINITY_DN2075_c0_g1_i5		MP29_M_72h	MP29_C_72h	-5.78373	1.61043	3.60559e-22	8.44157e-21	6.939	6.738	7.268	5.137	7.682	3.863	2.733	1.595	1.406	0	0.102	0.064	0.173	0.061	0.148	0.266	0.936	0.294	1.036	0.259	0.218	0.75	0.624	0.193	2.381	2.271	2.012	0.6	0.621	0.495	13.071	11.288	12.058
TRINITY_DN2075_c2_g1_i4	Pathogen-related protein;	MP29_M_72h	MP29_C_72h	4.46118	8.27841	0	0	26.778	23.8	22.93	39.609	35.533	36.613	12.195	11.542	14.842	3.459	3.162	4.644	549.047	546.847	522.366	293.472	288.589	234.375	88.478	85.925	86.349	65.892	71.37	49.668	141.682	129.888	132.647	181.022	130.84	162.911	116.758	122.646	126.982
TRINITY_DN2075_c5_g1_i2	Uncharacterized protein C57A10.07;	MP29_M_72h	MP29_C_72h	3.69091	7.19359	1.99227e-209	5.03838e-207	10.709	12.945	13.121	14.056	13.272	13.766	13.326	15.189	13.497	20.017	20.654	19.224	157.703	164.39	152.387	169.79	154.133	127.116	69.181	57.862	62.644	35.303	39.443	41.654	44.685	42.406	45.849	50.022	49.251	48.182	38.314	37.936	40.468
TRINITY_DN2079_c0_g1_i22	Organ-specific protein S2;	MP29_M_72h	MP29_C_72h	-5.79154	5.69106	7.11452114860417e-313	3.44336690384557e-310	243.232	239.085	250.49	313.43	289.601	288.966	388.907	449.988	412.431	171.457	172.453	155.115	4.731	4.751	3.627	10.916	12.055	8.664	2.06	2.707	0.936	5.637	5.801	6.235	259.65	257.39	273.187	22.37	19.612	21.74	38.607	50.026	45.563
TRINITY_DN2079_c0_g1_i23	Organ-specific protein S2;	MP29_M_72h	MP29_C_72h	-5.69317	5.63814	1.73753e-123	2.26334e-121	232.495	229.058	241.491	211.053	197.032	205.949	271.06	264.896	301.337	99.174	114.081	113.045	5.521	4.922	2.949	10.166	11.569	8.272	3.866	5.511	3.376	10.772	12.382	8.4	270.11	262.058	283.916	23.058	15.915	19.936	47.488	51.298	52.396
TRINITY_DN2079_c0_g1_i25	Organ-specific protein P4;	MP29_M_72h	MP29_C_72h	-6.31708	-0.105712	4.71821e-09	5.17372e-08	13.75	10.799	9.706	7.362	8.449	8.693	6.685	9.111	6.286	7.594	5.704	7.199	0.185	0.183	0	0	0.593	0	0	0	0	0	0.208	0	10.831	7.703	8.367	0.384	0	0	0	1.115	0.307
TRINITY_DN2079_c0_g1_i28		MP29_M_72h	MP29_C_72h	-5.86705	3.73558	1.70511e-88	1.50994e-86	311.496	312.138	329.74	353.241	311.226	311.494	304.895	318.493	393.285	114.116	116.929	130.718	4.496	3.996	7.205	25.995	21.277	6.811	11.875	3.494	3.049	17.692	21.749	5.694	470.132	404.567	436.156	35.856	24.908	19.16	79.03	84.986	85.454
TRINITY_DN2079_c0_g1_i29	Organ-specific protein S2;	MP29_M_72h	MP29_C_72h	-9.51015	0.22017	3.44569e-12	4.82663e-11	3.104	2.89	4.448	3.43	2.136	3.353	1.166	2.412	3.16	2.574	1.317	1.706	0	0	0	0	0.273	0	0	0	0	0	0.229	0	3.875	4.835	4.839	0.197	0	0	0.047	0.138	0
TRINITY_DN2079_c0_g1_i9	Organ-specific protein S2;	MP29_M_72h	MP29_C_72h	-6.70509	-0.509303	3.32322e-07	2.96764e-06	1.36	1.589	2.271	2.524	2.834	1.763	1.976	0	2.322	2.72	2.652	3.056	0	0.037	0	0.133	0.296	0	0	0	0	0	0	0.387	2.7	1.758	3.363	0	0	0	0	0.12	0.539
TRINITY_DN20796_c0_g1_i1	(13S,14R)-1,13-dihydroxy-N-methylcanadine 13-O-acetyltransferase AT1 {ECO:0000305};	MP29_M_72h	MP29_C_72h	-2.81539	0.130278	0.00156493	0.00759508	5.651	6.682	3.443	3.246	4.499	6.109	4.967	6.962	4.706	6.682	7.596	5.985	0.877	1.133	0.173	0.654	0.344	0.97	0	0	0	1.951	2.162	3.238	4.133	4.375	6.19	0.875	3.001	3.471	8.692	6.782	5.615
TRINITY_DN20885_c0_g1_i10	Loganic acid O-methyltransferase {ECO:0000303|PubMed:24104568, ECO:0000303|PubMed:29399933};	MP29_M_72h	MP29_C_72h	-3.53123	2.20334	4.49608e-21	1.01172e-19	13.695	13.494	14.843	8.893	10.743	8.901	10.077	17.036	9.097	7.813	6.575	5.337	1.297	1.23	1.061	2.372	1.671	1.297	0	0	0.305	0	0.395	0.377	11.769	8.435	11.617	7.545	4.543	6.885	0.095	0.037	0.707
TRINITY_DN2091_c0_g1_i25	Mechanosensitive ion channel protein 3, chloroplastic;	MP29_M_72h	MP29_C_72h	-3.1913	1.78147	2.07401e-13	3.17798e-12	2.702	3.02	3.806	1.874	1.814	3.301	2.59	1.497	1.72	2.62	2.55	2.582	0.333	0.378	0.321	0.23	1.209	0.915	3.049	5.037	2.679	4.066	1.092	5.326	1.515	1.088	2.703	1.938	6.067	5.847	0.501	1.152	1.422
TRINITY_DN2091_c0_g1_i6	Mechanosensitive ion channel protein 2, chloroplastic;	MP29_M_72h	MP29_C_72h	-3.84235	0.612767	4.01729e-06	3.1105e-05	0.685	1.719	1.163	0.176	0.235	0.648	0.062	0	0.157	0.164	0.232	0.119	0.124	0.037	0.074	0	0	0.065	0.472	0	0.261	0.534	0.073	0.686	0.113	0.429	0.536	0.148	0.066	0.252	0	0.129	0.409
TRINITY_DN20927_c0_g1_i2		MP29_M_72h	MP29_C_72h	-3.54704	-0.342229	0.00113722	0.00571001	3.141	3.522	5.053	4.152	3.148	2.662	0.908	0.963	2.287	0.146	0.158	0.146	0.716	0.073	0.173	0.92	0.462	0.196	0	0	0	0	0	0.271	0.855	1.57	0.939	0.315	0.941	0.184	0.407	0.866	0.865
TRINITY_DN20968_c0_g1_i2	Transcription factor UPBEAT1;	MP29_M_72h	MP29_C_72h	-4.77369	-0.634233	5.56657e-05	0.000359885	3.825	3.299	4.085	1.874	3.575	4.165	1.896	3.812	3.134	0.256	0	0.575	0.086	0	0.296	0.448	0.261	0	0	0	0	0.667	3.192	4.969	0.886	1.476	1.558	0.275	0	0	2.563	1.963	1.404
TRINITY_DN2098_c0_g1_i1	Deoxypodophyllotoxin synthase {ECO:0000303|PubMed:26359402};	MP29_M_72h	MP29_C_72h	-4.37633	0.874701	2.12734e-08	2.17313e-07	5.925	6.152	7.128	4.917	6.784	3.802	6.311	8.178	4.688	0.402	0.464	0.493	0.593	0.097	0.234	0	0.379	0.447	0	0	0	0.175	0	0	4.194	5.337	4.808	0.787	0.292	0.504	0.369	0.525	0.205
TRINITY_DN2098_c0_g1_i12	Deoxypodophyllotoxin synthase {ECO:0000303|PubMed:26359402};	MP29_M_72h	MP29_C_72h	-4.17558	3.68082	3.31717e-67	2.16051e-65	24.56	25.761	27.211	30.346	24.555	21.707	28.369	35.871	27.396	2.884	3.654	2.463	1.667	1.194	1.419	0.871	1.671	1.885	0	0	0	0.164	0	0	14.593	17.708	16.724	2.312	3.687	1.862	0.482	0.498	0.66
TRINITY_DN2098_c0_g1_i13	Deoxypodophyllotoxin synthase {ECO:0000303|PubMed:26359402};	MP29_M_72h	MP29_C_72h	-2.83698	7.97759	0	0	453.23	474.694	474.505	343.469	357.938	337.522	309.301	371.42	276.342	101.931	101.339	104.897	65.067	66.468	64.429	71.268	72.9	68.353	0	0	0.348	5.144	6.217	5.935	322.587	343.218	325.763	219.731	249.555	221.08	29.291	22.806	25.408
TRINITY_DN21_c0_g1_i3	8-amino-7-oxononanoate synthase;	MP29_M_72h	MP29_C_72h	2.32634	0.603931	0.00023882	0.00138128	0.712	1.663	1.396	2.278	3.401	2.342	1.522	0.408	3.064	4.792	5.741	6.277	6.781	4.605	7.255	7.794	9.293	8.784	29.263	25.205	22.649	14.653	12.444	15.95	5.843	5.798	7.047	3.502	1.825	5.585	18.31	13.757	16.046
TRINITY_DN2100_c0_g1_i12	Auxin efflux carrier component 2 {ECO:0000303|PubMed:9843496};	MP29_M_72h	MP29_C_72h	-3.07397	0.799629	5.553e-08	5.43045e-07	3.323	4.665	4.197	2.709	2.328	3.603	1.246	1.653	0.786	0.201	0.241	0.173	0.556	0.499	0.37	1.138	0.676	1.308	6.674	8.758	4.225	3.799	3.452	2.484	2.473	2.763	2.982	0	1.345	0.359	19.549	17.637	15.693
TRINITY_DN2102_c0_g1_i10	Probable magnesium transporter NIPA6;	MP29_M_72h	MP29_C_72h	-8.90299	-0.351279	1.57603e-06	1.28965e-05	0.676	0.455	1.861	0	0.305	0	0.81	1.429	1.135	0	0.955	0	0	0	0	0	0.747	0	0	0	0.109	0	1.258	0.048	0	0.22	0.031	0.374	0.198	0.495	0	0.461	0.772
TRINITY_DN2106_c0_g1_i3	Metal tolerance protein 4;	MP29_M_72h	MP29_C_72h	-10.1229	0.807675	9.74221e-12	1.32435e-10	0.557	1.989	1.349	0	1.029	0.562	0	2.091	0	0	0	0.21	0	0	0	0	0	0	0.288	0.453	0.229	0.852	0.187	0.454	0	1.036	0	0.108	0.404	0	1.088	0.12	2.352
TRINITY_DN2108_c1_g1_i2	Alpha-1,3-arabinosyltransferase XAT3 {ECO:0000305};	MP29_M_72h	MP29_C_72h	-2.20892	4.09382	1.7956e-43	7.80266e-42	14.352	14.553	14.527	10.89	12.025	9.151	14.839	13.302	13.165	6.663	6.399	6.286	3.026	3.277	3.097	5.918	5.974	6.266	5.903	3.02	3.68	3.019	3.015	3.606	17.025	20.544	18.581	3.718	5.474	4.994	8.143	6.506	8.395
TRINITY_DN211_c1_g1_i18	G-box-binding factor 1;	MP29_M_72h	MP29_C_72h	-2.70688	1.54985	0.00160866	0.00778378	9.075	5.734	6.375	3.87	4.709	5.479	7.949	1.954	10.424	5.869	5.11	5.502	1.099	0.195	1.974	6.402	3.615	9.078	6.329	4.044	5.738	8.625	7.017	4.592	8.399	3.872	7.15	10.663	6.641	5.895	6.933	7.344	7.549
TRINITY_DN2110_c0_g1_i14	Polyvinylalcohol dehydrogenase;	MP29_M_72h	MP29_C_72h	2.53849	4.38005	3.44246e-42	1.4488e-40	11.495	8.763	8.617	23.116	20.23	19.097	16.334	19.535	20.665	13.354	15.015	15.821	53.618	58.159	55.903	49.606	39.2	32.367	105.382	120.707	134.706	134.013	143.187	91.641	18.602	15.552	21.398	59.367	43.946	46.727	51.546	57.711	54.478
TRINITY_DN2110_c0_g1_i19	Polyvinylalcohol dehydrogenase;	MP29_M_72h	MP29_C_72h	3.18044	4.19444	7.98998e-42	3.32775e-40	2.693	1.924	3.071	7.415	9.47	6.68	9.489	6.35	9.228	7.886	7.011	7.71	21.38	23.768	24.627	11.92	10.099	12.26	80.009	71.322	68.534	83.441	84.584	83.269	3.525	4.155	4.168	25.075	26.29	27.829	22.075	22.106	21.215
TRINITY_DN2110_c0_g1_i25	Galactose mutarotase;	MP29_M_72h	MP29_C_72h	-8.75072	-0.49288	1.91449e-08	1.96608e-07	0.219	0.195	0.242	0	0.035	0	0	0	0	0	0	0	0	0	0	0	0.249	0	0	0	0	0	0	0	1.268	1.549	1.434	0	0	0	0	0	0
TRINITY_DN2110_c0_g1_i7	Galactose mutarotase;	MP29_M_72h	MP29_C_72h	-9.78598	0.484539	2.48418e-13	3.78273e-12	0.621	0.335	0.4	0	0.061	0	0	0	0	0	0	0	0	0	0	0	0.13	0	0	0	0	0	0	0	0.835	1.402	1.568	0	0	0	0	0	0
TRINITY_DN2112_c0_g1_i2	E3 ubiquitin-protein ligase KEG;	MP29_M_72h	MP29_C_72h	-10.4904	1.16577	5.32232e-12	7.35988e-11	0.922	1.032	0.251	0	0.933	0.406	0.347	1.906	1.353	0	0.853	0.839	0	0	0	0	0.059	0.044	0	0.421	0.425	0.123	0	0	0.041	0	0.052	0	0.085	0.087	0.549	0.018	0.112
TRINITY_DN21127_c0_g1_i11	Cyanogenic beta-glucosidase;	MP29_M_72h	MP29_C_72h	2.18486	0.106786	0.00104324	0.00528138	1.926	0.911	1.508	2.744	5.781	5.643	2.893	2.693	2.244	0.995	0.621	1.286	6.262	7.894	5.811	3.812	2.928	5.613	19.436	27.448	14.754	10.864	8.213	9.135	4.112	3.883	6.252	4.81	9.453	1.629	3.348	3.299	6.666
TRINITY_DN21127_c0_g1_i6	Cyanogenic beta-glucosidase;	MP29_M_72h	MP29_C_72h	2.47022	4.93049	4.87796e-74	3.54286e-72	62.86	51.001	54.356	47.516	51.865	50.725	48.834	62.33	42.29	29.118	22.889	27.873	297.213	310.97	313.015	87.315	77.867	78.652	1001.38	970.362	866.404	242.458	225.962	308.176	141.754	165.23	134.287	139.332	197.52	219.538	125.677	106.687	108.185
TRINITY_DN2116_c0_g1_i2	Putative transcription elongation factor SPT5 homolog 1;	MP29_M_72h	MP29_C_72h	9.39418	0.0853913	6.69405e-12	9.18436e-11	0	0	0	0.607	0	0.372	0.303	0	0	0.256	0.343	0	0.581	0.548	0.605	0.908	0	0	0.955	0	0	0.421	0	0.996	0	0	0	0.669	0	0.533	0	0	0
TRINITY_DN212_c0_g1_i1		MP29_M_72h	MP29_C_72h	-2.26635	2.61275	4.92417e-14	7.80292e-13	19.556	19.543	17.998	28.033	25.933	23.625	23.981	26.488	22.559	8.507	8.356	9.735	4.101	4.313	3.381	4.877	6.733	6.779	8.665	7.355	6.697	3.245	4.262	2.794	16.839	16.044	13.629	15.169	12.454	11.49	9.694	12.016	9.817
TRINITY_DN212_c0_g1_i2		MP29_M_72h	MP29_C_72h	-3.93987	2.37626	1.10721e-21	2.54867e-20	13.75	16.217	18.78	16.29	17.841	16.997	25.814	39.216	26.514	15.59	15.961	15.401	1.21	1.133	0.79	2.917	1.28	2.725	8.814	8.445	9.168	10.474	10.822	6.486	7.43	11.01	7.016	7.102	4.336	6.351	8.881	10.237	9.724
TRINITY_DN21274_c0_g1_i10	Protein PHLOEM PROTEIN 2-LIKE A1;	MP29_M_72h	MP29_C_72h	9.7399	0.419445	2.09581e-13	3.20875e-12	0	0	0	1.399	1.866	0.423	0	0	1.083	0	1.28	2.126	8.757	8.589	13.967	23.587	11.142	21.393	3.314	1.661	3.136	1.448	3.441	1.759	3.782	0.743	3.817	1.131	1.025	0.33	3.074	2.092	5.383
TRINITY_DN21274_c0_g1_i4	Protein PHLOEM PROTEIN 2-LIKE A1;	MP29_M_72h	MP29_C_72h	4.01909	-0.00641472	0.000573457	0.00307327	0.447	0.651	0	0	1.221	0	0	0	0	0	0.408	1.213	4.694	4.812	8.575	8.12	2.845	6.016	0	1.726	1.818	0.298	0.821	1.15	1.443	0	1.094	0.275	1.881	0.873	1.674	0.765	2.724
TRINITY_DN21274_c0_g1_i9	Protein PHLOEM PROTEIN 2-LIKE A1;	MP29_M_72h	MP29_C_72h	2.93011	3.67382	1.59615e-46	7.35133e-45	38.784	32.693	37.094	42.309	25.906	37.702	11.901	5.319	10.005	29.967	26.793	31.185	252.587	266.406	290.399	393.845	377.728	312.363	29.942	36.713	12.228	38.322	47.75	33.882	45.52	48.152	63.027	14.579	11.598	12.896	115.396	97.721	98.999
TRINITY_DN21293_c0_g1_i10	SufE-like protein 2, chloroplastic;	MP29_M_72h	MP29_C_72h	3.96265	0.579919	0.000706508	0.00371504	0.21	0.093	0	0	0.026	0.518	0.249	0	0.166	0.091	0	0	1.939	1.364	1.518	0.956	0.806	1.144	0	2.071	0	0	0.842	0.145	0.783	0.188	0.433	1.564	1.703	0.873	0.823	1.115	0.855
TRINITY_DN213_c0_g1_i26	GDSL esterase/lipase 2;	MP29_M_72h	MP29_C_72h	-6.12665	-1.01746	6.57984e-06	4.92024e-05	1.15	0.725	1.154	0.836	1.639	0.907	1.941	0.399	1.353	6.353	4.943	4.963	0.049	0	0	0	0	0	1.45	0.485	0	1.284	0.707	0.841	2.061	2.627	2.156	0	0.404	0	1.201	0.581	0.827
TRINITY_DN2140_c1_g1_i12	(S)-2-hydroxy-acid oxidase GLO1;	MP29_M_72h	MP29_C_72h	-3.39516	4.56589	9.67129e-06	7.06907e-05	17.913	18.716	17.151	5.374	9.33	8.443	0.009	0	9.778	2.611	0	6.359	0.766	0.573	3.812	0	1.268	3.684	3.049	0	0	3.871	4.325	4.466	2.906	2.941	0	15.316	9.115	10.395	1.977	0.746	4.081
TRINITY_DN21425_c0_g1_i1	Berberine bridge enzyme-like 5 {ECO:0000303|PubMed:26037923};	MP29_M_72h	MP29_C_72h	5.6849	7.78427	0	0	67.909	75.005	63.756	84.856	80.832	89.317	97.721	97.053	85.296	65.474	70.289	70.947	3513.98	3371.26	3535.51	1372.93	1350.15	1341.33	2809.8	2865.42	2744.02	613.661	638.869	544.876	472.224	479.511	438.167	617.65	509.221	600.892	294.689	324.741	331.498
TRINITY_DN2143_c0_g1_i2	AAA-ATPase At2g18190;	MP29_M_72h	MP29_C_72h	2.33291	2.15255	1.44273e-08	1.49998e-07	4.218	2.89	2.187	2.56	4.726	3.137	2.706	1.828	2.401	5.203	3.162	5.31	16.798	14.948	15.176	9.246	13.015	16.206	20.931	14.592	10.606	14.694	15.542	14.374	4.741	3.38	4.849	4.722	4.938	4.363	17.081	16.568	15.107
TRINITY_DN2143_c1_g1_i1	AAA-ATPase At2g18193;	MP29_M_72h	MP29_C_72h	2.26609	-0.0432833	0.000561986	0.00301727	4.054	2.583	3.611	2.938	2.66	6.403	2.599	1.391	1.214	2.912	0	1.451	14.921	17.494	16.286	3.933	8.985	6.92	34.901	24.795	35.803	5.802	6.165	10.788	6.585	2.784	1.909	2.007	3.659	9.163	24.818	32.048	24.785
TRINITY_DN21435_c0_g1_i10	(+)-neomenthol dehydrogenase {ECO:0000303|PubMed:18599651};	MP29_M_72h	MP29_C_72h	2.224	3.84998	5.65782e-27	1.56554e-25	140.264	166.849	167.918	244.724	197.198	186.126	152.296	153.578	185.302	145.954	101.515	120.526	673.525	790.07	661.205	685.998	646.036	468.38	106.188	110.861	185.121	254.852	291.021	98.688	345.393	338.31	317.117	438.35	195.78	334.791	208.187	279.11	203.763
TRINITY_DN2146_c2_g1_i2	Cysteine-rich receptor-like protein kinase 25;	MP29_M_72h	MP29_C_72h	3.28979	-0.116174	3.48578e-05	0.000233229	0.283	0.121	0.223	0.202	0.576	0.501	1.442	0	0.498	1.187	1.669	1.341	2.619	1.547	1.986	1.743	1.126	1.689	6.939	5.544	10.257	3.923	3.046	3.277	0.453	1.015	0.506	1.938	0.602	1.338	2.024	3.087	2.194
TRINITY_DN21475_c0_g1_i1		MP29_M_72h	MP29_C_72h	2.08461	3.56013	2.04637e-24	5.21513e-23	3.36	3.643	2.913	5.902	5.476	4.329	6.614	7.069	7.377	5.988	5.054	5.848	14.192	13.912	13.843	7.721	8.049	7.258	39.412	28.786	27.832	22.344	22.196	23.684	4.792	4.856	4.973	5.548	8.748	6.177	9.969	11.564	12.485
[truncated: 2,665 more rows]

[truncated: 6 more sheets: mellea_2w, mellea_5w, mellea_8w, Tabescens_72h, Tabescens_2w, Tabescens_5w]
