# Supplementary material for: Transcriptomics reveal the genetic coordination of early defense to Armillaria root rot (ARR) in Prunus spp
Source: Front Plant Sci. 2023 Jun 2;14:1181153. doi: 10.3389/fpls.2023.1181153 (PMC10274510; doi:10.3389/fpls.2023.1181153)
Supplement: Supplementary file 3 [file Table_2.xlsx]

## Sheet: mellea_72h
ID	Annotation	ampleA	ampleB	logFC	logCPM	PValue	FDR	14_4_C_72h1	14_4_C_72h2	14_4_C_72h3	14_4_C_2WK1	14_4_C_2WK2	14_4_C_2WK3	14_4_M_72h1	14_4_M_72h2	14_4_M_72h3	14_4_M_2WK1	14_4_M_2WK2	14_4_M_2WK3	14_4_T_72h1	14_4_T_72h2	14_4_T_72h3	14_4_T_2WK1	14_4_T_2WK2	14_4_T_2WK3
TRINITY_DN1_c5_g1_i10	Retrovirus-related Pol polyprotein from transposon 17.6;	14_4_M_72h	14_4_C_72h	2.33387	1.74466	4.38062e-08	2.09654e-06	0.334	0.446	0.475	1.474	1.854	1.649	1.916	1.936	2.307	0.116	0.352	0.245	4.036	2.07	1.667	0.503	0.632	0.902
TRINITY_DN1_c5_g1_i9	Retrovirus-related Pol polyprotein from transposon 17.6;	14_4_M_72h	14_4_C_72h	2.32355	5.33678	3.98304e-67	8.75147e-64	3.841	3.729	4.291	15.386	16.038	16.601	19.327	19.25	19.416	1.475	1.662	2.517	22.104	19.608	20.335	1.728	2.672	1.275
TRINITY_DN10015_c0_g1_i2	Xanthohumol 4-O-methyltransferase {ECO:0000305};	14_4_M_72h	14_4_C_72h	2.15823	1.86508	7.52744e-07	2.69327e-05	1.462	2.509	1.78	4.442	3.89	4.441	7.402	8.286	9.437	8.442	6.002	7.724	7.127	7.322	6.647	9.257	9.224	9.496
TRINITY_DN10029_c2_g1_i1	Blue copper protein;	14_4_M_72h	14_4_C_72h	2.0111	2.17253	2.28467e-07	9.38288e-06	5.37	5.395	3.46	14.917	15.522	12.199	18.023	18.919	19.115	0.822	2.044	0.937	19.918	22.182	26.807	6.105	12.5	0
TRINITY_DN10031_c0_g1_i2	Endochitinase EP3 {ECO:0000303|PubMed:11525512};	14_4_M_72h	14_4_C_72h	2.11842	1.01903	6.22473e-05	0.00130312	12.898	34.134	17.302	35.048	31.761	33.319	80.135	91.977	83.129	195.482	172.612	235.641	61.33	63.251	59.991	203.164	106.703	96.946
TRINITY_DN1006_c1_g1_i15	DExH-box ATP-dependent RNA helicase DExH14 {ECO:0000305};	14_4_M_72h	14_4_C_72h	4.779	0.934979	2.93861e-06	8.97325e-05	0	0.099	0.089	0.156	0.669	0.39	1.916	2.227	1.183	3.531	4.713	3.913	0.447	0.165	0.393	2.335	5.057	1.731
TRINITY_DN1006_c1_g1_i16	DExH-box ATP-dependent RNA helicase DExH14 {ECO:0000305};	14_4_M_72h	14_4_C_72h	3.32586	1.47431	9.27773e-06	0.000248046	0.086	0.129	0.435	0.625	0.201	0.693	2.347	1.946	2.046	7.81	8.248	9.324	0	0	0.549	2.702	7.394	2.934
TRINITY_DN1006_c1_g1_i17	DExH-box ATP-dependent RNA helicase DExH14 {ECO:0000305};	14_4_M_72h	14_4_C_72h	3.40158	2.29796	1.39923e-05	0.000354487	0.057	0.476	0.524	1.064	0.927	1.152	3.621	3.702	3.701	9.264	13.978	12.931	0.539	1.133	0.828	6.21	14.281	6.178
TRINITY_DN1006_c1_g1_i8	Pre-mRNA-splicing factor cef1;	14_4_M_72h	14_4_C_72h	2.4002	1.08068	0.000271196	0.00455224	0.229	0.615	0.9	0.381	0.64	0.459	2.768	3.26	2.959	12.331	13.908	16.151	1.037	0.844	0.777	8.315	18.716	3.359
TRINITY_DN1007_c0_g1_i2	Early light-induced protein 1, chloroplastic {ECO:0000305};	14_4_M_72h	14_4_C_72h	3.35838	0.652624	2.36198e-07	9.67571e-06	0.85	0.337	0.633	16.919	16.803	17.713	5.265	6.611	6.759	10.213	13.173	16.956	5.572	5.458	6.575	76.235	82.163	64.644
TRINITY_DN10144_c0_g1_i2	Ultraviolet-B receptor UVR8;	14_4_M_72h	14_4_C_72h	-3.37144	-0.301103	0.000394781	0.00619978	0.497	0.605	0.89	0	0	0	0.06	0.1	0.03	1.086	0	0	0	0	0.072	0	0.421	0
TRINITY_DN10218_c1_g1_i3	Polyketide synthase 5;	14_4_M_72h	14_4_C_72h	2.27885	2.813	3.67215e-06	0.000108698	3.621	9.639	11.271	16.284	20.597	16.269	34.471	38.721	41.851	81.289	61.804	48.31	28.886	43.973	46.924	47.542	34.846	22.111
TRINITY_DN10231_c0_g1_i2	Transcription factor BHLH094 {ECO:0000305};	14_4_M_72h	14_4_C_72h	2.46952	1.37038	6.41561e-06	0.000177902	1.156	0.446	0.781	2.177	1.472	2.186	4.242	4.634	4.012	1.823	1.208	0.846	3.457	3.378	3.365	0.775	2.845	1.026
TRINITY_DN10232_c1_g1_i6		14_4_M_72h	14_4_C_72h	2.36094	1.87099	2.00699e-06	6.40779e-05	3.535	2.509	5.873	7.381	9.252	9.311	21.383	17.294	21.341	6.988	7.019	6.369	12.679	6.92	8.128	16.231	14.77	10.522
TRINITY_DN1025_c0_g2_i2	Dehydrodolichyl diphosphate synthase 6;	14_4_M_72h	14_4_C_72h	-2.61579	0.519474	0.000193564	0.00341603	2.771	1.349	3.431	5.711	1.979	1.679	0.441	0.271	0.501	0	0.896	0	1.434	0.463	0.362	0	0	0
TRINITY_DN103_c0_g1_i24	Amino acid permease 3;	14_4_M_72h	14_4_C_72h	2.88011	3.63924	2.39293e-37	1.65242e-34	2.78	2.896	3.104	11.032	9.998	9.028	20.972	21.046	21.081	93.536	96.347	95.448	28.754	28.248	31.135	45.867	38.007	52.827
TRINITY_DN10349_c1_g1_i6	Polygalacturonase;	14_4_M_72h	14_4_C_72h	2.43464	0.749147	1.77138e-05	0.000435529	0.344	0.417	0.613	1.054	1.434	0.927	2.297	2.076	2.898	1.043	1.198	1.773	1.393	1.72	1.812	1.309	2.854	0.228
TRINITY_DN1038_c0_g2_i2	Metalloendoproteinase 2-MMP {ECO:0000303|PubMed:10574937};	14_4_M_72h	14_4_C_72h	4.41337	1.21611	8.00171e-05	0.00161881	0	0.645	0.346	3.241	2.265	2.45	6.639	7.042	7	0.78	0.685	1.202	5.663	5.86	7.341	1.487	0.45	2.322
TRINITY_DN10417_c0_g1_i10	Glutamate receptor 2.7;	14_4_M_72h	14_4_C_72h	-2.1017	0.749132	0.000188659	0.00334903	1.299	1.448	1.562	1.006	0	0.693	0.311	0.441	0.221	1.718	0.836	1.08	0.031	0.278	0.476	1.162	0.718	0.674
TRINITY_DN10522_c0_g2_i1		14_4_M_72h	14_4_C_72h	-11.4638	2.06263	3.74534e-10	2.75979e-08	7.061	1.428	0.89	0	0	0	0	0	0	0	0	0	1.911	0	0	0	0	6.8
TRINITY_DN10542_c0_g2_i1	Auxin efflux carrier component 2 {ECO:0000303|PubMed:9843496};	14_4_M_72h	14_4_C_72h	2.16303	2.63768	9.13422e-11	7.40822e-09	1.634	2.063	1.473	3.114	3.403	2.606	8.435	6.962	7.241	2.403	1.46	1.559	7.453	7.765	8.325	2.073	0.69	0.902
TRINITY_DN10585_c0_g1_i12	Major pollen allergen Pla l 1;	14_4_M_72h	14_4_C_72h	-3.06915	4.00812	2.21253e-09	1.3962e-07	97.302	36.247	37.115	2.06	2.476	4.138	5.185	7.012	7.762	10.381	8.339	10.506	10.005	10.401	9.308	17.383	6.762	25.574
TRINITY_DN10585_c0_g1_i13		14_4_M_72h	14_4_C_72h	-2.6382	6.11968	7.76496e-32	3.75343e-29	275.032	181.034	212.148	141.217	142.137	141.571	33.478	30.947	40.467	261.246	247.488	226.755	67.014	51.944	56.668	209.468	161.443	222.285
TRINITY_DN10585_c0_g1_i2	Major pollen allergen Lig v 1;	14_4_M_72h	14_4_C_72h	-2.10309	4.83624	6.1351e-27	2.3916e-24	77.304	84.78	90.236	60.226	72.861	64.403	18.244	22.881	16.126	60.717	52.297	74.04	22.795	16.961	23.017	105.42	57.853	137.302
TRINITY_DN10696_c0_g1_i26	Alpha-aminoadipic semialdehyde synthase;	14_4_M_72h	14_4_C_72h	-9.80151	0.434064	3.72109e-07	1.43896e-05	0.115	0.397	1.078	0	0	0.322	0	0	0	0	0.131	0.336	0.722	0.36	0.507	0	0	0
TRINITY_DN10696_c0_g1_i55	Alpha-aminoadipic semialdehyde synthase;	14_4_M_72h	14_4_C_72h	-4.26456	1.14343	0.000213588	0.00371516	13.978	1.745	7.909	1.787	0.879	0.995	0.822	0.181	0.201	0	1.46	0	3.996	0.319	0.601	2.597	13.333	10.688
TRINITY_DN1072_c1_g1_i4	Protein DETOXIFICATION 34 {ECO:0000303|PubMed:11739388};	14_4_M_72h	14_4_C_72h	2.1509	2.36816	8.58944e-08	3.90957e-06	1.443	2.321	1.404	2.782	3.986	3.787	8.014	8.135	6.278	8.684	11.179	12.309	7.778	8.321	6.637	11.509	6.101	11.102
TRINITY_DN10808_c0_g1_i175	Sulfite oxidase;	14_4_M_72h	14_4_C_72h	-2.01644	1.095	0.000104571	0.00201705	0.707	0.446	0.821	0.439	0.258	0.215	0.14	0.181	0.15	0.274	0.081	0.255	0	0.103	0.176	0.136	0	0.031
TRINITY_DN1082_c2_g1_i12	Naringenin,2-oxoglutarate 3-dioxygenase;	14_4_M_72h	14_4_C_72h	2.31764	5.83655	9.50553e-08	4.29419e-06	9.01	29.255	17.727	31.69	24.43	29.64	89.202	103.604	79.72	289.818	246.793	261.513	91.711	90.974	110.581	78.916	12.672	16.69
TRINITY_DN108222_c0_g1_i1		14_4_M_72h	14_4_C_72h	4.51646	0.711761	6.36059e-10	4.45591e-08	0.373	0.863	0.267	6.355	4.932	5.319	13.209	11.175	9.828	2.024	3.666	0.846	13.584	15.797	17.291	0.901	3.4	8.625
TRINITY_DN10861_c0_g1_i4	Ornithine carbamoyltransferase, chloroplastic;	14_4_M_72h	14_4_C_72h	11.1203	1.72533	1.322e-29	5.97221e-27	0	0	0	0	0	0	5.065	4.805	4.312	15.777	14.673	17.394	10.076	10.381	8.501	13.467	18.639	11.735
TRINITY_DN10872_c0_g2_i1	Histone H4;	14_4_M_72h	14_4_C_72h	2.10881	3.63259	1.02359e-10	8.26013e-09	8.924	17.672	16.333	20.179	25.644	24.252	63.256	55.273	61.457	93.093	73.033	81.713	56.663	68.102	71.619	48.705	44.022	95.412
TRINITY_DN10872_c0_g4_i1	Histone H4;	14_4_M_72h	14_4_C_72h	2.28002	3.44106	6.55602e-13	6.8446e-11	11.494	13.209	7.484	17.299	20.722	19.743	45.875	52.133	54.537	60.611	64.966	70.432	38.86	58.555	60.084	25.499	26.139	31.327
TRINITY_DN10891_c0_g2_i1	Cellulose synthase A catalytic subunit 4 [UDP-forming];	14_4_M_72h	14_4_C_72h	2.11148	2.74359	4.66926e-13	4.91727e-11	6.468	6.496	7.01	15.523	13.792	14.337	26.307	28.72	29.204	11.435	7.523	8.498	24.605	26.837	22.955	45.636	43.122	64.841
TRINITY_DN109176_c0_g1_i1	Auxin-responsive protein SAUR71 {ECO:0000305};	14_4_M_72h	14_4_C_72h	2.00117	1.44218	3.16484e-06	9.54349e-05	1.481	1.616	1.285	3.212	4.645	3.709	6.319	5.276	5.586	1.739	2.407	1.427	5.104	3.017	2.961	1.696	2.021	1.14
TRINITY_DN1092_c0_g1_i36	Protein EMBRYO SAC DEVELOPMENT ARREST 30 {ECO:0000303|PubMed:15634699};	14_4_M_72h	14_4_C_72h	-8.63646	-0.675547	2.53876e-07	1.02952e-05	0.306	0.218	0.257	0	0.344	0	0	0	0	0	0	0	0.112	0.113	0.176	0	0	0
TRINITY_DN10924_c0_g1_i7	Serine/threonine-protein kinase STY13 {ECO:0000305};	14_4_M_72h	14_4_C_72h	-2.53675	4.367	3.02646e-09	1.85651e-07	17.618	7.15	7.613	6.541	0.43	5.963	1.986	1.836	1.625	1.707	0	0	8.144	0.196	0	0.942	10.249	0
TRINITY_DN10926_c0_g1_i4	Annexin D4;	14_4_M_72h	14_4_C_72h	3.52673	0.917717	8.77118e-11	7.14977e-09	0.401	0.476	0.524	7.137	8.688	6.236	5.707	4.755	5.496	2.171	2.205	1.121	4.372	4.84	5.301	2.021	2.538	2.26
TRINITY_DN1096_c0_g1_i20	Beta-hexosaminidase 1;	14_4_M_72h	14_4_C_72h	-8.27171	-1.01156	1.24646e-05	0.000321169	1.099	0.357	0.86	0.81	0	0	0	0	0	0.917	1.692	2.66	0	0	0	3.896	1.504	0
TRINITY_DN10973_c0_g1_i2	Probable galactinol--sucrose galactosyltransferase 5;	14_4_M_72h	14_4_C_72h	2.09528	1.81988	5.33919e-07	1.97918e-05	0.621	0.754	0.494	11.852	11.116	10.95	2.337	2.849	2.628	12.215	11.259	10.873	3.111	2.863	3.375	22.389	28.285	18.856
TRINITY_DN10994_c0_g1_i1	Stigma-specific STIG1-like protein 3 {ECO:0000303|PubMed:19279211};	14_4_M_72h	14_4_C_72h	3.37039	1.03364	1.80275e-10	1.39649e-08	0.889	0.952	0.672	4.149	3.087	3.738	7.833	9.219	8.535	0.422	1.642	1.987	4.453	3.584	4.639	0	0	0
TRINITY_DN1107_c0_g1_i13	Trimethyltridecatetraene synthase {ECO:0000303|PubMed:27662898};	14_4_M_72h	14_4_C_72h	4.32721	-0.417021	0.000538665	0.00803146	0.038	0	0.148	1.006	1.453	1.591	1.524	1.033	1.514	0.949	1.108	0.815	1.413	1.277	0.839	0	0.364	0.124
TRINITY_DN1107_c0_g1_i8	Trimethyltridecatetraene synthase {ECO:0000303|PubMed:27662898};	14_4_M_72h	14_4_C_72h	3.42323	1.37165	5.53747e-09	3.20947e-07	0.268	0.664	0.316	3.085	4.234	3.201	4.533	3.852	4.814	1.444	1.067	1.304	5.185	4.562	5.032	2.534	1.676	1.928
TRINITY_DN11070_c0_g1_i1	Protein KINESIN LIGHT CHAIN-RELATED 1 {ECO:0000303|PubMed:23204523};	14_4_M_72h	14_4_C_72h	2.03257	2.52243	2.9314e-06	8.96416e-05	0.869	2.023	1.701	3.993	4.722	3.201	5.757	5.848	6.8	3.952	4.25	4.534	4.799	4.397	5.612	7.864	7.72	9.599
TRINITY_DN11078_c0_g1_i22	Probable sugar phosphate/phosphate translocator At1g12500;	14_4_M_72h	14_4_C_72h	2.11891	1.52366	0.000163704	0.0029771	0.239	0.605	0.287	0.469	0.898	0.781	1.535	1.766	1.534	0.78	0.282	0	0.61	1.421	1.346	0.607	0	0
TRINITY_DN11153_c0_g1_i2		14_4_M_72h	14_4_C_72h	2.29176	2.48642	6.48874e-12	6.11409e-10	3.592	4.839	3.965	20.99	21.257	17.225	19.056	19.471	21.011	33.683	34.653	29.316	12.364	17.188	17.126	20.462	42.001	25.802
TRINITY_DN11248_c0_g1_i1		14_4_M_72h	14_4_C_72h	2.36661	0.424812	0.000579476	0.00853205	1.233	1.289	0.445	3.427	2.399	2.069	5.275	4.966	4.754	1.655	0.453	0.927	3.03	3.81	4.121	3.089	2.136	1.586
TRINITY_DN11294_c0_g1_i1	Beta-1,6-galactosyltransferase GALT31A {ECO:0000305};	14_4_M_72h	14_4_C_72h	2.07597	1.97066	2.99639e-07	1.18916e-05	0.85	1.041	0.662	1.689	1.873	2.001	3.36	3.822	3.38	4.374	5.176	3.903	3.65	2.976	3.624	3.77	3.228	1.171
TRINITY_DN11335_c0_g1_i1	DNA damage-repair/toleration protein DRT100;	14_4_M_72h	14_4_C_72h	2.04174	2.73694	5.69738e-10	4.05e-08	2.236	3.104	2.709	6.531	6.48	6.597	10.33	12.559	9.477	29.025	24.069	30.366	12.12	13.202	11.773	18.127	17.653	24.651
TRINITY_DN1134_c0_g1_i24	Probable sodium/metabolite cotransporter BASS6, chloroplastic;	14_4_M_72h	14_4_C_72h	8.9831	-0.340513	2.5418e-06	7.88104e-05	0	0	0	1.279	0.736	0.937	1.595	0.993	0.331	0	1.994	1.396	0	0	0	0	0	0.104
TRINITY_DN1136_c0_g1_i15	Importin-9;	14_4_M_72h	14_4_C_72h	-2.2031	3.21809	0.000618227	0.00900658	6.898	3.273	4.429	4.11	0.44	1.62	0.742	0.441	1.905	2.751	2.064	3.138	3.101	1.122	3.262	0	0.498	4.54
TRINITY_DN1142_c0_g2_i57	Myosin-15;	14_4_M_72h	14_4_C_72h	9.1029	-0.230245	1.17465e-06	3.98179e-05	0	0	0	0.049	0.172	0.39	0.16	0.742	0.341	0	0.07	0	0.661	0.227	0.321	0	0.307	0
TRINITY_DN11455_c1_g1_i5	Transposon Tf2-9 polyprotein;	14_4_M_72h	14_4_C_72h	2.23799	0.532812	0.000206729	0.00361537	0.65	0.506	0.583	3.534	2.246	1.23	2.247	2.076	3.661	0.306	0.403	0.051	2.816	2.853	3.158	0	0.163	0
TRINITY_DN11482_c0_g1_i7	Sodium/calcium exchanger NCL {ECO:0000305};	14_4_M_72h	14_4_C_72h	2.23712	2.73132	1.10902e-10	8.89016e-09	1.691	2.043	1.295	1.406	1.195	2.069	8.726	7.433	7.01	4.1	2.175	7.327	4.992	4.439	5.073	6.398	4.492	4.53
TRINITY_DN1150_c3_g1_i3	UDP-xylose transporter 1 {ECO:0000312|EMBL:AKA88212.1};	14_4_M_72h	14_4_C_72h	2.39561	2.69354	5.31922e-12	5.07141e-10	3.201	2.578	1.997	4.559	4.922	4.704	13.861	12.389	13.81	3.236	5.599	5.044	12.974	13.182	13.067	18.409	15.115	30.871
TRINITY_DN11531_c0_g1_i85	AT-hook motif nuclear-localized protein 1 {ECO:0000303|PubMed:15604740};	14_4_M_72h	14_4_C_72h	7.91548	1.22346	3.38358e-08	1.65207e-06	0	0	0.01	1.542	0.889	0.8	0.331	0.361	1.575	2.34	1.158	0.815	0.813	0.515	0.062	2.126	0	0
TRINITY_DN11615_c0_g1_i1	Heavy metal-associated isoprenylated plant protein 32 {ECO:0000303|PubMed:21072340, ECO:0000303|PubMed:23368984};	14_4_M_72h	14_4_C_72h	2.12988	2.13441	6.83402e-07	2.46708e-05	1.748	2.588	1.374	6.502	4.253	1.064	8.726	6.982	8.725	18.496	14.592	17.404	5.348	8.002	8.356	13.069	5.747	30.011
TRINITY_DN11645_c0_g1_i14	Transcription factor ORG2;	14_4_M_72h	14_4_C_72h	8.91772	-0.407038	4.36713e-07	1.65308e-05	0	0	0	1.582	0.984	0.625	0.933	1.384	2.477	3.52	2.558	2.547	1.271	1.339	0.383	5.403	6.37	5.494
TRINITY_DN11650_c0_g1_i1	Probable aspartic proteinase GIP2 {ECO:0000305};	14_4_M_72h	14_4_C_72h	5.01992	4.98391	1.60231e-102	9.68156e-99	1.653	2.767	2.373	3.817	4.167	4.948	71.7	73.78	70.182	155.612	111.916	131.622	33.898	27.486	30.296	176.754	94.347	204.683
TRINITY_DN1169_c2_g1_i8	Protein RADIALIS-like 3;	14_4_M_72h	14_4_C_72h	2.24357	4.2007	1.96071e-09	1.25366e-07	2.303	5.554	3.095	7.234	9.09	8.871	16.9	17.455	16.357	43.095	49.739	48.198	5.023	7.569	7.279	31.583	31.628	19.157
TRINITY_DN11690_c0_g1_i1		14_4_M_72h	14_4_C_72h	2.07875	0.65822	7.94104e-05	0.0016081	2.264	2.33	2.452	5.125	5.859	3.923	8.776	9.078	11.293	10.602	15.076	12.758	4.83	9.721	9.598	17.477	13.161	15.321
TRINITY_DN117150_c0_g1_i1	Uncharacterized protein At5g39865;	14_4_M_72h	14_4_C_72h	2.54311	0.97492	3.48909e-06	0.000103852	0.296	0.555	0.376	0.82	1.051	1.035	2.768	2.127	2.116	1.591	1.591	1.987	2.196	2.461	1.843	3.183	2.95	1.368
TRINITY_DN1172_c1_g3_i1	Fasciclin-like arabinogalactan protein 11;	14_4_M_72h	14_4_C_72h	2.36109	3.64892	8.41173e-26	2.92522e-23	6.564	7.765	7.395	19.32	12.98	16.494	34.481	38.129	36.315	11.814	6.979	9.894	40.121	39.082	33.64	50.055	47.978	57.512
TRINITY_DN11756_c0_g1_i54	Tonoplast dicarboxylate transporter;	14_4_M_72h	14_4_C_72h	2.07991	2.14743	2.9604e-07	1.17777e-05	0.917	0.823	1.097	4.032	6.815	3.845	3.019	4.885	3.811	0	0.262	0	5.267	7.672	4.245	0	0	0.829
TRINITY_DN117817_c0_g1_i1		14_4_M_72h	14_4_C_72h	2.49422	0.24245	0.000125307	0.00236698	0.459	0.774	0.653	2.694	3.68	2.528	4.012	3.621	2.828	1.454	2.538	2.497	3.945	3.47	3.21	10.189	6.437	8.998
TRINITY_DN118_c0_g3_i1	Amino acid permease 6;	14_4_M_72h	14_4_C_72h	2.18228	2.4635	1.44762e-08	7.63086e-07	1.242	2.112	1.424	2.831	3.24	2.928	6.258	7.213	7.742	30.216	30.172	27.156	8.297	7.188	7.393	14.86	15.421	21.8
TRINITY_DN118_c0_g4_i2	Rho GTPase-activating protein 2;	14_4_M_72h	14_4_C_72h	2.22869	1.78468	2.10938e-08	1.07104e-06	1.089	0.893	1.058	1.406	0.879	0.995	4.764	4.334	4.854	8.273	7.422	7.062	4.291	3.934	4.38	3.927	3.64	4.903
TRINITY_DN11802_c0_g1_i3	Lamin-like protein;	14_4_M_72h	14_4_C_72h	2.35751	3.72417	8.25996e-21	2.05809e-18	5.838	8.638	7.969	22.923	21.056	17.723	37.059	35.661	39.383	27.444	24.452	26.31	35.698	39.823	45.506	24.494	17.797	26.237
TRINITY_DN1182_c0_g1_i1	Cellulose synthase A catalytic subunit 7 [UDP-forming] {ECO:0000303|PubMed:11178255, ECO:0000303|PubMed:12805608};	14_4_M_72h	14_4_C_72h	4.86203	3.32434	0.000298705	0.0049363	0	0.327	0.415	1.65	2.103	2.42	7.743	6.972	6.449	2.045	0	0.836	4.586	5.561	5.726	10.88	11.676	12.896
TRINITY_DN1183_c0_g1_i17	Protein yippee-like At5g53940;	14_4_M_72h	14_4_C_72h	-2.66226	2.29872	2.84855e-06	8.77028e-05	10.08	13.328	18.706	12.155	0	0	2.487	2.999	0.983	0	4.512	17.19	19.155	2.595	3.841	10.126	21.465	30.85
TRINITY_DN11835_c0_g1_i7	GDP-mannose 3,5-epimerase;	14_4_M_72h	14_4_C_72h	-8.53791	-0.766663	7.98881e-07	2.8249e-05	0.287	0.516	0.386	0.264	0.134	0	0	0	0	0	0.232	0	0	0.711	0.135	0	1.034	0
TRINITY_DN11839_c0_g1_i9	12-oxophytodienoate reductase 2 {ECO:0000303|PubMed:10333582};	14_4_M_72h	14_4_C_72h	5.94219	3.11339	3.72729e-08	1.81622e-06	0	1.002	0.781	1.308	0.755	1.347	33.318	36.715	37.689	28.635	27.312	24.517	15.444	16.292	16.349	30.62	44.999	18.805
TRINITY_DN1185_c0_g1_i9	Cyanogenic beta-glucosidase;	14_4_M_72h	14_4_C_72h	4.44188	2.55087	1.92218e-14	2.4977e-12	5.092	1.805	1.967	48.257	41.032	49.725	70.567	62.395	56.894	19.466	12.598	19.351	80.12	93.291	99.399	32.515	20.833	22.329
TRINITY_DN1185_c1_g1_i19	Beta-glucosidase 12 {ECO:0000305};	14_4_M_72h	14_4_C_72h	6.77663	2.79178	1.22651e-15	1.83552e-13	0	0.466	0.178	12.936	9.233	7.427	22.556	24.978	22.625	3.647	1.893	2.466	42.541	38.433	34.251	14.21	14.157	5.505
TRINITY_DN11850_c0_g1_i1	L-gulonolactone oxidase 3 {ECO:0000303|PubMed:20622436};	14_4_M_72h	14_4_C_72h	2.1392	0.825691	0.000140891	0.00261335	0.325	0.615	0.712	1.23	1.625	0.986	2.206	2.608	2.307	0.906	0.564	0.336	2.105	1.967	1.646	1.173	1.351	0.238
TRINITY_DN1188_c0_g1_i67	Uncharacterized protein C24B11.05;	14_4_M_72h	14_4_C_72h	2.35532	0.207854	0.000550724	0.00817923	0.774	0.803	0.386	2.411	2.294	2.996	3.942	3.06	2.938	4.89	4.733	4.616	2.583	2.791	1.626	1.246	2.529	0.155
TRINITY_DN11953_c0_g1_i135	Pleiotropic drug resistance protein 3;	14_4_M_72h	14_4_C_72h	8.45288	-0.838894	2.48595e-05	0.000584465	0	0	0	0	0	0.273	0.11	0.441	0.522	0	0	0	0	0	0	0	0	0
TRINITY_DN11960_c0_g1_i20	Protein FIZZY-RELATED 3;	14_4_M_72h	14_4_C_72h	2.06439	3.09349	1.99988e-11	1.77377e-09	2.283	3.382	2.343	3.641	5.859	3.923	10.802	11.556	10.31	8.979	12.649	10.424	11.418	11.853	11.193	6.964	4.77	4.437
TRINITY_DN11970_c0_g1_i1		14_4_M_72h	14_4_C_72h	9.72139	0.36097	5.06604e-10	3.63867e-08	0	0	0	0	2.151	2.577	2.658	1.124	0.923	3.13	0	0	0	3.285	3.79	0	0	4.665
TRINITY_DN1198_c0_g1_i45	ABC transporter B family member 11;	14_4_M_72h	14_4_C_72h	10.1104	0.73724	4.31733e-09	2.5693e-07	0	0	0	0	0	0	1.665	0.301	0.572	0	0	0	0	0	0	0	0	0
TRINITY_DN1213_c1_g1_i3	SWI/SNF complex subunit SWI3A;	14_4_M_72h	14_4_C_72h	-8.32427	-0.965827	0.000330824	0.00535545	1.319	1.359	0.109	0	0.841	0.303	0	0	0	0.559	0	0	0.397	0.381	0.29	0	0	0
TRINITY_DN1218_c9_g1_i1	Probable RNA-binding protein ARP1;	14_4_M_72h	14_4_C_72h	2.41442	2.09565	7.10473e-11	5.86055e-09	1.892	1.666	1.661	3.056	4.808	4.294	9.127	8.236	9.848	1.992	2.135	2.435	9.374	8.558	6.979	1.613	1.303	1.088
TRINITY_DN12396_c0_g1_i1	Scarecrow-like protein 28;	14_4_M_72h	14_4_C_72h	2.13278	2.70153	3.49093e-12	3.40898e-10	1.07	1.081	1.275	1.328	1.606	1.503	5.115	5.186	4.423	6.123	5.932	4.871	5.572	4.85	4.256	2.984	2.596	2.83
TRINITY_DN12466_c0_g1_i2	Indole-3-acetic acid-amido synthetase GH3.17;	14_4_M_72h	14_4_C_72h	2.03673	3.01298	2.82119e-14	3.62688e-12	1.997	2.092	2.323	2.792	3.384	3.143	8.164	8.697	8.926	8.294	7.744	6.715	6.904	5.736	6.212	8.283	6.446	6.033
TRINITY_DN12480_c0_g1_i2	F-box protein At1g10780;	14_4_M_72h	14_4_C_72h	2.08219	1.5124	2.73927e-05	0.000636399	0.793	1.706	1.107	1.855	1.816	1.971	5.065	4.725	4.984	8.041	8.258	6.328	5.226	4.758	5.415	2.995	5.431	6.624
TRINITY_DN125600_c0_g1_i1	Protein JINGUBANG {ECO:0000303|PubMed:27468890};	14_4_M_72h	14_4_C_72h	3.30287	1.3329	3.80954e-11	3.242e-09	0.42	0.387	0.613	2.011	2.045	2.02	4.814	4.303	4.533	6.397	7.05	6.43	4.413	4.562	3.717	14.001	7.327	10.46
TRINITY_DN125989_c0_g1_i1	Secoisolariciresinol dehydrogenase {ECO:0000303|PubMed:23653238, ECO:0000303|Ref.1};	14_4_M_72h	14_4_C_72h	3.33676	1.4726	1.25032e-11	1.13392e-09	1.156	0.774	0.781	2.89	2.389	2.879	9.849	8.015	9.006	9.38	8.459	8.529	7.351	9.001	9.381	7.749	6.025	5.577
TRINITY_DN12700_c0_g2_i6	CRIB domain-containing protein RIC7;	14_4_M_72h	14_4_C_72h	3.77312	0.392883	0.000114923	0.00219485	0.038	0.417	0.168	1.357	0.516	0.537	2.387	2.829	3.189	4.89	4.481	4.259	1.393	2.605	2.247	1.623	2.874	3.545
TRINITY_DN1284_c0_g1_i18	Probable peroxidase 26;	14_4_M_72h	14_4_C_72h	2.51214	3.73309	2.84922e-25	9.56427e-23	3.201	4.274	4.143	10.671	10.734	10.511	21.714	22.932	19.998	13.775	10.735	10.108	24.605	21.08	24.943	15.467	10.728	21.002
TRINITY_DN1284_c0_g1_i64	Probable peroxidase 26;	14_4_M_72h	14_4_C_72h	9.08265	-0.250238	1.17604e-05	0.000305467	0	0	0	0	0	0.039	0.612	0.07	0.511	0	0	0	0.295	0	0	0	0	0
TRINITY_DN1284_c0_g1_i8	Probable peroxidase 26;	14_4_M_72h	14_4_C_72h	-6.33096	0.455767	1.67921e-08	8.75616e-07	0.707	0.664	0.653	0.527	0.344	0	0	0.02	0	0	0	0	0.132	0	0.456	0	0	0
TRINITY_DN12878_c0_g1_i4	Cyclin-dependent kinase B2-2;	14_4_M_72h	14_4_C_72h	2.1972	2.26753	1.96286e-05	0.000475592	2.465	0.952	1.542	3.886	0	4.109	5.376	8.737	8.204	8.842	12.306	8.773	11.357	9.845	7.766	4.451	6.571	15.632
TRINITY_DN12890_c0_g1_i2	Protein DOWNSTREAM OF FLC;	14_4_M_72h	14_4_C_72h	2.02114	2.48802	1.28234e-09	8.50283e-08	4.29	4.83	3.628	10.807	12.311	12.57	15.656	16.562	18.303	1.602	2.508	2.527	15.77	17.63	18.627	3.142	3.41	1.607
TRINITY_DN12949_c0_g1_i1	Disease resistance protein RPV1 {ECO:0000305};	14_4_M_72h	14_4_C_72h	-2.25605	1.84226	0.000522333	0.00782658	149.516	57.766	65.588	43.942	27.431	46.406	25.705	18.739	13.73	20.488	13.223	0	33.014	34.725	14.175	22.2	34.089	40.17
TRINITY_DN13067_c0_g1_i1	12-oxophytodienoate reductase 2 {ECO:0000303|PubMed:10333582};	14_4_M_72h	14_4_C_72h	2.56328	2.12999	3.20884e-10	2.40853e-08	2.236	3.164	3.787	3.261	2.762	2.664	17.12	16.12	19.817	19.055	23.324	24.761	8.795	9.721	8.19	10.943	17.567	23.241
TRINITY_DN13067_c0_g1_i2	12-oxophytodienoate reductase 2 {ECO:0000303|PubMed:10333582};	14_4_M_72h	14_4_C_72h	4.78452	0.867459	8.29644e-07	2.91873e-05	0.478	0	0.395	0.322	0.554	0.956	7.512	7.764	8.374	12.858	11.551	12.258	1.474	2.358	1.833	1.435	1.523	2.478
TRINITY_DN13104_c0_g1_i1	Peroxidase 7;	14_4_M_72h	14_4_C_72h	4.95821	0.185303	6.62501e-05	0.00137442	0	0.258	0.04	4.491	4.492	4.158	3.029	3.441	2.708	0.19	0.171	0	0.824	0.608	1.087	1.518	0.374	2.384
TRINITY_DN13106_c0_g1_i3	Kinesin-like protein KIN-12F {ECO:0000305};	14_4_M_72h	14_4_C_72h	2.81828	1.99421	7.77264e-07	2.76057e-05	0.22	0.258	0.633	1.162	0.459	1.005	2.217	2.799	2.698	2.182	3.062	4.025	3.325	2.338	2.806	0.827	1.638	0.829
TRINITY_DN13117_c0_g1_i1		14_4_M_72h	14_4_C_72h	2.01787	1.39764	3.38731e-06	0.000101384	2.016	2.053	1.997	2.431	0	2.928	8.044	9.058	6.87	7.694	8.258	13.247	7.371	4.027	5.591	7.77	15.115	19.323
TRINITY_DN13130_c0_g1_i1		14_4_M_72h	14_4_C_72h	2.58731	0.900744	4.90578e-07	1.83258e-05	0.449	0.575	0.702	1.103	1.099	0.908	3.57	3.24	3.4	3.636	3.716	2.924	3.894	3.646	4.017	3.896	2.203	1.907
TRINITY_DN1316_c1_g1_i3	YTH domain-containing protein ECT2 {ECO:0000305};	14_4_M_72h	14_4_C_72h	-2.29402	6.38029	1.68438e-08	8.77366e-07	155.44	60.692	106.282	21.839	44.502	35.495	15.084	21.748	27.349	0	0	4.912	44.706	8.97	8.211	0	2.931	0
TRINITY_DN13179_c0_g1_i10	Berberine bridge enzyme-like 24 {ECO:0000303|PubMed:26037923};	14_4_M_72h	14_4_C_72h	2.79611	0.53264	1.00787e-06	3.47989e-05	2.006	2.152	1.74	18.334	21.429	20.651	13.359	15.097	12.376	1.254	0.675	1.518	19.532	18.959	21.951	0	3.745	0
TRINITY_DN13179_c0_g1_i9	Berberine bridge enzyme-like 24 {ECO:0000303|PubMed:26037923};	14_4_M_72h	14_4_C_72h	2.43048	0.863251	1.50794e-06	4.96531e-05	4.147	3.402	3.895	26.32	29.907	32.314	19.317	21.527	19.647	0.738	3.716	0.927	46.272	31.368	22.696	9.561	15.555	7.951
TRINITY_DN13218_c0_g1_i2	O-fucosyltransferase 8 {ECO:0000305};	14_4_M_72h	14_4_C_72h	4.66998	-0.673546	7.57384e-05	0.00154084	0.105	0.149	0	0.527	0.784	0.751	2.166	1.936	2.628	1.138	0	0.54	1.322	1.37	1.45	1.403	1.81	2.032
TRINITY_DN13221_c0_g1_i2	Cell division control protein 2 homolog C;	14_4_M_72h	14_4_C_72h	8.70246	-0.607087	9.36063e-07	3.2599e-05	0	0	0	1.533	0.497	0	1.835	0.953	2.357	0	4.361	0	0	0	2.412	0	0.68	0
TRINITY_DN13302_c0_g1_i1	Serine carboxypeptidase-like 25;	14_4_M_72h	14_4_C_72h	2.12193	0.899477	5.3914e-05	0.00114806	0.764	0.565	0.484	1.22	0.927	1.122	2.397	2.227	3.079	1.086	0.987	1.661	2.074	1.617	1.698	1.414	2.49	3.825
TRINITY_DN13352_c1_g4_i1		14_4_M_72h	14_4_C_72h	2.83628	0.10404	6.6843e-05	0.00138612	1.147	0.932	1.849	6.326	6.538	7.808	9.197	10.633	7.913	0.927	1.41	0	8.327	14.901	11.514	0	0	0
TRINITY_DN13365_c0_g1_i1	65-kDa microtubule-associated protein 3;	14_4_M_72h	14_4_C_72h	2.16294	0.694184	0.000137387	0.00256014	0.411	0.446	0.257	0.43	0.201	0.556	1.374	1.976	1.605	1.296	1.863	1.855	1.942	1.73	1.584	0.618	1.418	1.348
TRINITY_DN1338_c0_g1_i11	Polygalacturonase At1g48100;	14_4_M_72h	14_4_C_72h	-2.07862	4.22143	1.69491e-15	2.46773e-13	15.507	9.957	12.161	1.259	1.701	1.669	3.39	2.648	2.638	5.08	4.179	3.658	2.4	2.379	2.775	4.566	5.019	6.707
TRINITY_DN135_c0_g1_i31		14_4_M_72h	14_4_C_72h	-6.85523	-0.625365	9.86498e-06	0.000262014	0.554	0.466	0.188	0	0.182	0	0	0.01	0	0	0	0	0	0	0	0	0.268	0
TRINITY_DN13544_c1_g1_i2	Cysteine-rich repeat secretory protein 38;	14_4_M_72h	14_4_C_72h	-2.27182	1.8837	3.8199e-08	1.85016e-06	14.083	12.862	14.662	12.418	12.33	9.223	3.37	2.147	2.878	24.314	30.142	30.131	0.986	1.483	1.501	9.205	11.341	12.004
TRINITY_DN13595_c0_g2_i1	Probable xyloglucan endotransglucosylase/hydrolase protein 25;	14_4_M_72h	14_4_C_72h	8.61972	-0.683768	4.63134e-07	1.74218e-05	0	0	0	1.572	1.615	1.581	1.244	1.465	2.126	0.126	0.161	0	0.102	0.206	0.352	0	0	0.912
TRINITY_DN1370_c1_g1_i1		14_4_M_72h	14_4_C_72h	2.62678	0.650861	1.51883e-06	4.98081e-05	1.061	0.783	1.018	1.787	1.864	2.196	5.707	6.169	5.476	6.524	10.494	7.174	5.348	5.365	6.709	2.964	4.329	3.265
TRINITY_DN13708_c0_g1_i6	Pleiotropic drug resistance protein 1 {ECO:0000303|PubMed:22398443};	14_4_M_72h	14_4_C_72h	6.12674	-0.447204	1.70813e-05	0.000421263	0.057	0	0	0	0	0	1.524	1.755	0.852	0	0.081	0	0	0.031	0.197	0	0	0
TRINITY_DN1378_c0_g2_i4		14_4_M_72h	14_4_C_72h	-2.32892	2.23615	0.000138817	0.0025838	1.662	0.823	0.85	0.849	0.057	0.351	0.321	0.1	0.231	0	1.108	0	0.783	0.906	0.393	0	0.354	0
TRINITY_DN138046_c0_g1_i1	Dirigent protein {ECO:0000303|Ref.1};	14_4_M_72h	14_4_C_72h	2.88676	1.72292	6.19318e-07	2.25766e-05	2.876	1.894	0.929	3.524	4.846	4.977	14.111	12.098	15.114	5.069	4.512	5.268	13.838	13.367	13.574	16.064	4.923	12.771
TRINITY_DN1381_c2_g1_i6		14_4_M_72h	14_4_C_72h	-2.0658	2.2901	1.47245e-06	4.86169e-05	27.402	18.624	17.114	5.721	10.992	10.189	5.637	3.621	5.506	0	0	2.038	12.831	9.701	7.879	0	0	0
TRINITY_DN1387_c0_g4_i2	Patatin-like protein 7;	14_4_M_72h	14_4_C_72h	-9.42935	0.074807	8.94713e-09	4.91462e-07	1.997	1.002	3.174	0.137	0	0	0	0	0	4.49	0	0	3.569	4.5	0	6.629	4.08	0
TRINITY_DN140_c1_g3_i5	Uncharacterized protein L728;	14_4_M_72h	14_4_C_72h	-3.02366	1.7968	1.5288e-11	1.37359e-09	2.704	2.697	3.539	0.596	0.774	0.527	0.281	0.401	0.391	0.327	0.645	0.183	0.468	0.484	0.611	0	0.345	0.518
TRINITY_DN14015_c0_g1_i19	High mobility group B protein 6;	14_4_M_72h	14_4_C_72h	2.22804	4.86477	3.13673e-21	8.02241e-19	7.386	11.771	11.795	15.571	17.396	17.186	49.445	48.532	43.565	67.693	61.885	63.096	50.461	50.059	50.983	29.195	33.601	27.668
TRINITY_DN14015_c0_g2_i3	Probable inactive leucine-rich repeat receptor kinase XIAO {ECO:0000305};	14_4_M_72h	14_4_C_72h	7.47094	1.93275	1.26203e-05	0.000324661	0	0	0.089	0	0	0	4.975	1.144	11.282	3.921	0	0	0.854	2.523	0	0	0	0
TRINITY_DN14109_c0_g2_i1	Alpha-xylosidase 1;	14_4_M_72h	14_4_C_72h	2.14937	4.874	4.22151e-46	4.43607e-43	4.443	4.998	4.597	11.559	9.701	9.33	19.658	19.992	21.201	42.02	36.909	35.715	23.395	20.329	22.002	25.52	15.804	24.06
TRINITY_DN1413_c0_g1_i24	Alpha carbonic anhydrase 7;	14_4_M_72h	14_4_C_72h	2.11492	1.27749	1.40671e-05	0.000356007	1.93	1.259	1.226	2.226	2.523	2.147	5.456	6.651	6.589	9.085	8.963	10.455	1.861	2.997	1.739	9.676	7.394	3.359
TRINITY_DN141345_c0_g1_i1		14_4_M_72h	14_4_C_72h	9.07733	-0.254006	6.47264e-09	3.67655e-07	0	0	0	0.146	0.153	0.429	6.108	5.969	4.332	0	0.403	0	1.078	0.731	0.683	1.204	0.192	1.959
TRINITY_DN14139_c0_g1_i1	High affinity nitrate transporter 2.5;	14_4_M_72h	14_4_C_72h	2.40352	0.871596	0.000279306	0.00465789	0.182	0.655	0.504	0.537	1.118	0.878	2.547	2.387	2.076	5.733	7.483	6.603	1.251	1.555	1.408	8	9.243	7.122
TRINITY_DN14152_c0_g1_i1	Adenine DNA glycosylase;	14_4_M_72h	14_4_C_72h	2.43892	0.409482	0.000111162	0.0021306	0.248	0.516	0.376	0.098	0.306	1.093	1.996	1.796	2.216	0.664	1.642	1.314	1.972	1.627	2.164	3.267	1.418	0
TRINITY_DN1434_c0_g1_i3	SEC1 family transport protein SLY1;	14_4_M_72h	14_4_C_72h	-9.30758	-0.0429804	2.96778e-05	0.000679567	1.404	0.089	0.653	0.41	0	0.712	0	0	0	1.17	0	0.448	0.01	0	0.766	0	0.192	0
TRINITY_DN1434_c0_g1_i60	SEC1 family transport protein SLY1;	14_4_M_72h	14_4_C_72h	8.65326	-0.65032	3.36045e-05	0.000760831	0	0	0	0.381	0	0	0.762	0.11	0.401	0	0.262	0.326	0	0	0	0	0.23	0
TRINITY_DN1435_c0_g1_i4	Protein PHLOEM PROTEIN 2-LIKE A2;	14_4_M_72h	14_4_C_72h	-2.35224	2.75685	3.40258e-13	3.67596e-11	12.182	12.842	14.533	1.884	3.517	4.411	2.176	2.347	3.039	7.778	15.892	15.336	3.609	3.512	3.282	3.466	8.506	6.707
TRINITY_DN1438_c1_g1_i1	Peroxidase 66;	14_4_M_72h	14_4_C_72h	4.56534	1.25599	6.49424e-15	8.89288e-13	0.315	0.159	0.237	0.381	0.105	0.244	5.757	5.999	4.994	11.403	7.775	8.233	2.003	2.399	1.512	14.064	10.239	10.097
TRINITY_DN1457_c0_g1_i3	E3 ubiquitin-protein ligase RNF14;	14_4_M_72h	14_4_C_72h	8.28818	1.6364	0.00039745	0.00623157	0.029	0	0	0.654	2.313	4.314	4.042	4.915	0.04	0	1.581	0.897	5.063	4.16	4.69	0	1.561	0
TRINITY_DN14575_c0_g1_i1		14_4_M_72h	14_4_C_72h	2.19146	0.279359	0.000485983	0.00735947	0.812	0.684	0.435	1.347	2.055	2.352	2.718	2.779	3.159	3.668	2.034	2.384	3.416	2.863	2.112	4.943	7.04	4.872
TRINITY_DN14599_c0_g1_i6	PHD finger protein ALFIN-LIKE 7;	14_4_M_72h	14_4_C_72h	-5.25583	1.84597	0.000320889	0.00521208	31.08	0.595	14.059	2.079	0.631	0.556	0.622	0.211	0.331	0	0.987	0	19.644	0.288	1.046	0	23.62	2.415
TRINITY_DN1465_c0_g1_i17	Alpha-L-arabinofuranosidase 1;	14_4_M_72h	14_4_C_72h	8.49717	-0.793464	1.34134e-06	4.48394e-05	0	0	0	2.167	0.726	1.454	2.327	2.187	1.173	0	0.524	0.887	0	0.144	0.735	0	1.102	0
TRINITY_DN14656_c0_g1_i2		14_4_M_72h	14_4_C_72h	-2.7089	0.414418	0.000321036	0.00521272	9.411	4.155	5.883	5.731	3.718	3.855	0.993	1.344	0.522	4.563	5.217	7.204	0.966	0.433	0.259	0.995	2.931	4.084
TRINITY_DN1467_c0_g1_i37	Mannan endo-1,4-beta-mannosidase 2;	14_4_M_72h	14_4_C_72h	2.72125	0.0633607	0.000636618	0.00921343	0.096	0.238	0.119	0.713	1.529	0.839	1.033	1.254	0.642	0.063	1.118	1.264	0.437	1.04	0.052	0.764	2.002	1.337
TRINITY_DN14682_c0_g1_i1	Transcription factor GLABRA 3;	14_4_M_72h	14_4_C_72h	2.07598	2.07579	5.05419e-06	0.000143543	1.529	0.843	0.751	2.519	1.873	1.845	4.042	4.494	4.383	5.965	5.358	4.412	3.66	3.059	3.582	6.335	5.172	2.706
TRINITY_DN14695_c0_g1_i5	Perakine reductase;	14_4_M_72h	14_4_C_72h	2.01097	6.4067	1.4888e-72	4.23328e-69	65.982	73.237	75.139	71.892	78.366	79.393	279.892	289.273	273.498	382.353	385.286	416.225	179.781	216.385	218.677	202.609	242.782	270.727
TRINITY_DN147_c0_g1_i13	N-alpha-acetyltransferase 40 {ECO:0000250|UniProtKB:Q86UY6};	14_4_M_72h	14_4_C_72h	-9.90689	0.53534	7.98724e-10	5.48585e-08	3.678	1.378	5.942	1.913	0.315	0	0	0	0	0.769	0	1.151	1.759	0	1.025	0	1.638	0
TRINITY_DN14701_c0_g1_i5	COBRA-like protein 4;	14_4_M_72h	14_4_C_72h	9.91683	0.548764	2.71099e-15	3.8656e-13	0	0	0	0	0	0	1.354	1.164	0.993	0	0	0	1.739	0.216	0.28	6.775	3.822	3.69
TRINITY_DN1474_c0_g1_i99	Serine/threonine-protein kinase BSK3 {ECO:0000305};	14_4_M_72h	14_4_C_72h	10.8092	1.4192	1.58716e-17	2.91712e-15	0	0	0	0	0.335	0.478	2.808	1.164	2.668	0	2.256	0.581	4.331	2.42	3.914	0.942	0.067	0
TRINITY_DN1475_c0_g1_i4	Probable xyloglucan endotransglucosylase/hydrolase protein 6;	14_4_M_72h	14_4_C_72h	2.39664	1.13042	3.08767e-07	1.22338e-05	0.984	0.942	0.999	7.83	5.983	5.953	4.583	4.895	5.716	2.614	3.162	3.108	2.42	2.945	4.732	7.477	3.678	4.769
TRINITY_DN147559_c0_g1_i1	Protein Jade-1;	14_4_M_72h	14_4_C_72h	2.78524	0.450067	2.69735e-05	0.000628621	0.134	0.367	0.247	0.703	0.726	0.722	1.665	1.655	1.695	2.308	2.155	3.118	1.983	1.565	1.356	0.838	1.331	0.726
TRINITY_DN14780_c0_g1_i2		14_4_M_72h	14_4_C_72h	2.51038	3.12076	6.56921e-11	5.42808e-09	6.153	4.651	2.818	9.587	8.143	8.022	25.565	25.73	24.631	21.1	15.106	21.46	19.511	18.877	19.838	23.782	19.655	13.176
TRINITY_DN1480_c2_g1_i2	Serine carboxypeptidase-like 45;	14_4_M_72h	14_4_C_72h	2.0448	0.682194	0.000164031	0.00298015	0.955	0.853	1.345	3.378	2.829	1.981	4.543	4.645	3.54	2.35	1.057	2.038	2.369	3.965	3.386	2.67	4.1	2.343
TRINITY_DN14802_c0_g1_i4	Palmitoyl-acyl carrier protein thioesterase, chloroplastic;	14_4_M_72h	14_4_C_72h	2.00876	1.2759	8.35948e-05	0.00167668	0.745	1.369	0.771	3.29	2.925	3.396	3.37	3.882	4.052	5.354	6.234	5.727	3.589	3.059	2.071	6.744	9.818	1.534
TRINITY_DN149_c0_g1_i2	Histone H2AX;	14_4_M_72h	14_4_C_72h	2.26385	3.96494	9.28156e-29	4.11607e-26	11.102	12.515	10.312	22.015	21.658	22.193	52.424	54.31	52.431	75.398	72.499	83.924	50.248	50.657	57.32	50.621	42.758	51.324
TRINITY_DN1492_c8_g1_i2	Leucine-rich repeat receptor-like protein kinase PXL1;	14_4_M_72h	14_4_C_72h	2.59275	1.9649	3.15682e-08	1.5555e-06	0.516	0.694	0.316	1.679	2.294	1.571	3.069	2.999	2.969	1.707	0.977	1.457	2.43	2.523	3.034	0.932	0.843	0.964
TRINITY_DN1496_c1_g1_i2	BURP domain-containing protein 3;	14_4_M_72h	14_4_C_72h	5.21122	3.6976	0.000304584	0.00501293	0	0.585	1.71	7.82	8.296	0	31.121	24.838	26.205	127.261	91.583	82.548	9.039	5.54	5.042	26.693	60.641	26.559
TRINITY_DN1496_c1_g3_i2		14_4_M_72h	14_4_C_72h	8.63941	-0.664492	2.43746e-07	9.93439e-06	0	0	0	0.264	0	0	0.642	0.893	0.842	1.212	0.806	0	0	0.875	0	0	0	0
TRINITY_DN14975_c0_g1_i26	Lipoxygenase 6, chloroplastic;	14_4_M_72h	14_4_C_72h	8.90584	-0.419449	3.2996e-06	9.90043e-05	0	0	0	0.625	0.564	0	0.171	0.301	0.722	0.337	0.181	0.53	0.427	0	0.145	0	0	0
TRINITY_DN15_c0_g2_i12	Purple acid phosphatase 2;	14_4_M_72h	14_4_C_72h	2.50472	1.00098	7.16271e-06	0.000196276	0.363	0.774	0.534	2.655	2.887	3.279	3.621	2.739	3.039	3.172	3.354	2.863	1.21	2.348	2.444	13.174	15.795	20.536
TRINITY_DN1503_c0_g2_i114	Photosynthetic NDH subunit of lumenal location 5, chloroplastic {ECO:0000303|PubMed:21785130};	14_4_M_72h	14_4_C_72h	-2.80739	5.69199	2.43315e-10	1.85511e-08	16.73	13.874	18.518	7.839	7.274	6.051	1.053	3.431	2.357	0	0	0	7.626	1.153	0	9.173	9.099	15.467
TRINITY_DN150486_c0_g1_i1	Dirigent protein 18;	14_4_M_72h	14_4_C_72h	2.76654	-0.0336385	0.000630358	0.00914473	0.793	0.228	0.583	1.406	2.781	2.537	3.851	3.14	3.791	3.573	0.604	1.09	1.454	2.667	2.537	0.712	1.121	0
TRINITY_DN151_c3_g1_i3	Rac-like GTP-binding protein ARAC9;	14_4_M_72h	14_4_C_72h	2.38349	1.75466	2.26666e-08	1.14369e-06	2.207	2.053	1.532	3.905	3.718	4.236	9.257	10.944	9.387	4.321	6.566	7.52	7.107	9.979	8.221	5.393	5.766	12.419
TRINITY_DN1517_c0_g1_i19	40S ribosomal protein S15a-1;	14_4_M_72h	14_4_C_72h	2.53245	2.22292	1.16341e-11	1.05907e-09	0.831	0.674	0.623	2.324	2.695	1.893	3.781	3.772	4.553	5.364	6.979	7.153	2.339	2.935	2.651	13.163	9.789	19.665
TRINITY_DN1529_c1_g1_i14		14_4_M_72h	14_4_C_72h	8.39622	0.935688	6.2388e-08	2.91092e-06	0	0.01	0	0.351	0.373	1.63	0.351	0.903	2.708	3.172	1.511	0	0	0.35	1.822	1.634	2.96	0
TRINITY_DN15325_c0_g1_i1		14_4_M_72h	14_4_C_72h	2.16364	1.98645	1.62291e-07	6.8996e-06	0.831	0.555	0.821	1.777	1.902	1.552	3.621	3.27	2.728	3.341	2.205	1.753	3.548	2.75	2.702	2.649	2.596	2.208
TRINITY_DN1533_c0_g1_i1	Probable pectinesterase/pectinesterase inhibitor 60;	14_4_M_72h	14_4_C_72h	2.09117	1.50088	2.02429e-06	6.45025e-05	0.86	1.25	0.89	1.874	1.682	1.386	4.092	4.103	4.312	0.906	0.685	0.815	2.725	2.204	1.926	2.859	1.638	4.665
TRINITY_DN15330_c0_g1_i1	Dirigent protein 3;	14_4_M_72h	14_4_C_72h	2.50748	2.05414	9.81171e-09	5.34097e-07	3.162	1.934	1.75	5.233	5.802	4.499	12.477	12.529	13.118	8.157	7.18	8.845	11.388	12.461	13.253	24.295	21.197	28.767
TRINITY_DN1540_c1_g1_i28	Vesicle-associated protein 1-3;	14_4_M_72h	14_4_C_72h	2.70681	2.85815	1.59728e-08	8.37413e-07	0.306	0.714	0.643	1.923	3.575	5.075	4.804	2.829	3.059	1.518	3.051	0.927	1.718	3.038	2.288	1.497	1.264	3.12
TRINITY_DN15511_c0_g1_i1	Proline-rich protein 1;	14_4_M_72h	14_4_C_72h	5.21415	0.0160363	6.53671e-06	0.000180969	0	0.069	0.326	6.717	9.099	6.919	5.486	4.344	5.345	0	0.211	0	1.362	2.76	2.495	0.503	0.977	1.524
TRINITY_DN15602_c0_g1_i7	60S ribosomal protein L15;	14_4_M_72h	14_4_C_72h	2.99074	0.553422	0.000387358	0.00609906	0.201	1.527	0.811	2.616	2.084	2.079	6.178	7.363	6.138	7.114	6.204	5.126	7.046	6.653	7.724	2.377	0.584	4.271
TRINITY_DN15709_c1_g1_i5	Cytochrome b561 and DOMON domain-containing protein At3g61750;	14_4_M_72h	14_4_C_72h	2.21753	2.04022	6.76151e-09	3.82714e-07	1.242	1.428	1.265	3.397	2.734	2.713	5.025	6.651	6.218	2.983	3.062	1.661	5.572	6.55	5.809	7.11	8.189	9.485
TRINITY_DN1578_c1_g1_i2	Probable LRR receptor-like serine/threonine-protein kinase At2g16250;	14_4_M_72h	14_4_C_72h	8.51089	-0.784327	1.38483e-06	4.61018e-05	0	0	0	0	0	0.908	0.361	0.251	0.522	0	0	0	0	0.433	0.197	0	0	0
TRINITY_DN158_c0_g1_i6	Probable 2-oxoglutarate-dependent dioxygenase AOP1.2;	14_4_M_72h	14_4_C_72h	2.08777	0.739072	0.000117105	0.00223298	0.936	0.555	0.969	4.178	3.384	3.953	3.3	3.561	3.38	0.411	0.453	0	1.159	1.524	1.47	1.958	0	0
TRINITY_DN1583_c0_g1_i31	G2/mitotic-specific cyclin-1;	14_4_M_72h	14_4_C_72h	2.31003	2.27988	2.7126e-07	1.09268e-05	1.481	1.686	0.761	1.865	1.873	2.059	6.72	6.5	5.887	9.844	10.363	7.163	7.707	7.621	7.248	3.613	5.373	5.753
TRINITY_DN158355_c0_g1_i1		14_4_M_72h	14_4_C_72h	2.59777	1.6824	1.23158e-07	5.4417e-06	0.917	1.805	1.967	16.684	14.7	16.835	8.595	9.66	9.427	9.749	6.909	7.041	9.944	7.96	8.78	3.655	3.324	3.037
TRINITY_DN15844_c0_g1_i1	Peroxidase 5 {ECO:0000250|UniProtKB:P22195};	14_4_M_72h	14_4_C_72h	-3.99095	2.35486	3.73268e-24	1.1949e-21	12.382	15.004	14.701	0.127	0.344	0.644	0.822	0.782	0.973	6.998	6.717	7.265	3.721	3.059	4.442	0.66	0.527	1.016
TRINITY_DN15871_c0_g1_i17	Protein TPX2;	14_4_M_72h	14_4_C_72h	2.56443	2.47788	3.50271e-10	2.60216e-08	1.261	1.17	0.643	1.816	1.004	1.074	6.188	5.929	5.767	6.45	5.932	4.3	9.832	4.346	5.933	5.602	3.065	2.685
TRINITY_DN15871_c0_g1_i21	Protein TPX2;	14_4_M_72h	14_4_C_72h	2.29813	0.647939	7.26413e-05	0.00148785	0.487	0.893	0.554	0.625	1.568	1.601	3.52	3.039	2.728	10.086	4.854	6.114	2.501	7.796	5.208	4.67	3.879	11.6
TRINITY_DN15898_c0_g1_i5	E3 ubiquitin-protein ligase SINAT3 {ECO:0000305};	14_4_M_72h	14_4_C_72h	-9.30534	-0.0439204	1.92189e-09	1.2321e-07	0.927	0.813	1.562	0	0	0	0	0	0	1.275	0	0	0	0	0	0	0	0
TRINITY_DN159314_c0_g1_i1		14_4_M_72h	14_4_C_72h	2.20672	1.4538	5.78401e-05	0.00122144	1.013	2.221	2.63	12.086	12.292	12.707	9.859	9.409	7.171	11.677	7.704	10.119	6.619	10.339	7.983	19.98	16.216	14.067
TRINITY_DN1597_c1_g3_i2	Uncharacterized protein L728;	14_4_M_72h	14_4_C_72h	-3.54262	-0.396647	0.000122581	0.00231911	3.87	3.431	2.966	0.556	0.554	0.439	0.431	0.281	0.13	0.232	0.493	1.131	0.488	0.072	0.072	0	0.144	0
TRINITY_DN15983_c0_g1_i1	Protein GRAVITROPIC IN THE LIGHT 1 {ECO:0000303|PubMed:16640600};	14_4_M_72h	14_4_C_72h	2.84425	0.811519	7.89736e-08	3.61157e-06	0.334	0.238	0.247	1.084	1.051	0.898	1.966	1.946	1.875	1.897	2.387	2.772	2.094	1.833	2.568	0.901	1.494	3.265
TRINITY_DN16009_c1_g1_i3	Disease resistance protein RUN1 {ECO:0000305};	14_4_M_72h	14_4_C_72h	-2.54476	1.82678	6.60827e-06	0.000182323	1.127	1.676	1.137	0.644	0.526	0.556	0.11	0.311	0.231	0.495	0.453	0	0.529	0.577	0.104	0.45	0.421	0
TRINITY_DN1614_c0_g1_i13	Rho GTPase-activating protein REN1;	14_4_M_72h	14_4_C_72h	2.62938	1.1482	2.11326e-06	6.69401e-05	0.229	0.198	0.208	0.664	0.411	0.478	0.802	1.675	1.354	3.204	1.289	1.651	1.84	1.874	0.942	2.429	1.427	0
TRINITY_DN16140_c0_g1_i32	2-alkenal reductase (NADP(+)-dependent);	14_4_M_72h	14_4_C_72h	2.26719	2.13705	7.46252e-09	4.18472e-07	2.283	1.468	1.977	9.05	7.474	8.676	7.983	9.139	9.808	2.867	2.87	2.588	6.721	7.538	6.854	15.268	13.946	10.325
TRINITY_DN16145_c0_g1_i1	Protein SEED AND ROOT HAIR PROTECTIVE PROTEIN {ECO:0000303|PubMed:28138059};	14_4_M_72h	14_4_C_72h	2.95925	-0.0885036	0.000157097	0.0028699	0.392	0.387	0.801	3.886	4.349	3.816	4.092	3.471	4.643	0	0	0	1.617	1.586	1.47	0	0.144	0
TRINITY_DN1623_c0_g1_i16	Probable receptor-like protein kinase At1g49730;	14_4_M_72h	14_4_C_72h	-10.5976	1.20968	1.56323e-09	1.01975e-07	1.5	0.734	5.052	0	0	2.733	0	0	0	0.011	0	0	4.118	0	0	0	0	0
TRINITY_DN1633_c0_g2_i1	Transcription factor MYB83 {ECO:0000303|PubMed:11597504};	14_4_M_72h	14_4_C_72h	2.38744	0.942113	2.12827e-06	6.73276e-05	0.678	0.506	0.761	1.269	0.975	0.644	3.119	3.541	3.32	1.897	0.242	1.875	2.999	2.266	3.676	3.812	0	3.856
TRINITY_DN1647_c0_g1_i3	Putative germin-like protein 2-1;	14_4_M_72h	14_4_C_72h	-2.0397	1.83342	1.69077e-06	5.47412e-05	11.503	10.492	9.946	10.651	10.246	11.009	2.156	2.147	3.289	26.78	26.516	30.142	0.275	0.937	1.025	5.33	2.203	6.831
TRINITY_DN1649_c0_g1_i51	Beta-glucuronosyltransferase GlcAT14B {ECO:0000305};	14_4_M_72h	14_4_C_72h	5.89317	-0.224716	7.42604e-06	0.000202688	0	0	0.03	0.791	1.367	0.761	0.822	0.722	0.712	1.539	1.954	0	0.488	0.814	0.259	0.387	0.958	0
TRINITY_DN1658_c0_g1_i11	Carbon catabolite repressor protein 4 homolog 6;	14_4_M_72h	14_4_C_72h	-8.32514	-0.963853	6.402e-06	0.000177646	1.07	0.843	0.405	0.469	0	0.39	0	0	0	0.306	0	0	0	0.01	0.393	0	0	0
TRINITY_DN16593_c0_g1_i1		14_4_M_72h	14_4_C_72h	2.57447	1.52793	2.6743e-08	1.33959e-06	1.204	1.626	1.097	5.077	5.763	5.651	8.716	7.734	6.469	0.917	1.168	0.836	6.121	6.848	4.97	1.1	2.366	1.151
TRINITY_DN1660_c0_g2_i1	Disease resistance response protein 206;	14_4_M_72h	14_4_C_72h	4.00844	4.31907	3.20226e-57	5.52825e-54	6.43	4.165	4.825	23.772	19.537	25.667	81.961	80.943	79.689	184.869	155.119	156.109	83.17	72.993	76.278	84.759	54.731	86.155
TRINITY_DN1668_c0_g1_i1	Probable mannitol dehydrogenase;	14_4_M_72h	14_4_C_72h	3.33729	5.94052	8.71282e-113	1.0415e-108	19.969	24.515	23.115	15.337	13.391	3.513	237.878	203.706	225.209	146.327	151.434	142.974	64.553	71.624	74.332	55.752	0	71.383
TRINITY_DN1668_c0_g1_i32	Probable mannitol dehydrogenase;	14_4_M_72h	14_4_C_72h	4.04366	4.91524	6.46892e-27	2.50156e-24	3.602	5.96	3.361	4.627	4.139	4.753	56.506	56.667	94.953	37.446	35.046	30.804	9.12	15.869	17.281	8.357	4.214	6.448
TRINITY_DN1668_c0_g1_i4	Probable mannitol dehydrogenase;	14_4_M_72h	14_4_C_72h	2.71946	5.84146	1.75001e-40	1.45849e-37	23.045	17.008	17.579	13.629	9.845	10.511	133.502	134.069	103.067	97.878	91.311	79.654	56.653	57.443	52.764	36.463	53.371	52.889
TRINITY_DN1668_c0_g1_i61	Probable mannitol dehydrogenase;	14_4_M_72h	14_4_C_72h	2.5856	8.68282	7.31637e-89	3.21508e-85	142.675	116.862	117.543	146.606	148.235	129.42	741.807	726.168	742.639	653.464	657.86	657.552	610.332	646.931	643.937	589.303	711.403	592.042
TRINITY_DN1668_c0_g1_i63	Probable mannitol dehydrogenase;	14_4_M_72h	14_4_C_72h	2.88363	5.83138	5.04625e-06	0.000143401	6.936	34.471	42.097	66.62	60.636	88.177	186.517	216.897	194.771	267.686	195.553	150.076	268.777	232.038	236.973	246.538	102.469	193.322
TRINITY_DN16683_c0_g1_i4	Kinesin-like protein KIN-7D, chloroplastic {ECO:0000305};	14_4_M_72h	14_4_C_72h	8.58783	-0.710861	3.53661e-07	1.37754e-05	0	0	0	0.586	0	0	1.986	1.896	1.384	0	0	0	1.301	1.267	0.849	0	4.061	0
TRINITY_DN1675_c0_g1_i49		14_4_M_72h	14_4_C_72h	8.84326	-0.476228	4.05386e-05	0.000895174	0	0	0	0	0	1.259	0.822	0.11	0.903	0	1.007	0.234	2.115	0.7	0	0.492	0.019	0
TRINITY_DN1686_c0_g1_i9	Wall-associated receptor kinase 2;	14_4_M_72h	14_4_C_72h	-2.76999	2.19583	7.98966e-10	5.48585e-08	5.876	4.473	4.805	2.88	3.211	3.279	0.953	0.451	0.752	4.1	4.069	5.115	0.203	0.309	0.321	1.466	1.264	0
TRINITY_DN17262_c0_g1_i1	Aluminum-activated malate transporter 2;	14_4_M_72h	14_4_C_72h	2.63784	1.05895	1.02507e-06	3.53423e-05	0.774	0.377	0.573	1.982	2.514	1.903	3.189	3.491	3.751	0.759	0.614	0.397	2.989	3.1	2.371	0.534	0.364	1.026
TRINITY_DN1738_c2_g1_i7	ADP-ribosylation factor GTPase-activating protein AGD5 {ECO:0000303|PubMed:12644670};	14_4_M_72h	14_4_C_72h	13.5038	4.09208	1.31643e-113	2.12112e-109	0	0	0	0	0	0	33.258	25.399	30.047	14.839	21.229	14.072	12.353	29.999	26.972	0	0	0
TRINITY_DN17473_c0_g1_i1	Cell wall / vacuolar inhibitor of fructosidase 1;	14_4_M_72h	14_4_C_72h	-2.1924	2.59324	3.18595e-06	9.60115e-05	12.277	15.292	10.252	4.188	3.259	3.328	2.929	1.475	3.681	3.91	3.293	6.175	5.216	1.617	1.739	6.199	0.69	0
TRINITY_DN1756_c3_g2_i1	Probable 2-oxoglutarate-dependent dioxygenase SLC1 {ECO:0000305};	14_4_M_72h	14_4_C_72h	-3.07146	2.04187	1.04975e-14	1.40952e-12	6.057	5.95	6.446	3.212	3.823	3.816	0.692	0.612	0.822	5.986	6.909	5.441	0.407	0.288	0.3	2.21	4.061	3.12
TRINITY_DN1759_c0_g1_i8	Putative ripening-related protein 2;	14_4_M_72h	14_4_C_72h	5.72621	0.524954	1.86664e-08	9.59888e-07	0	0.05	0.01	0.83	0.535	0.507	1.214	1.093	1.083	0	0.423	0.693	0.6	1.318	0.87	1.571	0.412	3.411
TRINITY_DN176_c0_g1_i25	OVARIAN TUMOR DOMAIN-containing deubiquitinating enzyme 10 {ECO:0000303|PubMed:24659992};	14_4_M_72h	14_4_C_72h	-5.50568	1.36608	0.000266691	0.00448861	3.784	0.129	0.346	0.351	0.01	0.059	0.03	0.03	0.03	0.011	0.04	0.296	0.071	0.391	0.021	0.335	0.067	0.01
TRINITY_DN177_c0_g1_i5	Probable UDP-arabinopyranose mutase 1 {ECO:0000305};	14_4_M_72h	14_4_C_72h	2.91506	2.25764	1.64978e-14	2.14952e-12	1.433	1.002	1.137	4.715	4.358	3.757	9.378	8.226	8.725	13.817	14.371	13.828	7.737	6.817	6.513	5.938	6.121	7.764
TRINITY_DN1773_c0_g1_i243	Protein GFS12 {ECO:0000303|PubMed:25618824};	14_4_M_72h	14_4_C_72h	9.42116	0.072904	1.01784e-09	6.89079e-08	0	0	0	0.996	0	0.185	0.622	0.712	0.321	0.126	0.957	0.143	0	0.175	0.445	1.1	0	1.161
TRINITY_DN1783_c0_g3_i3	Heavy metal-associated isoprenylated plant protein 7 {ECO:0000303|PubMed:21072340, ECO:0000303|PubMed:23368984};	14_4_M_72h	14_4_C_72h	2.20632	2.76287	1.0477e-07	4.70228e-06	2.933	2.886	1.483	10.387	7.369	8.169	9.909	9.931	13.078	6.998	3.233	5.584	9.903	8.074	10.354	4.733	5.776	3.307
TRINITY_DN17861_c0_g1_i3		14_4_M_72h	14_4_C_72h	2.34591	2.59292	2.97566e-06	9.06919e-05	1.242	3.838	2.373	5.457	4.282	6.383	13.46	11.977	11.473	27.191	26.224	23.895	3.111	4.614	3.883	15.76	22.701	19.064
TRINITY_DN17861_c0_g1_i4		14_4_M_72h	14_4_C_72h	2.04128	6.36598	2.69416e-23	7.94087e-21	25.587	40.977	30.332	68.114	68.149	69.214	122.64	131.37	135.47	200.867	218.464	236.364	39.063	53.787	55.125	136.26	185.245	95.287
TRINITY_DN1794_c0_g1_i6	Protein CHUP1, chloroplastic;	14_4_M_72h	14_4_C_72h	11.4	2.00148	1.53749e-26	5.67323e-24	0	0	0	1.992	4.607	1.074	1.434	2.769	2.327	5.196	2.8	0	1.027	0.886	3.427	0	11.695	0
TRINITY_DN17969_c1_g1_i2	Serine/threonine-protein kinase Aurora-1;	14_4_M_72h	14_4_C_72h	2.19123	3.2447	3.81297e-18	7.47553e-16	5.083	5.385	4.953	7.088	6.547	7.759	23.449	21.156	24.21	27.539	32.831	38.569	20.955	26.157	26.31	14.336	19.454	12.564
TRINITY_DN18029_c0_g1_i1	Peroxisome biogenesis protein 3-2;	14_4_M_72h	14_4_C_72h	-8.82877	-0.496569	5.7198e-07	2.09934e-05	3.506	1.745	1.572	0	0	0	0	0	0	0	0	1.804	0	0	0	0	0	3.742
TRINITY_DN18449_c0_g2_i1	Cyanogenic beta-glucosidase;	14_4_M_72h	14_4_C_72h	4.08258	2.80443	3.98219e-34	2.2646e-31	2.752	3.223	2.976	39.793	32.048	40.677	51.14	46.796	51.328	12.868	12.891	13.42	99.031	74.579	76.796	31.217	17.739	25.263
TRINITY_DN1855_c0_g1_i19	Small glutamine-rich tetratricopeptide repeat-containing protein;	14_4_M_72h	14_4_C_72h	8.49461	-0.799547	1.52857e-06	5.00598e-05	0	0	0	0.254	0.258	0.303	0.171	0.261	0.371	0	0.403	0.662	0.173	0.134	0.487	0.293	0	0
TRINITY_DN18734_c0_g2_i13		14_4_M_72h	14_4_C_72h	-2.9695	-0.17471	0.000245315	0.00416217	4.338	4.056	2.926	5.731	4.043	2.625	0.642	0.251	0.491	0	0	0	0.417	0.227	0.487	0	0	0.301
TRINITY_DN1901_c2_g1_i6	Probable 2-oxoglutarate-dependent dioxygenase AOP1.2;	14_4_M_72h	14_4_C_72h	2.79604	1.28239	7.72113e-06	0.000209559	1.424	5.196	3.322	18.461	18.132	17.938	19.397	27.747	19.616	7.24	4.008	2.975	16.39	18.485	16.297	3.152	1.446	5.276
TRINITY_DN19022_c0_g1_i11	Cytochrome P450 94A1;	14_4_M_72h	14_4_C_72h	3.16562	1.77857	2.00043e-05	0.000483242	0.124	0.476	0.129	1.123	1.042	0	2.186	1.495	2.708	2.54	1.279	1.202	0.915	1.524	1.522	5.288	2.921	1.596
TRINITY_DN19022_c0_g1_i2	Cytochrome P450 94A1;	14_4_M_72h	14_4_C_72h	-9.54145	0.180743	7.71285e-07	2.74337e-05	1.481	0.952	0.188	0	0.105	0	0	0	0	0.316	0.222	0	0	0	0	0	0.067	0.954
TRINITY_DN19022_c0_g1_i3	Cytochrome P450 94A1;	14_4_M_72h	14_4_C_72h	-9.15864	-0.184692	1.96292e-08	1.00406e-06	0.793	0.417	0.395	0.146	0.01	0.693	0	0	0	0.221	0.091	0.316	0.183	0	0	0.607	0.144	3.255
TRINITY_DN1903_c1_g1_i55	Metal-nicotianamine transporter YSL3;	14_4_M_72h	14_4_C_72h	2.6021	0.823696	2.09397e-06	6.63726e-05	0.153	0.228	0.237	0.342	0.631	0.371	1.334	0.993	1.324	2.951	2.961	0.428	0	0	0.497	1.675	0.929	0
TRINITY_DN1906_c0_g1_i5	Heterogeneous nuclear ribonucleoprotein Q;	14_4_M_72h	14_4_C_72h	-3.19305	2.84807	0.00031628	0.00515106	8.198	1.15	3.826	0	0	0	0.361	0.221	0.822	0	1.037	0	0.986	0	0	0	2.059	0
TRINITY_DN1914_c0_g1_i3		14_4_M_72h	14_4_C_72h	-9.9855	0.611565	6.54332e-13	6.8446e-11	0.717	0.793	1.582	0	0	0	0	0	0	2.213	0	0	0.315	0.762	0	0.387	0	0.487
TRINITY_DN1914_c0_g1_i6		14_4_M_72h	14_4_C_72h	-9.4422	0.0872637	4.73482e-09	2.77757e-07	0.564	0.426	1.177	0	0	0	0	0	0	1.149	0	0	0.488	0.669	0	0.105	0	1.721
TRINITY_DN19267_c1_g1_i1	Peroxidase 9;	14_4_M_72h	14_4_C_72h	2.21314	3.59631	5.61305e-21	1.41314e-18	5.389	7.011	6.238	18.207	15.857	16.757	27.481	27.757	29.234	14.839	9.154	14.459	23.751	21.327	22.8	16.137	13.831	25.004
TRINITY_DN1927_c0_g1_i3		14_4_M_72h	14_4_C_72h	2.46108	0.549777	6.24618e-05	0.00130705	0.955	0.526	0.504	2.616	2.217	1.913	3.581	3.19	3.941	1.201	1.188	0.856	5.033	4.799	3.479	1.843	1.312	5.328
TRINITY_DN1928_c0_g1_i10	Probable thiol methyltransferase 2;	14_4_M_72h	14_4_C_72h	11.3958	1.99612	5.3674e-07	1.98812e-05	0	0	0	0	0	0	0.09	1.485	3.5	0	0	0	0	0	0.01	0.063	0	5.432
TRINITY_DN1930_c0_g1_i7	Fanconi anemia group J protein;	14_4_M_72h	14_4_C_72h	8.28944	-0.986957	7.62886e-06	0.000207404	0	0	0	0.459	0	0.39	0.15	0.361	0.391	0	1.037	0.509	0	0	0	0	0	0
TRINITY_DN1933_c1_g1_i107	Probable sulfate transporter 3.4;	14_4_M_72h	14_4_C_72h	-2.44663	1.83696	0.000167025	0.00302383	6.946	2.202	6.545	0	0	1.493	0.632	0.873	1.294	0.263	0	0.051	0.498	0	0.373	0	0	0
TRINITY_DN1947_c0_g1_i7	Glutathione transferase GST 23;	14_4_M_72h	14_4_C_72h	10.139	0.763534	3.26088e-13	3.5501e-11	0	0	0	16.997	19.661	21.051	1.585	0.923	2.457	19.835	17.271	13.267	25.988	19.268	19.227	0	4.224	4.509
TRINITY_DN19503_c0_g1_i1	Probable glycosyltransferase At5g20260;	14_4_M_72h	14_4_C_72h	2.14765	1.12246	8.98052e-05	0.00177736	0.965	0.486	0.643	1.181	1.587	1.786	3.5	3.32	2.267	0.348	0.342	1.314	2.105	2.533	2.154	2.335	1.801	1.565
TRINITY_DN1971_c0_g1_i2	Tubulin alpha chain;	14_4_M_72h	14_4_C_72h	2.15474	5.34163	5.76229e-44	5.92633e-41	8.083	9.818	8.028	12.818	11.785	11.965	37.059	39.042	36.706	68.874	56.9	56.523	41.992	40.791	41.333	34.473	30.814	31.524
TRINITY_DN19712_c0_g1_i2	Probable mannitol dehydrogenase;	14_4_M_72h	14_4_C_72h	9.29624	3.10522	3.45975e-62	7.2712e-59	0	0	0.188	0.117	0	0.127	43.147	47.217	41.349	24.293	17.432	20.237	5.145	4.892	5.964	6.493	2.73	1.669
TRINITY_DN19712_c1_g1_i5	Probable mannitol dehydrogenase;	14_4_M_72h	14_4_C_72h	4.78482	4.80957	4.13245e-24	1.31417e-21	0.975	3.263	2.729	0.771	2.131	2.781	58.421	65.866	63.262	31.196	19.97	31.527	10.9	7.713	8.055	9.247	11.341	9.838
TRINITY_DN19712_c1_g1_i6	Probable mannitol dehydrogenase;	14_4_M_72h	14_4_C_72h	3.64881	5.28263	9.16795e-109	7.386e-105	3.497	4.165	4.498	1.015	1.109	0.547	50.879	48.893	49.312	16.23	20.796	15.774	5.704	8.033	8.107	18.399	15.833	12.004
TRINITY_DN1979_c0_g1_i21	Nucleolin 2;	14_4_M_72h	14_4_C_72h	-2.80852	3.65913	1.03189e-09	6.9664e-08	14.867	11.206	22.552	3.192	7.656	8.413	1.374	3.25	2.116	3.594	6.677	2.558	8.246	2.132	3.003	11.362	1.092	9.039
TRINITY_DN1984_c0_g1_i48	OVARIAN TUMOR DOMAIN-containing deubiquitinating enzyme 4 {ECO:0000303|PubMed:24659992};	14_4_M_72h	14_4_C_72h	9.71849	0.357727	2.21032e-07	9.10847e-06	0	0	0	0	0.382	1.386	0.211	1.414	0.431	0.464	0.352	1.264	0.386	2.945	0.352	0	0.718	2.519
TRINITY_DN19882_c0_g1_i3	Peroxidase 3;	14_4_M_72h	14_4_C_72h	2.5636	5.14016	3.82644e-73	1.15602e-69	12.449	14.082	14.098	29.63	29.19	32.928	78.36	77.091	78.937	12.183	12.206	13.43	62.245	57.639	64.537	17.938	10.795	13.051
TRINITY_DN1994_c0_g1_i13		14_4_M_72h	14_4_C_72h	-2.37764	0.590019	0.000380852	0.00601228	0.745	1.795	0.999	0.322	0.354	0.156	0.171	0.251	0.241	0	0.775	0.836	0.356	0.721	0.528	0	0.354	0
TRINITY_DN19956_c0_g1_i3	Kunitz trypsin inhibitor 5 {ECO:0000303|PubMed:30042779};	14_4_M_72h	14_4_C_72h	2.60854	3.65588	1.05157e-15	1.59344e-13	3.812	6.317	3.915	11.129	9.74	8.803	24.943	25.64	32.995	157.909	134.152	148.884	18.464	27.259	27.221	20.755	11.724	15.073
TRINITY_DN20101_c0_g1_i1	Syntaxin-related protein KNOLLE;	14_4_M_72h	14_4_C_72h	8.3241	-0.954472	1.86972e-06	6.00667e-05	0	0	0	0.781	0	0.4	0.853	1.324	1.384	0	1.752	0.958	0	1.349	0.88	0	0	0
TRINITY_DN202_c0_g1_i41	Zinc finger MYM-type protein 5;	14_4_M_72h	14_4_C_72h	-2.24734	1.88096	0.000192758	0.00340926	14.322	4.423	9.096	4.647	4.387	1.581	2.417	1.535	1.765	0	1.964	0	2.674	2.811	0.859	2.922	2.337	3.255
TRINITY_DN2028_c1_g1_i1	Triacylglycerol lipase OBL1 {ECO:0000305};	14_4_M_72h	14_4_C_72h	-2.8781	0.154441	4.07192e-05	0.00089753	4.863	2.955	3.411	3.368	3.536	4.118	0.622	0.461	0.391	1.918	4.099	1.824	0.376	0.587	0.052	0.628	1.81	0
TRINITY_DN2030_c0_g1_i31	Tubulin gamma-1 chain;	14_4_M_72h	14_4_C_72h	-8.78376	-0.537785	2.33966e-07	9.59242e-06	1.156	0.655	1.186	1.035	0	0.049	0	0	0	0	0	0	0.824	0.196	0	0	0	0
TRINITY_DN2051_c0_g1_i1	Uncharacterized protein At5g39865;	14_4_M_72h	14_4_C_72h	2.06031	0.526608	0.000149082	0.0027411	1.022	1.101	0.87	1.826	2.351	1.405	4.212	3.712	4.292	5.765	5.519	5.085	3.731	2.235	5.436	3.697	0.872	1.358
TRINITY_DN2051_c0_g2_i3	Probable aldo-keto reductase 2;	14_4_M_72h	14_4_C_72h	3.06994	5.79579	3.4899e-99	1.68695e-95	7.672	6.258	7.969	9.968	18.055	17.489	58.953	60.198	60.424	186.766	165.341	173.126	44.971	50.482	61.845	102.111	70.133	94.189
TRINITY_DN206_c0_g1_i19	RNA polymerase II subunit 5-mediating protein homolog;	14_4_M_72h	14_4_C_72h	-10.1127	0.734904	1.06506e-15	1.60885e-13	2.274	1.279	1.72	0	0.373	2.137	0	0	0	0.822	0	0.774	0	0	0.114	0	1.216	0
TRINITY_DN2077_c0_g1_i5	Probable glutathione S-transferase;	14_4_M_72h	14_4_C_72h	-2.1604	4.72897	3.70027e-05	0.000827306	117.299	50.924	84.076	28.468	21.687	21.705	29.637	9.289	16.327	0	4.038	4.799	110.388	12.42	12.735	30.211	35.22	81.904
TRINITY_DN2089_c0_g1_i63		14_4_M_72h	14_4_C_72h	-2.57864	0.552474	0.000102068	0.00197905	2.026	3.302	3.53	1.084	0.851	1.152	0.281	0.532	0.622	0	0	0	0.885	0.721	1.035	0	0	0
TRINITY_DN2099_c0_g1_i38	Serine/threonine-protein kinase STY46 {ECO:0000305};	14_4_M_72h	14_4_C_72h	-2.59454	1.9702	0.000320858	0.00521208	3.526	1.021	1.898	0.879	0.717	1.376	0.301	0.562	0.17	0.221	1.521	0.448	0.661	1.236	0.559	1.173	1.437	0
TRINITY_DN21107_c0_g2_i3	Beta-glucosidase 24;	14_4_M_72h	14_4_C_72h	4.20322	2.54032	2.35675e-21	6.09201e-19	1.854	4.393	2.857	37.225	38.586	33.963	53.918	57.71	51.268	14.755	22.558	20.889	84.919	79.296	81.931	33.845	37.892	47.861
TRINITY_DN2120_c0_g1_i6	Alpha-ketoglutarate-dependent dioxygenase alkB;	14_4_M_72h	14_4_C_72h	5.07419	-0.601496	3.47404e-05	0.000782516	0.029	0	0.03	0	1.061	0.908	1.274	0.953	0.602	0	2.336	2.568	0	0.834	0.352	0.01	0	0.041
TRINITY_DN2122_c1_g1_i6		14_4_M_72h	14_4_C_72h	-2.33975	0.861037	4.69917e-05	0.00101542	6.115	3.035	4.933	2.275	1.29	2.772	0.943	0.732	1.023	0.896	1.712	1.121	2.41	1.298	2.009	0.513	5.651	2.094
TRINITY_DN2132_c1_g1_i1		14_4_M_72h	14_4_C_72h	2.02993	2.50512	1.72304e-08	8.94612e-07	2.58	4.225	3.282	6.024	6.299	6.695	12.186	13.552	14.472	20.836	13.777	20.043	9.618	12.852	12.601	6.807	3.534	7.35
TRINITY_DN21416_c0_g1_i6		14_4_M_72h	14_4_C_72h	8.47706	-0.815217	1.51467e-06	4.97835e-05	0	0	0	0	0	0	0.341	0.602	0.682	0	0	0	0	0.288	0.611	0	1.351	0
TRINITY_DN2144_c1_g2_i29	Retrovirus-related Pol polyprotein from transposon TNT 1-94;	14_4_M_72h	14_4_C_72h	2.12544	1.1566	0.000174218	0.00312596	0.162	0.298	0.395	0.4	1.08	0.234	1.354	1.314	0.973	1.475	0.01	0.377	0.366	0.484	0.518	0	0.383	0
TRINITY_DN2144_c1_g2_i4	Retrovirus-related Pol polyprotein from transposon TNT 1-94;	14_4_M_72h	14_4_C_72h	-3.10498	0.423978	9.78726e-05	0.00191203	1.299	0.585	0.475	0.303	0.096	0.576	0.08	0.13	0.06	0	0.383	0.326	0.325	0.175	0.3	0	0.23	0
TRINITY_DN2146_c0_g1_i21	Ubiquitin-activating enzyme E1 3;	14_4_M_72h	14_4_C_72h	9.57527	0.218543	4.94042e-10	3.55372e-08	0	0	0	0.703	0.306	1.503	0.471	1.013	1.203	0	0.081	1.569	0	0.968	0.052	0	0	0
TRINITY_DN21488_c0_g2_i1	(R)-mandelonitrile lyase 3;	14_4_M_72h	14_4_C_72h	2.31514	2.79077	1.06684e-13	1.25167e-11	14.456	13.259	10.737	53.9	54.786	58.04	63.336	62.525	61.006	10.824	16.456	13.868	88.325	75.259	79.136	10.933	17.892	7.35
TRINITY_DN2153_c0_g1_i72	Endoglucanase 9;	14_4_M_72h	14_4_C_72h	8.94609	-0.379388	8.37165e-08	3.82123e-06	0	0	0	0.166	0.698	0.176	0.261	0.391	0.511	0	0	0	0	0	0	0	0	0
TRINITY_DN2158_c0_g4_i1		14_4_M_72h	14_4_C_72h	-2.54787	4.23476	7.94623e-33	4.31578e-30	137.726	118.29	109.643	13.58	18.313	14.356	20.54	19.35	21.171	9.022	15.126	11.535	17.722	17.476	16.111	5.875	13.601	11.113
TRINITY_DN2174_c0_g1_i26	Carbonic anhydrase;	14_4_M_72h	14_4_C_72h	3.0438	0.0422515	2.6286e-05	0.000613822	0.096	0.139	0.168	0.039	0	0.185	1.384	1.083	0.983	0.084	0.332	0	0.285	0.247	0.487	0.586	0.22	0
TRINITY_DN2174_c0_g1_i35	Carbonic anhydrase;	14_4_M_72h	14_4_C_72h	3.3842	0.870326	5.8399e-10	4.12101e-08	0.248	0.288	0.237	0.722	0.765	0.537	2.578	2.849	2.307	0	0.806	0.642	2.054	1.576	1.688	0.995	1.015	0
TRINITY_DN2174_c0_g1_i49	Carbonic anhydrase, chloroplastic;	14_4_M_72h	14_4_C_72h	9.14927	-0.188852	1.77126e-07	7.4776e-06	0	0	0	0.127	0.306	0.166	1.214	0.792	2.557	0.169	0	0.224	0.183	0.165	0.497	0	0	0
TRINITY_DN2174_c0_g1_i6	Carbonic anhydrase, chloroplastic;	14_4_M_72h	14_4_C_72h	3.79291	6.33298	2.24857e-169	1.08691e-164	17.332	19.715	16.086	21.575	20.636	23.286	239.964	237.502	241.475	60.864	50.485	57.603	125.731	123.774	132.728	67.282	55.133	58.497
TRINITY_DN218_c0_g1_i1	LRR receptor-like serine/threonine-protein kinase RGI2 {ECO:0000303|PubMed:27229312};	14_4_M_72h	14_4_C_72h	2.25099	3.32182	1.38948e-18	2.82206e-16	1.233	1.418	1.394	3.515	2.848	2.625	6.098	5.798	6.96	6.924	5.438	6.44	7.117	5.715	6.419	5.938	3.324	6.945
TRINITY_DN22_c0_g1_i39	Squalene monooxygenase SE2 {ECO:0000305};	14_4_M_72h	14_4_C_72h	-3.02892	2.25634	4.98858e-16	7.82915e-14	14.513	13.378	13.357	0	0.01	0.303	1.434	1.645	1.865	12.004	10.574	11.596	4.809	2.801	2.992	3.487	2.902	1.503
TRINITY_DN220_c0_g1_i15	G-type lectin S-receptor-like serine/threonine-protein kinase CES101;	14_4_M_72h	14_4_C_72h	-2.53172	3.52935	4.40226e-05	0.000960274	23.466	12.634	14.781	0	0.879	0.029	5.356	1.374	1.865	0	0.04	0	0.996	3.388	0	0	2.787	0
TRINITY_DN2200_c0_g2_i2	Carotenoid cleavage dioxygenase 7, chloroplastic;	14_4_M_72h	14_4_C_72h	5.20436	-0.192958	0.000667419	0.00956771	0	0.109	0	0.722	0	0.088	1.123	1.585	1.294	0.59	0.292	0	0.214	0.144	0.259	0.314	0	0.466
TRINITY_DN2203_c0_g1_i2	Gamma-soluble NSF attachment protein;	14_4_M_72h	14_4_C_72h	-2.44435	2.96383	3.27198e-08	1.60406e-06	40.014	18.515	27.119	13.101	7.436	9.096	5.947	5.658	3.781	0	0	3.658	0	0	3.541	13.666	20.364	2.965
TRINITY_DN2212_c0_g1_i6	Desumoylating isopeptidase 1 {ECO:0000250|UniProtKB:Q9CQT7};	14_4_M_72h	14_4_C_72h	4.62368	2.20483	1.47725e-15	2.18371e-13	0.43	0.327	0.129	0.469	5.104	8.53	7.472	6.44	7.311	12.552	12.709	7.591	5.063	4.552	6.575	3.403	7.251	0
TRINITY_DN22197_c0_g1_i14	2-oxoglutarate-dependent dioxygenase 19 {ECO:0000303|PubMed:25728912};	14_4_M_72h	14_4_C_72h	-2.62566	3.34234	1.16819e-23	3.5967e-21	26.657	21.678	22.304	17.807	17.912	16.025	3.691	3.802	3.681	37.773	33.727	32.76	3.874	2.513	3.5	13.174	13.869	11.735
TRINITY_DN2232_c3_g1_i14	Type IV inositol polyphosphate 5-phosphatase 3 {ECO:0000305};	14_4_M_72h	14_4_C_72h	-2.58532	2.71385	0.000139375	0.00259119	8.819	2.013	5.843	2.372	1.835	1.191	1.173	0.502	1.053	1.634	1.239	0	2.928	1.596	0	2.597	1.188	0
TRINITY_DN2251_c0_g1_i7		14_4_M_72h	14_4_C_72h	2.13775	3.61686	3.13326e-20	7.3522e-18	6.382	5.395	5.171	8.035	9.185	8.12	24.321	23.463	25.072	32.788	30.373	36.622	28.489	29.885	26.413	20.179	16.59	11.807
TRINITY_DN2255_c0_g1_i106	Probable pectin methyltransferase QUA2;	14_4_M_72h	14_4_C_72h	2.63766	0.292813	0.000117566	0.00223913	0.124	0.248	0.198	1.006	1.338	0.166	1.434	1.053	0.903	3.921	1.974	2.007	1.434	1.03	0.673	7.048	0.862	5.39
TRINITY_DN2257_c0_g1_i10	Phosphoserine aminotransferase 1, chloroplastic;	14_4_M_72h	14_4_C_72h	10.7321	1.3446	8.9682e-08	4.07047e-06	0	0	0	2.411	0	3.631	9.187	0.792	1.845	0	0	1.6	0	1.092	2.972	8.817	0	0
TRINITY_DN2276_c0_g1_i2	CEN-like protein 1;	14_4_M_72h	14_4_C_72h	2.48409	1.39247	4.60742e-07	1.73453e-05	1.882	1.012	1.631	6.902	5.018	4.177	7.793	8.898	8.254	3.151	4.129	3.566	3.914	3.841	4.929	6.985	5.287	6.79
TRINITY_DN22780_c0_g1_i8	Acid phosphatase 1;	14_4_M_72h	14_4_C_72h	2.39448	3.87571	1.22921e-26	4.606e-24	8.37	9.798	7.721	85.257	96.077	88.294	45.233	40.807	46.895	40.154	35.378	27.136	33.898	35.827	40.35	42.034	44.405	53.905
TRINITY_DN2286_c0_g1_i5	Protein NRT1/ PTR FAMILY 5.12;	14_4_M_72h	14_4_C_72h	-5.21534	-0.597702	0.000575192	0.00848188	1.07	0.922	0.959	0.879	0.277	1.357	0	0.08	0	0	0	0	0	0	0.259	0	0.268	0
TRINITY_DN22914_c0_g1_i5	14 kDa proline-rich protein DC2.15;	14_4_M_72h	14_4_C_72h	2.28035	6.70376	1.14612e-07	5.1014e-06	30.908	105.09	64.867	286.973	272.699	271.089	311.916	323.129	314.355	43.643	35.852	45.63	248.401	303.693	324.961	42.484	11.954	29.16
TRINITY_DN23_c0_g1_i7	Probable ribosomal protein S11, mitochondrial {ECO:0000305};	14_4_M_72h	14_4_C_72h	9.70743	0.347421	7.95598e-06	0.000215208	0	0	0	2.177	1.625	2.459	0.361	4.835	1.013	0.875	6.596	0	0.742	4.068	0	0	7.107	0
TRINITY_DN2301_c0_g3_i2	LOB domain-containing protein 41;	14_4_M_72h	14_4_C_72h	-2.49877	2.84254	6.45634e-08	3.00951e-06	1.949	4.76	3.984	0.82	1.491	1.571	0.712	0.622	0.511	0	1.44	2.232	1.82	1.843	2.102	1.655	0	2.882
TRINITY_DN2319_c2_g1_i2	Probable 2-oxoglutarate-dependent dioxygenase AOP1.2;	14_4_M_72h	14_4_C_72h	2.81511	1.823	1.06517e-07	4.77185e-06	2.264	3.59	1.364	15.279	9.797	15.547	14.422	17.053	18.162	2.919	5.196	2.058	10.076	12.224	11.628	1.749	2.95	2.084
TRINITY_DN23345_c0_g1_i15		14_4_M_72h	14_4_C_72h	2.74101	2.83631	1.17284e-14	1.5661e-12	1.691	1.081	1.058	3.524	2.705	2.176	8.776	7.564	8.645	0.98	1.148	1.732	6.344	5.86	7.258	10.304	6.849	7.402
TRINITY_DN2386_c0_g1_i25		14_4_M_72h	14_4_C_72h	8.83771	-0.479532	5.18108e-08	2.45052e-06	0	0	0	0	0.688	0.566	2.106	2.006	1.946	0	0.534	0	2.196	0.536	1.201	0	0	0
TRINITY_DN2405_c3_g1_i2	Uncharacterized protein At4g06744;	14_4_M_72h	14_4_C_72h	2.0327	2.33177	1.23742e-08	6.63865e-07	2.016	1.458	1.829	3.544	4.282	3.504	6.76	8.015	6.459	6.218	3.817	6.348	6.68	6.241	8.242	9.823	8.611	11.123
TRINITY_DN2407_c1_g2_i3	Protein farnesyltransferase/geranylgeranyltransferase type-1 subunit alpha;	14_4_M_72h	14_4_C_72h	2.09646	1.81903	1.76531e-06	5.68875e-05	1.147	0.783	1.424	1.347	1.864	2.059	4.303	4.494	5.235	2.308	4.532	2.68	7.605	4.871	5.167	1.424	2.567	0.85
TRINITY_DN2407_c1_g3_i11	Mitochondrial carrier protein MTM1;	14_4_M_72h	14_4_C_72h	11.065	1.67079	8.43539e-21	2.08036e-18	0	0	0	1.162	1.443	0.049	3.41	2.066	4.694	2.888	0.886	3.536	4.392	3.872	3.282	2.953	0	0
TRINITY_DN241_c0_g1_i20	G2/mitotic-specific cyclin-2;	14_4_M_72h	14_4_C_72h	2.11605	1.84219	3.93973e-05	0.000873973	0.659	1.24	1.75	2.841	1.481	1.386	4.453	5.959	5.014	10.666	8.5	7.377	4.667	6.508	5.156	4.985	4.368	4.053
TRINITY_DN241_c0_g1_i7	G2/mitotic-specific cyclin-2;	14_4_M_72h	14_4_C_72h	2.11323	3.15146	3.49385e-16	5.53724e-14	3.554	3.362	3.124	6.121	5.381	6.373	14.212	13.332	14.893	24.019	21.169	22.509	13.452	16.405	16.898	11.906	9.55	7.37
TRINITY_DN24283_c0_g1_i2	BAG family molecular chaperone regulator 2;	14_4_M_72h	14_4_C_72h	2.49948	2.49159	4.37347e-13	4.61582e-11	2.943	3.729	4.143	7.732	8.822	7.017	21.433	17.966	20.298	56.648	60.062	59.315	15.678	17.785	15.624	27.949	34.223	42.74
TRINITY_DN2430_c0_g1_i8	Probable E3 ubiquitin-protein ligase RHB1A {ECO:0000305};	14_4_M_72h	14_4_C_72h	-9.11712	-0.223573	4.58673e-08	2.18652e-06	0.994	2.33	1.295	0	0.182	1.766	0	0	0	0.706	2.346	0.805	0.895	2.327	0	0.565	3.573	1.285
TRINITY_DN2432_c0_g1_i38	Patatin-like protein 2;	14_4_M_72h	14_4_C_72h	3.62817	1.26309	7.0994e-10	4.94482e-08	0.573	0.258	0.465	0.469	0.497	0.927	5.697	4.233	5.817	1.96	2.457	3.607	0.803	0.783	1.367	1.812	0.527	0.052
TRINITY_DN2439_c0_g1_i13	Telomere repeat-binding protein 3;	14_4_M_72h	14_4_C_72h	-10.1885	0.809633	1.04623e-08	5.67594e-07	0.487	1.954	3.787	0.146	2.638	0	0	0	0	0	2.407	1.223	2.583	0	1.833	1.759	2.328	1.451
TRINITY_DN24664_c0_g1_i5	GDSL esterase/lipase At4g10955;	14_4_M_72h	14_4_C_72h	9.63408	0.277292	8.86547e-08	4.02762e-06	0	0	0	0.205	1.07	1.278	0.943	2.708	0.511	4.764	0.252	0	0.59	0.247	0	0	0.67	4.468
TRINITY_DN2467_c0_g1_i20	Rhodanese-like domain-containing protein 6;	14_4_M_72h	14_4_C_72h	2.18379	2.80006	3.69711e-13	3.95379e-11	0.611	0.734	0.593	0.927	1.692	2.42	2.668	3.019	2.948	1.718	2.961	2.486	2.074	1.915	3.148	1.874	1.724	0.394
TRINITY_DN2494_c0_g1_i52	Golgin candidate 6;	14_4_M_72h	14_4_C_72h	-3.75608	3.26927	1.58603e-06	5.17662e-05	13.261	4.294	22.383	1.103	1.157	1.903	1.635	0.652	0.582	0	0.282	0.774	0	0.175	0.922	2.524	8.975	3.628
TRINITY_DN25190_c0_g1_i1	Uncharacterized protein At5g39865;	14_4_M_72h	14_4_C_72h	2.01758	1.16306	6.32963e-05	0.00132165	1.175	1.071	0.653	1.25	1.606	1.191	3.982	4.143	3.36	3.647	5.227	2.802	3.274	4.305	4.98	1.812	2.021	2.55
TRINITY_DN25213_c0_g1_i2		14_4_M_72h	14_4_C_72h	2.09988	2.03351	3.05045e-07	1.20962e-05	0.85	1.468	1.256	3.095	2.676	2.947	5.275	4.885	4.844	3.025	3.605	2.863	4.718	3.821	5.436	4.691	6.628	1.69
TRINITY_DN2555_c0_g1_i5	Cycloartenol synthase 2;	14_4_M_72h	14_4_C_72h	11.1044	1.70916	9.18958e-16	1.41018e-13	0	0	0	0	0.315	0.42	1.835	2.227	5.767	1.57	0	0	2.664	1.03	2.775	0	0	0
TRINITY_DN25687_c0_g1_i1	Endoglucanase;	14_4_M_72h	14_4_C_72h	4.35999	0.400739	7.46714e-05	0.00152234	0.162	0.218	0	0.322	0.335	0.361	1.986	2.187	3.3	3.994	2.236	2.914	1.301	1.39	1.336	1.822	1.293	4.489
TRINITY_DN25701_c1_g1_i1	Non-cyanogenic beta-glucosidase;	14_4_M_72h	14_4_C_72h	5.1788	-0.487754	1.70707e-05	0.000421217	0.812	0.317	0	11.315	11.02	11.116	14.874	14.997	14.401	8.874	1.803	3.75	27.655	16.158	21.06	2.429	1.14	10.2
TRINITY_DN26069_c0_g1_i3	GATA transcription factor 9;	14_4_M_72h	14_4_C_72h	4.82161	-0.835858	9.21898e-05	0.00181518	0	0.05	0.049	0.517	0.64	0.849	1.103	1.164	0.622	0.242	0.232	0	0.946	0.608	0.611	0	0	0
TRINITY_DN26069_c0_g1_i5	GATA transcription factor 9;	14_4_M_72h	14_4_C_72h	2.78973	2.78979	3.67637e-20	8.54367e-18	1.892	2.221	2.323	5.448	5.505	5.953	14.573	14.535	14.452	2.182	3.394	2.476	12.831	13.14	12.901	3.539	2.893	4.8
TRINITY_DN2609_c0_g1_i9	Short-chain dehydrogenase reductase 2a;	14_4_M_72h	14_4_C_72h	2.52797	0.360794	2.62492e-05	0.00061326	0.554	0.575	0.85	1.757	0.984	2.352	3.932	3.882	3.58	6.798	6.425	7.092	4.097	2.513	5.187	8.294	7.902	7.609
TRINITY_DN262_c0_g3_i3	Protein trichome birefringence-like 3;	14_4_M_72h	14_4_C_72h	2.18446	3.42242	3.57984e-11	3.07358e-09	3.965	2.033	3.065	4.501	4.062	5.221	13.229	13.863	13.168	6.376	5.448	4.657	13.899	11.709	11.607	13.823	12.816	21.324
TRINITY_DN2646_c0_g2_i1	Beta-glucosidase 12 {ECO:0000305};	14_4_M_72h	14_4_C_72h	4.24168	1.61451	4.2946e-17	7.54882e-15	0.745	1.051	0.919	8.298	9.243	9.476	14.623	18.347	17.581	2.909	3.112	3.831	28.825	26.24	20.118	5.131	3.199	6.323
TRINITY_DN26601_c0_g1_i3	Germin-like protein subfamily 1 member 20;	14_4_M_72h	14_4_C_72h	-2.46204	5.79782	6.11759e-61	1.18285e-57	152.125	139.244	138.058	131.61	118.682	124.794	22.777	28.649	24.661	279.616	245.957	226.337	9.934	11.946	11.151	68.653	41.455	92.727
TRINITY_DN26631_c0_g1_i2	Growth-regulating factor 6;	14_4_M_72h	14_4_C_72h	2.25868	3.10904	1.02538e-17	1.92859e-15	2.236	1.884	2.056	4.52	6.375	5.787	9.408	9.821	9.598	9.074	8.882	6.837	8.927	8.136	8.294	9.079	8.285	8.407
TRINITY_DN26873_c1_g1_i6		14_4_M_72h	14_4_C_72h	2.87781	3.18364	8.6941e-17	1.49027e-14	4.185	3.005	5.754	10.221	12.559	11.877	30.66	32.522	30.097	4.911	9.688	8.356	16.166	13.954	16.028	17.561	13.477	27.336
TRINITY_DN2694_c0_g2_i32	Coiled-coil domain-containing protein 90B, mitochondrial;	14_4_M_72h	14_4_C_72h	2.44478	1.71611	2.8941e-06	8.87659e-05	0.659	1.468	1.117	7.127	7.102	6.549	6.128	6.741	4.332	4.479	6.808	7.836	5.938	5.314	8.294	1.152	4.262	3.286
TRINITY_DN2694_c0_g2_i38	Protein FMP32, mitochondrial;	14_4_M_72h	14_4_C_72h	7.22911	1.9811	2.6037e-27	1.04881e-24	0.048	0.02	0.03	5.779	3.661	4.929	4.894	4.655	3.36	3.625	5.549	5.238	2.237	1.256	5.177	0	2.05	3.639
TRINITY_DN2694_c0_g2_i79	Protein FMP32, mitochondrial;	14_4_M_72h	14_4_C_72h	-3.33157	1.75208	4.44754e-06	0.000127891	1.252	4.958	3.737	0	0.172	0	0.211	0.421	0.341	0	0	0.031	1.474	1.802	0.062	3.613	0	0
TRINITY_DN2702_c0_g1_i20	Protease Do-like 9;	14_4_M_72h	14_4_C_72h	-4.63775	2.6913	0.000646293	0.00931997	10.739	1.22	1.789	0	0.975	0.185	0.01	0.291	0.231	1.96	4.29	3.689	1.891	3.285	1.263	5.917	4.818	7.733
TRINITY_DN27141_c0_g1_i2	Protein IQ-DOMAIN 1 {ECO:0000303|PubMed:15960618};	14_4_M_72h	14_4_C_72h	2.76661	1.38501	1.37496e-08	7.29558e-07	0.44	0.655	0.672	1.767	1.902	1.152	3.821	3.431	4.483	1.834	2.115	2.211	3.172	4.82	3.541	3.089	0.795	0.041
TRINITY_DN2731_c2_g1_i4	Patellin-4;	14_4_M_72h	14_4_C_72h	2.08666	4.49867	2.96586e-34	1.70671e-31	7.72	7.249	6.555	7.078	8.468	8.071	29.557	29.793	29.906	28.224	27.755	27.421	31.794	33.819	35.701	12.346	14.827	15.612
TRINITY_DN27393_c0_g1_i1		14_4_M_72h	14_4_C_72h	2.4477	2.98206	3.15818e-10	2.37418e-08	1.94	3.759	2.017	4.227	3.384	2.401	14.372	13.422	13.348	3.046	1.772	2.751	8.225	9.567	8.48	1.058	2.184	1.389
TRINITY_DN2764_c2_g1_i2	Metallothionein-like protein 1;	14_4_M_72h	14_4_C_72h	3.82573	3.85652	7.818e-59	1.39965e-55	6.038	7.735	6.258	31.328	29.62	27.083	93.073	93.462	90.46	142.648	142.753	148.242	23.934	23.531	25.937	26.253	19.128	27.149
TRINITY_DN27723_c0_g1_i2	(+)-neomenthol dehydrogenase;	14_4_M_72h	14_4_C_72h	5.33359	0.355192	8.02628e-11	6.56471e-09	0.248	0.079	0.237	0.498	0.335	0.732	7.893	8.657	6.96	7.156	8.852	10.801	0.793	1.596	1.563	1.047	0.805	0
TRINITY_DN2773_c0_g1_i4	Loganic acid O-methyltransferase {ECO:0000303|PubMed:24104568, ECO:0000303|PubMed:29399933};	14_4_M_72h	14_4_C_72h	2.59092	0.871796	3.47476e-06	0.000103617	0.506	0.833	0.415	0.957	0.774	1.532	3.48	3.371	3.51	2.087	2.075	2.252	1.728	1.668	2.102	1.518	1.082	1.327
TRINITY_DN2799_c2_g1_i1		14_4_M_72h	14_4_C_72h	2.13849	4.09534	1.20006e-16	2.01419e-14	9.726	16.432	14.573	81.43	78.72	73.567	59.124	56.206	59.381	101.461	95.853	102.204	59.327	62.839	62.383	109.42	50.353	77.81
TRINITY_DN2803_c1_g1_i143	DNA (cytosine-5)-methyltransferase CMT2;	14_4_M_72h	14_4_C_72h	-8.35292	-0.939903	0.00048783	0.00737871	2.198	1.716	0.138	0	0.335	0	0	0	0	0	0	0	0.895	0	0.3	0	0	4.468
TRINITY_DN281_c12_g1_i1		14_4_M_72h	14_4_C_72h	2.72996	-0.212351	0.000395075	0.00620238	0.449	0.307	0.376	0.576	1.099	0.869	2.818	2.819	1.805	1.486	1.571	0.622	2.023	1.946	2.526	1.225	1.485	3.234
TRINITY_DN2810_c3_g1_i1		14_4_M_72h	14_4_C_72h	2.73339	1.27538	2.21765e-07	9.13092e-06	3.698	1.864	2.907	0.586	0	0.556	20.259	16.421	18.774	63.004	84.322	80.49	6.934	9.485	9.484	2.283	3.419	5.515
TRINITY_DN2814_c3_g1_i1	Basic leucine zipper 61 {ECO:0000303|PubMed:11906833};	14_4_M_72h	14_4_C_72h	2.13317	2.06652	8.07789e-09	4.49849e-07	1.299	1.626	1.256	2.558	2.227	2.723	6.038	5.999	5.897	0.632	0.725	1.06	5.897	4.964	6.212	0.597	1.111	0
TRINITY_DN28178_c0_g2_i1		14_4_M_72h	14_4_C_72h	2.00711	0.430541	0.000618648	0.00900968	0.287	0.298	0.465	0.83	0.545	0.742	1.555	1.394	1.193	1.244	1.45	1.528	1.525	1.761	1.367	1.319	0.23	0.85
TRINITY_DN2825_c1_g2_i1	Protein TILLER ANGLE CONTROL 1 {ECO:0000303|PubMed:23663106};	14_4_M_72h	14_4_C_72h	4.49466	-0.246216	1.00157e-06	3.46555e-05	0.076	0.119	0.119	1.152	0.898	1.464	2.146	3.14	1.956	3.12	3.474	3.954	1.566	2.142	2.247	8.734	9.176	8.283
TRINITY_DN28397_c0_g1_i2	Retrovirus-related Pol polyprotein from transposon TNT 1-94;	14_4_M_72h	14_4_C_72h	-7.31381	-0.193368	2.36003e-06	7.38856e-05	0.239	0.575	1.048	0.02	0.057	0.029	0	0.01	0	0.021	0	0	0.02	0.01	0.01	0	0	0
TRINITY_DN28397_c0_g1_i7	Retrovirus-related Pol polyprotein from transposon TNT 1-94;	14_4_M_72h	14_4_C_72h	-9.2568	-0.0916415	1.08513e-07	4.85674e-06	1.051	0.664	0.287	0	0	0.029	0	0	0	0.021	0	0	0.02	0.01	0	0	0	0
TRINITY_DN2846_c1_g1_i1	14 kDa proline-rich protein DC2.15;	14_4_M_72h	14_4_C_72h	2.48691	2.65442	1.30275e-11	1.17925e-09	7.061	10.492	5.902	22.825	24.01	29.015	42.495	40.175	45.23	11.951	13.555	14.154	31.55	40.575	41.892	4.964	6.293	6.178
TRINITY_DN2857_c0_g1_i19		14_4_M_72h	14_4_C_72h	4.56606	3.10396	3.13757e-43	3.03328e-40	1.49	1.329	1.453	11.217	9.826	11.809	29.807	32.682	36.625	56.965	51.482	48.167	22.013	17.064	20.252	104.75	79.883	81.915
TRINITY_DN2857_c0_g1_i7	GTP-binding protein At2g22870;	14_4_M_72h	14_4_C_72h	2.4249	0.698592	1.42298e-05	0.000359562	0.248	0.436	0.455	2.763	2.753	2.811	1.956	2.076	2.016	9.686	5.841	8.417	2.003	1.812	2.05	11.749	7.308	13.756
TRINITY_DN2863_c1_g1_i1	Protein neuralized;	14_4_M_72h	14_4_C_72h	-11.0668	1.67063	0.000139244	0.00259028	0.067	7.091	0.415	0.986	0.067	0	0	0	0	0	24.361	0.876	0	0	1.232	25.132	0	19.779
TRINITY_DN28639_c0_g1_i2	Fasciclin-like arabinogalactan protein 2;	14_4_M_72h	14_4_C_72h	2.52159	4.53804	1.77279e-07	7.4776e-06	7.347	11.266	3.065	26.369	26.954	37.096	41.512	41.901	38.461	4.226	6.616	2.293	16.756	22.028	31.642	19.258	4.895	0
TRINITY_DN2868_c0_g1_i3		14_4_M_72h	14_4_C_72h	-8.64971	-0.66426	0.000220835	0.00382744	1.271	0.079	0.564	0	0	0.303	0	0	0	0.169	0	0.102	0.061	0.185	0.186	0.01	0	0
TRINITY_DN28736_c0_g1_i1	Casparian strip membrane protein 1;	14_4_M_72h	14_4_C_72h	3.1176	3.17598	2.13704e-09	1.35564e-07	1.93	6.912	3.53	27.238	30.251	27.327	33.378	36.333	34.79	7.093	4.32	6.848	22.287	27.476	30.907	14.608	6.504	8.728
TRINITY_DN29_c1_g3_i1	Chitinase-like protein 2;	14_4_M_72h	14_4_C_72h	2.2854	3.22323	6.72917e-18	1.28567e-15	5.551	6.515	5.2	16.577	14.624	13.292	27.511	29.061	25.614	13.237	10.836	11.464	21.941	29.288	24.353	43.427	38.936	57.658
TRINITY_DN29_c1_g3_i2	Chitinase-like protein 2;	14_4_M_72h	14_4_C_72h	2.02546	2.78477	1.86702e-05	0.000455338	3.373	3.173	7.929	13.023	13.811	11.38	19.778	17.194	20.399	8.389	7.402	6.603	22.053	18.856	20.946	41.762	38.151	41.061
TRINITY_DN290_c0_g1_i101	1-aminocyclopropane-1-carboxylate oxidase 5;	14_4_M_72h	14_4_C_72h	3.61993	2.28531	1.30549e-19	2.9351e-17	1.032	0.694	0.83	8.376	7.36	9.955	10.15	9.64	11.012	2.213	3.726	2.507	3.996	4.83	5.177	5.498	4.559	7.484
TRINITY_DN2927_c2_g1_i1	Probable pectate lyase 15;	14_4_M_72h	14_4_C_72h	2.17527	4.89186	2.70856e-39	2.18211e-36	7.577	7.775	7.998	14.732	14.586	15.498	35.655	37.357	29.966	40.66	37.755	38.793	31.123	31.193	31.248	60.705	54.721	61.586
TRINITY_DN2927_c2_g1_i4	Probable pectate lyase 15;	14_4_M_72h	14_4_C_72h	2.53642	2.50172	4.68239e-08	2.22993e-06	1.834	1.031	0.732	8.767	5.62	8.871	6.81	6.651	6.9	3.836	1.541	2.109	6.304	3.8	3.51	0	1.465	2.488
TRINITY_DN2940_c0_g1_i1		14_4_M_72h	14_4_C_72h	9.72808	0.368731	9.91899e-07	3.43948e-05	0	0	0	0.556	0	0	8.084	6.56	0.802	5.133	0	0	7.077	0.319	0	7.33	0.335	0
TRINITY_DN2944_c0_g1_i21	Endoglucanase 9;	14_4_M_72h	14_4_C_72h	2.65747	2.51212	7.73928e-07	2.75075e-05	0.268	0.744	0.306	0.781	0.583	0.566	2.939	2.478	2.718	3.615	3.474	3.363	1.749	2.914	2.205	2.189	1.82	1.773
TRINITY_DN2944_c0_g1_i27	Endoglucanase 9;	14_4_M_72h	14_4_C_72h	2.3234	1.62767	0.000609251	0.00890534	2.322	0.466	1.453	0	0.401	0	5.647	7.674	7.492	7.894	5.972	15.234	9.181	6.622	6.43	13.561	3.4	18.825
TRINITY_DN295_c0_g1_i10	Flowering time control protein FCA;	14_4_M_72h	14_4_C_72h	-2.49428	3.63034	0.000491029	0.00741729	7.577	3.808	4.993	2.538	2.953	2.293	1.906	0.331	0.602	2.919	3.646	0.01	1.759	2.781	1.056	2.964	2.624	2.478
TRINITY_DN29505_c0_g1_i2	Ankyrin repeat-containing protein BDA1 {ECO:0000305};	14_4_M_72h	14_4_C_72h	2.74784	0.659505	2.57093e-06	7.96626e-05	0.21	0.268	0.395	0.859	0.612	1.083	1.916	2.137	1.755	0	0	0.55	1.942	1.298	1.812	0	0.508	0.456
TRINITY_DN2977_c0_g1_i35	Protein cereblon;	14_4_M_72h	14_4_C_72h	-6.9755	3.28675	0.000378448	0.0059802	12.21	7.487	10.51	8.933	7.197	9.203	0	0	0.231	0	0	0	0	0	0	0	0	0
TRINITY_DN29810_c0_g1_i6	25.3 kDa vesicle transport protein;	14_4_M_72h	14_4_C_72h	-8.75892	-0.562225	1.06417e-06	3.6508e-05	1.213	0.803	0.435	0	0	0.332	0	0	0	0	0.665	0.326	0	0	0	2.189	0.479	1.431
TRINITY_DN2998_c0_g1_i18	1-aminocyclopropane-1-carboxylate oxidase homolog 3;	14_4_M_72h	14_4_C_72h	2.06926	1.4052	6.57819e-06	0.000181805	0.726	1.012	0.742	2.509	3.25	2.674	3.129	4.033	3.149	30.638	28.651	33.871	5.826	6.632	7.496	10.817	10.833	6.448
TRINITY_DN30398_c0_g1_i1		14_4_M_72h	14_4_C_72h	2.08521	0.85338	0.000330037	0.0053445	1.93	0.972	1.196	3.593	2.552	2.069	6.469	4.283	6.268	7.082	8.812	8.987	3.518	3.718	4.866	5.843	5.91	4.623
TRINITY_DN30454_c0_g1_i11	Uncharacterized protein L728;	14_4_M_72h	14_4_C_72h	-2.09253	1.63597	0.000227861	0.00392389	3.516	1.488	2.116	1.777	0	1.093	0.642	0.632	0.351	2.118	0	0.448	2.4	0.556	0	1.236	1.772	5.836
TRINITY_DN3048_c0_g1_i13	Polyadenylate-binding protein 2;	14_4_M_72h	14_4_C_72h	-3.06851	6.24998	5.16516e-12	4.93426e-10	195.941	63.3	145.898	0.556	6.375	3.308	12.928	15.849	18.363	0.021	27.05	0.122	57.802	0	0	0	15.325	37.454
TRINITY_DN30548_c1_g1_i2	Fasciclin-like arabinogalactan protein 11;	14_4_M_72h	14_4_C_72h	2.2375	3.15512	6.6585e-15	9.01565e-13	3.86	3.223	4.667	8.074	8.057	6.959	16.829	17.996	19.286	5.849	4.29	5.441	19.837	15.725	17.581	39.615	32.605	43.01
TRINITY_DN3059_c0_g1_i15	Cinnamoyl-CoA reductase 1 {ECO:0000303|PubMed:24985707, ECO:0000303|PubMed:25217505};	14_4_M_72h	14_4_C_72h	2.22683	0.386875	0.000685287	0.00976862	0.354	0.555	0.89	1.679	1.405	2.245	2.868	2.909	2.337	12.299	12.276	14.245	2.196	2.77	2.475	6.775	8.64	8.055
TRINITY_DN3066_c0_g1_i4	Ent-kaurenoic acid oxidase 1;	14_4_M_72h	14_4_C_72h	-4.44487	-0.740521	0.000671479	0.00961172	0.85	0.327	0.85	0.117	0.029	0.098	0.04	0	0.05	0.053	0.312	0	0	0.216	0.052	0	0	0
TRINITY_DN3068_c0_g3_i19	60S ribosomal protein L23;	14_4_M_72h	14_4_C_72h	8.82479	-0.488099	5.93172e-05	0.00124848	0	0	0	0	0	0.342	0.983	1.766	0.17	0	0.262	0.377	3.152	2.152	1.18	0	0.192	6.303
TRINITY_DN30770_c0_g1_i3	L-type lectin-domain containing receptor kinase IX.1 {ECO:0000303|PubMed:19773388};	14_4_M_72h	14_4_C_72h	8.91359	-0.409181	3.44867e-07	1.34437e-05	0	0	0	0	0	0	1.224	0.512	1.163	0.285	0	0	0	0.453	0.476	0.094	0.872	0
TRINITY_DN3090_c0_g1_i13	Phenylacetaldehyde oxime monooxygenase CYP71AN24 {ECO:0000303|PubMed:25015725};	14_4_M_72h	14_4_C_72h	3.64757	3.26935	2.61363e-36	1.70727e-33	1.395	1.259	1.097	10.329	7.56	9.476	15.596	16.12	14.02	13.227	12.306	11.596	11.845	11.544	13.533	18.169	17.021	20.349
TRINITY_DN3090_c0_g1_i7	Phenylacetaldehyde oxime monooxygenase CYP71AN24 {ECO:0000303|PubMed:25015725};	14_4_M_72h	14_4_C_72h	3.38014	6.14869	4.37563e-80	1.51078e-76	8.847	9.292	6.703	39.549	37.248	38.521	82.863	89.098	80.712	81.342	71.694	72.022	84.797	77.597	81.486	89.953	59.539	118
TRINITY_DN3125_c1_g1_i15	Kinesin-like protein KIN-14I {ECO:0000305};	14_4_M_72h	14_4_C_72h	2.20425	4.51568	2.76565e-13	3.06619e-11	2.073	2.102	1.147	4.149	5.381	4.138	8.966	7.624	7.431	5.944	5.72	8.132	4.962	7.384	7.569	7.309	7.136	8.189
TRINITY_DN31318_c0_g1_i2	E3 ubiquitin-protein ligase arkadia;	14_4_M_72h	14_4_C_72h	2.71518	-0.0287957	0.000424461	0.0065846	0.411	0.942	0.395	0.918	1.663	1.103	3.54	3.591	4.142	0.316	0.816	0.52	1.301	3.491	3.438	4.053	2.021	1.887
TRINITY_DN31913_c0_g1_i1	Dirigent protein 9;	14_4_M_72h	14_4_C_72h	2.16786	3.15575	2.03791e-14	2.64098e-12	3.726	4.978	3.708	15.689	13.677	17.167	18.926	17.023	18.483	3.362	1.319	1.946	14.6	13.13	13.926	8.336	6.695	13.29
TRINITY_DN3200_c0_g1_i4	MADS-box protein SOC1;	14_4_M_72h	14_4_C_72h	4.25687	-0.639096	2.82416e-05	0.000652241	0.115	0.06	0.227	0.166	0.965	0.351	2.467	2.759	2.718	12.173	15.358	17.965	2.278	1.411	1.512	16.797	14.023	7.122
TRINITY_DN3216_c0_g1_i9	30-kDa cleavage and polyadenylation specificity factor 30 {ECO:0000303|PubMed:18479511};	14_4_M_72h	14_4_C_72h	8.87594	-0.44448	1.51537e-05	0.000379534	0	0	0	1.542	0	0	0.171	1.093	0.622	0.885	0	1.141	0.63	1.184	0.373	0	0.086	1.959
TRINITY_DN3237_c0_g1_i10	MLO-like protein 4;	14_4_M_72h	14_4_C_72h	8.33317	-0.945417	8.98643e-05	0.00177736	0	0	0	0	0.172	0.468	0.401	0.06	0.291	0.158	0.05	0.265	0.234	0.453	0.186	0.084	0.374	0
TRINITY_DN3237_c0_g1_i90	MLO-like protein 4;	14_4_M_72h	14_4_C_72h	9.8395	0.474149	6.18822e-08	2.8929e-06	0	0	0	0.01	0.535	0.605	1.314	0.181	0.752	0.833	0.131	1.722	0.59	0.824	0.352	1.55	0.613	0
TRINITY_DN3280_c0_g1_i27	Uncharacterized protein ycf45;	14_4_M_72h	14_4_C_72h	-9.37692	0.0231432	4.02981e-07	1.54109e-05	1.481	0.317	0.484	0	0	0	0	0	0	0	0.634	0	2.023	2.43	0	0	4.962	0
TRINITY_DN3280_c0_g1_i9	Uncharacterized protein ycf45;	14_4_M_72h	14_4_C_72h	-9.99528	0.620539	8.59501e-14	1.02584e-11	1.51	0.833	0.811	0	0	0	0	0	0	0	0.171	0	0.834	1.195	0	0.346	1.331	0
TRINITY_DN3281_c0_g1_i11	Probable L-type lectin-domain containing receptor kinase S.7 {ECO:0000303|PubMed:19773388};	14_4_M_72h	14_4_C_72h	-11.2987	1.89971	7.1834e-32	3.50738e-29	3.745	3.104	3.974	5.379	4.005	5.456	0	0	0	0	0	0	5.287	0	0.104	0	0	1.348
TRINITY_DN32841_c0_g3_i1	Glutamate receptor 2.7;	14_4_M_72h	14_4_C_72h	2.51542	3.76649	4.25557e-28	1.83666e-25	5.618	5.841	7.316	22.532	25.08	24.633	35.745	34.728	34.269	5.554	2.659	5.584	39.765	42.84	41.137	2.848	5.364	4.737
TRINITY_DN33_c1_g1_i24	Glutathione S-transferase U10;	14_4_M_72h	14_4_C_72h	2.14489	7.5574	1.89567e-46	2.18173e-43	112.178	83.491	105.165	100.516	101.296	97.907	422.039	428.578	448.201	212.429	209.965	191.753	196.679	200.917	201.665	226.464	297.801	197.821
TRINITY_DN3301_c0_g1_i54		14_4_M_72h	14_4_C_72h	2.73288	2.9139	4.12937e-13	4.3966e-11	2.131	4.066	3.48	12.936	10.648	11.536	21.513	23.634	17.791	34.906	33.314	40.026	18.159	20.411	21.764	20.431	14.703	13.487
TRINITY_DN331_c0_g1_i75	Pentatricopeptide repeat-containing protein At2g35030, mitochondrial;	14_4_M_72h	14_4_C_72h	9.75306	0.39085	6.46103e-11	5.34783e-09	0	0	0	0	0.01	0.351	0.542	1.254	0.542	0	0.594	0	0	0.309	0.207	0	0	0
TRINITY_DN3320_c0_g2_i1		14_4_M_72h	14_4_C_72h	2.57385	4.92392	2.12471e-42	1.97508e-39	13.357	10.502	9.897	46.665	41.262	53.765	62.844	68.715	64.736	22.976	21.682	20.054	65.611	66.392	64.868	12.671	9.77	15.259
TRINITY_DN33408_c0_g2_i2	12-oxophytodienoate reductase 1 {ECO:0000303|PubMed:10333582};	14_4_M_72h	14_4_C_72h	2.97666	2.77138	4.81133e-10	3.46602e-08	27.908	12.148	18.379	15.796	17.491	23.569	146.941	148.574	162.578	220.944	249.291	218.95	59.632	48.803	58.376	112.625	105.87	105.84
TRINITY_DN3353_c1_g1_i35	Myosin-12;	14_4_M_72h	14_4_C_72h	9.54141	0.186799	3.33617e-12	3.26445e-10	0	0	0	0	0.067	0.39	0.592	0.662	0.722	0.19	0.645	0	0.092	0.103	0	0	0	0
TRINITY_DN33546_c0_g1_i1	Protein BEARSKIN2;	14_4_M_72h	14_4_C_72h	2.69249	0.900748	2.23035e-06	7.04168e-05	0.344	0.734	0.593	0.879	1.319	0.83	3.54	3.029	4.062	1.613	1.621	1.946	3.914	2.853	1.895	0.723	0.967	4.261
TRINITY_DN3362_c0_g1_i1	Elongation factor 1-alpha;	14_4_M_72h	14_4_C_72h	2.99065	4.22549	2.51447e-10	1.90808e-08	8.408	8.687	2.818	53.089	37.869	55.112	48.843	50.377	55.51	45.034	49.518	71.278	66.241	45.559	58.003	106.666	108.159	127.402
TRINITY_DN33644_c0_g1_i2	Pectinesterase 2;	14_4_M_72h	14_4_C_72h	4.06737	3.94847	1.6779e-70	4.26877e-67	1.596	1.636	1.463	3.954	4.578	4.499	26.899	24.557	25.503	7.03	5.619	7.754	9.049	10	9.246	5.131	3.515	2.032
TRINITY_DN33729_c0_g1_i1	Laccase-4;	14_4_M_72h	14_4_C_72h	3.2604	1.29608	2.45439e-10	1.86835e-08	0.363	0.248	0.475	1.582	1.529	1.005	3.229	3.29	3.701	0.632	1.128	0.795	2.959	2.863	2.257	5.76	5	3.338
TRINITY_DN3424_c0_g1_i26	NPC intracellular cholesterol transporter 1 {ECO:0000312|MGI:MGI:1097712};	14_4_M_72h	14_4_C_72h	-8.79068	-0.532312	2.80937e-05	0.000649308	0.717	0.099	0.356	0	0	0	0	0	0	0	0	0	0	0	0	0	0	1.69
TRINITY_DN3424_c0_g1_i40	NPC intracellular cholesterol transporter 1 {ECO:0000250|UniProtKB:O15118};	14_4_M_72h	14_4_C_72h	6.3481	1.7608	0.000269639	0.00453192	0	0	0.049	0.625	0.755	0.381	0.863	0.662	2.357	0.717	0.634	1.355	0.651	0.412	0.093	0.387	0.22	0
TRINITY_DN3428_c0_g1_i23	RNA cytidine acetyltransferase 2 {ECO:0000255|HAMAP-Rule:MF_03211};	14_4_M_72h	14_4_C_72h	-3.69384	1.31833	1.31509e-06	4.41449e-05	2.131	1.716	0.722	0.234	1.854	1.181	0.08	0.07	0.191	0.864	1.44	1.539	0.6	0	0.062	0	1.58	0
TRINITY_DN3429_c1_g1_i40	Glycosyltransferase BC10 {ECO:0000305};	14_4_M_72h	14_4_C_72h	6.49487	-0.138763	2.01288e-06	6.42234e-05	0	0	0.02	0.957	0.268	0.195	0.792	0.321	0.451	0.126	0.594	0.652	0.803	0	0	0	1.552	0
TRINITY_DN3433_c0_g1_i2	TMV resistance protein N;	14_4_M_72h	14_4_C_72h	-2.11883	2.05222	4.3131e-07	1.63905e-05	3.296	5.534	4.904	0.459	0.937	0.712	0.953	1.154	0.983	5.449	4.038	4.229	2.674	2.152	1.595	3.414	2.701	2.965
TRINITY_DN34362_c0_g1_i10	Probable beta-1,4-xylosyltransferase IRX10;	14_4_M_72h	14_4_C_72h	2.41784	3.07233	1.01971e-18	2.09749e-16	2.102	1.964	2.225	5.682	5.878	6.675	12.085	10.553	10.31	4.353	4.391	4.239	11.51	9.557	7.89	19.352	11.14	10.968
TRINITY_DN3439_c0_g1_i105	30S ribosomal protein S1, chloroplastic {ECO:0000303|PubMed:10874039};	14_4_M_72h	14_4_C_72h	5.76997	0.290942	4.30873e-05	0.00094285	0	0	0.04	0.078	0.573	0.654	0.632	0.441	0.953	0	0	0	0.305	0.7	0.518	0	0.776	0
TRINITY_DN3439_c0_g1_i82	30S ribosomal protein S1, chloroplastic {ECO:0000303|PubMed:10874039};	14_4_M_72h	14_4_C_72h	-8.46987	-0.828502	2.08607e-05	0.000501675	0.143	0.645	0.603	0.098	0	0	0	0	0	0	0	0.214	0	0	0	0	0	0
TRINITY_DN34403_c0_g1_i11	Uncharacterized acetyltransferase At3g50280;	14_4_M_72h	14_4_C_72h	9.72055	0.358964	9.11162e-14	1.08216e-11	0	0	0	0.84	0.268	0.127	3.119	3.571	3.841	0.833	3.213	0.581	0.549	0.906	0.3	2.231	2.567	0
TRINITY_DN34403_c0_g1_i7	Uncharacterized acetyltransferase At3g50280;	14_4_M_72h	14_4_C_72h	6.39315	2.12202	9.28519e-19	1.9263e-16	0.506	0.783	0.049	3.915	6.347	5.534	35.925	35.481	35.562	15.377	16.879	17.17	11.215	6.766	9.298	45.05	21.446	46.286
TRINITY_DN3445_c1_g1_i7	Glutathione S-transferase F13;	14_4_M_72h	14_4_C_72h	2.52425	3.02362	1.69755e-19	3.76405e-17	2.073	2.202	2.225	7.185	7.675	6.988	10.952	13.121	12.356	5.881	4.904	2.721	13.533	12.028	11.949	5.927	3.324	1.327
TRINITY_DN3455_c0_g1_i35	Elicitor-responsive protein 1;	14_4_M_72h	14_4_C_72h	3.18494	1.94931	1.53842e-12	1.54283e-10	2.303	1.567	2.541	1.377	1.329	0.908	16.739	18.568	22.094	4.753	2.508	4.239	7.961	12.934	11.917	4.786	6.446	10.045
TRINITY_DN3455_c1_g1_i1	Protein trichome birefringence-like 43;	14_4_M_72h	14_4_C_72h	2.59134	1.10726	4.10886e-07	1.56883e-05	0.535	0.803	0.929	3.456	4.215	3.904	3.871	4.544	5.004	1.001	0.977	1.07	3.681	3.852	3.862	3.194	3.084	5.712
TRINITY_DN3487_c0_g2_i5		14_4_M_72h	14_4_C_72h	10.5167	1.13219	2.06232e-13	2.32917e-11	0	0	0	1.708	0.669	0	0.552	1.806	1.615	0.211	0	0	0.02	0	0	0	0.393	0.052
TRINITY_DN3489_c0_g1_i31	IAA-amino acid hydrolase ILR1-like 3 {ECO:0000303|PubMed:10072397};	14_4_M_72h	14_4_C_72h	-2.19964	2.57288	1.46928e-08	7.72817e-07	5.035	2.737	3.668	1.787	2.523	2.372	0.762	0.772	0.883	0	0.07	0.092	1.881	1.39	1.077	0.272	2.222	0.456
TRINITY_DN3489_c0_g1_i40	IAA-amino acid hydrolase ILR1-like 3 {ECO:0000303|PubMed:10072397};	14_4_M_72h	14_4_C_72h	8.48562	-0.808182	0.000103035	0.0019946	0	0	0	0	0	0	0.06	0.502	0.421	1.539	0.312	0.927	0	0.35	0.725	0	0	0
TRINITY_DN34947_c0_g1_i1	Dirigent protein 23;	14_4_M_72h	14_4_C_72h	2.34778	2.02444	2.35923e-09	1.4753e-07	3.984	4.314	3.302	4.003	4.397	3.064	22.396	17.254	18.012	17.464	18.46	14.48	18.393	16.189	19.445	29.688	14.981	20.391
TRINITY_DN3502_c0_g1_i16	Thaumatin-like protein 2;	14_4_M_72h	14_4_C_72h	3.05611	8.43908	7.03056e-17	1.20941e-14	84.365	218.153	121.319	124.982	148.665	142.205	1083.75	1149.69	1199.32	70.328	64.966	64.298	656.737	915.27	1003.57	414.842	279.151	264.31
TRINITY_DN3502_c0_g1_i18	Glucan endo-1,3-beta-glucosidase;	14_4_M_72h	14_4_C_72h	3.18243	3.44051	5.66063e-17	9.84257e-15	2.58	5.861	4.469	4.081	3.584	2.879	41.361	40.015	33.125	15.609	13.827	13.603	16.38	14.345	12.922	41.982	29.856	47.851
TRINITY_DN3522_c0_g1_i2	Cytochrome P450 85A;	14_4_M_72h	14_4_C_72h	2.63755	2.54834	1.029e-11	9.47429e-10	1.548	1.259	2.323	4.442	5.2	5.563	10.501	9.73	11.052	32.187	27.574	33.861	9.385	11.884	10.323	16.545	20.469	15.021
TRINITY_DN35505_c0_g1_i1	Protein FANTASTIC FOUR 3;	14_4_M_72h	14_4_C_72h	2.79626	1.68637	5.64424e-09	3.25963e-07	0.736	1.349	0.83	2.236	2.179	1.815	6.991	6.992	5.887	24.967	21.269	21.969	10.371	9.279	8.946	20.839	19.08	20.598
TRINITY_DN35545_c0_g1_i2		14_4_M_72h	14_4_C_72h	2.89818	0.0698043	0.000182061	0.00324382	0.162	0.407	0.277	1.074	1.109	0.898	1.625	2.618	1.946	3.436	2.095	2.843	1.403	1.957	2.071	2.817	2.289	0
TRINITY_DN3572_c0_g1_i1	Protein TPX2;	14_4_M_72h	14_4_C_72h	2.52178	1.99697	0.000349963	0.00561824	0.268	1.24	1.463	1.054	1.157	1.669	6.319	4.865	5.426	5.881	6.365	6.45	3.233	5.201	4.556	4.273	2.117	2.094
TRINITY_DN3576_c1_g1_i59	Protein WVD2-like 7 {ECO:0000305};	14_4_M_72h	14_4_C_72h	-9.0779	-0.261704	1.88905e-07	7.90586e-06	1.443	0.803	0.484	0	0	0	0	0	0	0	0.685	0.265	1.545	1.298	0.01	0	1.897	0
TRINITY_DN3576_c1_g1_i69	Protein WVD2-like 7 {ECO:0000305};	14_4_M_72h	14_4_C_72h	9.19381	-0.147669	5.63955e-06	0.000158215	0	0	0	1.679	0.803	0.527	0.171	0.732	1.314	0	0	0.082	0.193	0	1.791	0	0	0
TRINITY_DN3591_c0_g1_i11	Gibberellin-regulated protein 6;	14_4_M_72h	14_4_C_72h	3.74321	1.48728	1.01838e-13	1.19773e-11	1.796	1.279	2.155	18.432	14.471	16.445	24.041	22.952	21.893	2.024	3.333	1.213	11.764	18.887	15.303	3.843	2.433	0
TRINITY_DN3591_c0_g1_i20	Gibberellin-regulated protein 4;	14_4_M_72h	14_4_C_72h	3.03794	4.22234	1.20948e-54	1.90014e-51	13.949	12.912	14.504	55.501	62.643	57.112	112.651	105.59	113.427	100.924	102.631	82.813	92.849	95.299	87.595	43.416	60.248	62.022
TRINITY_DN3600_c0_g2_i1	Beta-galactosidase 3;	14_4_M_72h	14_4_C_72h	2.13482	5.61964	4.06429e-46	4.36577e-43	8.79	6.803	7.415	13.599	13.477	13.634	33.308	32.16	33.145	29.109	26.788	26.045	29.13	27.743	26.455	28.368	27.404	26.61
TRINITY_DN3615_c1_g1_i2	UDP-glucose 6-dehydrogenase 1;	14_4_M_72h	14_4_C_72h	8.57414	-0.726878	3.05943e-06	9.2777e-05	0	0	0	0.713	0.784	0.966	0.562	0.321	0.953	0	1.48	0.306	1.891	0.731	0.497	0	0	1.7
TRINITY_DN36267_c0_g1_i2		14_4_M_72h	14_4_C_72h	2.02752	3.12261	2.6283e-10	1.99133e-08	1.309	1.884	2.264	2.421	2.16	2.049	7.713	6.982	7.03	12.363	10.735	12.646	8.551	7.837	8.501	7.634	6.255	8.811
TRINITY_DN3637_c0_g1_i9	E3 ubiquitin-protein ligase UPL4;	14_4_M_72h	14_4_C_72h	-2.55859	0.92388	8.27108e-06	0.000222982	0.697	1.061	0.742	0.117	0.765	0	0.09	0.14	0.181	0	0	0	0.244	0	0.021	0.084	0	1.545
TRINITY_DN3642_c0_g1_i36	Magnesium transporter MRS2-5;	14_4_M_72h	14_4_C_72h	-9.29577	-0.0524126	9.12193e-06	0.000244151	0.067	0.605	0.643	0.303	0.631	0.888	0	0	0	5.354	3.525	2.191	0.244	1.256	0	0	0.699	3.545
TRINITY_DN3643_c0_g1_i33	Methyl-CpG-binding domain-containing protein 7 {ECO:0000303|PubMed:12954765};	14_4_M_72h	14_4_C_72h	5.62178	0.195052	5.87383e-05	0.00123824	0	0.179	0	2.704	0.411	2.791	2.447	3.33	3.63	3.615	1.017	0	1.464	1.071	1.646	0	0	0
TRINITY_DN36513_c0_g1_i18	Protein NRT1/ PTR FAMILY 4.5;	14_4_M_72h	14_4_C_72h	2.20743	4.51161	1.40369e-06	4.65695e-05	3.277	1.051	1.809	8.689	7.283	9.467	7.442	11.466	8.705	7.609	3.646	4.575	7.961	3.882	5.736	3.1	0.105	6.759
TRINITY_DN367_c2_g1_i2	Salutaridine reductase {ECO:0000312|EMBL:ABO93462.1};	14_4_M_72h	14_4_C_72h	2.67117	6.41961	8.52287e-102	4.57754e-98	30.278	36.435	32.616	33.008	31.006	33.66	204.952	209.765	202.493	172.706	174.536	175.592	151.17	182.731	183.815	115.609	118.475	118.829
TRINITY_DN3698_c0_g1_i37	Protein DJ-1 homolog D;	14_4_M_72h	14_4_C_72h	-2.64443	4.09282	0.000323717	0.00524743	29.857	5.673	10.519	3.183	3.613	5.748	3.55	1.194	2.437	0	0	0.377	0.844	1.174	1.046	7.393	12.203	11.6
TRINITY_DN3698_c0_g1_i56	Protein DJ-1 homolog D;	14_4_M_72h	14_4_C_72h	-5.76007	-0.112239	4.05567e-05	0.000895174	2.991	1.775	2.412	3.007	2.514	2.372	0.12	0	0	0	4.542	1.192	3.386	0	0	6.702	15.555	2.892
TRINITY_DN3711_c0_g1_i17	Thaumatin-like protein;	14_4_M_72h	14_4_C_72h	3.27353	1.25907	2.73116e-07	1.09833e-05	0.621	2.37	1.295	4.003	4.664	4.821	12.607	14.636	13.198	61.823	48.621	56.513	7.981	7.744	10.395	47.113	22.48	31.337
TRINITY_DN3716_c0_g1_i3	Uncharacterized acetyltransferase At3g50280;	14_4_M_72h	14_4_C_72h	4.52522	3.25243	1.81923e-33	1.01078e-30	0.592	1.18	0.791	3.788	3.833	2.928	17.652	21.477	18.744	9.549	9.839	9.905	5.267	5.818	5.094	22.724	21.063	16.441
TRINITY_DN372_c0_g1_i8		14_4_M_72h	14_4_C_72h	8.78772	-0.527645	3.01643e-06	9.17034e-05	0	0	0	0	0	0	0.512	0.161	0.562	0.116	0	0	0	1.02	0.217	0	0	2.187
TRINITY_DN3720_c0_g1_i15	Laccase-15;	14_4_M_72h	14_4_C_72h	2.3833	3.43185	1.14231e-15	1.71482e-13	2.112	3.193	3.53	4.432	6.165	4.362	15.907	14.716	14.341	8.958	10.836	11.229	12.262	11.204	13.667	19.614	7.174	8.065
TRINITY_DN3728_c0_g1_i3	AT-rich interactive domain-containing protein 2;	14_4_M_72h	14_4_C_72h	8.88452	-0.435343	9.60109e-08	4.33331e-06	0	0	0	0	0.975	0.693	1.585	0.953	1.083	0	1.098	1.528	1.708	0	0.756	0	0	3.089
TRINITY_DN374_c1_g1_i9	Very-long-chain aldehyde decarbonylase CER3 {ECO:0000305};	14_4_M_72h	14_4_C_72h	5.53384	0.104132	6.23686e-10	4.38194e-08	0.048	0.02	0.049	0.166	0.124	0.068	1.916	1.745	1.916	0.801	0.866	1.233	0.834	0.999	0.611	7.718	8.247	8.158
TRINITY_DN3755_c0_g5_i1	RecBCD enzyme subunit RecB {ECO:0000255|HAMAP-Rule:MF_01485};	14_4_M_72h	14_4_C_72h	-10.3209	0.937008	1.52575e-05	0.000381737	0.354	0.109	0.01	0	0	0.098	0	0	0	0.379	0	0	0	0.124	0	0.346	0	0
TRINITY_DN3760_c0_g1_i4	Pentatricopeptide repeat-containing protein At2g29760, chloroplastic;	14_4_M_72h	14_4_C_72h	10.457	1.07282	1.02312e-10	8.26013e-09	0	0	0	0	0	0	0.522	0.291	1.414	0	0.544	0	0	0	0	0	0	0
TRINITY_DN3790_c1_g1_i15	SMR domain-containing protein At5g58720 {ECO:0000305};	14_4_M_72h	14_4_C_72h	8.62222	-0.684625	0.000137049	0.00255498	0	0	0	0.215	0.908	0.625	0.06	0.441	0.712	0	0.07	0.163	0	0	0.435	0	0.01	0.124
TRINITY_DN3800_c0_g1_i16	UDP-glycosyltransferase 83A1;	14_4_M_72h	14_4_C_72h	4.12275	2.44235	6.39996e-15	8.78868e-13	0.841	0.803	0.287	0.068	0.803	1.874	11.173	10.272	11.744	7.662	8.349	8.916	11.713	10.216	12.994	17.153	11.81	15.798
TRINITY_DN38049_c0_g1_i2	Expansin-A7;	14_4_M_72h	14_4_C_72h	4.0139	0.0625963	1.96764e-06	6.29045e-05	0.229	0.079	0.218	3.524	3.861	5.309	2.949	3.26	2.226	0	0.06	0	1.108	0.855	1.284	1.372	0.297	0.674
TRINITY_DN3810_c1_g1_i5	Phosphoethanolamine N-methyltransferase 1;	14_4_M_72h	14_4_C_72h	9.56319	0.208477	2.37838e-11	2.0865e-09	0	0	0	2.441	0	0	3.741	3.32	2.086	1.001	0	0	2.674	4.953	6.109	0	0	0
TRINITY_DN3810_c1_g1_i7	Phosphoethanolamine N-methyltransferase 1;	14_4_M_72h	14_4_C_72h	2.31768	6.02555	1.14312e-69	2.76281e-66	13.93	14.033	16.57	27.14	29.228	27.805	72.914	74.904	68.778	75.619	95.904	90.68	89.118	96.35	92.534	16.095	25.862	9.506
TRINITY_DN3810_c1_g1_i9	Phosphoethanolamine N-methyltransferase 1;	14_4_M_72h	14_4_C_72h	2.37638	4.55872	5.56722e-36	3.58811e-33	3.917	5.107	4.241	7.537	9.701	10.765	21.924	23.533	21.843	28.909	31.632	31.762	24.046	22.203	22.334	5.76	11.628	3.234
TRINITY_DN3820_c0_g1_i1	Probable pectate lyase 12;	14_4_M_72h	14_4_C_72h	4.88808	2.28047	1.05567e-09	7.0972e-08	0.038	0.01	0.099	0	1.835	0	1.805	1.455	1.093	0	0.916	0	0.661	0.01	0.756	0	0	0
TRINITY_DN3820_c0_g1_i69	Zinc finger CCCH domain-containing protein 43;	14_4_M_72h	14_4_C_72h	9.59489	0.238364	1.30594e-10	1.03148e-08	0	0	0	8.796	5.352	6.334	1.424	3.26	1.956	0	2.971	7.265	3.243	2.194	4.639	2.419	3.726	6.717
TRINITY_DN3820_c0_g1_i8	Probable pectate lyase 12;	14_4_M_72h	14_4_C_72h	3.89837	1.83072	1.396e-05	0.000353854	0.038	0.119	0.049	0	0	1.474	0.471	0.542	2.056	0	0	0	0.173	0.741	0	0	0.086	0
TRINITY_DN386_c1_g2_i3	Transcription factor bHLH14;	14_4_M_72h	14_4_C_72h	2.09738	0.865523	0.000523986	0.0078431	0.497	1.339	1.028	4.823	7.331	5.719	3.962	3.33	4.754	5.301	5.499	7.011	3.691	3.223	3.013	4.293	6.82	3.359
TRINITY_DN3864_c2_g1_i11	Lysophospholipid acyltransferase LPEAT1;	14_4_M_72h	14_4_C_72h	-10.8684	1.47517	1.18499e-20	2.89292e-18	3.201	1.607	2.136	0.039	0.679	2.352	0	0	0	0	0	2.191	2.023	2.616	0	0	0	5.194
TRINITY_DN3864_c2_g1_i12	Lysophospholipid acyltransferase LPEAT1;	14_4_M_72h	14_4_C_72h	-10.8783	1.48491	3.51132e-18	6.92776e-16	2.58	1.061	1.453	1.289	0.277	0.8	0	0	0	0	0	0.031	0.427	0.041	0	0	0	0.674
TRINITY_DN38783_c0_g1_i1		14_4_M_72h	14_4_C_72h	2.34381	2.0411	5.49546e-06	0.000154982	0.726	1.944	1.809	6.365	6.06	6.012	8.064	7.594	6.589	11.414	7.835	8.621	5.48	5.757	6.14	9.854	6.762	12.46
TRINITY_DN3895_c4_g1_i1	Glucuronoxylan 4-O-methyltransferase 1;	14_4_M_72h	14_4_C_72h	2.15675	1.81364	5.35464e-08	2.5252e-06	2.035	2.122	1.809	3.7	3.756	2.947	7.973	8.406	9.668	4.121	3.706	3.546	9.598	8.465	9.464	20.451	14.655	22.122
TRINITY_DN3901_c0_g1_i12		14_4_M_72h	14_4_C_72h	-2.02355	0.914426	0.000304869	0.0050142	19.204	10.79	17.855	9.802	8.258	11.907	3.079	4.594	3.871	7.915	3.535	1.692	6.67	3.481	4.649	0.073	8.515	8.345
TRINITY_DN3901_c0_g1_i19		14_4_M_72h	14_4_C_72h	-2.30291	3.89516	1.0638e-11	9.75749e-10	11.236	15.203	17.499	10.876	10.323	7.886	2.016	3.782	2.888	6.608	3.192	7.245	6.192	4.984	3.769	0	8.17	9.651
TRINITY_DN3913_c0_g2_i5	DnaJ homolog subfamily B member 1;	14_4_M_72h	14_4_C_72h	6.05614	-0.548825	1.12214e-05	0.000293199	0	0	0.03	1.045	0.717	0.625	0.582	0.833	0.913	0	0.02	0.438	0.61	0.062	0	0	0	0.083
TRINITY_DN3921_c1_g1_i7	NADPH:quinone oxidoreductase;	14_4_M_72h	14_4_C_72h	2.31558	5.11107	3.97884e-43	3.77116e-40	22.625	26.815	30.896	23.723	20.416	21.237	127.284	132.895	129.754	112.433	103.396	105.047	95.828	107.801	109.09	143.37	154.892	131.756
TRINITY_DN393_c1_g1_i3	Wall-associated receptor kinase-like 9;	14_4_M_72h	14_4_C_72h	-7.73265	0.231617	3.35525e-10	2.50674e-08	3.698	1.854	3.104	1.972	2.361	1.347	0	0	0.02	0	1.45	0	0.62	0	0	0	0	4.406
TRINITY_DN3948_c0_g1_i28	Protein GET1 {ECO:0000303|PubMed:28096354};	14_4_M_72h	14_4_C_72h	8.68766	-0.618409	3.13376e-07	1.23859e-05	0	0	0.02	3.105	1.032	0.468	1.555	2.036	1.183	0.812	0.191	0	1.118	0	0.352	0	0	0
TRINITY_DN395_c1_g2_i5		14_4_M_72h	14_4_C_72h	3.02372	4.20381	2.81062e-46	3.08772e-43	10.242	13.269	11.597	55.559	56.392	54.214	85.29	99.049	93.68	19.645	19.698	27.207	46.831	50.842	49.472	261.031	120.256	174.445
TRINITY_DN39608_c0_g1_i1	Probably inactive leucine-rich repeat receptor-like protein kinase IMK2;	14_4_M_72h	14_4_C_72h	2.22523	2.63992	1.04283e-10	8.38742e-09	0.841	0.942	1.325	2.011	1.759	1.63	5.005	4.544	4.613	5.09	4.935	4.901	6.06	4.377	5.612	3.937	2.203	3.11
TRINITY_DN3990_c2_g1_i1	GATA transcription factor 9;	14_4_M_72h	14_4_C_72h	2.12476	2.25647	9.24795e-08	4.18565e-06	1.376	2.4	2.126	4.286	4.33	5.485	7.562	9.159	8.545	8.315	5.489	5.38	7.097	6.097	6.73	7.802	4.78	5.256
TRINITY_DN3993_c0_g1_i24	Probable beta-D-xylosidase 6;	14_4_M_72h	14_4_C_72h	3.14919	0.382473	0.000181297	0.00323259	0.172	0.06	0.138	0.185	0	0.303	1.605	1.103	0.501	0.158	0.685	0.571	0.092	1.102	0	0.021	0.22	0
TRINITY_DN4_c0_g1_i23	Putative acyl-activating enzyme 19;	14_4_M_72h	14_4_C_72h	5.71019	1.20668	0.000597118	0.00875181	0	0.079	0	1.025	1.395	0	1.805	1.214	0.933	0.032	0	0.948	0.803	0	0.683	1.613	0.019	1.617
TRINITY_DN4_c0_g1_i63	Putative acyl-activating enzyme 19;	14_4_M_72h	14_4_C_72h	-9.58474	0.224079	1.14853e-09	7.68945e-08	0.602	0.357	1.088	0	0	1.493	0	0	0	1.286	1.269	0.112	1.047	1.988	0	0.974	0	0
TRINITY_DN40016_c0_g1_i10	Peroxidase N1;	14_4_M_72h	14_4_C_72h	6.87687	0.227799	3.62697e-10	2.67665e-08	0	0	0.059	1.484	1.959	0.712	3.009	3.11	2.788	0.327	1.712	0.336	0.722	0.638	0.58	1.215	1.274	0
TRINITY_DN4039_c1_g1_i12	Protein FAR1-RELATED SEQUENCE 5;	14_4_M_72h	14_4_C_72h	-2.25702	2.33603	2.88161e-06	8.84952e-05	2.761	1.884	2.402	0.332	0.335	0.732	0.662	0.261	0.511	0	0.211	0	0.132	0.947	0.839	0	0.057	1.731
TRINITY_DN406_c2_g1_i3	BES1/BZR1 homolog protein 3;	14_4_M_72h	14_4_C_72h	9.88094	0.513819	2.38939e-15	3.43744e-13	0	0	0	1.103	1.281	1.259	1.224	1.404	1.444	0.379	0	0	0.407	0.278	0.621	1.236	0	2.426
TRINITY_DN4063_c0_g1_i60	K(+) efflux antiporter 3, chloroplastic {ECO:0000303|PubMed:11500563};	14_4_M_72h	14_4_C_72h	-9.62013	0.257296	1.23064e-05	0.00031743	1.911	0.099	1.127	0.293	2.036	0.371	0	0	0	0.095	0.101	0	0.275	0.134	0.611	0	0.862	0
TRINITY_DN40785_c0_g1_i1	ABC transporter B family member 9;	14_4_M_72h	14_4_C_72h	3.04843	0.0667419	0.00016892	0.00305128	0.153	0.05	0.059	0.342	0.249	0.244	0.612	0.702	0.742	0.464	0.252	0.255	0.559	0.371	0.549	0.785	0.747	1.006
TRINITY_DN408_c0_g1_i20	ABC transporter C family member 8;	14_4_M_72h	14_4_C_72h	10.7194	1.33116	4.72248e-07	1.77232e-05	0	0	0	0.039	0.306	0.049	0.15	3.26	1.274	0	0.03	0	0.01	0.463	1.967	0.796	0.785	0
TRINITY_DN4080_c0_g1_i14		14_4_M_72h	14_4_C_72h	8.63879	-0.6656	3.56978e-07	1.38822e-05	0	0	0	0	0.487	0.956	0.792	0.582	0.983	0.506	0.846	0.153	0.183	0.268	0	0	0	0
TRINITY_DN40949_c0_g1_i7	F-box protein At5g07610;	14_4_M_72h	14_4_C_72h	-9.1756	-0.166829	7.89966e-07	2.79746e-05	1.233	0.664	3.006	0	5.056	4.265	0	0.01	0	3.436	3.948	0	4.891	0	6.306	4.042	0	4.717
TRINITY_DN40994_c0_g1_i4		14_4_M_72h	14_4_C_72h	2.32525	1.63564	4.1714e-06	0.000121176	0.85	1.845	1.799	2.236	2.523	3.406	7.131	6.651	8.184	8.611	10.705	9.507	9.822	10.329	8.739	8.524	7.136	6.158
TRINITY_DN41035_c0_g1_i1	Probable pectate lyase 5;	14_4_M_72h	14_4_C_72h	3.01496	1.53053	3.99399e-06	0.000116653	0.908	0.238	0.9	1.962	1.281	1.015	5.747	4.494	6.027	3.162	3.384	4.137	3.406	2.132	3.282	5.445	3.4	11.6
TRINITY_DN4148_c0_g2_i2	Chorismate mutase 1, chloroplastic {ECO:0000303|PubMed:19811620};	14_4_M_72h	14_4_C_72h	3.05293	-0.0977696	0.000307032	0.00503778	0.44	0.149	0.178	1.65	0.124	0.878	1.946	2.317	1.905	0.527	0.937	0.917	1.891	2.956	2.402	0.733	0.996	0
TRINITY_DN4186_c0_g2_i1	Phenylalanine N-monooxygenase CYP79D16 {ECO:0000303|PubMed:25015725};	14_4_M_72h	14_4_C_72h	2.9872	6.05389	1.38877e-130	3.35652e-126	11.771	10.73	11.963	85.287	79.714	83.853	91.799	89.921	85.095	55.236	51.492	44.295	95.503	77.277	77.831	106.959	89.95	102.399
TRINITY_DN4188_c0_g1_i22	Putative hydrolase C777.06c;	14_4_M_72h	14_4_C_72h	2.48327	2.55426	3.17475e-07	1.24994e-05	0.611	1.299	0.9	1.757	3.288	1.649	4.624	7.072	3.671	6.977	5.539	4.29	1.983	4.82	3.986	3.372	0.488	0
TRINITY_DN419_c0_g1_i5	DNA (cytosine-5)-methyltransferase CMT3;	14_4_M_72h	14_4_C_72h	2.04611	4.49982	2.60845e-35	1.61651e-32	5.178	5.137	5.062	6.941	7.933	7.027	19.357	20.986	21.692	28.582	28.681	28.369	22.328	20.092	21.05	16.085	14.875	10.263
TRINITY_DN419_c0_g3_i6	Cyclin-A2-1;	14_4_M_72h	14_4_C_72h	2.38618	1.22588	3.92381e-06	0.000114812	0.831	0.446	0.554	0.146	0.965	0.468	2.929	2.749	3.61	5.828	5.116	5.788	3.101	2.966	3.199	2.618	2.778	2.312
TRINITY_DN4200_c0_g1_i1	Heavy metal-associated isoprenylated plant protein 24 {ECO:0000303|PubMed:21072340, ECO:0000303|PubMed:23368984};	14_4_M_72h	14_4_C_72h	3.28376	0.317984	3.26476e-06	9.80809e-05	0.268	0.317	0.129	4.159	4.884	4.714	2.367	2.458	1.936	4.922	6.395	7.225	1.728	1.802	1.915	21.069	23.228	14.845
TRINITY_DN4201_c0_g1_i211	Probable LRR receptor-like serine/threonine-protein kinase At5g48740;	14_4_M_72h	14_4_C_72h	3.51004	2.494	7.98701e-12	7.43884e-10	0.525	0.198	0.277	0.42	0.373	0.644	3.209	4.494	3.33	1.096	0.665	0.52	2.125	2.214	1.947	2.293	3.266	4.603
TRINITY_DN4208_c0_g1_i9	Zinc finger A20 and AN1 domain-containing stress-associated protein 9;	14_4_M_72h	14_4_C_72h	6.27382	1.05782	3.45716e-14	4.40929e-12	0.086	0.03	0.01	0.137	5.974	6.48	3.711	4.795	2.788	0	4.33	2.262	0.458	5.005	0.3	2.241	0	0
TRINITY_DN4239_c2_g1_i1	Transcription factor MYB123 {ECO:0000305};	14_4_M_72h	14_4_C_72h	3.3196	0.786547	1.23272e-07	5.44177e-06	0.659	0.397	0.277	1.474	1.185	1.708	4.202	4.935	3.881	4.205	5.398	3.862	3.376	3.584	4.96	2.796	5.144	2.664
TRINITY_DN4242_c1_g1_i10	Protein trichome birefringence-like 34;	14_4_M_72h	14_4_C_72h	2.21631	0.7672	7.73809e-05	0.00157161	0.44	0.803	0.554	1.777	1.118	0.342	3.229	2.448	2.507	0.4	0.342	0.958	1.718	3.45	1.853	0.555	4.224	0.819
TRINITY_DN4248_c0_g2_i1	AP2-like ethylene-responsive transcription factor PLT2 {ECO:0000303|PubMed:15454085};	14_4_M_72h	14_4_C_72h	2.23165	0.49879	0.000172199	0.00309779	0.917	0.635	1.078	1.572	1.243	1.386	3.751	3.431	4.924	5.775	3.706	2.955	3.65	3.285	2.485	4.136	3.343	3.203
TRINITY_DN427_c0_g1_i10	Mitochondrial-processing peptidase subunit alpha;	14_4_M_72h	14_4_C_72h	2.4374	3.98038	1.86157e-08	9.58302e-07	3.583	1.299	3.045	9.685	5.18	1.249	11.213	14.244	16.417	14.997	11.934	18.291	21.291	18.444	14.371	3.728	0.967	0
TRINITY_DN4270_c0_g4_i2	Potassium transporter 2;	14_4_M_72h	14_4_C_72h	2.17474	1.90072	2.93218e-08	1.45819e-06	0.917	0.754	0.712	2.46	2.523	2.372	3.37	3.32	3.871	2.35	2.387	3.128	2.267	3.11	2.93	2.775	3.419	2.301
TRINITY_DN4282_c2_g1_i2	Protein PLANT CADMIUM RESISTANCE 4;	14_4_M_72h	14_4_C_72h	3.765	-0.602207	5.69275e-05	0.00120375	0.086	0.208	0.119	0.488	0.526	0.566	1.886	1.725	1.976	0.148	0.191	1.233	2.491	1.267	2.226	0.922	0.326	0
TRINITY_DN4283_c0_g2_i7	Cytochrome P450 87A3;	14_4_M_72h	14_4_C_72h	2.60774	0.40685	1.01889e-05	0.000269278	0.325	0.337	0.257	0.439	0.507	0.439	1.635	1.816	2.046	1.528	1.239	1.559	1.434	1.473	1.356	1.456	0.977	1.12
TRINITY_DN4317_c0_g1_i59	Tetratricopeptide repeat protein 27 homolog;	14_4_M_72h	14_4_C_72h	-8.64101	-0.671659	9.66137e-06	0.000257152	0.793	0.169	0.504	0.068	0.172	0.166	0	0	0	0	0.161	0.52	0	0.124	0	0	0.508	0
TRINITY_DN4337_c0_g1_i1	Putative B3 domain-containing protein At5g58280;	14_4_M_72h	14_4_C_72h	4.24078	-0.453537	0.000547608	0.00813969	0.038	0.06	0	0.264	0.124	0.195	0.792	0.732	0.572	0.738	0.312	0.56	0.681	0.752	0.528	0.565	0	0.954
TRINITY_DN43520_c0_g1_i1	Chitinase-like protein 2;	14_4_M_72h	14_4_C_72h	2.82867	3.20804	6.65725e-19	1.41761e-16	6.803	12.119	9.887	39.939	33.071	34.266	63.226	70.3	65.198	22.586	22.065	18.189	49.17	64.199	66.266	91.22	53.754	82.879
TRINITY_DN43978_c0_g1_i1		14_4_M_72h	14_4_C_72h	3.04587	4.26249	4.19288e-35	2.56551e-32	6.726	10.74	9.867	91.3	91.805	85.308	70.186	76.379	73.462	54.393	51.623	47.556	53.328	75.774	79.892	18.389	15.163	16.431
TRINITY_DN4408_c0_g1_i10	BAHD acyltransferase At5g47980;	14_4_M_72h	14_4_C_72h	3.33039	1.24078	1.24755e-09	8.29495e-08	0.678	0.407	0.376	4.061	2.81	3.045	4.754	4.023	5.656	2.066	1.38	2.119	4.525	3.604	4.566	0.209	1.063	2.042
TRINITY_DN4408_c0_g1_i13	BAHD acyltransferase At5g47980;	14_4_M_72h	14_4_C_72h	2.50504	1.54631	2.56631e-07	1.03895e-05	0.487	0.952	0.712	2.255	1.816	1.425	3.661	4.193	4.072	4.279	2.9	4.035	4.108	3.635	3.375	0.283	1.475	2.301
TRINITY_DN4408_c0_g1_i3	BAHD acyltransferase At5g47980;	14_4_M_72h	14_4_C_72h	3.11914	0.21696	3.86371e-06	0.000113236	0.306	0.268	0.237	1.308	1.023	1.747	2.798	2.247	1.775	0.485	0.614	0.55	1.698	2.338	1.874	3.592	0.067	3.068
TRINITY_DN44122_c1_g2_i1	Histone H3.2;	14_4_M_72h	14_4_C_72h	2.2242	3.87859	1.25627e-16	2.09399e-14	18.449	27.48	16.758	40.164	35.929	39.028	101.157	92.469	90.942	180.853	152.169	178.73	76.307	115.288	118.999	105.106	57.777	98.387
TRINITY_DN4432_c0_g1_i1	Protein NRT1/ PTR FAMILY 6.1;	14_4_M_72h	14_4_C_72h	-4.03109	1.1777	4.53759e-07	1.71297e-05	1.519	1.339	3.203	4.93	6.251	4.909	0.07	0.221	0.07	0	0.765	0.296	0.203	0.247	0.487	0	0.01	0.041
TRINITY_DN445_c0_g1_i25	Serine/threonine-protein kinase BSK5 {ECO:0000305};	14_4_M_72h	14_4_C_72h	-2.76129	0.666591	2.27508e-05	0.000540673	2.532	1.706	1.434	0.459	0.067	0	0.16	0.361	0.301	0.348	0.463	1.345	1.474	0.577	0.445	0	0.23	0.498
TRINITY_DN4460_c0_g1_i88	Eukaryotic peptide chain release factor subunit 1-3;	14_4_M_72h	14_4_C_72h	9.85349	0.484176	1.88542e-05	0.000458669	0	0	0	0.381	0	1.366	0.04	0.492	1.234	3.204	3.515	1.722	4.738	2.369	1.098	0	0	0
TRINITY_DN4464_c0_g1_i9	Non-specific lipid-transfer protein 1;	14_4_M_72h	14_4_C_72h	2.72131	2.01869	2.42832e-11	2.12646e-09	4.041	5.167	5.22	7.576	4.731	8.169	36.407	30.495	25.513	379.033	343.029	335.033	33.248	29.309	29.478	81.366	97.814	105.519
TRINITY_DN4493_c0_g1_i5	Flavin-containing monooxygenase FMO GS-OX-like 9;	14_4_M_72h	14_4_C_72h	2.08624	1.32485	2.96066e-05	0.00067858	0.764	0.694	1.226	1.904	2.217	1.825	3.209	4.514	3.43	4.342	4.431	2.975	3.721	4.243	3.997	2.66	7.404	3.618
TRINITY_DN4498_c0_g1_i10	Interactor of constitutive active ROPs 1;	14_4_M_72h	14_4_C_72h	2.16899	3.2919	2.46741e-06	7.66513e-05	1.548	4.254	4.37	8.152	6.299	8.559	14.874	14.114	15.645	19.16	19.638	15.163	14.692	13.532	13.005	16.671	9.463	14.088
TRINITY_DN450_c0_g1_i1		14_4_M_72h	14_4_C_72h	2.17232	2.93545	1.97084e-13	2.23631e-11	1.758	1.418	1.364	2.001	2.418	1.913	7.251	6.601	6.188	8.157	8.308	8.641	7.87	6.292	7.196	6.294	4.291	6.147
TRINITY_DN4554_c0_g1_i1	Autophagy-related protein 2 {ECO:0000303|PubMed:21645148};	14_4_M_72h	14_4_C_72h	-10.8145	1.42179	1.46899e-09	9.64783e-08	1.863	1.765	0.227	0.927	1.214	0	0	0	0	0.717	0.272	0.479	1.322	0.917	0	0.209	1.475	1.793
TRINITY_DN456_c0_g1_i17	Tetraketide alpha-pyrone reductase 1;	14_4_M_72h	14_4_C_72h	10.1325	0.757431	1.67165e-15	2.44122e-13	0	0	0	1.132	2.342	1.679	0.953	0.873	1.534	0	0.433	1.447	0.702	0.185	1.491	0.848	0	0
TRINITY_DN4579_c0_g1_i4	Phenylcoumaran benzylic ether reductase Betv6 {ECO:0000305};	14_4_M_72h	14_4_C_72h	2.33679	5.91912	4.20796e-60	7.82324e-57	14.456	16.016	18.033	39.197	49.061	37.633	81.76	73.75	83.821	58.187	37.262	40.749	61.503	82.262	91.457	72.203	57.882	34.852
TRINITY_DN4603_c1_g1_i7	Ubiquitin-conjugating enzyme E2 19;	14_4_M_72h	14_4_C_72h	2.4814	3.62352	3.89615e-25	1.29884e-22	5.704	7.507	6.94	9.07	10.944	11.419	38.222	34.628	36.956	46.467	49.689	54.353	37.782	43.705	37.916	21.949	22.145	17.25
TRINITY_DN4616_c2_g1_i1	Zinc transporter 1;	14_4_M_72h	14_4_C_72h	2.23711	2.14824	3.19382e-08	1.57053e-06	1.548	2.36	2.689	2.724	3.46	3.24	9.247	10.904	10.31	4.079	3.807	3.302	8.531	10.669	12.207	4.22	5.297	3.877
TRINITY_DN4622_c0_g1_i17	Zinc finger CCCH-type with G patch domain-containing protein;	14_4_M_72h	14_4_C_72h	11.2128	1.81693	1.957e-13	2.22582e-11	0	0	0	3.427	1.481	2.01	7.001	1.515	2.537	2.835	2.175	0	0	7.775	2.092	0	0	0
TRINITY_DN4628_c0_g1_i15	Putative UDP-glucuronate:xylan alpha-glucuronosyltransferase 3;	14_4_M_72h	14_4_C_72h	-9.17785	-0.167522	8.13894e-06	0.000219665	1.557	0.714	0.188	0	0	0	0	0	0	0	0.433	0	0.325	0	0.373	0	0.374	0
TRINITY_DN4657_c1_g1_i27	Caffeoylshikimate esterase;	14_4_M_72h	14_4_C_72h	9.62226	0.265417	2.11206e-09	1.34509e-07	0	0	0	0	0.057	0.029	0.562	1.264	0.401	2.255	3.565	0	2.237	1.195	1.532	0	0.211	4.136
TRINITY_DN4664_c0_g1_i32		14_4_M_72h	14_4_C_72h	-2.89155	1.78339	0.000121563	0.00230338	3.573	1.616	5.368	3.319	1.654	3.357	0.221	0.381	0.782	2.698	0.765	5.757	3.62	0.134	0.041	4.629	0.383	0.819
TRINITY_DN471_c1_g1_i56	Probable glutathione S-transferase;	14_4_M_72h	14_4_C_72h	5.03423	3.6444	9.48552e-09	5.19265e-07	0.124	1.359	0.633	0.498	0.507	0	28.925	15.378	22.956	2.118	2.85	0	0	2.379	10.53	28.159	41.752	54.682
TRINITY_DN4710_c0_g1_i21	Lysosomal Pro-X carboxypeptidase;	14_4_M_72h	14_4_C_72h	4.50488	0.0415646	7.35954e-05	0.00150485	0.067	0	0.168	1.25	0.717	0.371	2.337	1.806	1.484	0.116	0.312	0.092	0.946	0.577	0.766	0.482	0	0
TRINITY_DN47270_c1_g1_i1	Probable mannitol dehydrogenase;	14_4_M_72h	14_4_C_72h	2.27503	3.27722	1.28423e-17	2.3968e-15	3.669	4.899	4.874	8.991	6.767	6.763	21.573	20.895	21.011	20.372	18.52	19.096	13.482	13.758	15.883	19.834	21.312	9.796
TRINITY_DN4738_c0_g2_i13	Probable ribosome biogenesis protein RLP24;	14_4_M_72h	14_4_C_72h	-9.61794	0.255765	1.07395e-11	9.83192e-10	1.634	2.668	2.897	0	0.01	0	0	0	0	0	0	3.587	1.525	0	0	0	2.806	1.555
TRINITY_DN4738_c0_g2_i3	Probable ribosome biogenesis protein RLP24;	14_4_M_72h	14_4_C_72h	-8.92442	-0.406628	2.70048e-07	1.08871e-05	2.417	1.507	1.008	0	0	0	0	0	0	0	0	0.306	0.224	0	0	0	0.785	0
TRINITY_DN4738_c0_g2_i6	Probable ribosome biogenesis protein RLP24;	14_4_M_72h	14_4_C_72h	9.73677	0.374449	1.80285e-13	2.06508e-11	0	0	0	2.353	2.533	1.903	2.477	2.237	3.199	2.803	3.394	0.815	0.254	1.802	2.433	2.367	0	0
TRINITY_DN4749_c0_g1_i1		14_4_M_72h	14_4_C_72h	2.50285	1.66445	4.34029e-05	0.000948039	0.564	0.962	2.007	4.696	4.081	5.309	6.77	7.213	5.496	12.268	7.019	9.68	5.999	4.315	6.005	2.199	4.31	5.847
TRINITY_DN4749_c0_g1_i6		14_4_M_72h	14_4_C_72h	2.21992	2.53757	1.18769e-07	5.25255e-06	3.497	1.597	2.699	5.975	5.983	4.685	11.143	11.496	12.837	17.295	20.111	18.077	10.167	8.115	9.505	8.702	5.824	0
TRINITY_DN47635_c0_g1_i1		14_4_M_72h	14_4_C_72h	2.16631	1.36941	2.88429e-05	0.000663908	0.678	1.577	1.157	2.841	2.59	2.528	4.894	5.276	4.844	2.108	2.498	2.894	2.847	2.966	4.369	1.204	2.404	1.223
TRINITY_DN4823_c0_g1_i105	Uncharacterized protein At4g26485;	14_4_M_72h	14_4_C_72h	-9.38803	0.0328665	4.06278e-05	0.000895967	1.911	0.664	0.099	0	0.707	0	0	0	0	0	0	0	0	0	0	0	0	0
TRINITY_DN4824_c0_g3_i2		14_4_M_72h	14_4_C_72h	2.10158	2.2412	5.55925e-09	3.21824e-07	2.991	3.312	2.383	4.959	4.855	4.343	11.855	11.616	12.997	16.715	19.487	21.888	14.926	14.562	14.723	11.09	4.176	7.671
TRINITY_DN4836_c0_g1_i4	GDSL esterase/lipase At1g74460;	14_4_M_72h	14_4_C_72h	2.5033	0.373129	7.3188e-05	0.00149778	0.277	0.307	0.395	1.025	1.166	2.352	1.986	2.107	1.284	4.184	4.894	6.471	0.956	1.751	1.791	3.037	5.766	0.114
TRINITY_DN486_c0_g1_i2		14_4_M_72h	14_4_C_72h	2.7151	4.64352	3.87904e-49	4.80782e-46	9.621	11.097	8.809	28.361	24.478	29.581	66.144	63.659	59.371	23.06	22.105	20.308	56.867	65.96	57.175	77.638	78.351	57.367
TRINITY_DN486_c0_g1_i7		14_4_M_72h	14_4_C_72h	3.82899	0.151671	4.55876e-07	1.71877e-05	0.096	0.109	0.168	0.517	0.65	0.478	1.454	1.906	2.046	0.126	0.665	0.061	0.976	1.256	0.652	1.236	0.977	0
TRINITY_DN4863_c1_g1_i3	Omega-3 fatty acid desaturase, chloroplastic;	14_4_M_72h	14_4_C_72h	2.39689	4.15309	4.38907e-34	2.46696e-31	5.102	5.236	4.34	9.275	11.02	10.55	25.314	24.727	25.443	38.985	34.996	46.822	20.914	28.124	24.984	21.582	24.367	17.053
TRINITY_DN488_c1_g1_i4		14_4_M_72h	14_4_C_72h	2.59101	0.262517	0.000125533	0.00236847	0.602	1.031	0.514	5.916	5.601	4.968	4.483	4.765	3.46	7.388	2.095	2.099	3.345	2.894	4.059	19.509	13.046	5.245
TRINITY_DN4880_c0_g1_i20	Transcription factor ILR3;	14_4_M_72h	14_4_C_72h	-2.13437	2.29117	4.73888e-07	1.77572e-05	2.016	2.321	2.432	1.386	1.759	1.415	0.682	0.331	0.491	0.843	1.4	1.702	0.559	1.184	1.17	0	0.728	0
TRINITY_DN4880_c0_g1_i7	Probable galacturonosyltransferase 12;	14_4_M_72h	14_4_C_72h	3.0331	3.26161	2.37015e-07	9.70097e-06	0.162	0.714	0.425	1.591	4.206	1.357	3.641	3.832	2.989	1.992	0.886	0.887	3.233	2.605	3.054	3.812	4.454	9.786
TRINITY_DN4931_c0_g1_i5	Probable WRKY transcription factor 19;	14_4_M_72h	14_4_C_72h	-2.46008	1.32242	2.56256e-05	0.00060014	1.204	1.309	0.732	0.888	0.162	0.146	0.211	0.251	0.11	0	0.906	0.54	0.468	0	0.124	0.461	0.805	1.503
TRINITY_DN49331_c0_g1_i3	CEN-like protein 2;	14_4_M_72h	14_4_C_72h	3.50956	3.75341	1.14013e-41	1.02058e-38	3.975	3.719	2.857	17.963	16.554	17.001	38.202	37.738	41.489	118.398	135.663	128.841	36.339	35.045	31.362	178.817	150.859	176.995
TRINITY_DN4936_c0_g1_i73	AP-5 complex subunit zeta-1;	14_4_M_72h	14_4_C_72h	3.12444	0.38399	0.000223788	0.0038703	0.086	0.278	0.386	5.789	0.363	0.654	1.434	1.655	3.38	0	0.151	0.397	0.071	0.01	1.76	0	4.214	0
TRINITY_DN4938_c2_g1_i34	Protein CHLORORESPIRATORY REDUCTION 7, chloroplastic {ECO:0000305};	14_4_M_72h	14_4_C_72h	4.17023	0.81436	6.78233e-08	3.14027e-06	0.076	0.327	0.267	1.025	0.994	0.634	3.581	4.885	3.229	5.206	5.73	5.299	2.023	5.046	5.198	0.545	0.383	2.249
TRINITY_DN4947_c0_g1_i74	3beta-hydroxysteroid-dehydrogenase/decarboxylase isoform 2 {ECO:0000303|PubMed:16835224};	14_4_M_72h	14_4_C_72h	11.4608	2.0615	4.53775e-27	1.79792e-24	0	0	0	5.76	5.926	8.627	2.598	4.775	2.858	8.547	0	7.011	6.609	0.814	0	1.445	0	4.302
TRINITY_DN4953_c1_g3_i1	Ethylene-responsive transcription factor ERF098;	14_4_M_72h	14_4_C_72h	2.7792	0.344254	0.000290186	0.00481697	0.42	1.567	0.672	1.337	0.841	1.532	4.975	5.597	7.281	12.647	12.226	10.506	5.653	5.376	6.264	3.215	2.96	1.358
TRINITY_DN4957_c1_g1_i11	B3 domain-containing protein At5g42700;	14_4_M_72h	14_4_C_72h	2.59439	0.366753	0.000314864	0.00513319	0.229	0.079	0.148	0.137	0.392	0.449	0.632	1.053	1.083	0.295	1.118	0.153	0.641	0.474	0.456	0.482	1.197	0
TRINITY_DN4977_c0_g1_i2		14_4_M_72h	14_4_C_72h	-2.98346	1.33922	0.000309219	0.00506851	3.659	1.15	5.052	0.459	0.554	0.195	0.632	0.391	0.181	0.59	0.715	0	0.976	1.05	0.331	0	12.883	10.138
TRINITY_DN4978_c0_g1_i34	Calmodulin-binding protein 60 B {ECO:0000303|PubMed:11782485};	14_4_M_72h	14_4_C_72h	-2.34969	1.25091	0.000253188	0.00428073	3.01	3.283	5.181	1.406	0.832	0.293	0.702	0.351	1.143	2.719	2.054	5.105	2.786	0	1.698	2.021	11.456	0
TRINITY_DN4995_c0_g1_i21	Probable mannitol dehydrogenase;	14_4_M_72h	14_4_C_72h	2.13601	0.917741	0.00037703	0.00596754	0.611	0.655	0.237	0.098	0.478	0.273	2.237	2.076	2.136	3.12	2.085	1.722	0.956	0.741	0.787	2.712	2.845	5.546
TRINITY_DN50_c0_g1_i17	Protein DETOXIFICATION 21 {ECO:0000303|PubMed:11739388};	14_4_M_72h	14_4_C_72h	4.06161	1.27946	3.28197e-13	3.56503e-11	0.201	0.169	0.336	1.142	1.386	1.083	3.56	4.063	4.092	2.139	1.188	2.16	2.481	2.513	2.64	1.33	2.471	3.535
TRINITY_DN50_c0_g1_i18	Protein DETOXIFICATION 21 {ECO:0000303|PubMed:11739388};	14_4_M_72h	14_4_C_72h	3.10759	0.19921	1.82788e-05	0.000447825	0.162	0.159	0.218	1.172	0.956	0.878	2.056	1.475	1.043	1.771	3.696	2.395	0.925	1.225	1.563	0.869	2.059	2.156
TRINITY_DN50309_c0_g1_i6		14_4_M_72h	14_4_C_72h	-9.16901	-0.173851	4.8637e-09	2.84627e-07	0.879	0.962	1.473	0.195	0.421	0.41	0	0	0	1.349	0.211	1.376	0	0.577	0	0	0.852	0
TRINITY_DN504_c0_g1_i3	Protein LONGIFOLIA 1;	14_4_M_72h	14_4_C_72h	2.38936	3.71556	1.13697e-27	4.77905e-25	2.178	2.549	2.333	7.488	6.834	7.525	12.487	11.967	11.774	17.506	16.254	15.988	9.507	9.526	9.826	10.943	9.032	13.113
TRINITY_DN504_c0_g2_i16	SURP and G-patch domain-containing protein 1-like protein;	14_4_M_72h	14_4_C_72h	-11.9912	2.5859	8.12178e-51	1.06106e-47	5.37	4.919	5.121	0	1.357	8.91	0	0	0	0	0	0	0	0	0	0	0	0
TRINITY_DN5056_c0_g1_i33		14_4_M_72h	14_4_C_72h	-2.3495	2.74208	8.04453e-06	0.00021736	5.264	1.597	3.895	0.332	0	0	0.732	0.612	0.712	0	0	0	1.118	0	0	0	0	1.7
TRINITY_DN5056_c0_g3_i1		14_4_M_72h	14_4_C_72h	-3.63719	0.920487	0.00012498	0.00236265	2.398	0.337	2.551	0.264	0.937	0.625	0.12	0.13	0.15	0.759	1.339	2.272	1.962	0.278	0.362	0.995	0.958	0
TRINITY_DN5074_c0_g1_i4	Probable acyl-CoA dehydrogenase IBR3 {ECO:0000305};	14_4_M_72h	14_4_C_72h	-9.10331	-0.237631	0.000677913	0.00968923	1.49	0.02	0.662	0.185	0	1.522	0	0	0	0	0.775	0	0.712	0	0.3	0	0	0
TRINITY_DN5075_c0_g1_i15	Polygalacturonase At1g48100;	14_4_M_72h	14_4_C_72h	-6.84645	0.659378	1.59287e-08	8.36006e-07	1.93	1.012	0.811	0	0	0.381	0	0	0.03	0	0.332	0	0.163	0	0	0	1.226	0.56
TRINITY_DN50761_c0_g1_i4	Protein SIEVE ELEMENT OCCLUSION B {ECO:0000303|PubMed:20932300};	14_4_M_72h	14_4_C_72h	4.19279	0.482495	2.32575e-06	7.29066e-05	0.096	0.942	0.524	6.434	7.417	9.789	8.776	8.276	10.952	1.802	2.286	3.78	7.28	11.122	9.619	7.048	4.329	0
TRINITY_DN5078_c1_g1_i29	Nuclear pore complex protein NUP205 {ECO:0000303|PubMed:21189294};	14_4_M_72h	14_4_C_72h	10.3479	0.967701	1.18309e-17	2.2166e-15	0	0	0	0	0	2.059	1.023	0.622	0.652	0	0	0	1.647	0	0	5.665	0	0
TRINITY_DN511_c0_g1_i13	Zinc finger CCCH domain-containing protein 14;	14_4_M_72h	14_4_C_72h	-2.41211	0.0216774	0.000456622	0.00698266	1.548	1.478	1.374	1.767	0.096	0.351	0.191	0.291	0.321	0.042	1.813	0.56	1.678	2.204	0.021	1.592	0.144	0
TRINITY_DN5133_c0_g1_i36	Protein trichome birefringence-like 1;	14_4_M_72h	14_4_C_72h	8.02242	0.578603	2.76875e-11	2.40279e-09	0	0	0	0	0.029	0	1.053	0.411	0.662	0	0.211	0.122	0.346	0	0.072	0	0	0
TRINITY_DN5139_c0_g1_i65	Molybdopterin biosynthesis protein CNX1;	14_4_M_72h	14_4_C_72h	-2.00284	3.80116	0.000582534	0.00856221	17.714	3.63	10.875	1.103	2.198	4.089	3.019	2.387	2.427	2.593	1.48	3.882	2.908	1.823	0	0	8.85	0
TRINITY_DN5153_c0_g1_i26	Oxalate--CoA ligase {ECO:0000305};	14_4_M_72h	14_4_C_72h	8.42517	-0.858527	6.89547e-06	0.00018949	0	0	0	0	0.392	0	0.702	0.843	0.281	0	0	0.978	0.142	0.453	0.166	0	0	0
TRINITY_DN5164_c1_g1_i2	Probable inactive receptor kinase At5g58300;	14_4_M_72h	14_4_C_72h	2.51889	1.69573	9.48635e-08	4.28953e-06	0.621	0.744	0.425	5.155	1.548	2.196	3.169	2.829	4.002	1.823	3.696	1.824	2.522	3.367	3.106	5.958	3.659	3.276
TRINITY_DN51645_c0_g1_i1	Probable membrane-associated kinase regulator 1;	14_4_M_72h	14_4_C_72h	2.18923	0.562685	0.00015039	0.00276198	0.43	0.694	0.425	2.04	1.625	1.776	2.628	2.147	2.166	0.622	0.614	0.214	2.257	1.483	2.557	0.639	1.159	2.954
TRINITY_DN5229_c1_g1_i1	Guanosine deaminase {ECO:0000303|PubMed:24130159};	14_4_M_72h	14_4_C_72h	2.58153	2.15556	5.36591e-09	3.11752e-07	2.169	1.369	2.758	8.279	7.857	10.199	11.243	11.827	13.81	16.357	18.198	21.338	9.649	9.474	9.971	68.947	35.526	61.877
TRINITY_DN5241_c0_g1_i1		14_4_M_72h	14_4_C_72h	2.60354	0.422638	1.27299e-05	0.000326612	1.567	2.122	2.768	6.092	2.982	4.031	13.189	13.332	11.864	48.154	54.956	55.392	17.986	12.584	16.701	54.715	44.348	66.168
TRINITY_DN5250_c1_g1_i4	ATP-dependent zinc metalloprotease FTSH, chloroplastic;	14_4_M_72h	14_4_C_72h	12.0446	2.63992	1.20246e-20	2.92083e-18	0	0	0	12.164	5.19	11.633	6.238	1.715	2.918	13.301	4.371	8.254	8.561	0.546	0	10.137	1.379	30
TRINITY_DN5287_c0_g1_i19	BTB/POZ domain-containing protein At1g21780;	14_4_M_72h	14_4_C_72h	8.85177	-0.46804	7.49233e-06	0.000204151	0	0	0	0	1.271	0	0.211	1.033	0.862	0	0.775	1.498	0	0.288	0.342	0.733	0	0
TRINITY_DN53_c1_g1_i1	Bifunctional riboflavin biosynthesis protein RIBA 1, chloroplastic;	14_4_M_72h	14_4_C_72h	-2.61873	0.336874	1.22514e-05	0.00031635	1.166	1.18	1.078	2.568	0.631	0.751	0.201	0.15	0.181	0.063	1.289	0	0.193	0.154	0.01	0.157	0.259	0
TRINITY_DN5303_c0_g1_i8	Receptor-like protein kinase THESEUS 1;	14_4_M_72h	14_4_C_72h	3.94079	1.48119	4.71821e-08	2.24477e-06	0.22	0.079	0.178	0	0	0.439	1.795	1.505	3.851	3.204	0	0.846	3.01	0	0.124	1.309	1.542	1.866
TRINITY_DN5303_c3_g1_i15	Protein LONGIFOLIA 1;	14_4_M_72h	14_4_C_72h	3.75277	-0.495701	4.0488e-05	0.000895174	0.019	0.05	0.049	0.176	0.134	0.215	0.602	0.562	0.471	0.032	0.091	0.102	0.214	0.185	0.456	0	0.46	0.311
TRINITY_DN5308_c0_g1_i9	Transcription factor MYB1 {ECO:0000305};	14_4_M_72h	14_4_C_72h	2.83377	1.95655	6.72572e-13	7.00664e-11	1.462	1.17	1.453	3.622	2.973	3.582	9.357	9.47	9.547	4.026	7.11	5.258	7.148	8.115	8.252	2.796	2.481	2.291
TRINITY_DN539_c0_g1_i18		14_4_M_72h	14_4_C_72h	-2.68266	1.53946	0.000125298	0.00236698	1.777	1.081	2.956	1.084	0	0.39	0.481	0.241	0.16	0	1.138	0.815	1.657	1.421	2.33	0	1.293	13.549
TRINITY_DN5393_c0_g1_i92	ISWI chromatin-remodeling complex ATPase CHR11 {ECO:0000305};	14_4_M_72h	14_4_C_72h	-2.25718	1.22211	0.000623853	0.00906942	4.882	2.003	2.65	1.425	0.545	1.269	1.013	0.512	0.441	0.769	0.483	1.314	0.488	0	0.839	0	0.709	2.54
TRINITY_DN540_c0_g4_i1	NADPH-dependent aldo-keto reductase, chloroplastic {ECO:0000303|PubMed:21169366};	14_4_M_72h	14_4_C_72h	2.86544	1.4742	3.4793e-10	2.59541e-08	0.85	1.18	1.018	1.953	2.38	2.518	7.993	6.982	6.729	7.082	8.651	6.369	8.358	8.764	10.509	2.995	3.419	6.095
TRINITY_DN5405_c0_g2_i1	Probable pectate lyase 22;	14_4_M_72h	14_4_C_72h	2.43414	5.01806	1.8576e-41	1.63259e-38	8.714	11.881	10.747	25.11	23.924	24.223	52.334	58.583	54.537	187.841	158.413	184.538	52.708	51.46	49.316	123.924	101.502	116.31
TRINITY_DN5405_c0_g3_i2	Probable pectate lyase 5;	14_4_M_72h	14_4_C_72h	3.0888	1.82123	3.49674e-10	2.60216e-08	0.611	1.23	0.712	7.634	6.681	7.69	6.268	7.433	7.411	1.855	2.095	2.354	4.911	4.14	5.208	1.916	2.088	0
TRINITY_DN5454_c0_g1_i23	Glutamate receptor 3.3 {ECO:0000303|PubMed:11379626};	14_4_M_72h	14_4_C_72h	-8.40719	-0.886598	1.99139e-05	0.000481958	0.191	0.823	0.583	0.713	0.392	0	0	0	0	0	0	0	0.356	0.69	0	0	0	0
TRINITY_DN5462_c0_g2_i3	Cytochrome b-c1 complex subunit 8;	14_4_M_72h	14_4_C_72h	2.75201	4.32099	4.15788e-18	8.07164e-16	3.325	5.117	2.976	25.119	17.52	17.674	19.608	27.155	28.472	11.635	19.386	19.799	13.401	15.406	18.378	19.216	4.205	27.564
TRINITY_DN5494_c0_g1_i3	Endoglucanase 17;	14_4_M_72h	14_4_C_72h	2.25542	4.50613	2.33864e-42	2.13293e-39	2.675	2.737	2.6	9.587	8.277	8.208	11.795	12.67	12.897	14.586	14.149	11.769	11.398	11.091	11.193	13.655	13.534	8.957
TRINITY_DN5494_c0_g2_i7	Endoglucanase 6;	14_4_M_72h	14_4_C_72h	2.07332	7.00792	1.30899e-87	5.27282e-84	26.905	28.958	29.116	45.631	48.65	47.48	117.435	119.413	112.273	263.997	236.853	248.174	115.228	109.778	116.731	174.503	142.507	162.44
TRINITY_DN55_c2_g1_i14	Glutamyl-tRNA(Gln) amidotransferase subunit C, chloroplastic/mitochondrial {ECO:0000255|HAMAP-Rule:MF_03149};	14_4_M_72h	14_4_C_72h	8.5902	-0.707553	1.65868e-06	5.38102e-05	0	0	0	3.768	0	4.733	4.273	5.076	2.036	0.369	3.998	7.041	3.681	2.276	2.816	4.262	5.939	0
TRINITY_DN5507_c0_g2_i2	ATP-dependent 6-phosphofructokinase 3 {ECO:0000255|HAMAP-Rule:MF_03186};	14_4_M_72h	14_4_C_72h	2.5204	0.718258	0.000203857	0.00357549	0.268	0.218	0.682	0.264	0.468	0.625	2.076	1.986	2.537	1.117	1.793	1.722	0.407	0.577	0.507	0.461	0.718	1.234
TRINITY_DN55080_c0_g1_i15	Homeobox-leucine zipper protein HAT5;	14_4_M_72h	14_4_C_72h	7.41407	-0.00822357	1.75594e-06	5.66614e-05	0	0.01	0	0	0.067	0.312	0.221	1.113	0.903	0.306	1.37	0.805	0.01	0.051	0.021	0.272	0	0
TRINITY_DN5509_c0_g1_i5	NADPH-dependent aldehyde reductase-like protein, chloroplastic {ECO:0000250|UniProtKB:Q9SQR2};	14_4_M_72h	14_4_C_72h	2.06117	3.3449	1.29442e-08	6.91378e-07	10.672	7.874	5.072	14.995	11.479	13.175	29.818	34.217	32.353	17.01	15.126	19.768	31.478	23.511	28.567	19.582	15.776	11.973
TRINITY_DN5538_c0_g1_i3	Transcription factor bHLH93;	14_4_M_72h	14_4_C_72h	-2.08412	2.41092	1.20048e-05	0.000310648	8.179	8.697	16.036	0.596	1.491	0.859	3.119	1.755	2.698	1.739	5.217	2.741	2.786	2.595	1.864	0.681	0.46	2.996
TRINITY_DN5538_c0_g1_i4	Transcription factor bHLH93;	14_4_M_72h	14_4_C_72h	-2.51196	5.71416	1.51523e-25	5.19456e-23	148.207	91.91	98.135	15.093	18.026	18.563	18.805	21.176	17.962	31.238	32.377	31.252	25.673	23.892	24.467	8.88	14.214	11.092
TRINITY_DN5540_c0_g1_i5	Zinc transporter 8;	14_4_M_72h	14_4_C_72h	-9.05083	-0.286109	9.66168e-09	5.27714e-07	1.261	1.299	1.78	0.957	1.09	0.215	0	0	0	0.885	2.064	2.996	0	0	0.973	0	1.877	1.762
TRINITY_DN5545_c0_g1_i36		14_4_M_72h	14_4_C_72h	-3.0779	0.385763	0.000177888	0.00318001	0.831	0.595	1.117	0.146	0.44	0.088	0.08	0.171	0.04	0.263	0.332	0.56	0.102	0.36	0.518	0.387	0	0
TRINITY_DN5547_c1_g1_i8	rRNA-processing protein FCF1 homolog;	14_4_M_72h	14_4_C_72h	4.02767	-0.509091	9.83519e-05	0.00191854	0.038	0.01	0.049	1.191	1.157	0.215	0.752	0.502	0.381	0.474	0.06	0	0.905	0.587	0.59	0	0.326	0
TRINITY_DN5589_c0_g1_i5	E3 ubiquitin protein ligase DRIP2;	14_4_M_72h	14_4_C_72h	-2.08425	0.982285	2.93851e-05	0.000674783	1.299	1.656	1.938	1.445	0	0.732	0.331	0.361	0.431	0	0	1.498	0.864	2.389	0.466	0	0	0
TRINITY_DN5591_c0_g1_i1	Heterogeneous nuclear ribonucleoprotein 1;	14_4_M_72h	14_4_C_72h	-9.48513	3.21367	2.2893e-05	0.000543784	9.306	27.232	0.119	30.459	0	2.323	0	0.02	0.02	10.729	0	39.69	5.155	33.716	0	28.818	24.607	30.871
TRINITY_DN5660_c0_g1_i16		14_4_M_72h	14_4_C_72h	-5.46628	-0.384188	0.000251615	0.0042586	0.879	1.339	0.247	0.342	0.057	0.039	0.04	0.02	0	0.769	3.072	0	0.712	0	1.584	0.01	1.255	3.836
TRINITY_DN5719_c0_g2_i1	Beta-glucuronosyltransferase GlcAT14A {ECO:0000305};	14_4_M_72h	14_4_C_72h	2.19011	0.55658	0.000567703	0.00838168	0.697	0.317	0.761	2.031	1.548	1.2	2.668	3.019	2.156	3.151	1.642	1.457	2.481	2.945	2.268	5.801	4.588	3.576
TRINITY_DN5791_c0_g1_i11	Probable aspartic proteinase GIP2 {ECO:0000305};	14_4_M_72h	14_4_C_72h	2.33322	2.20946	2.02379e-10	1.55526e-08	1.529	1.696	1.908	2.353	1.892	2.83	7.311	8.577	9.417	2.466	3.072	1.773	5.307	2.966	4.494	4.744	3.276	3.462
TRINITY_DN5791_c1_g1_i3	Vacuole membrane protein KMS1 {ECO:0000303|PubMed:21294794};	14_4_M_72h	14_4_C_72h	-8.48976	-0.809989	2.62158e-05	0.000612775	0.201	0.962	0.979	0.888	0	0	0	0	0	0.042	0	1.151	0.417	0	0	0	1.647	0
TRINITY_DN5802_c0_g1_i2	Endochitinase 1;	14_4_M_72h	14_4_C_72h	2.44206	3.73103	1.08026e-27	4.58049e-25	4.529	5.692	5.171	5.545	6.758	5.582	27.36	27.717	26.617	195.461	169.803	186.322	14.438	19.072	19.776	14.556	11.657	14.015
TRINITY_DN5805_c0_g1_i2	Auxin efflux carrier component 6 {ECO:0000303|PubMed:15817418};	14_4_M_72h	14_4_C_72h	2.34573	0.585638	0.000128772	0.00242297	0.201	0.417	0.445	0.752	0.468	0.4	1.725	2.046	1.494	1.454	1.672	1.457	2.623	2.152	1.419	1.822	0.383	0
TRINITY_DN5808_c0_g2_i9		14_4_M_72h	14_4_C_72h	2.02645	0.674915	0.000145781	0.00268653	0.841	1.269	0.939	1.953	2.714	2.889	4.172	4.344	3.721	1.686	2.79	2.242	2.857	2.441	2.495	0	1.877	0.933
TRINITY_DN586_c0_g1_i7	4-coumarate--CoA ligase 2;	14_4_M_72h	14_4_C_72h	5.7742	0.294654	0.000206502	0.0036127	0	0	0.03	0.264	0.421	0	0.903	0.321	0.311	1.686	0.554	0.642	0.163	0.731	1.263	0.859	0	0
TRINITY_DN5863_c0_g1_i4	Dynamin-2B;	14_4_M_72h	14_4_C_72h	2.03942	4.18192	1.18167e-07	5.24033e-06	3.487	9.173	6.347	20.99	22.05	16.123	24.301	23.985	28.021	19.329	24.27	12.157	23.731	19.536	22.696	6.367	3.908	0.415
TRINITY_DN5880_c0_g1_i1	Pentatricopeptide repeat-containing protein At4g19440, chloroplastic;	14_4_M_72h	14_4_C_72h	-11.5661	2.16431	1.95141e-22	5.42109e-20	3.602	1.339	2.986	1.699	0	0	0	0	0	0	0.02	2.272	0	2.451	0.435	1.895	1.973	1.13
TRINITY_DN5888_c0_g1_i16	Adenylosuccinate synthetase 2, chloroplastic {ECO:0000255|HAMAP-Rule:MF_03125};	14_4_M_72h	14_4_C_72h	10.641	1.25426	1.91956e-23	5.79924e-21	0	0	0	1.162	1.539	0.42	2.648	2.999	2.758	2.751	2.266	0.622	3.243	0	2.268	0	0	0
TRINITY_DN5904_c0_g1_i11	G-type lectin S-receptor-like serine/threonine-protein kinase RKS1;	14_4_M_72h	14_4_C_72h	-8.53313	-0.770773	1.67058e-05	0.000413691	0.812	0.198	0.9	0	0	0	0	0	0	2.782	0.645	0.723	0.508	0.185	0	1.655	1.552	0.923
TRINITY_DN5922_c0_g1_i4	Histone H2A.1;	14_4_M_72h	14_4_C_72h	2.62974	4.03714	2.77891e-27	1.11014e-24	10.538	16.095	13.782	31.485	32.946	34.324	74.92	87.132	81.475	113.529	109.529	112.262	58.737	79.945	82.004	61.166	46.771	55.978
TRINITY_DN5944_c0_g1_i4		14_4_M_72h	14_4_C_72h	3.33192	0.7157	7.67015e-07	2.73623e-05	0.287	0.496	0.198	1.23	2.399	1.308	2.457	3.631	3.47	0	0	0	1.312	1.184	1.066	0	0	0
TRINITY_DN5946_c0_g1_i51	N-terminal acetyltransferase B complex auxiliary subunit NAA25 {ECO:0000303|PubMed:25966763};	14_4_M_72h	14_4_C_72h	9.40181	0.0537653	1.82725e-07	7.67382e-06	0	0	0	0	0.057	0.127	0.201	0.923	0.391	0	0.816	0	0	0.381	0	0.681	0.718	0
TRINITY_DN5971_c0_g1_i3	LRR receptor-like serine/threonine-protein kinase FLS2 {ECO:0000305};	14_4_M_72h	14_4_C_72h	9.35146	0.00256265	2.91427e-05	0.000669852	0	0	0	0	0.134	0.371	0.16	1.856	2.537	10.855	9.517	10.587	1.789	0	1.211	4.964	1.983	0
TRINITY_DN5972_c0_g1_i18	Protein DETOXIFICATION 27 {ECO:0000303|PubMed:11739388};	14_4_M_72h	14_4_C_72h	4.60995	2.69878	1.00621e-05	0.000266365	0.697	0.01	0.475	1.279	6.28	1.064	10.029	8.346	9.838	8.811	9.265	0.061	7.432	2.647	8.666	7.079	4.827	4.965
TRINITY_DN5972_c0_g1_i29	Protein DETOXIFICATION 27 {ECO:0000303|PubMed:11739388};	14_4_M_72h	14_4_C_72h	5.39377	1.92661	0.000524085	0.0078431	0	0.635	0.04	0.888	4.311	0	9.097	7.975	10.42	13.901	16.073	9.161	9.903	3.985	11.286	14.933	4.856	7.785
TRINITY_DN5982_c0_g1_i4	Two-on-two hemoglobin-3;	14_4_M_72h	14_4_C_72h	-2.53886	3.84159	5.49306e-23	1.5805e-20	18.211	15.431	18.755	4.237	4.894	3.826	3.32	2.297	3.189	3.689	4.431	4.168	4.077	4.377	4.224	2.817	3.582	0.736
TRINITY_DN6070_c0_g1_i7	DNL-type zinc finger protein;	14_4_M_72h	14_4_C_72h	8.93489	-0.387214	1.31748e-07	5.76851e-06	0	0	0	0.293	0.44	0.088	1.384	1.384	0.692	0	0.282	0	1.281	0.999	0.704	0	0.833	0
TRINITY_DN610_c2_g1_i6	Sensor protein EvgS;	14_4_M_72h	14_4_C_72h	-10.973	1.57747	2.37613e-06	7.42932e-05	0.535	0.05	0.03	0	0	0	0	0	0	0	0	0	0.051	0	0	0	0	0
TRINITY_DN6102_c0_g1_i10	DUF21 domain-containing protein At5g52790;	14_4_M_72h	14_4_C_72h	8.60708	-0.6955	5.34121e-06	0.000151161	0	0	0	0	1.147	0.449	0.762	0.251	0.862	3.088	1.37	0.703	1.007	0.515	0.28	0.817	1.552	0.384
TRINITY_DN6115_c0_g1_i4	Allene oxide cyclase, chloroplastic {ECO:0000303|Ref.1, ECO:0000303|Ref.2};	14_4_M_72h	14_4_C_72h	3.38933	3.85304	2.06038e-34	1.19994e-31	3.487	4.74	2.907	92.784	88.583	91.319	37.731	36.775	39.393	98.932	98.965	95.866	26.893	29.288	28.722	87.115	105.467	61.98
TRINITY_DN6119_c0_g1_i8		14_4_M_72h	14_4_C_72h	6.6011	0.83891	2.1444e-09	1.35853e-07	0	0.04	0	0.527	3.087	0	1.946	1.866	1.193	0	4.119	0	0	0.319	0.414	0.953	0	0
TRINITY_DN61342_c0_g1_i6	60S ribosomal protein L21-1;	14_4_M_72h	14_4_C_72h	2.1	3.2589	1.69906e-09	1.09945e-07	6.134	11.295	6.397	23.44	20.942	21.217	33.207	31.217	35.211	54.172	42.337	47.424	26.364	38.402	44.16	20.085	9.387	23.169
TRINITY_DN62_c0_g2_i1	Peroxidase 60;	14_4_M_72h	14_4_C_72h	10.346	0.965758	2.67019e-20	6.29619e-18	0	0	0	4.725	6.442	5.797	4.413	4.735	4.272	0	0	0	0.874	0.566	1.325	1.833	0	0
TRINITY_DN6204_c0_g1_i3	Protein IQ-DOMAIN 1 {ECO:0000303|PubMed:15960618};	14_4_M_72h	14_4_C_72h	2.348	3.27869	3.37154e-20	7.8731e-18	1.978	2.4	2.294	5.145	5.563	5.729	11.534	11.014	10.691	8.642	8.328	10.353	10.869	10.257	9.153	7.414	4.559	8.179
TRINITY_DN6219_c0_g1_i26	Telomerase reverse transcriptase;	14_4_M_72h	14_4_C_72h	5.85392	-0.23314	3.83156e-05	0.00085311	0	0.03	0	0.215	0.124	0.059	0.421	0.461	0.832	0.538	0.181	0	0.376	0.134	0.093	0.094	0	0
TRINITY_DN624_c1_g1_i11	UPF0481 protein At3g47200;	14_4_M_72h	14_4_C_72h	8.81355	-0.503836	5.01396e-07	1.86722e-05	0	0	0	0.166	0.143	0.117	0.251	0.492	0.622	0.211	0	0	0.214	0.36	0.166	0	0	0
TRINITY_DN624_c1_g1_i9	UPF0481 protein At3g47200;	14_4_M_72h	14_4_C_72h	9.04152	-0.288282	5.87583e-09	3.37323e-07	0	0	0	0.146	0.162	0.185	0.552	0.532	0.522	0.148	0	0	0.447	0.587	0.207	0	0	0
TRINITY_DN6262_c0_g1_i1	Stress-response A/B barrel domain-containing protein At5g22580 {ECO:0000305};	14_4_M_72h	14_4_C_72h	2.44704	3.35172	2.69524e-15	3.85451e-13	6.22	9.729	5.991	36.21	44.655	34.919	37.62	38.229	40.797	24.883	29.568	27.625	23.985	29.412	34.148	38.903	30.478	49.727
TRINITY_DN6296_c0_g1_i2	Mitogen-activated protein kinase kinase kinase YODA {ECO:0000303|PubMed:14718171};	14_4_M_72h	14_4_C_72h	-8.65032	-0.662295	2.87605e-07	1.14705e-05	0.334	0.506	0.445	0	0.191	0.254	0	0	0	0	1.128	0	0.203	0	0.28	0	0	0
TRINITY_DN6298_c2_g1_i2	Serine/threonine-protein kinase SAPK2;	14_4_M_72h	14_4_C_72h	-9.13523	-0.205983	5.73309e-09	3.30446e-07	2.016	2.291	3.282	2.245	1.424	2.118	0	0	0	4.785	0	1.314	0	1.02	3.51	6.43	13.343	0.736
TRINITY_DN6308_c0_g1_i26	Tropinone reductase homolog At5g06060 {ECO:0000305};	14_4_M_72h	14_4_C_72h	-5.18629	-0.646277	0.000664751	0.00954627	0.717	0.952	0.821	0	0	0	0.06	0	0	0	0	0.214	0.264	0.638	0.342	0.031	0.278	0
TRINITY_DN631_c0_g1_i45	Probable glutamate carboxypeptidase LAMP1 {ECO:0000305};	14_4_M_72h	14_4_C_72h	-8.76962	-0.550087	3.39025e-05	0.000766859	0.755	0.139	1.157	1.084	0.382	0.273	0	0	0	0	0	0.265	1.159	0.072	0	0	0	0
TRINITY_DN6316_c0_g2_i1	Peroxidase 4 {ECO:0000250|UniProtKB:Q42578};	14_4_M_72h	14_4_C_72h	3.29132	1.90437	6.73939e-14	8.12391e-12	0.889	1.279	0.87	2.685	2.485	2.137	10.37	10.081	8.755	27.17	21.149	20.41	8.856	9.104	8.118	20.472	13.161	28.932
TRINITY_DN6335_c0_g1_i3	Expansin-A4;	14_4_M_72h	14_4_C_72h	2.02282	5.21796	1.50411e-36	1.0098e-33	14.045	17.95	16.857	29.688	32.727	31.913	65.001	67.842	60.905	122.276	119.147	114.279	58.748	64.168	65.841	96.173	88.657	93.639
TRINITY_DN6346_c0_g1_i22	1-aminocyclopropane-1-carboxylate oxidase homolog 1;	14_4_M_72h	14_4_C_72h	3.15916	3.401	1.08389e-19	2.44827e-17	1.653	3.203	3.015	8.542	8.373	10.091	24.241	22.32	22.134	189.348	159.017	159.094	22.887	19.082	23.317	108.101	73.006	110.37
TRINITY_DN6346_c0_g1_i6	1-aminocyclopropane-1-carboxylate oxidase homolog 2;	14_4_M_72h	14_4_C_72h	2.63501	1.01593	2.9667e-07	1.17931e-05	1.061	1.23	0.85	0.918	3.173	3.152	7.342	5.357	6.639	58.155	48.46	47.087	9.151	8.012	6.471	32.201	28.86	47.509
TRINITY_DN6355_c0_g1_i5	Probable GMP synthase [glutamine-hydrolyzing];	14_4_M_72h	14_4_C_72h	2.21593	1.39427	1.47567e-05	0.00037055	1.299	0.764	1.681	4.774	4.167	3.943	6.439	5.096	5.576	2.803	2.014	2.721	6.995	6.982	5.581	17.268	9.617	17.146
TRINITY_DN638_c0_g1_i13	E3 ubiquitin-protein ligase MARCHF3;	14_4_M_72h	14_4_C_72h	7.51337	1.36112	1.87194e-17	3.41457e-15	0.048	0	0.01	0	0.621	0	2.628	3.371	3.48	0.748	0.081	1.029	0.264	0.443	0	0.01	0	0
TRINITY_DN638_c0_g1_i18		14_4_M_72h	14_4_C_72h	-10.58	1.19179	2.10367e-22	5.8107e-20	3.468	3.064	3.826	3.466	3.183	3.377	0	0	0	0.158	2.749	0.183	1.708	0.896	0.342	2.042	3.343	0
TRINITY_DN6382_c0_g1_i62	Ethanolamine-phosphate cytidylyltransferase;	14_4_M_72h	14_4_C_72h	8.39393	-0.890213	1.05233e-06	3.61276e-05	0	0	0	0.137	1.147	0.205	0.832	0.572	0.812	0.327	1.279	0.652	0	0.989	0.621	0	0.536	0
TRINITY_DN63884_c0_g1_i1	Aluminum-activated malate transporter 10;	14_4_M_72h	14_4_C_72h	2.80412	1.78613	2.03423e-09	1.29724e-07	0.984	0.645	0.534	1.777	1.529	2.635	5.466	4.735	4.623	12.173	12.498	11.83	4.636	3.718	3.386	7.582	9.368	9.06
TRINITY_DN63907_c0_g1_i10	Putative E3 ubiquitin-protein ligase RING1b;	14_4_M_72h	14_4_C_72h	8.83095	-0.483079	4.17848e-06	0.000121309	0	0	0	1.386	1.157	0	0.822	0.782	0.211	0	0	0.408	0	0.69	1.066	0.021	0	1.13
TRINITY_DN642_c0_g1_i8	Expansin-A11;	14_4_M_72h	14_4_C_72h	2.85203	3.12249	8.63267e-19	1.80643e-16	3.382	3.58	2.205	19.574	18.399	18.924	21.423	21.888	21.412	8.02	8.5	4.901	15.81	13.419	14.91	5.225	4.061	4.613
TRINITY_DN6421_c0_g1_i1	Probable glutathione S-transferase;	14_4_M_72h	14_4_C_72h	2.28133	6.58101	3.80952e-17	6.74523e-15	71.409	37.694	45.815	27.599	37.276	34.285	235.852	233.499	267.089	302.107	260.53	286.529	175.653	159.766	183.204	246.004	295.636	301.484
TRINITY_DN6421_c0_g1_i11	Probable glutathione S-transferase;	14_4_M_72h	14_4_C_72h	2.50262	6.94937	1.07731e-112	1.0415e-108	34.94	38.944	36.215	32.578	28.511	28.771	211.38	199.864	197.9	277.667	236.753	255.073	168.424	162.155	157.65	195.363	168.138	220.316
TRINITY_DN6421_c0_g1_i14	Probable glutathione S-transferase;	14_4_M_72h	14_4_C_72h	2.59423	6.74393	8.74494e-85	3.25164e-81	30.564	30.445	25.399	25.236	23.063	24.935	166.8	176.17	166.75	223.758	211.787	215.577	128.141	133.547	139.137	151.517	109.892	155.174
TRINITY_DN6421_c0_g1_i16	Probable glutathione S-transferase;	14_4_M_72h	14_4_C_72h	2.20911	4.94864	2.53189e-09	1.57715e-07	12.153	5.286	13.209	4.696	5.706	5.046	46.105	41.108	50.897	57.418	53.687	54.292	36.4	24.221	22.24	53.888	66.234	56.061
TRINITY_DN6458_c0_g3_i2	Thaumatin-like protein;	14_4_M_72h	14_4_C_72h	2.05001	1.83423	1.69909e-05	0.000419891	0.879	1.785	1.434	2.685	3.326	2.772	5.115	4.815	6.749	2.772	2.729	2.894	3.792	4.109	5.995	2.702	3.017	5.639
TRINITY_DN6475_c3_g1_i1	Glutaredoxin-C7;	14_4_M_72h	14_4_C_72h	2.72982	0.228791	0.000145691	0.0026859	0.315	0.853	0.435	0.713	1.357	0.898	3.179	3.391	3.921	20.204	15.871	10.842	5.358	2.564	4.918	13.509	10.124	12.429
TRINITY_DN6519_c0_g1_i3	2-methylene-furan-3-one reductase;	14_4_M_72h	14_4_C_72h	5.29153	4.53574	1.79156e-09	1.15467e-07	1.309	0.139	1.72	0.986	1.338	1.298	38.312	41.74	40.707	51.094	49.739	69.403	4.789	9.289	9.971	25.928	27.432	32.509
TRINITY_DN6602_c0_g1_i21	tRNA(adenine(34)) deaminase, chloroplastic;	14_4_M_72h	14_4_C_72h	9.7665	0.402836	8.92675e-13	9.14198e-11	0	0	0	0	2.619	2.625	1.183	1.124	1.946	5.407	2.487	7.765	0.702	4.634	4.784	10.765	9.166	8.2
TRINITY_DN6647_c1_g2_i2	Beta-glucosidase 13;	14_4_M_72h	14_4_C_72h	4.22527	1.5359	1.81806e-09	1.17019e-07	0.812	1.497	0.287	9.987	9.271	10.169	15.746	14.565	17.29	3.288	4.592	3.291	21.809	27.548	22.344	11.645	8.822	9.796
TRINITY_DN6659_c1_g1_i7	Transmembrane protein 184A;	14_4_M_72h	14_4_C_72h	-11.5016	2.10039	5.78515e-26	2.0562e-23	7.386	3.63	4.38	0	0	0	0	0	0	0	0	0	3.762	2.626	0	0	0	0
TRINITY_DN6711_c0_g1_i7	Probable lysine-specific demethylase ELF6;	14_4_M_72h	14_4_C_72h	-2.09098	2.4668	3.32641e-09	2.02254e-07	3.01	2.35	2.313	0.303	3.364	1.757	0.512	0.692	0.562	0.295	2.034	1.08	1.627	1.122	3.158	0	0.393	0
TRINITY_DN673_c0_g1_i18	N6-adenosine-methyltransferase MT-A70-like {ECO:0000305};	14_4_M_72h	14_4_C_72h	-8.26127	-1.01908	7.7812e-05	0.00157904	0.697	3.669	4.073	0	0	0	0	0	0	0	0	0	3.132	0.793	0.942	0	0	0
TRINITY_DN6764_c0_g2_i1	Acidic endochitinase;	14_4_M_72h	14_4_C_72h	2.88798	2.36497	5.06176e-11	4.24783e-09	6.363	3.064	4.795	73.962	69.448	74.972	31.683	35.972	35.783	3.973	3.001	1.559	13.726	10.195	8.283	20.87	16.887	18.224
TRINITY_DN6765_c0_g1_i1	Gibberellin 2-beta-dioxygenase 1;	14_4_M_72h	14_4_C_72h	2.39543	1.01682	3.57515e-05	0.0008023	0.392	0.883	0.84	2.655	2.456	2.625	2.899	4.424	3.51	4.342	2.588	3.393	1.891	2.914	2.123	2.45	1.456	1.192
TRINITY_DN6768_c0_g1_i23	Serine/threonine-protein kinase 11-interacting protein;	14_4_M_72h	14_4_C_72h	9.42509	0.0765697	2.13361e-09	1.35525e-07	0	0	0	0.967	1.692	0.459	0.652	1.063	0.421	0	1.188	0	0	0	0	1.812	0.833	2.146
TRINITY_DN6771_c1_g1_i18	Lysine--tRNA ligase, cytoplasmic {ECO:0000305};	14_4_M_72h	14_4_C_72h	12.0844	2.67951	3.01974e-47	3.5602e-44	0	0	0	6.473	4.292	5.504	7.683	6.831	9.608	7.304	2.84	0	0.163	9.34	6.958	0	0	1.358
TRINITY_DN6771_c1_g1_i26	Lysine--tRNA ligase, cytoplasmic {ECO:0000305};	14_4_M_72h	14_4_C_72h	-3.36555	6.19245	7.1295e-68	1.64108e-64	102.041	89.312	99.322	3.476	3.125	3.591	8.003	11.386	8.143	14.955	19.245	18.709	1.983	8.166	11.452	2.189	11.551	9.039
TRINITY_DN6771_c1_g1_i5	Lysine--tRNA ligase, cytoplasmic {ECO:0000305};	14_4_M_72h	14_4_C_72h	10.7713	1.38199	2.22424e-21	5.78039e-19	0	0	0	1.152	4.559	2.889	3.771	2.598	4.533	6.85	5.166	3.75	12.628	5.273	0	10.88	0	1.783
TRINITY_DN6816_c0_g1_i3		14_4_M_72h	14_4_C_72h	9.39453	0.0465828	8.88898e-11	7.22144e-09	0	0	0	2.333	1.816	0.742	2.778	3.922	2.979	0	0	1.243	1.322	2.152	2.019	2.555	0.029	0
TRINITY_DN6884_c0_g1_i1	CTD small phosphatase-like protein;	14_4_M_72h	14_4_C_72h	2.52675	0.871707	8.91114e-05	0.00176898	0.344	1.031	0.761	1.22	1.176	1.815	3.33	3.661	5.085	4.026	4.653	3.709	5.175	4.85	4.069	1.424	2.634	1.047
TRINITY_DN6887_c0_g1_i6	EIN3-binding F-box protein 1;	14_4_M_72h	14_4_C_72h	-9.46586	0.109723	2.33004e-09	1.46421e-07	1.032	2.618	2.571	12.877	7.283	6.031	0	0	0	0	0	0	0	0	0	0	0	0
TRINITY_DN6894_c0_g1_i13	Probable pre-mRNA-splicing factor ATP-dependent RNA helicase DEAH4 {ECO:0000305};	14_4_M_72h	14_4_C_72h	-8.40849	-0.888253	6.45906e-05	0.00134635	0.803	0.674	0.129	0.195	0	0.273	0	0	0	0.021	0.091	0	0.153	0	0	0	0	0
TRINITY_DN6909_c0_g2_i3	Protein POLLENLESS 3-LIKE 2 {ECO:0000303|Ref.5};	14_4_M_72h	14_4_C_72h	2.08048	2.57804	1.44349e-09	9.51918e-08	1.462	2.261	1.681	2.704	2.37	2.84	7.131	7.513	7.662	10.708	11.974	12.748	9.324	8.393	9.225	7.739	5.785	5.992
TRINITY_DN693_c1_g1_i11	GDSL esterase/lipase At1g28580;	14_4_M_72h	14_4_C_72h	2.26724	1.92181	7.48475e-08	3.43914e-06	1.089	1.735	1.71	3.993	4.311	3.123	7.281	6.3	7.782	3.394	3.988	3.668	6.792	6.127	8.563	10.158	5.967	7.225
TRINITY_DN7_c0_g2_i28	Eukaryotic translation initiation factor 6-2 {ECO:0000255|HAMAP-Rule:MF_03132};	14_4_M_72h	14_4_C_72h	11.1633	1.76786	4.11123e-10	3.01104e-08	0	0	0	14.156	13.295	6.295	5.286	0.532	3.069	34.537	31.058	31.313	16.349	4.377	18.006	27.321	25.689	27.523
TRINITY_DN7_c0_g2_i39	Eukaryotic translation initiation factor 6-2 {ECO:0000255|HAMAP-Rule:MF_03132};	14_4_M_72h	14_4_C_72h	9.25249	-0.0893774	3.8614e-09	2.32444e-07	0	0	0	0	0.602	0.703	0.612	1.174	1.153	0.527	0.01	0	0.081	0.68	1.45	0	0	0
TRINITY_DN7_c0_g2_i5	Eukaryotic translation initiation factor 6-2 {ECO:0000255|HAMAP-Rule:MF_03132};	14_4_M_72h	14_4_C_72h	-5.68022	0.322966	2.74341e-05	0.000636399	1.5	1.309	1.157	1.201	0	0	0.07	0	0	0	0.423	1.416	1.271	0	0	0	0	0
TRINITY_DN7000_c0_g1_i11	Rhamnogalacturonate lyase;	14_4_M_72h	14_4_C_72h	9.08712	-0.244906	5.06271e-09	2.95915e-07	0	0	0	0.488	1.558	0.449	1.334	1.103	0.983	4.658	6.385	10.261	1.474	0	1.584	1.56	5.297	5.898
TRINITY_DN7015_c0_g3_i1	FT-interacting protein 3 {ECO:0000303|PubMed:29742441};	14_4_M_72h	14_4_C_72h	2.0275	2.78353	4.80522e-12	4.59949e-10	1.233	1.23	1.048	3.388	2.734	2.489	4.914	4.394	4.683	4.679	3.293	2.945	5.358	4.511	4.494	3.403	3.534	4.955
TRINITY_DN705_c0_g1_i19	Nuclear transport factor 2 {ECO:0000303|PubMed:28229965};	14_4_M_72h	14_4_C_72h	-4.15351	0.130482	0.000518053	0.00777449	0.736	0.793	0.89	0.185	0.21	0.381	0.03	0.1	0	0.39	0.302	0.041	0.834	0.031	0.021	0.723	1.092	0.01
TRINITY_DN7058_c1_g1_i27	Queuine tRNA-ribosyltransferase catalytic subunit 1 {ECO:0000255|HAMAP-Rule:MF_03218};	14_4_M_72h	14_4_C_72h	-4.59542	-0.670426	0.000318579	0.00518151	0.468	0.198	0.524	0.098	0.076	0.576	0.03	0.02	0	0	0.614	0	0.102	0	0.714	0	0	0
TRINITY_DN7118_c0_g1_i2		14_4_M_72h	14_4_C_72h	5.53218	-0.529549	0.000213428	0.00371504	0	0.119	0	0	0	0.039	1.835	1.294	2.658	0	0	0.071	0.295	0	0	0	0	0
TRINITY_DN7131_c1_g1_i3		14_4_M_72h	14_4_C_72h	2.53785	0.972605	5.59949e-07	2.06145e-05	3.019	2.549	2.837	9.47	10.982	7.954	18.665	15.478	13.268	4.1	3.253	7.887	2.928	7.497	7.507	12.022	8.879	5.764
TRINITY_DN7142_c0_g2_i18	Probable peroxygenase 4;	14_4_M_72h	14_4_C_72h	2.06479	3.20837	4.39769e-15	6.16161e-13	5.226	5.296	6.189	13.199	12.722	14.327	25.174	22.139	20.94	13.585	18.56	19.768	17.01	25.313	20.397	29.311	29.779	18.525
TRINITY_DN7160_c0_g1_i3	Protein ENDOSPERM DEFECTIVE 1;	14_4_M_72h	14_4_C_72h	2.1342	1.99546	3.95068e-07	1.51442e-05	0.946	0.754	1.354	1.006	0.994	1.688	4.323	4.183	4.573	5.059	5.75	6.338	5.704	3.934	4.991	3.089	4.052	6.655
TRINITY_DN7168_c0_g1_i1	Auxin-responsive protein SAUR50 {ECO:0000303|PubMed:12036261};	14_4_M_72h	14_4_C_72h	2.21231	0.873124	1.07343e-05	0.000281844	0.946	0.893	1.157	2.577	4.492	4.47	4.774	4.976	3.861	9.264	8.812	9.905	3.508	3.203	3.81	20.588	15.996	14.482
TRINITY_DN717_c1_g1_i36	Cellulose synthase-like protein H1;	14_4_M_72h	14_4_C_72h	-2.4655	2.40688	0.00014474	0.0026704	2.417	0.843	3.292	0.732	1.271	1.474	0.552	0.331	0.271	1.307	1.43	0	0.702	1.092	1.512	5.697	0	0
TRINITY_DN717_c2_g1_i14	Protein transport protein SEC31 homolog B {ECO:0000305};	14_4_M_72h	14_4_C_72h	-9.84838	0.477234	3.26205e-06	9.80809e-05	2.656	0.188	0.672	0	0	0	0	0	0	0	0	0	0	0	0	7.351	7.337	0
TRINITY_DN7184_c0_g1_i2	Sucrose synthase;	14_4_M_72h	14_4_C_72h	-8.71386	-0.603418	2.49127e-05	0.000585147	0.678	0.099	0.514	0	0	0	0	0	0	0.506	0.262	0	0	0.463	0.714	0	0.105	0
TRINITY_DN7236_c0_g1_i55	Ferric reduction oxidase 4;	14_4_M_72h	14_4_C_72h	2.54042	2.28572	1.10634e-12	1.12114e-10	1.194	0.972	1.018	1.718	2.026	2.264	5.386	6.43	6.228	1.96	2.689	3.21	0.569	0.36	0.466	8.734	8.429	14.42
TRINITY_DN725_c4_g1_i1		14_4_M_72h	14_4_C_72h	2.80479	0.606398	6.7109e-06	0.000184838	1.07	1.835	0.781	1.982	2.323	1.054	8.425	7.935	8.805	9.496	6.496	6.43	7.473	7.837	7.797	6.367	6.762	10.397
TRINITY_DN7276_c0_g1_i2	Probable inactive patatin-like protein 9;	14_4_M_72h	14_4_C_72h	2.76586	3.5835	2.9922e-13	3.27233e-11	1.701	3.838	3.292	7.693	7.025	5.504	20.58	20.845	17.24	26.907	20.081	26.463	22.602	23.109	25.709	15.854	11.532	12.885
TRINITY_DN728_c0_g1_i2	Photosystem II protein D1 {ECO:0000255|HAMAP-Rule:MF_01379};	14_4_M_72h	14_4_C_72h	6.66425	-0.703465	1.24825e-05	0.00032146	0.01	0	0	0.117	0.21	0.273	0.201	0.341	0.562	0	0	0.856	0	0.062	0.269	0.01	0.881	0
TRINITY_DN7289_c0_g2_i1	Probable GMP synthase [glutamine-hydrolyzing];	14_4_M_72h	14_4_C_72h	2.05287	3.99872	1.46839e-24	4.73194e-22	4.462	3.689	4.469	9.929	9.338	10.296	16.599	17.214	17.29	8.263	7.916	7.867	15.18	14.5	13.44	9.027	9.885	8.718
TRINITY_DN7295_c0_g1_i1	Protein CHUP1, chloroplastic;	14_4_M_72h	14_4_C_72h	2.28138	2.36685	1.77058e-07	7.4776e-06	0.85	1.825	1.236	1.972	2.963	2.118	5.667	6.982	5.907	11.73	10.413	11.555	5.409	5.973	5.353	9.487	4.301	15.415
TRINITY_DN7298_c0_g1_i10		14_4_M_72h	14_4_C_72h	2.39644	1.77831	2.44408e-06	7.60847e-05	0.736	1.785	1.097	2.88	4.435	2.85	5.897	5.908	6.719	3.341	3.233	4.208	5.429	5.149	5.891	6.461	2.979	8.48
TRINITY_DN7304_c2_g1_i7	Remorin 4.1 {ECO:0000305};	14_4_M_72h	14_4_C_72h	9.69035	0.330619	4.42611e-12	4.24502e-10	0	0	0	1.25	0.889	1.327	2.407	2.197	1.294	0	0.806	0.683	1.779	2.224	2.847	0.524	0.699	1.503
TRINITY_DN7333_c0_g1_i8	Subtilisin-like protease SBT3.10 {ECO:0000303|PubMed:16193095};	14_4_M_72h	14_4_C_72h	3.30715	0.537236	4.33432e-05	0.000947591	0.22	0.218	0.049	0.918	0.43	0.42	1.524	1.314	1.976	0.422	0.373	0.805	0.427	0.597	0	1.372	0.431	1.835
TRINITY_DN7335_c0_g1_i1	Thaumatin-like protein;	14_4_M_72h	14_4_C_72h	2.19431	5.01464	4.91299e-27	1.93076e-24	9.946	15.193	13.416	22.132	18.409	19.939	58.311	58.623	55.249	195.313	161.756	180.748	71.365	64.312	66.266	126.458	98.485	121.483
TRINITY_DN7335_c0_g2_i1	Thaumatin-like protein 1;	14_4_M_72h	14_4_C_72h	3.23186	-0.124746	0.000423152	0.0065664	0.564	0.357	0.099	0.088	0	0.049	3.26	3.05	3.129	13.005	10.715	10.353	3.67	2.647	2.785	1.77	1.523	1.223
TRINITY_DN7358_c0_g1_i11	Leucine-rich repeat receptor-like protein kinase PXC2 {ECO:0000305};	14_4_M_72h	14_4_C_72h	2.10892	1.36203	1.5555e-05	0.000387976	0.43	0.357	0.484	0.215	0.841	0	1.414	1.585	2.357	1.043	3.696	3.495	0.976	2.235	0.808	0.188	1.255	0
TRINITY_DN7358_c0_g1_i38	Leucine-rich repeat receptor-like protein kinase PXC2 {ECO:0000305};	14_4_M_72h	14_4_C_72h	2.48752	1.46296	5.89195e-07	2.15435e-05	0.248	0.486	0.376	0.351	0.956	1.415	1.805	1.916	2.337	8.642	4.25	3.964	1.413	2.245	0.911	1.246	3.506	0.384
TRINITY_DN7359_c0_g1_i21	Serine carboxypeptidase-like 40;	14_4_M_72h	14_4_C_72h	8.93417	-0.393641	1.06121e-05	0.000278939	0	0	0	1.621	0	0	0.401	0.903	2.407	1.022	0	0	0	0	0.642	0	0	0
TRINITY_DN7377_c0_g1_i8	Putative ribonuclease H protein At1g65750;	14_4_M_72h	14_4_C_72h	2.15951	1.44655	2.46702e-05	0.000581144	0.325	0.724	0.593	1.494	1.08	1.298	2.568	2.478	2.146	4.152	3.172	3.729	2.003	2.039	2.909	3.278	2.136	2.301
TRINITY_DN7389_c0_g2_i1	Glucan endo-1,3-beta-glucosidase 1;	14_4_M_72h	14_4_C_72h	2.12665	5.23562	1.34877e-16	2.23277e-14	5.857	10.542	9.669	14.253	13.133	16.591	39.325	36.985	34.82	55.594	54.614	60.711	41.097	40.101	38.331	57.365	42.193	46.959
TRINITY_DN7389_c2_g2_i1	Shikimate O-hydroxycinnamoyltransferase;	14_4_M_72h	14_4_C_72h	3.04353	0.311547	0.000111391	0.00213413	0.268	0.694	1.374	6.063	3.642	2.996	6.559	6.219	6.398	2.203	1.178	0.408	6.934	6.735	5.55	2.744	0.92	5.608
TRINITY_DN74_c1_g1_i16	Putative disease resistance protein At1g50180;	14_4_M_72h	14_4_C_72h	-2.29107	1.44012	5.9327e-05	0.00124848	1.433	1.408	2.768	1.132	0.937	1.005	0.331	0.271	0.511	0.032	0.423	0.744	0.254	0.793	0.135	0.157	1.427	1.088
TRINITY_DN74_c5_g1_i10		14_4_M_72h	14_4_C_72h	-10.0285	0.653377	1.04451e-08	5.67296e-07	0.44	2.816	2.037	3.886	3.871	0	0	0	0	0	1.853	0	0.539	0	0.352	4.325	2.72	0
TRINITY_DN7407_c0_g1_i12	Kinesin-like protein KIN-8A {ECO:0000305};	14_4_M_72h	14_4_C_72h	3.6955	1.54364	4.20619e-11	3.56699e-09	0.306	0.129	0.158	0	0	0.751	2.427	2.708	2.176	3.162	1.702	1.844	2.033	0.834	2.009	1.016	1.619	4.333
TRINITY_DN7417_c0_g1_i1	Transcription factor bHLH49;	14_4_M_72h	14_4_C_72h	11.3318	1.93428	3.96481e-20	9.12623e-18	0	0	0	0	2.81	2.186	5.516	5.226	2.116	4.416	0	1.447	0	1.895	6.347	5.54	0	7.754
TRINITY_DN7422_c1_g1_i6	Purple acid phosphatase 2;	14_4_M_72h	14_4_C_72h	-2.72233	0.103554	0.000306099	0.00503273	1.261	0.645	0.712	0.273	0.335	0.39	0.11	0.171	0.1	0.327	0.262	0.285	0.203	0.257	0.269	0.461	0.383	0
TRINITY_DN7431_c0_g1_i6	Exocyst complex component SEC15B {ECO:0000303|PubMed:19895414};	14_4_M_72h	14_4_C_72h	10.2334	0.8556	3.64684e-14	4.61469e-12	0	0	0	0.703	0.182	2.586	0.572	1.244	1.394	0	0.614	0	0	0.494	1.098	0	0	0
TRINITY_DN744_c1_g1_i2	Tubulin beta-6 chain;	14_4_M_72h	14_4_C_72h	2.1843	0.977604	0.000142666	0.00263914	0.268	0.198	0.475	1.523	0.87	1.249	1.224	1.565	1.424	0	0	0.071	1.637	1.483	2.009	0	0.239	0.498
TRINITY_DN7502_c0_g1_i59	N6-adenosine-methyltransferase non-catalytic subunit MTB {ECO:0000305};	14_4_M_72h	14_4_C_72h	-8.94959	-0.38075	7.40395e-06	0.000202199	0.449	0.159	0.949	0.078	2.514	1.318	0	0	0	4.859	2.155	0	2.41	0.278	0.456	0	1.475	0
TRINITY_DN751_c0_g1_i11	GDSL esterase/lipase 1 {ECO:0000303|PubMed:16126835};	14_4_M_72h	14_4_C_72h	4.04824	1.57622	2.18612e-13	2.45181e-11	0.21	0.377	0.306	4.842	4.75	4.587	5.356	5.577	3.651	0	0.332	0	4.474	2.214	2.04	0.628	1.418	2.54
TRINITY_DN751_c0_g1_i7	GDSL esterase/lipase 1 {ECO:0000303|PubMed:16126835};	14_4_M_72h	14_4_C_72h	4.14136	0.0647492	0.000226085	0.00390113	0	0.179	0.138	0.605	0.841	0.683	2.327	1.695	1.514	0	0.342	0	0.336	0	0.238	2.964	0	0.498
TRINITY_DN7513_c0_g1_i12	Acetylserotonin O-methyltransferase {ECO:0000305};	14_4_M_72h	14_4_C_72h	3.77975	1.46012	1.9015e-13	2.1678e-11	0.392	0.238	0.425	6.092	5.735	6.09	4.854	4.855	4.623	0.759	0.735	0.499	3.477	2.657	3.344	3.833	2.289	1.503
TRINITY_DN7513_c0_g1_i5	Acetylserotonin O-methyltransferase {ECO:0000305};	14_4_M_72h	14_4_C_72h	2.63261	2.38625	1.91655e-11	1.70612e-09	1.061	1.845	1.256	3.846	4.636	3.816	8.204	8.226	8.926	4.553	3.766	5.645	9.12	8.867	10.727	8.461	6.753	11.341
TRINITY_DN753_c0_g2_i4	Expansin-A1;	14_4_M_72h	14_4_C_72h	2.1824	5.29233	3.76634e-28	1.64016e-25	16.873	26.141	21.345	38.26	42.906	39.643	93.845	94.776	96.327	216.181	184.466	195.044	86.911	102.086	107.03	111.064	74.29	91.763
TRINITY_DN756_c0_g1_i13	60S ribosomal protein L27-3;	14_4_M_72h	14_4_C_72h	11.0308	1.63741	9.23371e-19	1.92388e-16	0	0	0	0	8.382	2.518	7.482	3.712	3.139	0	0	12.686	2.969	7.26	19.258	0	0	0
TRINITY_DN7597_c0_g1_i12	(S)-8-oxocitronellyl enol synthase CYC2 {ECO:0000305};	14_4_M_72h	14_4_C_72h	-2.97292	7.08431	1.50533e-07	6.47947e-06	198.97	72.077	363.177	33.174	31.455	31.386	27.15	26.232	25.172	20.077	11.662	13.002	302.187	21.338	14.019	103.388	225.58	202.994
TRINITY_DN7613_c0_g1_i3		14_4_M_72h	14_4_C_72h	2.6593	1.87928	2.37688e-07	9.72026e-06	1.108	2.737	2.788	5.692	7.312	6.422	13.68	13.883	13.358	29.12	16.929	17.527	12.323	11.524	12.301	19.739	10.201	25.315
TRINITY_DN7618_c2_g3_i1	Actin-3;	14_4_M_72h	14_4_C_72h	2.09437	3.97424	1.43913e-18	2.91065e-16	13.854	17.93	20.673	33.925	39.694	41.244	76.495	76.659	65.148	33.957	32.609	37.886	58.524	66.155	68.43	37.96	30.095	36.106
TRINITY_DN7673_c0_g2_i1		14_4_M_72h	14_4_C_72h	2.8598	0.705661	1.23508e-07	5.4472e-06	0.315	0.357	0.366	0.703	1.004	0.888	2.327	2.377	2.718	0.991	0.554	0.275	1.861	0.855	1.512	0.115	0.354	0.124
TRINITY_DN7679_c0_g3_i1	Probable xyloglucan endotransglucosylase/hydrolase protein 32;	14_4_M_72h	14_4_C_72h	2.98439	3.30604	3.51983e-15	4.9604e-13	1.5	2.945	3.282	9.235	12.215	11.009	20.3	19.501	19.907	21.11	21.29	17.863	15.394	17.363	13.698	14.147	15.517	14.254
TRINITY_DN768_c0_g1_i2		14_4_M_72h	14_4_C_72h	-8.47919	-0.821424	3.86526e-06	0.000113236	0.535	0.188	0.386	0	0	0	0	0	0	0	0	0	0.041	0.154	0	0	0	0
TRINITY_DN7684_c0_g1_i8	Stem-specific protein TSJT1;	14_4_M_72h	14_4_C_72h	-4.8841	6.03144	5.04664e-19	1.08904e-16	416.408	322.777	656.486	0	0	17.206	23.288	15.86	6.97	26.907	0	0	122.681	17.816	9.557	164.523	163.435	258.049
TRINITY_DN7691_c0_g1_i2	Nudix hydrolase 16, mitochondrial;	14_4_M_72h	14_4_C_72h	2.35125	1.51082	1.92049e-06	6.15194e-05	1.691	1.478	0.86	4.842	4.674	3.923	6.078	7.564	6.459	5.554	6.425	6.236	7.595	6.179	8.956	6.189	2.931	4.54
TRINITY_DN7694_c0_g1_i10	Probable pectinesterase/pectinesterase inhibitor 20;	14_4_M_72h	14_4_C_72h	3.03867	3.29449	4.43291e-18	8.57113e-16	1.328	1.815	2.66	4.003	3.517	4.011	15.024	15.177	16.347	4.268	4.532	2.293	15.333	14.634	13.781	10.032	8.716	10.356
TRINITY_DN7746_c0_g1_i1	Pectinesterase 3;	14_4_M_72h	14_4_C_72h	-5.6555	1.04813	0.000495929	0.00747963	17.274	0.952	5.072	0	0	0	0	0.311	0.16	0	0	0.234	2.583	0.196	0.652	0	0	0
TRINITY_DN7747_c0_g1_i4		14_4_M_72h	14_4_C_72h	2.26785	2.69575	5.81614e-10	4.11024e-08	2.303	3.848	4.231	11.003	11.861	10.208	16.659	16.652	15.465	10.413	12.014	11.239	8.592	16.343	15.303	22.242	12.653	13.238
TRINITY_DN776_c1_g1_i1	Peroxidase 7;	14_4_M_72h	14_4_C_72h	4.52881	0.533828	8.59354e-09	4.7528e-07	0.076	0.288	0.138	4.413	4.225	5.114	3.29	3.511	4.493	0.063	0.05	0	1.281	0.927	2.06	1.738	0.996	1.171
TRINITY_DN7765_c0_g1_i28	Berberine bridge enzyme-like 7 {ECO:0000303|PubMed:26037923};	14_4_M_72h	14_4_C_72h	2.26235	3.94276	3.2715e-17	5.83533e-15	6.917	4.304	4.973	33.017	32.296	29.093	27.471	24.165	24.26	3.404	3.404	3.485	26.984	29.381	38.952	8.262	11.389	5.992
TRINITY_DN7765_c0_g1_i42	Berberine bridge enzyme-like 7 {ECO:0000303|PubMed:26037923};	14_4_M_72h	14_4_C_72h	2.622	4.03351	3.81517e-30	1.77325e-27	6.631	5.841	4.884	47.71	56.841	47.47	37.119	35.431	31.932	1.697	1.843	1.855	51.437	48.957	52.692	9.948	10.421	11.787
TRINITY_DN7799_c0_g1_i5	Acid beta-fructofuranosidase 1, vacuolar {ECO:0000305};	14_4_M_72h	14_4_C_72h	2.06011	4.93918	6.34502e-51	8.5196e-48	7.003	6.922	7.029	12.76	11.278	12.853	28.534	28.569	28.241	48.544	43.294	38.711	31.905	28.001	27.562	24.829	25.019	26.745
TRINITY_DN7815_c0_g1_i2	G2/mitotic-specific cyclin S13-6;	14_4_M_72h	14_4_C_72h	2.01334	3.04602	4.21957e-12	4.06306e-10	2.876	3.739	3.401	4.823	4.435	5.055	12.697	11.907	15.023	18.971	17.211	22.968	12.364	13.182	13.295	10.985	8.544	8.293
TRINITY_DN7824_c0_g1_i7	E3 ubiquitin-protein ligase UPL5;	14_4_M_72h	14_4_C_72h	2.96845	7.07437	6.39589e-52	8.83327e-49	28.08	20.657	18.508	52.054	54.05	54.097	168.936	167.022	178.193	347.099	322.374	335.196	210.344	214.645	218.335	197.698	176.654	154.21
TRINITY_DN7897_c2_g1_i2	WAT1-related protein At5g64700;	14_4_M_72h	14_4_C_72h	2.49648	1.884	1.78881e-10	1.38792e-08	1.204	1.478	1.354	3.827	4.091	4.226	7.051	7.604	7.642	7.146	7.08	7.785	6.517	7.991	7.03	13.739	11.36	8.065
TRINITY_DN7903_c0_g1_i5	Exonuclease 1;	14_4_M_72h	14_4_C_72h	4.84572	0.234444	2.12322e-06	6.72115e-05	0.105	0	0.079	0.722	0.612	0.517	2.327	1.555	1.865	1.876	2.548	2.333	1.179	2.173	2.568	0.827	0.872	0.549
TRINITY_DN7904_c3_g1_i1		14_4_M_72h	14_4_C_72h	2.07099	1.80489	1.64081e-06	5.33709e-05	0.42	0.357	0.603	0.83	0.746	1.171	1.695	2.016	1.966	0.358	0.796	0.662	1.596	1.38	1.356	1.906	1.734	1.265
TRINITY_DN7909_c0_g1_i14		14_4_M_72h	14_4_C_72h	-2.06156	1.55097	0.000564095	0.00834881	5.799	15.917	9.679	5.262	6.519	6.656	2.517	1.675	3.139	4.395	3.746	3.566	3.864	3.028	2.112	0	2.471	0
TRINITY_DN7909_c0_g1_i32	Universal stress protein A-like protein;	14_4_M_72h	14_4_C_72h	-2.61754	2.20434	4.42471e-11	3.73919e-09	13.558	11.543	12.774	4.696	3.766	5.748	2.588	1.665	1.755	4.289	5.156	2.109	2.115	2.43	3.438	0.649	2.299	0
TRINITY_DN7909_c0_g1_i34	Universal stress protein A-like protein;	14_4_M_72h	14_4_C_72h	-2.09081	5.47448	9.83825e-38	7.21836e-35	119.477	159.009	147.41	29.366	39.322	35.466	30.64	33.314	33.496	39.153	35.932	42.502	29.638	42.583	38.6	30.044	34.875	34.261
TRINITY_DN7915_c0_g1_i2	Probable pectinesterase/pectinesterase inhibitor 47;	14_4_M_72h	14_4_C_72h	3.41646	1.43678	3.0981e-12	3.03764e-10	0.201	0.149	0.247	1.777	1.673	0.322	1.976	2.107	2.156	1.317	0.916	0.622	2.125	1.751	1.439	0.325	1.197	0
TRINITY_DN8006_c0_g2_i4	MDIS1-interacting receptor like kinase 1 {ECO:0000303|PubMed:26863186};	14_4_M_72h	14_4_C_72h	2.56103	3.71253	3.21631e-23	9.42243e-21	1.003	0.932	1.305	4.188	2.973	3.67	5.436	6.711	6.529	1.265	0.806	1.651	5.44	4.85	4.111	0.953	1.178	0
TRINITY_DN8012_c0_g1_i1	Pyrophosphate-energized vacuolar membrane proton pump 1;	14_4_M_72h	14_4_C_72h	-9.06091	-0.275466	3.61635e-06	0.000107309	4.691	2.281	12.23	0	0	0	0	0	0	0	0	6.45	15.495	0	1.242	14.619	29.961	42.533
TRINITY_DN8018_c0_g2_i1		14_4_M_72h	14_4_C_72h	2.28962	3.86619	1.43e-27	5.80868e-25	5.112	4.552	5.042	7.82	5.869	6.431	21.804	23.263	25.162	26.064	30.776	26.973	29.252	25.076	25.802	11.048	10.258	16.306
TRINITY_DN8032_c0_g1_i23	Laccase-4;	14_4_M_72h	14_4_C_72h	2.17017	4.08638	3.99148e-22	1.09006e-19	4.194	5.871	4.696	10.104	8.268	8.51	22.426	22.169	20.298	2.582	3.142	3.23	28.388	27.548	28.391	7.99	9.377	9.247
TRINITY_DN8032_c0_g2_i3	Laccase-17;	14_4_M_72h	14_4_C_72h	2.65589	2.44294	4.22583e-10	3.07633e-08	1.758	0.823	1.236	1.904	2.141	2.069	7.472	8.446	7.682	0.991	2.044	1.946	8.714	7.322	7.496	6.859	6.983	10.429
TRINITY_DN8040_c0_g3_i3	2-alkenal reductase (NADP(+)-dependent);	14_4_M_72h	14_4_C_72h	4.10394	1.57856	2.35245e-09	1.47296e-07	9.994	3.729	3.51	7.156	7.016	12.775	106.573	95.358	100.971	69.264	68.269	61.893	42.124	44.488	38.641	25.677	35.574	73.134
TRINITY_DN8045_c0_g1_i1	Protein SEED AND ROOT HAIR PROTECTIVE PROTEIN {ECO:0000303|PubMed:28138059};	14_4_M_72h	14_4_C_72h	5.47268	1.45347	3.47019e-09	2.10203e-07	0.43	0.238	0	7.8	8.143	10.638	9.498	10.513	9.517	0	0.292	0.255	3.03	1.74	1.253	0	0.211	1.14
TRINITY_DN8111_c0_g1_i1		14_4_M_72h	14_4_C_72h	2.45049	0.587473	1.14569e-05	0.000298868	1.51	1.111	1.137	2.616	1.596	1.893	6.238	6.571	7.502	8.252	4.894	8.875	4.941	7.106	8.822	4.817	2.711	2.571
TRINITY_DN8166_c0_g1_i48	WAT1-related protein At5g40240;	14_4_M_72h	14_4_C_72h	9.4346	0.0839603	4.14508e-10	3.03124e-08	0	0	0	1.337	1.768	2.137	0.622	1.043	1.284	1.433	2.336	3.047	0.376	0	0.901	1.351	0.852	0.56
TRINITY_DN818_c1_g1_i2	Auxin-induced in root cultures protein 12;	14_4_M_72h	14_4_C_72h	2.84163	0.655457	7.31295e-07	2.62235e-05	0.831	1.16	1.285	3.563	2.399	2.352	6.87	7.523	8.474	8.031	5.217	7.754	11.967	7.868	9.205	9.194	1.552	8.241
TRINITY_DN818_c1_g1_i21	Auxin-induced in root cultures protein 12;	14_4_M_72h	14_4_C_72h	2.90617	-0.236175	0.000205969	0.00360468	0.22	0.387	0.306	1.162	0.755	0.712	2.347	2.036	2.226	2.898	3.696	4.208	1.932	1.751	2.537	4.869	1.992	4.592
TRINITY_DN818_c1_g1_i22	Auxin-induced in root cultures protein 12;	14_4_M_72h	14_4_C_72h	2.15636	4.48748	3.57941e-16	5.6543e-14	6.669	11.821	10.776	22.727	16.574	20.28	40.288	43.676	43.365	87.391	74.292	91.953	51.763	40.925	47.256	79.356	41.417	98.522
TRINITY_DN8195_c0_g1_i3	Alpha carbonic anhydrase 7;	14_4_M_72h	14_4_C_72h	5.16666	0.939396	8.81055e-07	3.08612e-05	0.334	0	0.109	0.449	0.287	0.068	5.105	4.715	6.057	14.133	18.711	16.304	2.837	4.593	4.069	15.593	20.747	16.679
TRINITY_DN8205_c0_g1_i1		14_4_M_72h	14_4_C_72h	2.24621	1.60946	4.34358e-07	1.64804e-05	1.022	0.823	0.682	2.402	2.275	1.971	3.871	3.411	4.433	1.096	2.165	1.875	3.66	3.223	3.531	5.089	7.644	6.79
TRINITY_DN8208_c1_g1_i365	Protein PIR;	14_4_M_72h	14_4_C_72h	8.45937	0.99115	1.08375e-16	1.83639e-14	0	0	0	0	0	0.781	0.832	1.485	1.213	2.919	1.682	1.437	0	0.711	0.994	0	2.615	0
TRINITY_DN823_c0_g1_i21	Tropinone reductase homolog At1g07450 {ECO:0000305};	14_4_M_72h	14_4_C_72h	3.54997	4.92632	1.50219e-108	1.03733e-104	7.567	7.596	8.414	122.824	111.064	114.303	89.854	92.81	87.001	49.092	44.644	52.539	74.67	76.649	72.675	35.416	30.172	46.172
TRINITY_DN8293_c0_g1_i2	Beta-1,4-xylosyltransferase IRX9 {ECO:0000305};	14_4_M_72h	14_4_C_72h	2.01589	2.38719	4.0698e-09	2.43774e-07	1.863	1.815	2.412	4.393	2.514	3.513	7.883	8.687	7.492	3.562	2.759	3.638	8.459	6.786	8.532	9.069	12.864	4.323
TRINITY_DN8304_c3_g1_i2		14_4_M_72h	14_4_C_72h	2.30837	2.28167	6.16931e-09	3.52497e-07	1.653	0.972	1.463	4.432	3.039	4.109	7.221	6.801	5.797	10.571	8.036	7.602	6.894	5.695	5.301	8.796	8.764	0
TRINITY_DN8316_c3_g1_i1		14_4_M_72h	14_4_C_72h	3.43068	0.541017	8.71658e-07	3.05542e-05	0.191	0.436	0.158	2.001	2.6	1.806	2.718	2.989	2.648	0.485	0.04	0.479	2.206	1.493	1.698	1.393	0.182	0.902
TRINITY_DN8379_c0_g2_i8	Splicing factor 3B subunit 3 {ECO:0000312|FlyBase:FBgn0035162};	14_4_M_72h	14_4_C_72h	8.77311	-0.540288	1.45975e-06	4.82966e-05	0	0	0	0.781	0.21	0.117	0.171	0.522	0.341	0.906	0.725	1.447	0	0	0	0	2.672	0
TRINITY_DN8388_c0_g1_i5	Kinesin-like protein KIN-5B {ECO:0000305};	14_4_M_72h	14_4_C_72h	2.07135	2.49708	0.000170665	0.00307821	1.404	0.724	0.405	1.367	0.067	0.195	4.122	3.17	3.129	8.368	7.744	4.29	4.331	4.995	3.168	3.225	3.774	2.405
TRINITY_DN8486_c0_g1_i22	Cytochrome P450 71AU50 {ECO:0000303|PubMed:25015725};	14_4_M_72h	14_4_C_72h	-2.46803	1.99182	0.000124317	0.00235104	12.258	3.59	8.552	0.195	0.927	0.751	1.424	0.943	1.946	0	0	0	1.118	1.122	0.238	0	6.312	0
TRINITY_DN8496_c0_g1_i34		14_4_M_72h	14_4_C_72h	-7.0294	-0.421674	1.18749e-05	0.000307944	0.22	0.744	0.85	0.732	1.09	0	0	0	0.01	0.611	0.161	0.234	0.264	0.227	0.031	0	0	0.498
TRINITY_DN8523_c0_g1_i32	Protein SENSITIVE TO UV 2 {ECO:0000303|PubMed:19619159, ECO:0000303|PubMed:28556304};	14_4_M_72h	14_4_C_72h	-8.51486	-0.787882	1.49146e-06	4.91441e-05	0.287	0.605	0.445	0	0	0.917	0	0	0	0.78	0	0	0.173	0.649	0	0	0.125	0
TRINITY_DN8560_c0_g1_i3	Reticulon-like protein B17;	14_4_M_72h	14_4_C_72h	2.18122	2.19695	1.40779e-08	7.4534e-07	1.777	2.192	1.384	2.216	2.504	2.069	8.204	7.343	8.143	13.058	9.386	10.883	9.923	6.92	7.279	3.382	4.789	4.623
TRINITY_DN8564_c0_g1_i3	Tubby-like F-box protein 3;	14_4_M_72h	14_4_C_72h	-8.57285	-0.734518	7.71244e-07	2.74337e-05	0.736	0.387	0.643	0.098	0	0.342	0	0	0	0.833	0.332	0.448	0.732	0	0.321	0	1.303	0
TRINITY_DN8588_c0_g1_i2	Transcription factor MYB83 {ECO:0000303|PubMed:11597504};	14_4_M_72h	14_4_C_72h	2.64878	-0.226554	0.000599248	0.00878038	0.306	0.337	0.257	0.381	0.487	0.634	2.297	1.946	1.314	1.128	1.249	0.673	1.057	1.164	1.284	1.12	1.312	1.814
TRINITY_DN8622_c0_g1_i1	TOG array regulator of axonemal microtubules protein 1;	14_4_M_72h	14_4_C_72h	2.12454	2.06891	1.77612e-05	0.000436472	2.178	3.213	1.246	3.124	3.795	3.347	8.344	10.142	9.768	12.004	13.263	12.452	8.063	10.185	10.271	8.398	7.327	3.348
TRINITY_DN867_c0_g1_i17	Long chain base biosynthesis protein 2a;	14_4_M_72h	14_4_C_72h	-9.74027	0.37337	1.01151e-12	1.03371e-10	1.768	1.299	0.999	2.441	0	2.498	0	0	0	1.075	1.39	1.681	0	1.122	0.238	0.796	0	0
TRINITY_DN8678_c1_g1_i7	Kinesin-like protein NACK1;	14_4_M_72h	14_4_C_72h	2.20553	4.44226	8.99691e-32	4.30587e-29	5.656	4.552	4.943	7.371	8.057	7.095	23.649	20.976	23.638	45.308	43.213	40.821	22.328	18.969	21.267	88.906	49.855	89.565
TRINITY_DN8714_c0_g1_i5	Glucan endo-1,3-beta-glucosidase, basic vacuolar isoform {ECO:0000305};	14_4_M_72h	14_4_C_72h	3.04	1.71611	2.8668e-09	1.7698e-07	0.984	0.803	1.809	0.303	0.631	0.215	9.538	10.031	9.467	123.362	106.226	111.019	9.73	8.62	8.231	24.42	13.18	20.888
TRINITY_DN8754_c0_g1_i11	Pathogen-related protein;	14_4_M_72h	14_4_C_72h	2.48684	3.92202	2.83827e-05	0.000654249	1.51	1.021	4.568	5.819	7.168	7.29	11.744	13.703	13.298	8.547	2.487	11.097	16.837	13.346	21.454	17.635	8.63	8.977
TRINITY_DN8807_c0_g1_i20	Pectinesterase 2;	14_4_M_72h	14_4_C_72h	2.76445	3.8768	1.31441e-37	9.48298e-35	3.984	3.342	3.441	5.399	5.888	5.768	24.482	23.794	23.277	113.971	108.049	105.699	10.767	10.226	8.004	20.441	18.496	17.447
TRINITY_DN8859_c0_g1_i1	Short-chain dehydrogenase reductase 3b;	14_4_M_72h	14_4_C_72h	3.11418	1.91331	2.78648e-13	3.08222e-11	1.061	1.408	1.651	3.339	3.154	4.577	11.273	12.89	11.092	13.532	9.144	10.149	7.483	11.266	11.12	9.184	6.36	4.292
TRINITY_DN8921_c0_g1_i1	Probable xyloglucan endotransglucosylase/hydrolase protein 32;	14_4_M_72h	14_4_C_72h	2.82876	2.01448	3.4833e-09	2.10733e-07	1.586	1.101	0.702	4.803	5.591	3.65	7.863	8.497	7.361	11.277	12.659	6.562	6.06	6.436	6.637	4.89	9.128	5.359
TRINITY_DN8964_c0_g1_i11	12-oxophytodienoate reductase 2 {ECO:0000303|PubMed:10333582};	14_4_M_72h	14_4_C_72h	3.91451	1.46297	2.70014e-10	2.04256e-08	0.793	1.726	0.593	0.41	1.07	0.615	14.543	15.649	15.485	13.258	17.563	14.072	5.114	6.519	4.68	9.205	4.741	1.669
TRINITY_DN8964_c0_g1_i14	12-oxophytodienoate reductase 2 {ECO:0000303|PubMed:10333582};	14_4_M_72h	14_4_C_72h	2.49793	4.76426	1.21859e-54	1.90014e-51	36.02	45.311	43.907	25.695	38.987	38.696	235.541	225.203	226.803	412.59	363.543	445.481	87.918	98.636	114.505	226.642	245.886	183.754
TRINITY_DN8964_c0_g1_i16	12-oxophytodienoate reductase 2 {ECO:0000303|PubMed:10333582};	14_4_M_72h	14_4_C_72h	2.28575	4.56192	8.76038e-39	6.82999e-36	34.635	37.486	43.422	37.86	46.136	48.475	183.619	176.612	188.543	327.096	309.262	312.421	112.218	97.194	124.704	173.874	179.699	233.263
TRINITY_DN9057_c0_g1_i12	Bax inhibitor 1;	14_4_M_72h	14_4_C_72h	8.3448	3.5976	3.87007e-12	3.74892e-10	0	0	0.188	7.869	0.143	10.862	23.268	18.076	21.983	0.653	0.373	23.691	12.862	23.902	0	0.262	5.862	0.342
TRINITY_DN909_c0_g1_i1	2-alkenal reductase (NADP(+)-dependent);	14_4_M_72h	14_4_C_72h	2.33745	6.63935	1.81826e-54	2.66336e-51	19.386	15.104	14.939	19.564	16.621	16.386	80.637	80.06	83.27	49.029	49.89	38.823	39.175	45.024	40.298	47.888	38.045	50.349
TRINITY_DN909_c0_g1_i3	2-alkenal reductase (NADP(+)-dependent);	14_4_M_72h	14_4_C_72h	3.83022	3.40533	1.79228e-40	1.46839e-37	2.15	2.826	3.095	0.869	2.887	2.479	37.299	36.153	38.37	20.594	24.583	10.475	13.706	13.357	9.722	20.849	27.317	22.018
TRINITY_DN9119_c0_g1_i1		14_4_M_72h	14_4_C_72h	2.19317	1.33368	2.25761e-06	7.11397e-05	1.682	2.578	1.75	2.275	1.959	2.313	8.976	9.57	8.334	14.154	12.085	15.682	7.697	10.288	9.246	1.833	5.278	2.778
TRINITY_DN915_c0_g1_i2	BAHD acyltransferase At5g47980;	14_4_M_72h	14_4_C_72h	2.537	0.762727	0.000407612	0.00637023	0.258	0.575	0.138	1.074	1.233	1.601	1.755	1.786	2.056	2.024	1.521	3.77	3.254	1.359	2.402	0.565	0.91	3.711
TRINITY_DN9192_c0_g1_i124	Calcium-transporting ATPase, endoplasmic reticulum-type;	14_4_M_72h	14_4_C_72h	6.75063	-0.646086	2.39861e-05	0.000567241	0	0	0	0	0	0	0.181	0.09	0.341	0	0	0	0	0	0.456	0.66	0	0
TRINITY_DN9219_c1_g1_i9	Protein IRX15-LIKE;	14_4_M_72h	14_4_C_72h	2.87678	1.51658	9.65802e-09	5.27714e-07	0.908	0.545	0.999	5.897	5.19	4.626	5.336	5.367	6.91	2.782	1.108	3.291	5.053	7.425	5.581	11.781	4.78	0
TRINITY_DN924_c0_g1_i29	Nuclear pore complex protein NUP98A {ECO:0000303|PubMed:21189294};	14_4_M_72h	14_4_C_72h	10.2423	0.861351	0.00065209	0.00938956	0	0	0	1.865	1.759	1.503	0.562	0.01	2.457	0.2	0	1.488	1.413	2.399	1.118	1.497	3.496	0.342
TRINITY_DN93_c0_g1_i6	Receptor-like protein kinase;	14_4_M_72h	14_4_C_72h	9.09525	-0.235909	1.36137e-06	4.54681e-05	0	0	0	4.393	3.565	4.45	1.324	0.321	0.451	3.351	2.226	0	0.285	0	1.543	3.539	0.814	3.068
TRINITY_DN9325_c0_g1_i17	Microtubule-associated protein TORTIFOLIA1 {ECO:0000303|PubMed:15324671};	14_4_M_72h	14_4_C_72h	2.35561	2.7708	1.49939e-05	0.000376116	1.328	1.091	0.395	2.05	3.967	0.098	5.968	3.962	4.192	6.619	5.489	5.788	5.948	5.252	4.442	6.953	4.358	5.971
TRINITY_DN936_c0_g1_i4		14_4_M_72h	14_4_C_72h	2.54756	0.733302	0.000582587	0.00856221	0.373	0.119	0.376	0.869	0.526	0.995	2.347	1.605	1.003	2.129	2.226	1.06	1.698	1.256	1.377	3.718	6.101	2.83
TRINITY_DN94_c0_g1_i140	Subtilisin-like protease SBT3.6 {ECO:0000303|PubMed:16193095};	14_4_M_72h	14_4_C_72h	-2.22277	2.88525	0.000641554	0.00927138	4.758	2.261	2.926	0.879	0.526	0.956	0.873	0.973	0.231	0.285	0.02	0	0.62	1.05	0.373	0	0.22	0
TRINITY_DN94_c0_g1_i74	Subtilisin-like protease SBT3.8 {ECO:0000303|PubMed:16193095};	14_4_M_72h	14_4_C_72h	-6.79261	0.055101	1.36047e-07	5.91389e-06	2.188	0.952	1.414	0.947	0.076	0.673	0.01	0.03	0	0.369	0	0	1.027	0.618	0	0	0	0
TRINITY_DN94_c0_g1_i75	Subtilisin-like protease SBT3.6 {ECO:0000303|PubMed:16193095};	14_4_M_72h	14_4_C_72h	-7.61422	1.70455	1.33661e-12	1.34884e-10	0.946	2.34	1.878	0	0	0	0	0.02	0	0	0	0	0	0	0.155	0	0	0
TRINITY_DN9402_c0_g1_i2	F-box protein At1g49360;	14_4_M_72h	14_4_C_72h	2.05455	2.06675	6.31404e-05	0.00131953	1.127	0.397	0.761	1.084	1.118	0.888	3.119	3.32	2.828	2.898	3.092	3.872	3.67	3.059	2.806	1.288	1.762	2.395
TRINITY_DN9443_c0_g1_i3	Rho GDP-dissociation inhibitor 1;	14_4_M_72h	14_4_C_72h	2.79139	3.48472	2.14732e-13	2.41952e-11	4.978	3.481	2.205	8.913	8.975	9.369	22.095	25.67	24.39	5.976	6.264	7.51	15.251	16.889	17.664	12.503	8.371	11.455
TRINITY_DN949_c5_g1_i1	DNA damage-repair/toleration protein DRT100;	14_4_M_72h	14_4_C_72h	2.02699	3.98561	9.46881e-23	2.69237e-20	6.201	7.348	8.038	19.096	16.736	16.718	29.045	29.071	27.74	16.599	15.459	14.429	28.042	26.106	28.111	11.854	12.26	15.062
TRINITY_DN9526_c0_g1_i1	Pathogen-related protein;	14_4_M_72h	14_4_C_72h	3.17226	2.19853	5.63014e-14	6.90735e-12	12.726	12.178	18.903	45.113	55.169	36.94	119.31	132.092	132.391	133.363	98.008	104.069	110.398	124.639	137.201	100.257	50.583	82.765
TRINITY_DN9596_c0_g1_i2	Basic blue protein;	14_4_M_72h	14_4_C_72h	2.44845	0.242753	0.000100129	0.00194848	1.08	1.438	1.028	2.304	3.135	3.455	5.596	6.109	7.261	9.032	8.772	8.295	2.359	11.019	9.205	1.854	5.479	4.997
TRINITY_DN9628_c0_g1_i6	E3 ubiquitin-protein ligase APD1 {ECO:0000305};	14_4_M_72h	14_4_C_72h	2.24061	1.92185	3.12667e-07	1.2368e-05	2.379	1.319	1.532	3.28	2.323	2.352	7.863	8.165	8.153	10.402	11.883	12.972	7.676	6.9	6.016	4.702	8.659	1.213
TRINITY_DN9644_c0_g1_i4	Cytochrome P450 81Q32 {ECO:0000303|PubMed:24710322};	14_4_M_72h	14_4_C_72h	2.3861	3.24001	1.26846e-13	1.47392e-11	5.866	9.391	5.685	7.293	6.308	6.158	33.709	35.712	37.017	40.576	35.066	38.671	14.55	17.919	17.271	40.474	25.737	40.771
TRINITY_DN9654_c0_g1_i14	Endoglucanase 1;	14_4_M_72h	14_4_C_72h	-8.51158	-0.791422	8.12514e-07	2.86681e-05	1.185	0.674	0.919	0.059	0.143	0	0	0	0	0.643	0	1.814	0.254	0.391	0	0	0	0
TRINITY_DN9727_c0_g1_i8	Isoflavone reductase homolog;	14_4_M_72h	14_4_C_72h	2.03081	2.46998	2.09841e-10	1.6075e-08	2.465	2.39	2.511	5.545	5.276	4.704	10.701	8.918	9.808	2.666	4.381	2.975	8.419	9.207	9.215	5.979	5.977	4.52
TRINITY_DN9730_c0_g2_i1		14_4_M_72h	14_4_C_72h	3.18836	-0.31865	0.000316909	0.00515956	0.277	0.089	0.168	0.185	0.382	0.439	1.324	1.625	1.885	0.949	0.836	0.632	0.966	1.565	1.18	0.922	0.814	0.581
TRINITY_DN98019_c0_g1_i1	Berberine bridge enzyme-like 8 {ECO:0000303|PubMed:26037923};	14_4_M_72h	14_4_C_72h	3.40672	1.48431	2.98898e-12	2.93661e-10	8.36	6.763	7.563	108.873	98.228	108.457	75.863	87.252	73.341	3.625	2.498	0	75.9	78.688	109.556	4.597	2.26	0
TRINITY_DN98019_c1_g2_i1	Berberine bridge enzyme-like 8 {ECO:0000303|PubMed:26037923};	14_4_M_72h	14_4_C_72h	3.60545	2.19952	8.41484e-18	1.6014e-15	10.825	21.5	18.33	203.229	281.148	258.216	174.823	203.235	199.424	27.971	14.754	10.231	234.706	265.754	293.671	19.593	21.321	39.247
TRINITY_DN9814_c0_g1_i42	Glutamine--fructose-6-phosphate aminotransferase [isomerizing] 2;	14_4_M_72h	14_4_C_72h	6.76403	-0.629991	7.52093e-06	0.000204815	0	0	0.01	0.498	0.038	0.166	0.351	0.963	0.662	0	0.01	0.509	0.122	0.082	0.497	0.712	0	0
TRINITY_DN9820_c0_g1_i1		14_4_M_72h	14_4_C_72h	-2.47094	0.645647	4.52796e-06	0.000129972	2.627	2.955	3.124	0.703	0.335	0.439	0.441	0.502	0.582	0.148	0.514	0.54	0.224	0.299	0.238	0.241	0	0
TRINITY_DN985_c2_g1_i6	Pentatricopeptide repeat-containing protein At3g29290;	14_4_M_72h	14_4_C_72h	-10.6544	1.26489	1.33429e-14	1.77678e-12	1.93	0.625	1.77	0	0	0	0	0	0	0.685	0.705	0.489	2.949	0	0.114	1.058	0.431	0
TRINITY_DN988_c1_g1_i4	Purple acid phosphatase 7;	14_4_M_72h	14_4_C_72h	-2.91812	0.188062	5.5416e-05	0.00117538	1.968	1.458	1.305	0	0.296	0.878	0.171	0.13	0.291	0	0	0	0.305	0.875	0.632	0	0	0
TRINITY_DN9884_c0_g1_i1	Ethylene-responsive transcription factor 2;	14_4_M_72h	14_4_C_72h	2.42648	2.50795	3.5443e-13	3.80721e-11	3.468	3.134	2.61	27.062	26.944	25.843	15.736	16.491	16.227	5.322	4.179	2.802	11.896	11.925	15.79	4.105	2.5	8.49
TRINITY_DN99_c0_g2_i7	Serine/threonine-protein phosphatase PP-X isozyme 2;	14_4_M_72h	14_4_C_72h	2.19141	5.1066	3.00013e-05	0.000686325	7.194	26.637	9.195	26.213	28.464	28.263	61.761	64.933	65.248	52.886	49.316	51.377	42.754	68.895	74.166	25.562	3.946	13.103
TRINITY_DN992_c0_g1_i9		14_4_M_72h	14_4_C_72h	-5.94559	4.00814	2.52329e-15	3.61931e-13	72.384	30.921	75.248	4.959	3.24	4.46	0.993	0.261	1.534	1.981	0	0	4.667	3.646	4.535	0	0	0
TRINITY_DN993_c0_g1_i21	Protein TIC 214 {ECO:0000250|UniProtKB:P56785};	14_4_M_72h	14_4_C_72h	9.06001	-0.272592	5.47472e-08	2.57179e-06	0	0	0	0	0.373	0.547	0.251	0.231	0.471	0.148	0	0	0.183	0.175	0	0	0	0
TRINITY_DN994_c0_g1_i3		14_4_M_72h	14_4_C_72h	-9.83476	0.465097	5.26989e-10	3.76778e-08	4.147	1.22	4.044	2.343	3.24	3.709	0	0	0	0	0	0	0	3.172	0	6.859	0	9.216
TRINITY_DN998_c0_g1_i27	Cytochrome P450 CYP72A219;	14_4_M_72h	14_4_C_72h	-9.46604	0.107708	3.05084e-05	0.000696935	3.01	0.952	0.158	0	0	0	0	0	0	0	0	0.53	0	0	0.569	0	0	0
TRINITY_DN998_c0_g1_i28	Cytochrome P450 CYP72A219;	14_4_M_72h	14_4_C_72h	-9.25185	-0.0933651	1.37591e-05	0.000349679	0.248	0.655	2.422	0	0	0	0	0	0	0	0	0	0	0	0	0	0	0

## Sheet: mellea_2w
ID	Annotation	ampleA	ampleB	logFC	logCPM	PValue	FDR	14_4_C_72h1	14_4_C_72h2	14_4_C_72h3	14_4_C_2WK1	14_4_C_2WK2	14_4_C_2WK3	14_4_M_72h1	14_4_M_72h2	14_4_M_72h3	14_4_M_2WK1	14_4_M_2WK2	14_4_M_2WK3	14_4_T_72h1	14_4_T_72h2	14_4_T_72h3	14_4_T_2WK1	14_4_T_2WK2	14_4_T_2WK3
TRINITY_DN1_c2_g1_i13	Disease resistance protein RPP2B {ECO:0000305};	14_4_M_2WK	14_4_C_2WK	-2.43704	3.96772	5.40871e-25	3.62694e-23	25.29	24.832	27.999	19.613	21.916	21.91	17.963	17.675	18.975	4.1	4.22	3.363	17.458	20.432	18.865	6.388	5.086	4.478
TRINITY_DN1_c5_g1_i10	Retrovirus-related Pol polyprotein from transposon 17.6;	14_4_M_2WK	14_4_C_2WK	-2.78239	1.37356	2.82174e-05	0.000303674	0.334	0.446	0.475	1.474	1.854	1.649	1.916	1.936	2.307	0.116	0.352	0.245	4.036	2.07	1.667	0.503	0.632	0.902
TRINITY_DN1_c5_g1_i9	Retrovirus-related Pol polyprotein from transposon 17.6;	14_4_M_2WK	14_4_C_2WK	-3.0818	4.9505	5.53538e-33	5.36719e-31	3.841	3.729	4.291	15.386	16.038	16.601	19.327	19.25	19.416	1.475	1.662	2.517	22.104	19.608	20.335	1.728	2.672	1.275
TRINITY_DN10029_c2_g1_i1	Blue copper protein;	14_4_M_2WK	14_4_C_2WK	-3.47441	1.5931	1.03112e-07	1.70808e-06	5.37	5.395	3.46	14.917	15.522	12.199	18.023	18.919	19.115	0.822	2.044	0.937	19.918	22.182	26.807	6.105	12.5	0
TRINITY_DN10031_c0_g1_i2	Endochitinase EP3 {ECO:0000303|PubMed:11525512};	14_4_M_2WK	14_4_C_2WK	2.44477	2.07075	2.18697e-08	3.96831e-07	12.898	34.134	17.302	35.048	31.761	33.319	80.135	91.977	83.129	195.482	172.612	235.641	61.33	63.251	59.991	203.164	106.703	96.946
TRINITY_DN1004_c0_g1_i16		14_4_M_2WK	14_4_C_2WK	-8.01687	-0.867695	2.05018e-05	0.000226512	0.697	1.19	0.267	0.879	1.262	1.474	0.301	0.361	1.173	0	0	0	0.468	0.463	0.911	0.168	0.623	0
TRINITY_DN1005_c2_g1_i1	Glyceraldehyde-3-phosphate dehydrogenase B, chloroplastic;	14_4_M_2WK	14_4_C_2WK	-2.87034	2.25318	6.7373e-10	1.4687e-08	1.032	1.339	1.167	6.082	8.545	6.549	1.374	1.294	1.424	0.79	0.927	1.162	0.783	0.587	1.098	3.372	2.739	2.073
TRINITY_DN1006_c1_g1_i15	DExH-box ATP-dependent RNA helicase DExH14 {ECO:0000305};	14_4_M_2WK	14_4_C_2WK	3.32465	2.17674	5.03902e-07	7.446e-06	0	0.099	0.089	0.156	0.669	0.39	1.916	2.227	1.183	3.531	4.713	3.913	0.447	0.165	0.393	2.335	5.057	1.731
TRINITY_DN1006_c1_g1_i16	DExH-box ATP-dependent RNA helicase DExH14 {ECO:0000305};	14_4_M_2WK	14_4_C_2WK	4.07699	3.39725	2.9443e-14	9.77399e-13	0.086	0.129	0.435	0.625	0.201	0.693	2.347	1.946	2.046	7.81	8.248	9.324	0	0	0.549	2.702	7.394	2.934
TRINITY_DN1006_c1_g1_i17	DExH-box ATP-dependent RNA helicase DExH14 {ECO:0000305};	14_4_M_2WK	14_4_C_2WK	3.52641	3.98425	1.13419e-31	1.03953e-29	0.057	0.476	0.524	1.064	0.927	1.152	3.621	3.702	3.701	9.264	13.978	12.931	0.539	1.133	0.828	6.21	14.281	6.178
TRINITY_DN1006_c1_g1_i21	DExH-box ATP-dependent RNA helicase DExH14 {ECO:0000305};	14_4_M_2WK	14_4_C_2WK	2.06843	1.62245	9.78681e-05	0.000938773	0.478	0.407	0.395	0.644	0.392	0.449	0.953	1.063	0.782	2.002	2.508	1.763	0.458	0.309	0.207	1.173	4.78	0.394
TRINITY_DN1006_c1_g1_i8	Pre-mRNA-splicing factor cef1;	14_4_M_2WK	14_4_C_2WK	4.84075	3.07798	5.96702e-30	5.11433e-28	0.229	0.615	0.9	0.381	0.64	0.459	2.768	3.26	2.959	12.331	13.908	16.151	1.037	0.844	0.777	8.315	18.716	3.359
TRINITY_DN1008_c1_g1_i5	Protein TIFY 10a {ECO:0000305};	14_4_M_2WK	14_4_C_2WK	-9.16393	0.174702	2.50936e-07	3.89718e-06	5.427	4.096	1.789	1.669	4.712	5.387	2.959	0	1.585	0	0.02	0	3.711	0	0	4.471	0.891	0
TRINITY_DN101_c0_g1_i59		14_4_M_2WK	14_4_C_2WK	2.61608	0.267469	0.00115118	0.00848095	0.678	0.317	0.791	0.312	0.172	0.449	0.662	1.134	1.224	1.613	2.346	1.692	0.691	0.649	1.17	1.1	1.169	1.213
TRINITY_DN10103_c0_g1_i19	Putative clathrin assembly protein At2g01600;	14_4_M_2WK	14_4_C_2WK	-9.88891	0.862977	3.27332e-11	8.34124e-10	0	10.254	5.438	1.503	2.456	2.723	13.229	5.878	3.681	0	0	0	2.115	6.169	6.047	0	0	0
TRINITY_DN1011_c5_g1_i4	Reticulon-like protein B21;	14_4_M_2WK	14_4_C_2WK	6.98802	1.11611	6.0308e-11	1.49287e-09	2.656	0.655	0.178	0	0.057	0	1.825	1.535	0	3.099	2.669	3.169	1.708	1.277	0	0	4.253	0
TRINITY_DN10129_c0_g1_i5	Auxin-responsive protein IAA13;	14_4_M_2WK	14_4_C_2WK	2.48049	1.47974	6.17147e-06	7.55836e-05	1.739	1.111	1.088	1.22	1.367	0.995	1.916	1.334	1.895	8.431	5.771	5.808	1.627	1.174	1.16	5.403	6.935	7.453
TRINITY_DN1014_c1_g1_i35		14_4_M_2WK	14_4_C_2WK	4.16918	-0.303842	0.000470595	0.00383641	0.134	1.021	0.316	0.107	0.096	0.351	1.926	1.033	2.256	1.76	2.971	5.207	5.236	5.355	3.945	2.063	0.833	2.498
TRINITY_DN1014_c1_g1_i42		14_4_M_2WK	14_4_C_2WK	2.62576	2.18476	6.17676e-07	8.98708e-06	5.599	4.016	4.222	1.591	1.577	3.25	3.911	4.574	3.59	11.962	12.145	15.356	9.242	8.208	10.758	2.566	7.136	0
TRINITY_DN10144_c0_g1_i6	Ultraviolet-B receptor UVR8;	14_4_M_2WK	14_4_C_2WK	-9.12768	0.141638	1.45004e-07	2.33953e-06	0.42	0.407	0.653	0.869	2.007	0.839	0.411	0.291	0.993	0	0	0	1.027	0.196	0.528	0	0	0
TRINITY_DN1016_c2_g1_i7	Carboxyl-terminal-processing peptidase 2, chloroplastic;	14_4_M_2WK	14_4_C_2WK	-8.42728	-0.503307	6.54949e-06	7.99403e-05	0.01	0	0	0.761	1.032	1.581	0.341	0.612	0.08	0	0.01	0	0.417	0.793	1.346	0	0.967	0
TRINITY_DN1019_c0_g1_i18	Protein LUTEIN DEFICIENT 5, chloroplastic;	14_4_M_2WK	14_4_C_2WK	-8.55058	-0.3919	4.00026e-06	5.08136e-05	0.946	1.825	0	0.927	0.793	1.698	0	0	0	0	0	0	0	0	2.371	1.497	0	0
TRINITY_DN10218_c1_g1_i11	Polyketide synthase 5;	14_4_M_2WK	14_4_C_2WK	2.17866	7.7582	1.18685e-84	4.28852e-82	40.539	37.724	37.579	50.961	54.662	56.468	102.07	102.791	109.485	268.223	218.978	245.056	103.993	111.745	123.71	168.911	118.455	159.082
TRINITY_DN10218_c1_g1_i12	Polyketide synthase 5;	14_4_M_2WK	14_4_C_2WK	2.16584	6.93708	3.34931e-88	1.31424e-85	171.195	206.541	192.365	228.026	220.274	214.503	450.432	449.795	425.345	1107.66	927.252	995.366	489.299	505.279	517.339	829.411	615.802	874.67
TRINITY_DN10218_c1_g1_i13	Polyketide synthase 5;	14_4_M_2WK	14_4_C_2WK	2.52111	3.89425	5.70487e-11	1.41708e-09	0.334	4.492	0.564	3.036	4.875	2.635	7.733	5.086	5.315	21.658	14.381	24.527	1.881	8.589	9.194	15.792	3.075	6.572
TRINITY_DN10218_c1_g1_i14	Polyketide synthase 5;	14_4_M_2WK	14_4_C_2WK	2.15977	4.22109	2.859e-20	1.47733e-18	7.653	20.34	11.647	16.841	13.419	16.894	37.63	41.409	36.064	77.242	74.141	60.242	31.316	32.903	37.098	62.821	35.162	52.132
TRINITY_DN10218_c1_g1_i15	Chalcone synthase;	14_4_M_2WK	14_4_C_2WK	2.14081	10.1337	1.13931e-84	4.14661e-82	588.1	607.127	634.745	667.043	577.991	653.963	1207.22	1203.14	1194.26	3107.29	2621.32	2661.13	1601.94	1333.41	1407.21	2511.83	1811.56	3053.1
TRINITY_DN10218_c1_g1_i2	Polyketide synthase 5;	14_4_M_2WK	14_4_C_2WK	2.12855	7.97215	3.00698e-126	2.18882e-123	45.326	52.937	37.441	73.396	70.041	67.711	127.564	132.133	122.212	325.725	288.506	307.469	129.716	145.873	164.329	203.112	121.961	209.514
TRINITY_DN10218_c1_g1_i6	Chalcone synthase;	14_4_M_2WK	14_4_C_2WK	2.45543	9.68665	2.83954e-141	2.69092e-138	476.533	401.042	434.124	398.062	377.426	386.612	756.3	754.055	729.13	2360.77	2021.41	2003.3	1093.39	905.754	956.225	1736.45	1283.18	1835.14
TRINITY_DN10220_c1_g1_i10		14_4_M_2WK	14_4_C_2WK	2.45133	4.99987	5.75318e-58	1.16048e-55	4.796	5.236	5.2	4.598	3.881	4.314	6.329	6.33	6.469	24.156	23.616	21.908	7.117	7.373	6.875	19.593	21.57	18.722
TRINITY_DN10220_c1_g1_i4		14_4_M_2WK	14_4_C_2WK	2.41563	1.04905	6.073e-05	0.000608949	0.124	0.109	0	0.264	0.287	0.205	0.702	0.622	0.201	1.634	1.279	1.08	0	0.237	0.269	0	0	1.078
TRINITY_DN102225_c0_g1_i16	E2F transcription factor-like E2FE;	14_4_M_2WK	14_4_C_2WK	2.22147	2.56162	5.06698e-09	1.00591e-07	1.567	1.607	2.373	1.65	1.74	2.323	5.707	6.55	6.338	8.885	8.661	9.059	4.281	6.817	7.703	4.241	4.598	3.473
TRINITY_DN10229_c0_g1_i1	50S ribosomal protein L25 {ECO:0000255|HAMAP-Rule:MF_01334};	14_4_M_2WK	14_4_C_2WK	-6.17518	1.97263	1.52483e-05	0.000173468	0	7.001	10.875	10.612	12.712	10.667	19.497	0	1.304	0	0	0.479	2.511	2.276	2.972	17.823	9.971	17.923
TRINITY_DN10229_c0_g1_i4	Endochitinase EP3 {ECO:0000303|PubMed:11525512};	14_4_M_2WK	14_4_C_2WK	2.42379	2.30251	3.29048e-08	5.82339e-07	50.399	18.406	32.191	6.834	8.163	10.296	16.689	15.599	11.262	38.342	53.465	46.242	19.359	8.372	7.828	51.94	92.766	25.522
TRINITY_DN1023_c1_g1_i24		14_4_M_2WK	14_4_C_2WK	-2.60529	0.188055	0.0012016	0.00881561	1.519	1.735	2.007	2.001	2.065	1.435	1.173	1.093	0.652	0.443	0.181	0.245	1.098	0.505	0.445	1.037	1.274	1.876
TRINITY_DN10236_c0_g1_i4		14_4_M_2WK	14_4_C_2WK	-2.14451	2.78854	5.0173e-07	7.42483e-06	4.749	3.6	5.289	5.018	6.184	7.495	5.346	5.347	4.433	1.771	0.967	1.467	4.179	3.419	2.754	0.534	3.716	2.032
TRINITY_DN1025_c0_g1_i28	Probable inactive purple acid phosphatase 27;	14_4_M_2WK	14_4_C_2WK	-3.03472	3.26292	8.64761e-19	4.07826e-17	5.379	6.823	5.596	15.279	15.675	16.269	10.33	10.593	9.858	1.844	1.511	2.405	5.623	6.766	7.455	5.142	4.636	9.578
TRINITY_DN1025_c0_g1_i53	Probable inactive purple acid phosphatase 27;	14_4_M_2WK	14_4_C_2WK	-6.97353	0.243381	4.17099e-08	7.29176e-07	0.43	0.159	0.158	0.82	0.822	1.005	0.893	0.662	0.652	0	0.01	0	0	0.618	0.176	0.806	0.527	0
TRINITY_DN10252_c0_g2_i6	Vacuolar cation/proton exchanger 3;	14_4_M_2WK	14_4_C_2WK	-3.35184	4.60424	1.75619e-59	3.6449e-57	29.58	32.547	31.104	37.821	42.868	38.745	38.142	39.112	39.113	3.309	4.149	4.198	25.775	30.081	28.08	11.739	11.025	11.019
TRINITY_DN103_c0_g1_i21	Amino acid permease 3;	14_4_M_2WK	14_4_C_2WK	11.0702	1.99812	1.04278e-18	4.88113e-17	0	0	0	0	0	0	0.692	1.354	0	4.795	3.051	7.072	0.366	0	0	0	0.891	0
TRINITY_DN103_c0_g1_i24	Amino acid permease 3;	14_4_M_2WK	14_4_C_2WK	3.24607	5.76124	1.06207e-136	9.19717e-134	2.78	2.896	3.104	11.032	9.998	9.028	20.972	21.046	21.081	93.536	96.347	95.448	28.754	28.248	31.135	45.867	38.007	52.827
TRINITY_DN1033_c0_g2_i10	Calcium-binding protein CML38 {ECO:0000303|Ref.5};	14_4_M_2WK	14_4_C_2WK	-8.40253	-0.523852	1.25764e-05	0.000145457	0.717	0.188	0.544	0.888	0.832	0.351	0	0	0	0	0	0	0	0.288	0.362	0	0	1.296
TRINITY_DN1033_c3_g1_i1		14_4_M_2WK	14_4_C_2WK	9.31429	0.276292	5.78031e-10	1.27e-08	0.354	0.119	0	0	0	0	1.123	0.853	0.993	5.291	5.247	5.89	1.24	1.534	1.75	4.409	2.27	2.54
TRINITY_DN10354_c0_g2_i2	Clathrin light chain 1;	14_4_M_2WK	14_4_C_2WK	2.59731	1.33679	0.000146006	0.00134778	0.048	0.179	0.079	0.42	1.08	0.537	0.863	0.772	0.762	4.679	2.88	4.891	0.773	0.783	1.274	2.911	1.456	3.4
TRINITY_DN10369_c0_g2_i1	Protein GAST1;	14_4_M_2WK	14_4_C_2WK	-2.34587	0.499611	0.0006528	0.00512786	2.14	1.864	1.819	6.814	5.171	7.788	5.446	6.229	2.928	1.444	1.027	1.437	3.792	4.48	5.57	0.942	3.324	0
TRINITY_DN10377_c0_g1_i1		14_4_M_2WK	14_4_C_2WK	2.10542	1.52623	2.76916e-05	0.000298518	0.373	0.347	0.287	0.517	0.65	0.683	1.504	1.174	1.244	2.508	2.86	2.588	1.19	1.215	1.211	2.461	0.843	2.415
TRINITY_DN1038_c0_g2_i3	Metalloendoproteinase 2-MMP {ECO:0000303|PubMed:10574937};	14_4_M_2WK	14_4_C_2WK	-6.54654	1.15133	4.33643e-12	1.208e-10	0.354	0.218	0.04	8.093	6.528	7.73	2.688	1.745	2.457	0.074	0.131	0	0.254	0.051	0.383	1.173	0.939	1.234
TRINITY_DN10388_c0_g1_i11	T-complex protein 1 subunit gamma {ECO:0000303|PubMed:11599560};	14_4_M_2WK	14_4_C_2WK	-8.8116	-0.151542	1.57156e-06	2.15077e-05	15.096	0	0	1.63	3.288	1.22	2.116	6.059	4.242	0	0	0	1.556	4.964	2.516	0	0	0
TRINITY_DN10394_c0_g1_i63	Metal transporter Nramp6;	14_4_M_2WK	14_4_C_2WK	8.51273	-0.488617	3.95628e-06	5.03569e-05	0	0	0.316	0	0	0	0.231	0	0	0.622	0.755	1.111	0.305	0	0.072	1.309	0.182	0
TRINITY_DN104_c0_g3_i2	LysM domain receptor-like kinase 4;	14_4_M_2WK	14_4_C_2WK	-10.5354	1.48773	2.93842e-05	0.000314814	0	1.914	2.531	2.821	0.057	3.631	2.678	3.651	0.271	0	0	0	0.559	0	1.263	3.979	0	0
TRINITY_DN10401_c0_g1_i42	Protein PHOSPHATE STARVATION RESPONSE 3 {ECO:0000250|UniProtKB:Q6YXZ4};	14_4_M_2WK	14_4_C_2WK	-2.58346	0.716573	0.000151979	0.0013978	2.58	1.557	1.661	1.884	2.934	2.537	1.825	1.665	2.246	0.295	0.504	0.428	1.383	1.73	2.941	0	2.232	0
TRINITY_DN10404_c0_g1_i11	Transcription initiation factor TFIID subunit 4b;	14_4_M_2WK	14_4_C_2WK	-7.82708	2.75504	1.44643e-15	5.40943e-14	4.061	3.659	2.768	4.442	4.186	2.147	2.026	1.224	2.688	0	0.04	0	2.064	1.215	0	3.979	0.163	0
TRINITY_DN1041_c0_g1_i48	Alcohol dehydrogenase-like 7;	14_4_M_2WK	14_4_C_2WK	9.4178	0.377902	2.21174e-07	3.47581e-06	0	0.684	3.619	0	0	0	0	2.548	0.532	2.055	3.827	0.815	2.115	0.422	0.559	0.848	4.962	0
TRINITY_DN1041_c0_g1_i67	Alcohol dehydrogenase-like 7;	14_4_M_2WK	14_4_C_2WK	-9.91313	0.886231	7.23083e-12	1.97916e-10	3.411	2.013	0	3.056	2.294	3.679	1.585	0.1	2.026	0	0	0	0.986	2.101	2.63	0	0	0
TRINITY_DN10416_c0_g3_i1	Probable pectinesterase/pectinesterase inhibitor 41;	14_4_M_2WK	14_4_C_2WK	6.55148	-0.0757729	1.00839e-06	1.43031e-05	0.086	0	0.554	0	0	0.166	0.07	0.14	0.331	7.125	5.166	5.788	0.549	0.299	0.28	2.744	0	0
TRINITY_DN10456_c0_g1_i15		14_4_M_2WK	14_4_C_2WK	4.65924	-0.308949	0.000905927	0.00685257	0.554	0.347	0.573	0.039	0	0.127	0.411	0.241	0.191	0.759	1.128	2.191	0.539	0.412	0.611	0.178	1.437	0
TRINITY_DN1046_c1_g1_i13	Auxin transporter-like protein 2;	14_4_M_2WK	14_4_C_2WK	2.26306	6.05622	1.96428e-95	8.7308e-93	15.879	16.303	18.004	17.192	17.08	19.363	27.862	27.115	28.863	88.097	83.446	85.279	30.167	27.548	25.73	90.969	65.909	75.975
TRINITY_DN1050_c1_g1_i4	Heat shock cognate 70 kDa protein;	14_4_M_2WK	14_4_C_2WK	-2.13511	3.32244	1.16425e-11	3.10216e-10	66.795	62.279	66.547	32.471	36.292	37.291	35.755	33.404	39.424	9.917	6.697	7.653	48.031	50.471	44.357	20.671	15.316	17.923
TRINITY_DN10506_c1_g1_i2		14_4_M_2WK	14_4_C_2WK	3.51647	-0.225841	0.00018239	0.00164406	0	0	0	0.117	0.182	0.107	0.1	0	0	1.138	1.913	1.753	0.071	0	0.093	1.445	0	0
TRINITY_DN1057_c0_g1_i3	Probable leucine-rich repeat receptor-like protein kinase At1g68400;	14_4_M_2WK	14_4_C_2WK	2.0941	3.19849	1.28829e-12	3.76633e-11	1.376	1.726	1.938	2.343	2.16	2.596	6.028	6.53	5.365	10.729	9.376	10.108	5.826	6.859	6.109	9.99	7.002	10.076
TRINITY_DN10581_c0_g1_i2	B3 domain-containing protein Os04g0386900;	14_4_M_2WK	14_4_C_2WK	2.73491	0.656644	0.00102845	0.00767877	3.698	3.808	3.619	3.973	3.278	0.839	6.098	9.329	12.807	21.057	17.352	17.608	16.42	7.147	11.545	8.964	8.276	21.282
TRINITY_DN10582_c0_g1_i11	Uncharacterized protein 030L;	14_4_M_2WK	14_4_C_2WK	9.40387	0.362815	2.85488e-10	6.54148e-09	0	0	0	0	0	0	0	0	0	1.402	1.299	1.773	0	0	0	0	0	0
TRINITY_DN10582_c0_g1_i4	Uncharacterized protein 030L;	14_4_M_2WK	14_4_C_2WK	8.52011	-0.481232	1.17083e-05	0.000136441	0	0	0	0	0	0	0	0	0	0.885	0.655	0.296	0	0	0	0	0	0
TRINITY_DN10585_c0_g1_i9		14_4_M_2WK	14_4_C_2WK	3.14335	3.29447	4.75952e-16	1.84739e-14	53.313	30.177	31.716	4.149	2.418	4.421	3.24	14.766	13.338	30.564	37.554	29.265	8.673	12.214	21.826	40.411	30.229	20.328
TRINITY_DN10615_c0_g1_i7		14_4_M_2WK	14_4_C_2WK	2.50778	1.25205	0.000257369	0.00224732	3.506	5.663	3.263	2.646	4.454	1.698	6.469	9.73	7.441	11.793	18.641	20.217	8.49	7.755	9.37	0.639	16.944	12.046
TRINITY_DN10652_c0_g1_i2	Metal transporter Nramp5;	14_4_M_2WK	14_4_C_2WK	-4.16871	3.20925	9.84339e-27	7.19642e-25	6.889	8.499	8.522	15.152	13.534	13.595	9.849	11.275	9.858	0.717	0.594	1.029	3.589	3.388	2.889	3.948	3.985	2.073
TRINITY_DN10671_c0_g1_i1		14_4_M_2WK	14_4_C_2WK	3.67244	2.53116	4.59406e-15	1.64463e-13	1.624	3.164	1.404	1.132	1.223	1.971	5.807	5.006	5.195	21.669	16.486	17.19	4.087	6.024	4.67	5.718	3.448	4.572
TRINITY_DN106816_c0_g1_i1	E3 ubiquitin-protein ligase PUB24;	14_4_M_2WK	14_4_C_2WK	3.63657	1.03776	3.20851e-06	4.1395e-05	0.076	0.179	0.168	0.488	0.287	0.127	0.642	0.592	0.742	3.404	4.592	3.424	0.63	0.484	0.197	4.063	4.234	7.795
TRINITY_DN10699_c0_g1_i16	AT-hook motif nuclear-localized protein 23 {ECO:0000312|EMBL:FAA00294.1};	14_4_M_2WK	14_4_C_2WK	5.45745	0.809821	0.000794636	0.00610639	0	0.436	0	0	0	0.117	0.251	0	0.361	2.182	1.36	1.569	0	0	0.735	1.194	2.107	2.312
TRINITY_DN10699_c0_g1_i4	AT-hook motif nuclear-localized protein 23 {ECO:0000312|EMBL:FAA00294.1};	14_4_M_2WK	14_4_C_2WK	-3.76201	1.67287	1.07511e-09	2.30075e-08	1.433	0	1.483	2.128	3.45	3.084	0.03	4.434	0.03	0.295	0.171	0.183	4.596	2.451	0	0.136	0	0.114
TRINITY_DN10709_c0_g1_i3	SufE-like protein 2, chloroplastic;	14_4_M_2WK	14_4_C_2WK	2.851	1.98771	1.73892e-07	2.77442e-06	0.354	0.129	0.445	0.713	0.401	0.586	1.284	2.207	1.093	4.11	2.921	5.207	1.291	1.133	1.501	3.738	2.069	2.457
TRINITY_DN1072_c1_g1_i5	Protein DETOXIFICATION 34 {ECO:0000303|PubMed:11739388};	14_4_M_2WK	14_4_C_2WK	2.04166	2.67781	0.000122954	0.00115581	1.242	2.053	2.62	1.211	1.701	2.596	5.326	8.155	4.944	10.971	6.727	4.962	3.498	3.656	5.363	7.016	0	5.453
TRINITY_DN1073_c0_g1_i47		14_4_M_2WK	14_4_C_2WK	-8.19475	-0.71263	0.000352525	0.00297205	0	0.635	1.592	1.103	0.21	1.854	0.863	0.482	0	0	0	0	2.094	1.153	0.704	4.66	0	0
TRINITY_DN1074_c2_g1_i19		14_4_M_2WK	14_4_C_2WK	-12.384	3.30897	1.61371e-36	1.78133e-34	17.246	16.065	16.55	10.095	18.323	18.572	9.488	16.16	12.606	0	0	0	22.755	6.817	10.364	7.435	0	3.732
TRINITY_DN10796_c1_g1_i17	DnaJ homolog subfamily C member 7;	14_4_M_2WK	14_4_C_2WK	-4.07262	1.53845	0.00129785	0.00944313	0.898	3.59	2.561	1.806	2.237	2.02	2.547	2.207	2.307	0.285	0.07	0	0.956	2.163	1.729	0.23	0	1.202
TRINITY_DN1082_c2_g1_i12	Naringenin,2-oxoglutarate 3-dioxygenase;	14_4_M_2WK	14_4_C_2WK	3.21966	7.25802	3.82062e-114	2.36907e-111	9.01	29.255	17.727	31.69	24.43	29.64	89.202	103.604	79.72	289.818	246.793	261.513	91.711	90.974	110.581	78.916	12.672	16.69
TRINITY_DN108300_c0_g1_i1	Fasciclin-like arabinogalactan protein 9;	14_4_M_2WK	14_4_C_2WK	-2.9204	4.5131	2.29885e-33	2.25072e-31	18.851	23.612	21.395	58.127	60.99	59.855	65.412	65.244	69.36	10.086	7.13	6.481	97.262	84.795	88.734	31.981	20.316	37.557
TRINITY_DN10831_c1_g1_i24	Receptor-interacting serine/threonine-protein kinase 4;	14_4_M_2WK	14_4_C_2WK	9.39224	0.351789	1.9965e-10	4.63812e-09	0	0	0	0	0	0	0	0	0	11.572	12.387	11.229	0	0	0	0	0	0.093
TRINITY_DN1086_c0_g1_i3	Histone-lysine N-methyltransferase ATXR4;	14_4_M_2WK	14_4_C_2WK	2.22169	0.963964	0.000426139	0.00351969	1.223	0.545	1.948	0.781	1.281	1.025	0.822	0.702	1.213	3.963	4.27	6.257	3.203	0.844	1.305	0	5.881	0
TRINITY_DN10861_c0_g1_i4	Ornithine carbamoyltransferase, chloroplastic;	14_4_M_2WK	14_4_C_2WK	12.5331	3.45213	1.47896e-65	3.60593e-63	0	0	0	0	0	0	5.065	4.805	4.312	15.777	14.673	17.394	10.076	10.381	8.501	13.467	18.639	11.735
TRINITY_DN10875_c0_g1_i10	Nudix hydrolase 8;	14_4_M_2WK	14_4_C_2WK	-8.00142	-0.879579	4.40545e-05	0.000455659	0	0	0	0.576	0.688	0.293	0	0	0.16	0	0	0	0	0	0	0	0	0
TRINITY_DN10888_c0_g1_i1		14_4_M_2WK	14_4_C_2WK	2.18548	1.37031	6.31674e-05	0.000631246	0.382	1.061	0.732	1.103	1.29	0.888	1.535	1.575	1.444	5.976	4.582	4.351	1.352	2.564	1.998	2.964	2.107	3.1
TRINITY_DN10888_c0_g1_i2		14_4_M_2WK	14_4_C_2WK	2.26315	1.58161	5.74595e-06	7.08211e-05	0.783	0.595	0.702	1.22	1.252	1.074	1.825	1.685	1.575	5.818	4.975	6.338	1.983	1.38	2.133	3.236	3.822	3.452
TRINITY_DN10898_c0_g1_i3	Protein LURP-one-related 15;	14_4_M_2WK	14_4_C_2WK	2.30498	2.9794	2.61889e-09	5.37982e-08	4.252	3.164	4.024	2.343	2.676	3.494	5.657	7.172	6.83	12.426	11.813	17.802	5.551	6.498	11.534	2.021	6.954	0
TRINITY_DN109_c0_g1_i5	Shikimate O-hydroxycinnamoyltransferase;	14_4_M_2WK	14_4_C_2WK	-2.09419	0.881038	0.000628887	0.00496409	1.29	1.17	1.453	3.983	3.03	3.631	1.404	1.194	1.454	0.843	1.007	0.652	1.301	1.658	1.18	5.948	4.387	2.706
TRINITY_DN10917_c0_g1_i13	Heavy metal-associated isoprenylated plant protein 47 {ECO:0000303|PubMed:21072340, ECO:0000303|PubMed:23368984};	14_4_M_2WK	14_4_C_2WK	-2.30217	1.43653	0.000136512	0.00126783	1.147	2.37	1.78	18.998	16.927	18.992	1.946	1.495	2.397	4.131	2.125	5.085	0.956	0.247	1.615	7.938	10.278	3.535
TRINITY_DN10920_c0_g1_i10	Malate dehydrogenase, glyoxysomal;	14_4_M_2WK	14_4_C_2WK	-2.92987	3.93828	2.29888e-06	3.04975e-05	1.385	4.562	6.209	14.322	15.379	13.878	9.789	10.021	9.066	1.086	0.896	3.709	4.372	4.861	3.727	2.011	10.488	14.378
TRINITY_DN10921_c0_g1_i9	Probable LRR receptor-like serine/threonine-protein kinase At3g47570;	14_4_M_2WK	14_4_C_2WK	-4.36517	2.22089	0.000196144	0.00175983	4.758	2.549	3.777	4.764	4.636	4.118	4.654	3.471	3.821	0.242	0.423	0	2.135	2.842	3.676	2.555	2.337	1.482
TRINITY_DN10926_c0_g1_i4	Annexin D4;	14_4_M_2WK	14_4_C_2WK	-2.002	1.57306	0.000470404	0.00383547	0.401	0.476	0.524	7.137	8.688	6.236	5.707	4.755	5.496	2.171	2.205	1.121	4.372	4.84	5.301	2.021	2.538	2.26
TRINITY_DN10954_c0_g1_i7	Heavy metal-associated isoprenylated plant protein 23 {ECO:0000303|PubMed:21072340, ECO:0000303|PubMed:23368984};	14_4_M_2WK	14_4_C_2WK	2.14219	1.28167	0.00102532	0.00765882	2.169	2.122	1.977	2.587	0.918	1.376	3.601	4.996	4.443	7.536	7.563	6.644	6.863	6.951	6.088	2.126	4.483	1.793
TRINITY_DN1096_c0_g1_i34	Beta-hexosaminidase 1;	14_4_M_2WK	14_4_C_2WK	-10.246	1.20714	4.66879e-11	1.16722e-09	1.624	3.59	1.453	2.548	1.099	3.016	2.919	0.241	0.682	0	0	0	1.139	0	0	0	0	0
TRINITY_DN10960_c0_g1_i57	Cytochrome P450 714C2;	14_4_M_2WK	14_4_C_2WK	3.46333	0.778272	0.000126262	0.00118336	0	0.01	0.83	0.293	0.134	0.088	0	0.391	0	3.141	1.057	1.528	0.386	0.021	0	0	1.351	0
TRINITY_DN1097_c0_g2_i32	Lysine histidine transporter 1;	14_4_M_2WK	14_4_C_2WK	-2.57088	2.20647	1.68369e-05	0.000189778	3.927	4.611	4.558	5.506	6.002	6.324	5.125	5.447	4.724	0.906	0.473	1.6	4.453	2.842	5.436	1.717	1.724	2.82
TRINITY_DN1097_c0_g2_i6	Lysine histidine transporter 1;	14_4_M_2WK	14_4_C_2WK	-2.82664	2.96629	1.12566e-09	2.40277e-08	10.242	9.074	9.659	11.051	9.759	10.316	6.379	7.513	6.429	0.801	1.521	2.048	3.589	4.912	7.041	3.382	2.213	2.467
TRINITY_DN1098_c1_g1_i1		14_4_M_2WK	14_4_C_2WK	-2.26786	0.810989	0.000227542	0.00201704	0.22	1.329	1.503	5.428	5.993	7.407	2.076	1.083	1.514	1.381	1.309	1.192	1.169	1.195	1.864	11.32	4.157	10.553
TRINITY_DN10983_c0_g1_i16	Cysteine synthase {ECO:0000303|PubMed:8280125};	14_4_M_2WK	14_4_C_2WK	-6.84723	0.961425	1.77532e-06	2.40537e-05	1.347	3.035	1.127	1.962	4.167	0.937	1.394	2.087	0.712	0	0	0.051	0.254	1.39	0	0.67	0	0
TRINITY_DN11015_c0_g1_i3	Protein GRAVITROPIC IN THE LIGHT 1 {ECO:0000303|PubMed:16640600};	14_4_M_2WK	14_4_C_2WK	2.22242	4.95872	6.78474e-44	9.62629e-42	16.481	15.639	17.46	8.035	7.245	7.017	16.368	17.304	14.973	36.898	31.33	35.634	18.271	16.312	17.229	34.473	29.003	26.413
TRINITY_DN11017_c0_g1_i10		14_4_M_2WK	14_4_C_2WK	8.859	-0.16025	1.28728e-07	2.09783e-06	0	0	0	0	0	0	0	0	0	2.276	2.89	2.333	0	0	0	0	0	0
TRINITY_DN11017_c0_g1_i5		14_4_M_2WK	14_4_C_2WK	9.9719	0.915758	8.99851e-12	2.43119e-10	0	0	0	0	0	0	0	0	0	2.688	1.44	3.088	0	0	0	0	0	0
TRINITY_DN11017_c0_g1_i6		14_4_M_2WK	14_4_C_2WK	11.6386	2.56187	2.83626e-35	3.0245e-33	0	0	0	0	0	0	0	0	0	4.985	4.723	3.933	0	0	0	0.01	0	0
TRINITY_DN1104_c0_g1_i48		14_4_M_2WK	14_4_C_2WK	13.1601	4.07732	1.61865e-109	9.56451e-107	0	0	0	0	0	0	0.06	0	0	12.341	10.897	11.535	0	0	0.021	0.01	0.01	0
TRINITY_DN1107_c2_g1_i5	AP2-like ethylene-responsive transcription factor BBM2;	14_4_M_2WK	14_4_C_2WK	2.05109	3.7479	3.12066e-16	1.22932e-14	2.704	2.449	2.917	2.792	2.495	2.723	4.774	6.099	5.837	11.677	11.974	9.395	6.629	5.818	6.368	7.508	9.981	12.17
TRINITY_DN11074_c0_g1_i12	Protein ALTERED PHOSPHATE STARVATION RESPONSE 1 {ECO:0000303|PubMed:23498857};	14_4_M_2WK	14_4_C_2WK	2.08546	2.14195	6.1858e-06	7.57407e-05	0.057	0.426	0.791	1.279	0.774	0.761	2.006	2.438	1.765	4.174	3.696	4.096	2.735	2.245	2.154	2.304	2.174	2.488
TRINITY_DN11083_c0_g1_i12	Disease resistance protein RUN1 {ECO:0000305};	14_4_M_2WK	14_4_C_2WK	-2.9987	0.229388	0.000346671	0.00292982	10.634	19.011	11.202	13.609	8.478	7.681	13.54	9.49	9.668	1.149	0.796	1.844	12.079	5.118	8.967	4.283	0	6.645
TRINITY_DN11106_c0_g1_i13	Integrator complex subunit 7;	14_4_M_2WK	14_4_C_2WK	-8.49672	-0.440393	1.60605e-05	0.000181801	1.443	0.357	0.603	0.254	0.726	0.771	0	0.562	0.13	0	0	0	0	0.196	0.311	0	0	0
TRINITY_DN1111_c1_g1_i9	Nitrogen regulatory protein P-II homolog;	14_4_M_2WK	14_4_C_2WK	-8.20769	-0.699314	6.84425e-06	8.33154e-05	0.115	0	0.04	0.488	0.507	0.634	0.241	0.13	0	0	0	0	0.153	0	0	0	0.46	0
TRINITY_DN11110_c0_g1_i5	Growth-regulating factor 1 {ECO:0000303|Ref.1};	14_4_M_2WK	14_4_C_2WK	-2.07873	1.25926	0.000545648	0.00438135	6.593	4.641	3.856	6.287	6.366	8.12	3.49	3.571	6.9	1.475	2.316	1.131	5.084	4.325	4.121	2.597	2.931	1.669
TRINITY_DN11112_c0_g1_i1	Protein BREAST CANCER SUSCEPTIBILITY 1 homolog {ECO:0000303|PubMed:12582233};	14_4_M_2WK	14_4_C_2WK	2.44088	2.79104	3.48188e-11	8.84578e-10	2.064	1.002	1.631	1.181	0.994	0.869	2.618	2.688	2.888	4.953	6.355	5.238	3.05	2.791	2.34	2.566	2.768	2.706
TRINITY_DN1113_c0_g1_i10	Ribose-phosphate pyrophosphokinase 1, chloroplastic;	14_4_M_2WK	14_4_C_2WK	2.25416	2.83943	1.32792e-08	2.48774e-07	0.573	1.587	1.246	1.582	1.099	1.61	2.648	2.438	2.226	5.839	6.063	8.498	3.315	3.059	3.365	2.775	2.481	1.12
TRINITY_DN1117_c2_g1_i8	Putative disease resistance RPP13-like protein 1;	14_4_M_2WK	14_4_C_2WK	-2.76674	3.64634	2.19613e-07	3.45452e-06	25.099	16.899	17.499	18.159	12.836	18.514	11.434	11.245	9.367	1.876	4.109	1.233	12.648	7.806	10.157	12.713	4.617	0
TRINITY_DN11184_c1_g1_i5	Photosystem II CP43 reaction center protein {ECO:0000255|HAMAP-Rule:MF_01496};	14_4_M_2WK	14_4_C_2WK	8.55149	-0.451799	0.000947081	0.00713165	0.01	0.01	0.01	0	0	0	0	0.461	0.01	1.064	0.584	0.031	0.02	0	0.373	0.031	0	0
TRINITY_DN11197_c0_g1_i21	(S)-8-oxocitronellyl enol synthase CYC2 {ECO:0000305};	14_4_M_2WK	14_4_C_2WK	-9.41709	0.413163	7.31605e-09	1.42314e-07	1.013	1.25	1.295	2.978	1.195	2.83	2.738	0.652	0.812	0	0	0	0.956	1.37	1.719	0.367	3.228	0
TRINITY_DN11212_c3_g1_i1		14_4_M_2WK	14_4_C_2WK	4.30489	0.449558	8.00934e-06	9.62156e-05	0.153	0.555	0.148	0.137	0.268	0.771	0.983	2.297	1.394	7.514	7.754	8.478	1.413	1.401	1.574	4.566	4.387	9.153
TRINITY_DN11232_c0_g1_i1		14_4_M_2WK	14_4_C_2WK	2.16684	3.20533	1.80611e-13	5.62391e-12	3.889	2.926	2.61	3.485	3.326	2.938	6.93	6.781	7.472	13.87	14.462	15.377	7.005	8.177	7.993	9.215	7.596	11.496
TRINITY_DN1124_c1_g1_i7	Rhodanese-like domain-containing protein 14, chloroplastic;	14_4_M_2WK	14_4_C_2WK	-2.02171	1.98826	1.47959e-05	0.000168703	3.516	4.125	4.508	6.697	6.519	6.832	4.052	4.023	6.178	1.201	1.893	1.814	2.755	3.45	2.982	3.382	1.839	4.281
TRINITY_DN11246_c0_g1_i7		14_4_M_2WK	14_4_C_2WK	2.22135	4.30001	9.56623e-28	7.4492e-26	3.315	3.868	3.599	5.272	4.789	4.333	2.367	3.32	2.206	21.184	21.682	24.211	3.589	3.028	3.241	12.336	11.264	13.29
TRINITY_DN11253_c0_g1_i4	Myb-related protein 308;	14_4_M_2WK	14_4_C_2WK	2.50962	1.06094	0.000126537	0.00118528	1.022	0.674	0.791	0.713	1.625	1.005	2.838	2.879	2.838	6.745	5.176	7.204	2.593	4.356	4.069	2.157	5.259	1.109
TRINITY_DN11291_c0_g2_i3	Retrovirus-related Pol polyprotein from transposon 17.6;	14_4_M_2WK	14_4_C_2WK	-9.03603	0.0560098	7.56505e-08	1.27847e-06	0.277	0.238	0	0.371	0.64	0.332	0.09	0.431	0.381	0	0	0	0.458	0.484	0.362	0	0.421	0
TRINITY_DN11314_c0_g1_i2	Aluminum-activated malate transporter 2;	14_4_M_2WK	14_4_C_2WK	5.0671	0.970268	6.49161e-07	9.42607e-06	0	0	0.089	0.146	0	0.166	0.421	0.391	0.812	2.888	3.907	3.862	0.376	0.227	0.259	1.99	2.893	1.441
TRINITY_DN11327_c0_g1_i8	Probable galactinol--sucrose galactosyltransferase 1;	14_4_M_2WK	14_4_C_2WK	2.96546	6.72855	7.88065e-158	1.01491e-154	12.402	10.016	11.498	13.931	14.844	12.668	33.087	34.658	32.524	114.087	104.242	104.711	26.171	27.857	25.947	42.547	26.724	29.99
TRINITY_DN11330_c0_g1_i19	MLO-like protein 12;	14_4_M_2WK	14_4_C_2WK	-3.93313	1.61111	2.06946e-11	5.38552e-10	0	0.04	0	3.749	3.89	4.275	0.532	0.552	0.391	0.211	0.322	0.214	0.102	0.299	0.425	0.607	0.498	0
TRINITY_DN11335_c0_g1_i1	DNA damage-repair/toleration protein DRT100;	14_4_M_2WK	14_4_C_2WK	2.08974	4.07654	1.90902e-21	1.05948e-19	2.236	3.104	2.709	6.531	6.48	6.597	10.33	12.559	9.477	29.025	24.069	30.366	12.12	13.202	11.773	18.127	17.653	24.651
TRINITY_DN1135_c0_g1_i4	COBRA-like protein 1;	14_4_M_2WK	14_4_C_2WK	-10.4646	1.41949	1.34417e-13	4.23805e-12	1.567	1.2	1.394	2.655	1.262	1.522	0.441	1.144	1.023	0	0	0	0.956	1.339	0.911	0	0.077	0
TRINITY_DN1135_c0_g1_i44	COBRA-like protein 1;	14_4_M_2WK	14_4_C_2WK	-3.02546	2.52249	1.86594e-08	3.42289e-07	2.293	3.124	3.905	3.632	3.049	5.026	2.578	2.167	3.681	0.369	0.332	0.734	2.837	2.358	3.023	0.628	2.059	0
TRINITY_DN1136_c0_g1_i4	Importin-9;	14_4_M_2WK	14_4_C_2WK	-9.80987	0.787239	2.69995e-11	6.96496e-10	0	1.607	1.631	2.167	1.395	2.02	1.214	0.381	0.11	0	0	0	0	0.257	1.677	0	0	0
TRINITY_DN114_c0_g1_i4	Pentatricopeptide repeat-containing protein At5g44230;	14_4_M_2WK	14_4_C_2WK	-8.83555	-0.12962	7.82933e-07	1.12514e-05	1.72	0.912	1.236	0.41	0.793	0.351	0.832	0.813	0	0	0	0	1.24	0.875	0.839	0	0.211	0
TRINITY_DN11450_c0_g1_i1	Thymidine kinase a {ECO:0000303|PubMed:22897443};	14_4_M_2WK	14_4_C_2WK	2.47189	3.34057	3.06445e-15	1.11533e-13	5.102	5.782	4.647	5.711	4.961	4.538	15.556	16.471	13.168	28.572	23.898	32.445	13.309	18.362	13.688	12.545	9.521	14.886
TRINITY_DN11474_c0_g2_i2	Disease resistance protein RPP2B {ECO:0000305};	14_4_M_2WK	14_4_C_2WK	-6.14265	-0.522259	0.000103744	0.000990614	2.255	2.519	3.599	7.976	7.732	4.001	2.748	2.919	3.32	0	0.211	0	4.199	1.298	2.009	0.712	1.149	0
TRINITY_DN11489_c0_g1_i17	7-deoxyloganetin glucosyltransferase;	14_4_M_2WK	14_4_C_2WK	3.00413	2.23704	4.26058e-11	1.07049e-09	19.309	12.049	11.953	6.258	5.515	4.226	5.506	9.118	5.396	37.13	45.933	48.759	8.866	10.381	9.691	10.723	27.337	22.702
TRINITY_DN11489_c0_g1_i18	7-deoxyloganetin glucosyltransferase;	14_4_M_2WK	14_4_C_2WK	3.223	0.625344	2.78169e-06	3.62327e-05	4.405	3.471	3.292	1.259	0.822	1.074	3.681	3.029	1.294	10.149	9.446	10.944	1.525	2.049	4.804	4.377	2.663	4.375
TRINITY_DN11489_c0_g1_i2	7-deoxyloganetin glucosyltransferase;	14_4_M_2WK	14_4_C_2WK	2.8464	0.162447	0.000738313	0.00571908	5.436	14.965	8.463	4.012	2.705	1.425	7.151	6.731	4.393	24.04	16.083	22.397	7.788	6.56	3.707	24.996	9.722	26.258
TRINITY_DN115223_c0_g1_i1		14_4_M_2WK	14_4_C_2WK	3.88663	0.5179	1.53985e-07	2.47252e-06	0.268	0.902	0.178	0.293	0.258	0.224	0.562	0.642	0.491	3.72	4.351	3.628	1.027	0.402	0.818	1.037	2.27	2.623
TRINITY_DN11531_c0_g1_i116	AT-hook motif nuclear-localized protein 1 {ECO:0000303|PubMed:15604740};	14_4_M_2WK	14_4_C_2WK	10.1649	1.10395	6.06266e-07	8.84155e-06	0	0.06	0	0	0	0	0.15	0.451	0.01	0.843	0.091	1.172	0	0.072	0	0	0	0
TRINITY_DN11531_c0_g1_i74		14_4_M_2WK	14_4_C_2WK	-5.57578	4.49218	3.96844e-05	0.000415161	17.704	12.009	13.772	11.51	10.571	9.447	3.029	5.969	6.078	0.453	0.201	0	6.995	5.087	5.084	1.309	0.057	4.955
TRINITY_DN11532_c0_g1_i2		14_4_M_2WK	14_4_C_2WK	10.5124	1.44703	4.55842e-18	2.03693e-16	0	0	0	0	0	0	0	0	0	43.854	34.955	41.045	0	0	0	0	0	0
TRINITY_DN11532_c0_g1_i6		14_4_M_2WK	14_4_C_2WK	10.2063	1.14586	4.90858e-15	1.75347e-13	0	0	0	0	0	0	0	0	0.201	19.276	19.265	14.327	0	0	0	0	0	0
TRINITY_DN11559_c0_g1_i3		14_4_M_2WK	14_4_C_2WK	8.80608	-0.211497	1.45564e-06	2.00635e-05	0	0	0	0	0	0	0	0	0	4.964	6.496	12.37	0	0	0	0	0	0
TRINITY_DN115747_c0_g1_i1	Transcription repressor OFP2;	14_4_M_2WK	14_4_C_2WK	2.22586	5.35549	1.53018e-67	3.90126e-65	8.809	8.499	8.077	8.22	8.746	9.086	11.915	12.138	12.476	41.872	41.33	38.365	12.923	10.278	11.255	30.976	25.421	28.559
TRINITY_DN11587_c0_g1_i33	E3 ubiquitin-protein ligase RFI2 {ECO:0000303|PubMed:16384903};	14_4_M_2WK	14_4_C_2WK	-5.68026	-0.154652	3.69732e-05	0.000388822	0.411	0.288	0.336	0.664	0.918	0.273	0.241	0.09	0.451	0	0.02	0.02	0.275	0.247	0.145	0	0.603	0
TRINITY_DN11605_c0_g3_i3	Gibberellin 2-beta-dioxygenase 2;	14_4_M_2WK	14_4_C_2WK	4.20503	3.88641	1.37156e-42	1.89774e-40	3.134	5.792	5.111	1.591	1.243	2.118	5.897	6.39	5.807	32.271	29.789	29.082	12.821	13.202	13.17	20.022	17.892	21.852
TRINITY_DN11615_c0_g1_i5	Heavy metal-associated isoprenylated plant protein 37 {ECO:0000303|PubMed:21072340, ECO:0000303|PubMed:23368984};	14_4_M_2WK	14_4_C_2WK	2.73375	4.65696	6.34841e-16	2.44146e-14	9.287	7.815	8.157	3.866	5.697	8.744	18.234	14.766	17.601	42.336	41.945	37.213	19.105	16.075	17.094	22.462	23.879	9.962
TRINITY_DN11632_c0_g1_i20	Prohibitin-2, mitochondrial;	14_4_M_2WK	14_4_C_2WK	-6.54319	-0.128757	2.92502e-05	0.000313512	1.175	2.945	1.078	0.976	0.401	1.249	0.632	0.03	1.715	0	0	0.031	0.183	1.895	0	0.01	0.69	0
TRINITY_DN11643_c0_g1_i1	Acid phosphatase 1;	14_4_M_2WK	14_4_C_2WK	3.51106	2.47169	6.02127e-11	1.49124e-09	3.382	2.281	3.589	1.826	1.023	0.703	8.435	8.005	7.241	12.489	15.489	12.88	9.344	7.229	7.786	5.665	7.615	10.646
TRINITY_DN116460_c0_g1_i1		14_4_M_2WK	14_4_C_2WK	16.139	7.05333	0	0	0	0.02	0	0	0	0	0.08	0.06	0.01	131.477	101.533	109.001	0	0	0.01	0	0	0.031
TRINITY_DN11650_c0_g1_i1	Probable aspartic proteinase GIP2 {ECO:0000305};	14_4_M_2WK	14_4_C_2WK	4.94797	5.86042	7.64845e-122	5.26234e-119	1.653	2.767	2.373	3.817	4.167	4.948	71.7	73.78	70.182	155.612	111.916	131.622	33.898	27.486	30.296	176.754	94.347	204.683
TRINITY_DN11653_c0_g1_i1		14_4_M_2WK	14_4_C_2WK	8.16353	-0.816185	5.33331e-05	0.000541372	0	0	0	0	0	0	0	0	0	4.7	1.4	3.485	0	0	0	0	0	0
TRINITY_DN1166_c0_g1_i17	U11/U12 small nuclear ribonucleoprotein 48 kDa protein;	14_4_M_2WK	14_4_C_2WK	-6.74421	2.02569	3.66894e-16	1.43853e-14	0	3.054	3.935	3.319	5.314	3.972	4.593	2.167	2.778	0	0.03	0.071	1.657	4.768	2.702	0	0.01	0.466
TRINITY_DN1166_c0_g1_i70	U-box domain-containing protein 9;	14_4_M_2WK	14_4_C_2WK	4.8068	1.91657	0.000331	0.00281014	0	0.317	0	0.078	0	0.273	0.14	0.772	0.732	4.585	3.515	1.753	0.275	0	0	4.126	1.58	10.822
TRINITY_DN1167_c0_g1_i31		14_4_M_2WK	14_4_C_2WK	3.72691	2.11805	1.30257e-10	3.09327e-09	1.299	2.073	0	0.654	0.373	0.712	1.384	1.996	1.254	6.84	10.484	5.747	1.271	2.698	1.843	4.011	1.782	0
TRINITY_DN1169_c2_g1_i18	Protein RADIALIS-like 3;	14_4_M_2WK	14_4_C_2WK	-9.70401	0.686458	1.14637e-08	2.17266e-07	1.519	0.545	0.969	1.406	1.634	0.566	0.582	0	0.01	0	0	0	0.62	0.68	1.978	0	0	0
TRINITY_DN1169_c2_g1_i8	Protein RADIALIS-like 3;	14_4_M_2WK	14_4_C_2WK	2.48914	5.62454	1.224e-59	2.5509e-57	2.303	5.554	3.095	7.234	9.09	8.871	16.9	17.455	16.357	43.095	49.739	48.198	5.023	7.569	7.279	31.583	31.628	19.157
TRINITY_DN1174_c0_g1_i1		14_4_M_2WK	14_4_C_2WK	-5.25232	1.54575	5.81442e-14	1.88167e-12	3.086	2.281	1.987	13.443	14.452	12.717	6.068	7.192	5.556	0.432	0.191	0.438	3.711	3.8	4.142	0.325	3.745	1.078
TRINITY_DN11751_c0_g1_i21	Uncharacterized protein Mb2734;	14_4_M_2WK	14_4_C_2WK	2.4186	2.11867	3.3835e-06	4.35185e-05	0.468	0.942	1.503	0.976	0.793	0.947	1.805	1.424	0.953	6.766	3.112	4.596	0.803	3.007	2.402	3.728	0.92	0.643
TRINITY_DN11756_c0_g1_i15	Tonoplast dicarboxylate transporter;	14_4_M_2WK	14_4_C_2WK	-2.23623	3.17776	0.000456795	0.00373908	3.086	2.44	2.531	5.809	5.295	4.665	4.012	3.391	2.447	0.748	0.463	2.109	4.23	6.714	3.914	2.262	2.941	1.213
TRINITY_DN11756_c0_g1_i54	Tonoplast dicarboxylate transporter;	14_4_M_2WK	14_4_C_2WK	-5.77168	2.19057	0.000399074	0.00332238	0.917	0.823	1.097	4.032	6.815	3.845	3.019	4.885	3.811	0	0.262	0	5.267	7.672	4.245	0	0	0.829
TRINITY_DN1176_c0_g1_i5	Polyphenol oxidase, chloroplastic;	14_4_M_2WK	14_4_C_2WK	-2.04597	8.58772	8.52083e-173	1.38054e-169	384.898	355.196	377.731	226.21	213.478	226.761	272.841	275.129	269.677	55.521	53.002	52.243	494.861	429.876	432.757	44.065	37.001	34.116
TRINITY_DN11765_c0_g1_i5	Protein NRT1/ PTR FAMILY 6.2;	14_4_M_2WK	14_4_C_2WK	-2.98835	1.58592	2.18966e-05	0.000240705	9.382	12.763	12.694	4.315	4.167	4.919	5.757	4.735	5.115	0.991	0.433	0.255	3.162	2.956	3.624	2.691	1.293	2.322
TRINITY_DN1179_c0_g2_i1	ABC transporter C family member 10;	14_4_M_2WK	14_4_C_2WK	-3.69314	0.73326	3.09852e-07	4.74615e-06	0.535	0.466	0.9	0.898	1.166	0.859	0.421	0.612	0.542	0.063	0.081	0.082	0.214	0.247	0.383	0.293	0.469	0.197
TRINITY_DN1179_c3_g1_i1		14_4_M_2WK	14_4_C_2WK	2.07575	2.6637	6.89849e-08	1.17333e-06	2.666	2.628	3.055	2.9	4.282	3.621	10.661	8.637	9.066	16.631	12.81	16.304	10.279	11.74	8.604	9.666	10.211	6.23
TRINITY_DN1179_c4_g1_i1	LRR receptor-like serine/threonine-protein kinase RGI5;	14_4_M_2WK	14_4_C_2WK	3.41489	4.37525	8.47016e-08	1.42234e-06	2.303	0.288	2.037	1.757	0.382	2.03	4.784	4.183	5.255	16.778	12.83	14.521	6.151	5.757	5.778	14.095	9.387	14.896
TRINITY_DN118_c0_g3_i1	Amino acid permease 6;	14_4_M_2WK	14_4_C_2WK	3.28267	4.34257	9.15665e-58	1.82501e-55	1.242	2.112	1.424	2.831	3.24	2.928	6.258	7.213	7.742	30.216	30.172	27.156	8.297	7.188	7.393	14.86	15.421	21.8
TRINITY_DN118_c0_g4_i2	Rho GTPase-activating protein 2;	14_4_M_2WK	14_4_C_2WK	2.79022	2.38761	1.28576e-10	3.05625e-09	1.089	0.893	1.058	1.406	0.879	0.995	4.764	4.334	4.854	8.273	7.422	7.062	4.291	3.934	4.38	3.927	3.64	4.903
TRINITY_DN1182_c2_g1_i7	Endochitinase EP3 {ECO:0000303|PubMed:11525512};	14_4_M_2WK	14_4_C_2WK	2.14523	5.61548	5.6486e-67	1.42566e-64	37.845	31.209	31.519	27.062	26.791	26.682	58.171	59.004	56.061	128.579	119.056	109.225	45.713	38.35	37.368	121.065	139.949	113.553
TRINITY_DN1182_c2_g1_i8	Endochitinase EP3 {ECO:0000303|PubMed:11525512};	14_4_M_2WK	14_4_C_2WK	2.98359	5.69902	2.4395e-84	8.62862e-82	10.596	8.588	11.449	12.36	9.52	11.36	21.553	28.028	27.479	95.043	83.476	84.066	24.29	21.461	20.076	96.456	97.383	85.004
TRINITY_DN11839_c0_g1_i9	12-oxophytodienoate reductase 2 {ECO:0000303|PubMed:10333582};	14_4_M_2WK	14_4_C_2WK	4.5705	2.71336	3.13683e-23	1.92781e-21	0	1.002	0.781	1.308	0.755	1.347	33.318	36.715	37.689	28.635	27.312	24.517	15.444	16.292	16.349	30.62	44.999	18.805
TRINITY_DN1185_c1_g1_i10	Beta-glucosidase 12 {ECO:0000305};	14_4_M_2WK	14_4_C_2WK	2.14534	1.05315	0.000389893	0.00325633	0.822	0.684	0.148	1.367	1.95	1.054	0.221	0.191	0	7.399	5.619	6.511	0.996	0.494	0.331	0.827	2.988	1.679
TRINITY_DN1185_c1_g1_i16	Beta-glucosidase 12 {ECO:0000305};	14_4_M_2WK	14_4_C_2WK	2.3177	3.65168	2.84952e-14	9.47186e-13	8.379	7.815	7.029	5.203	8.258	7.027	6.108	6.009	5.867	35.823	29.829	36.877	1.952	1.05	2.123	8.472	10.287	6.292
TRINITY_DN1190_c0_g1_i4	Probable inactive poly [ADP-ribose] polymerase SRO5;	14_4_M_2WK	14_4_C_2WK	2.98731	1.37277	5.69784e-05	0.000574774	1.538	3.223	2.798	0.283	0.382	1.054	2.999	3.401	3.129	5.09	4.119	4.534	2.43	2.142	1.522	1.477	4.301	0
TRINITY_DN1192_c0_g1_i22	MDIS1-interacting receptor like kinase 2 {ECO:0000303|PubMed:26863186};	14_4_M_2WK	14_4_C_2WK	2.05289	2.07345	6.72159e-05	0.000668512	1.299	1.289	2.086	0.674	1.252	1.483	1.143	1.645	1.454	5.533	4.29	4.3	1.434	1.349	1.274	4.608	6.791	5.847
TRINITY_DN1192_c0_g1_i25	MDIS1-interacting receptor like kinase 2 {ECO:0000303|PubMed:26863186};	14_4_M_2WK	14_4_C_2WK	2.60913	2.69678	2.27936e-11	5.91339e-10	3.392	1.785	1.888	1.025	1.434	0.947	1.324	1.585	1.484	6.608	6.576	7.581	1.606	2.08	2.195	5.257	6.092	3.214
TRINITY_DN1192_c0_g1_i26	Probable leucine-rich repeat receptor-like protein kinase At1g35710;	14_4_M_2WK	14_4_C_2WK	4.33369	-0.308915	0.000646651	0.00508273	0	0.248	0.761	0.088	0	0.088	0.08	0.221	0.411	1.655	0.725	1.131	0	0.154	0.062	0	0.278	1.679
TRINITY_DN11933_c0_g1_i4	Protein JASON {ECO:0000305};	14_4_M_2WK	14_4_C_2WK	2.213	3.53344	3.78639e-18	1.70255e-16	4.213	3.441	3.737	3.261	3.67	3.494	8.074	8.466	8.565	16.547	16.435	15.366	10.381	9.742	9.795	11.037	9.406	5.183
TRINITY_DN11953_c0_g1_i34	Pleiotropic drug resistance protein 3;	14_4_M_2WK	14_4_C_2WK	-3.05475	1.73325	3.56047e-05	0.000375296	1.28	1.101	0.643	1.865	2.562	1.727	3.651	3.972	3.691	0.116	0.453	0.173	0.905	1.174	0.777	0.974	1.782	1.669
TRINITY_DN11963_c0_g1_i15	Protein CHUP1, chloroplastic;	14_4_M_2WK	14_4_C_2WK	8.28976	-0.693164	0.00107623	0.00799387	0.019	0.417	0	0	0	0	0	0.411	0.351	0.042	0.866	0.632	0	0	0.663	0.398	0	0
TRINITY_DN11969_c0_g2_i5	Putative indole-3-acetic acid-amido synthetase GH3.9;	14_4_M_2WK	14_4_C_2WK	-2.94111	2.53783	1.19092e-09	2.53368e-08	5.666	5.613	5.052	6.307	6.939	7.583	8.706	7.794	9.217	0.906	1.249	0.54	6.924	5.994	5.332	4.807	2.711	3.193
TRINITY_DN11977_c0_g1_i1		14_4_M_2WK	14_4_C_2WK	8.6061	-0.40095	1.32625e-06	1.84216e-05	0	0	0	0	0	0	0	0	0.221	12.552	11.229	17.078	0	0	0	0	0	0
TRINITY_DN11977_c0_g1_i6		14_4_M_2WK	14_4_C_2WK	10.3776	1.31426	1.60752e-15	5.98958e-14	0	0	0	0	0	0	0	0	0	6.482	5.348	3.852	0	0	0	0	0	0
TRINITY_DN11983_c0_g1_i21	Malate synthase, glyoxysomal;	14_4_M_2WK	14_4_C_2WK	-3.57386	4.72687	3.60461e-55	6.68064e-53	16.185	21.272	19.546	37.996	32.459	32.889	19.598	18.147	18.563	3.373	3.001	2.252	15.719	15.272	18.099	6.262	6.858	15.228
TRINITY_DN11983_c0_g1_i28	Malate synthase, glyoxysomal;	14_4_M_2WK	14_4_C_2WK	-2.65622	2.34111	4.17135e-09	8.39048e-08	20.055	6.158	8.938	10.758	10.065	15.762	4.844	6.801	6.168	1.771	1.913	2.13	8.978	8.197	9.308	10.995	4.818	0.912
TRINITY_DN12003_c0_g3_i4		14_4_M_2WK	14_4_C_2WK	2.76032	3.9182	5.45626e-07	8.02477e-06	4.156	3.62	5.497	4.813	3.766	1.21	9.528	9.279	9.367	22.976	25.549	17.842	11.286	9.145	9.567	18.87	16.628	13.632
TRINITY_DN1201_c0_g1_i13	Cytochrome P450 71AP13 {ECO:0000303|PubMed:25015725};	14_4_M_2WK	14_4_C_2WK	6.45062	2.32149	0.000163254	0.00148786	0.038	0	0	0	0.076	0	0.341	0	0	2.055	1.39	3.312	0	0	0	0	0.536	3.421
TRINITY_DN120131_c0_g1_i1		14_4_M_2WK	14_4_C_2WK	14.6071	5.52229	1.15583e-203	2.63876e-200	0	0	0	0	0	0	0.16	0.211	0.12	269.688	205.372	211.052	0	0	0.072	0	0	0
TRINITY_DN1202_c0_g1_i13		14_4_M_2WK	14_4_C_2WK	2.00436	2.52205	9.00996e-07	1.28707e-05	5.37	5.712	6.169	6.619	4.855	4.528	9.889	9.72	10.149	22.649	24.301	17.761	7.595	9.732	9.433	8.901	12.49	4.8
TRINITY_DN12091_c0_g1_i1	Auxin-responsive protein SAUR50 {ECO:0000303|PubMed:12036261};	14_4_M_2WK	14_4_C_2WK	2.90669	1.58998	4.16914e-08	7.29105e-07	1.242	0.526	0.603	0.976	1.166	0.761	1.845	1.685	2.618	7.673	7.18	7.072	2.125	3.357	2.713	4.901	5.622	3.234
TRINITY_DN12114_c0_g1_i1		14_4_M_2WK	14_4_C_2WK	2.45906	2.77986	9.56669e-12	2.57501e-10	3.583	6.02	4.844	5.828	7.713	7.329	8.074	7.844	8.194	37.246	35.419	43.48	7.971	9.557	11.835	14.608	12.346	20.048
TRINITY_DN12166_c0_g1_i1	Heterodimeric geranylgeranyl pyrophosphate synthase small subunit, chloroplastic;	14_4_M_2WK	14_4_C_2WK	3.09398	0.4749	0.000856524	0.00652507	0.936	0.714	0.524	0.225	0.621	0.117	0.913	0.572	0.552	3.625	2.226	2.476	1.108	0.824	0.911	0.157	1.398	0
TRINITY_DN1217_c1_g1_i43		14_4_M_2WK	14_4_C_2WK	-9.2063	0.214021	1.47536e-07	2.37733e-06	0.048	0.268	0.218	1.074	0.765	2.303	1.173	0.913	0	0	0	0	0.02	0	1.284	0	0	0
TRINITY_DN122_c0_g1_i23	Disease resistance protein Roq1 {ECO:0000305};	14_4_M_2WK	14_4_C_2WK	-8.97061	-0.0051164	2.46429e-08	4.43626e-07	3.85	2.142	2.195	2.001	2.294	2.049	2.186	1.495	2.066	0	0	0	2.105	2.101	1.667	0	0	0
TRINITY_DN122_c0_g1_i24	Protein DETOXIFICATION 40 {ECO:0000303|PubMed:11739388};	14_4_M_2WK	14_4_C_2WK	-2.6708	6.23739	1.87006e-71	5.16074e-69	29.112	54.752	43.59	66.396	62.471	63.69	58.903	57.028	56.342	10.36	8.389	11.423	64.787	67.041	68.357	13.624	10.249	12.232
TRINITY_DN122_c0_g1_i32	Disease resistance protein Roq1 {ECO:0000305};	14_4_M_2WK	14_4_C_2WK	5.82039	1.30079	0.000308521	0.00263848	0	0	0.218	0.117	0	0	0	0	0	3.077	2.105	1.916	0	0	0	3.477	3.19	2.001
TRINITY_DN122_c0_g1_i34	Protein DETOXIFICATION 40 {ECO:0000303|PubMed:11739388};	14_4_M_2WK	14_4_C_2WK	-10.4029	1.35952	5.70937e-14	1.85125e-12	0.535	1.656	1.463	1.064	1.959	1.191	1.194	1.214	1.354	0	0	0	0.834	1.401	0.849	0	0.01	0
TRINITY_DN122_c0_g1_i56	Protein DETOXIFICATION 37 {ECO:0000303|PubMed:11739388};	14_4_M_2WK	14_4_C_2WK	-2.95016	4.90423	7.82873e-70	2.0695e-67	105.232	75.557	94.487	72.654	80.354	81.775	69.805	72.627	74.555	10.75	9.265	10.363	81.116	91.499	84.437	9.529	21.484	7.464
TRINITY_DN122_c0_g1_i59	Protein DETOXIFICATION 40 {ECO:0000303|PubMed:11739388};	14_4_M_2WK	14_4_C_2WK	-9.86888	0.843878	1.05376e-10	2.52994e-09	0.344	1.269	1.137	0.664	1.357	0.937	1.324	1.033	1.133	0	0	0	0.468	1.05	0.59	0	0.441	0
TRINITY_DN122_c8_g1_i1	Protein DETOXIFICATION 40 {ECO:0000303|PubMed:11739388};	14_4_M_2WK	14_4_C_2WK	-2.96905	4.67545	3.95154e-53	6.93951e-51	73.903	192.498	191.07	186.037	169.817	187.226	160.762	149.768	154.746	20.657	26.577	22.866	222.881	174.101	165.126	36.788	25.632	39.589
TRINITY_DN12217_c1_g1_i1	Polygalacturonase QRT3;	14_4_M_2WK	14_4_C_2WK	2.23178	1.42073	9.26789e-05	0.000894827	0.172	0.169	0.237	1.074	1.08	0.556	0.963	1.164	1.103	4.131	4.401	4.229	1.434	1.576	1.336	7.561	5.316	6.935
TRINITY_DN1225_c1_g1_i13	Transcriptional adapter ADA2;	14_4_M_2WK	14_4_C_2WK	-8.48533	-0.450644	0.000315149	0.0026883	1.548	0.02	1.849	0.976	0.076	0.625	0	0.03	0.532	0	0	0	0.671	0.391	0	0.052	0.374	0.549
TRINITY_DN12262_c0_g1_i2	Protein GL2-INTERACTING REPRESSOR 2 {ECO:0000303|PubMed:28526410};	14_4_M_2WK	14_4_C_2WK	3.73974	1.61892	9.45821e-11	2.28718e-09	0.105	0.674	0.425	0.654	0.736	0.478	1.254	1.665	1.384	6.935	9.527	8.916	1.901	1.864	1.729	3.424	4.272	3.981
TRINITY_DN12264_c0_g1_i14	(+)-neomenthol dehydrogenase {ECO:0000303|PubMed:18599651};	14_4_M_2WK	14_4_C_2WK	2.04717	4.05471	2.11234e-22	1.23942e-20	70.674	90.215	84.511	61.72	70.72	64.793	148.717	155.726	136.704	268.529	271.195	311.861	163.32	161.712	167.942	214.013	226.375	144.351
TRINITY_DN12264_c0_g1_i3	(+)-neomenthol dehydrogenase {ECO:0000303|PubMed:18599651};	14_4_M_2WK	14_4_C_2WK	2.17638	4.27023	9.35368e-32	8.60435e-30	62.113	74.863	74.348	71.834	68.043	73.05	170.42	162.959	169.99	332.502	332.777	339.445	167.58	203.399	160.715	294.573	154.595	270.655
TRINITY_DN12264_c0_g1_i6	(+)-neomenthol dehydrogenase {ECO:0000303|PubMed:18599651};	14_4_M_2WK	14_4_C_2WK	2.16447	3.26187	4.39985e-13	1.33527e-11	27.765	37.536	41.722	34.062	32.526	39.604	69.915	71.383	80.793	185.385	147.194	165.351	59.093	93.878	75.905	77.89	51.388	36.915
TRINITY_DN12270_c0_g1_i1	Peroxidase 24;	14_4_M_2WK	14_4_C_2WK	-5.28194	0.316039	1.82782e-06	2.47117e-05	0.42	0.228	0.603	4.032	2.982	3.211	2.257	2.478	1.565	0.063	0.171	0	3.762	2.976	3.199	0.356	0.297	1.358
TRINITY_DN12275_c0_g1_i2	Ribulose bisphosphate carboxylase/oxygenase activase 1, chloroplastic;	14_4_M_2WK	14_4_C_2WK	-2.97317	3.30552	3.1997e-07	4.87882e-06	1.854	2.162	2.056	15.298	19.326	15.215	4.965	4.685	3.851	3.51	2.004	0.836	1.962	2.791	2.733	17.142	13.793	12.73
TRINITY_DN12275_c0_g1_i7	Ribulose bisphosphate carboxylase/oxygenase activase, chloroplastic;	14_4_M_2WK	14_4_C_2WK	-3.05356	0.383825	0.000207469	0.00185184	0.411	0.486	0.475	3.749	3.527	2.625	0.421	0.492	1.093	0.337	0.655	0.224	0.356	0.587	0.083	1.173	1.829	0
TRINITY_DN12278_c0_g1_i1	Dormancy-associated protein homolog 3 {ECO:0000305};	14_4_M_2WK	14_4_C_2WK	-2.81892	5.51162	1.76623e-57	3.47885e-55	9.593	26.647	19.595	124.913	113.998	127.41	26.899	24.667	25.794	20.14	14.109	17.863	15.861	19.062	23.348	84.34	40.909	69.102
TRINITY_DN12278_c0_g1_i2	Dormancy-associated protein homolog 3 {ECO:0000305};	14_4_M_2WK	14_4_C_2WK	-3.37625	6.39221	8.46824e-180	1.57528e-176	26.294	51.419	40.812	235.573	231.38	235.213	37.701	46.194	48.77	24.672	20.091	23.1	27.483	41.903	39.635	150.124	68.734	129.351
TRINITY_DN12278_c0_g1_i6	Dormancy-associated protein homolog 3 {ECO:0000305};	14_4_M_2WK	14_4_C_2WK	-2.95766	5.328	9.72915e-75	2.89146e-72	24.278	26.687	32.616	111.314	97.903	119.397	25.916	23.443	23.197	12.826	14.834	14.714	29.577	16.168	18.099	77.052	94.634	80.837
TRINITY_DN12278_c0_g1_i9	Dormancy-associated protein homolog 3 {ECO:0000305};	14_4_M_2WK	14_4_C_2WK	-3.13499	8.11983	3.85832e-191	8.07451e-188	133.952	184.128	156.506	812.292	718.207	780.943	173.259	180.353	166.69	95.496	85.893	82.212	151.993	150.899	147.11	519.56	344.265	513.32
TRINITY_DN12285_c0_g1_i3		14_4_M_2WK	14_4_C_2WK	2.45089	1.44451	1.50653e-05	0.000171542	0.793	1.061	0.178	0.527	0.879	0.605	2.337	1.966	1.875	4.037	2.971	4.127	2.115	2.441	2.205	3.257	2.452	1.607
TRINITY_DN12306_c0_g1_i2		14_4_M_2WK	14_4_C_2WK	-10.5437	1.4967	3.02096e-09	6.1579e-08	3.535	3.402	12.863	2.636	13.525	3.406	0	2.578	5.446	0	0	0	0	0	2.578	0	0	0
TRINITY_DN12314_c0_g1_i3	Expansin-A8;	14_4_M_2WK	14_4_C_2WK	3.6058	7.48253	0	0	21.335	25.913	23.837	35.634	35.479	38.892	81.188	80.11	80.943	449.846	431.692	458.676	82.6	85.042	88.423	244.224	237.016	252.254
TRINITY_DN12314_c0_g1_i4	Expansin-A8;	14_4_M_2WK	14_4_C_2WK	3.18201	1.03574	0.000942219	0.00709717	0.344	0.555	0.494	0.234	0.994	0.137	0.692	1.485	1.133	3.847	4.552	4.219	0.702	1.74	0.414	2.304	2.452	2.923
TRINITY_DN12314_c0_g2_i4	Expansin-A4;	14_4_M_2WK	14_4_C_2WK	2.63885	5.14109	1.14531e-87	4.35791e-85	13.51	17.979	14.761	15.63	15.58	15.742	33.338	32.802	34.63	97.446	100.496	95.122	31.763	34.211	33.547	70.915	56.666	63.67
TRINITY_DN1240_c0_g1_i112	3-epi-6-deoxocathasterone 23-monooxygenase CYP90D1 {ECO:0000305};	14_4_M_2WK	14_4_C_2WK	4.01263	2.2361	1.81178e-15	6.72567e-14	1.29	0.813	0.643	0.293	0.162	0.205	1.274	1.003	1.354	3.151	3.656	3.882	0.793	0.618	1.046	0.974	1.772	0.466
TRINITY_DN1240_c0_g1_i123	3-epi-6-deoxocathasterone 23-monooxygenase CYP90D1 {ECO:0000305};	14_4_M_2WK	14_4_C_2WK	3.41115	4.67854	6.55987e-86	2.44056e-83	6.373	6.902	8.058	3.29	3.422	3.601	11.664	11.195	13.629	34.853	37.161	37.468	10.228	9.505	9.194	24.389	18.333	12.668
TRINITY_DN1246_c0_g1_i20	Cyclic nucleotide-gated ion channel 1;	14_4_M_2WK	14_4_C_2WK	9.28905	0.252204	7.13396e-06	8.64857e-05	0.478	0.06	0.297	0	0	0	0.953	0.672	1.334	0.327	1.772	2.812	0.966	1.112	2.112	2.922	4.377	0
TRINITY_DN1246_c1_g2_i2	Tyrosine-protein phosphatase DSP1 {ECO:0000305};	14_4_M_2WK	14_4_C_2WK	2.06595	2.16024	1.57709e-05	0.000178927	2.522	2.033	2.926	1.845	1.749	2.918	4.002	3.1	4.904	11.003	8.872	7.459	2.857	2.904	2.765	10.283	11.609	3.452
TRINITY_DN12463_c0_g1_i101	Potassium transporter 4;	14_4_M_2WK	14_4_C_2WK	-9.10994	0.123147	9.30041e-06	0.000110248	0.831	0	0.158	0.156	0.43	1.113	0.451	0.171	0.532	0	0	0	0	0.237	0.58	0	0	0
TRINITY_DN1249_c0_g1_i35		14_4_M_2WK	14_4_C_2WK	7.32155	0.614063	6.11752e-06	7.50693e-05	0	0.169	0	0.01	0	0	0	0	0	1.138	0.816	0.143	0	0	0	0.974	0	1.368
TRINITY_DN1250_c0_g1_i4	Receptor-like protein 3 {ECO:0000303|PubMed:18434605};	14_4_M_2WK	14_4_C_2WK	3.86085	4.74801	1.14579e-34	1.18657e-32	1.978	1.597	1.295	2.05	1.902	3.572	5.737	4.925	6.007	41.314	33.687	34.085	5.501	6.539	6.243	15.739	10.373	19.406
TRINITY_DN1250_c0_g1_i9	Receptor-like protein 3 {ECO:0000303|PubMed:18434605};	14_4_M_2WK	14_4_C_2WK	3.24823	2.39263	0.0003713	0.0031149	1.051	0.645	1.394	0.713	1.558	0.117	1.264	1.083	0	7.209	6.979	8.437	2.125	1.03	0.456	4.964	10.249	0
TRINITY_DN12520_c0_g1_i2	Probable terpene synthase 9;	14_4_M_2WK	14_4_C_2WK	-9.25873	0.263089	3.58763e-07	5.42912e-06	0.908	0.357	0.623	0.888	1.3	3.328	0.542	0.843	0.351	0	0	0	0.641	0.196	0.207	0	0	1.866
TRINITY_DN1253_c1_g1_i1		14_4_M_2WK	14_4_C_2WK	-3.08802	0.298626	0.000605148	0.00480183	1.013	1.547	2.185	3.017	3.441	3.923	1.264	1.194	0.873	0.738	0.322	0.143	1.708	0.989	1.698	0.042	1.408	0
TRINITY_DN12546_c0_g1_i3	G-type lectin S-receptor-like serine/threonine-protein kinase LECRK2 {ECO:0000305};	14_4_M_2WK	14_4_C_2WK	-8.13406	-0.762687	8.54588e-05	0.000831671	1.166	0.645	0.653	0.927	0.64	0.224	0.281	0.612	0.221	0	0	0	0.285	0.113	0.352	0	0	0
TRINITY_DN12546_c0_g1_i5	G-type lectin S-receptor-like serine/threonine-protein kinase LECRK2 {ECO:0000305};	14_4_M_2WK	14_4_C_2WK	-2.04341	0.900228	0.000506078	0.00409972	3.057	2.122	1.977	1.718	1.72	1.601	1.615	1.344	1.554	0.358	0.473	0.377	1.352	0.978	1.098	2.262	1.398	1.576
TRINITY_DN12557_c1_g1_i4	Alpha carbonic anhydrase 4;	14_4_M_2WK	14_4_C_2WK	2.05322	2.21401	1.52233e-05	0.000173223	2.15	1.597	2.501	2.9	2.6	4.626	9.147	6.189	6.378	14.818	15.892	11.443	6.487	5.51	7.227	11.917	9.751	13.134
TRINITY_DN12586_c0_g1_i2		14_4_M_2WK	14_4_C_2WK	2.11597	2.70335	1.68793e-07	2.69564e-06	2.943	2.628	2.808	3.476	5.028	3.191	5.446	5.678	5.446	20.267	14.744	15.947	5.673	3.501	4.701	25.436	16.877	24.485
TRINITY_DN1259_c0_g1_i21	Triacylglycerol lipase OBL1 {ECO:0000305};	14_4_M_2WK	14_4_C_2WK	-2.23361	1.73332	1.63822e-05	0.000185067	9.096	11.067	8.977	7.791	6.977	7.515	6.69	5.768	5.716	1.908	1.078	1.783	5.755	3.131	5.105	4.545	0.345	3.359
TRINITY_DN12596_c0_g1_i6	7-deoxyloganetin glucosyltransferase;	14_4_M_2WK	14_4_C_2WK	2.04023	3.68543	3.87553e-15	1.39236e-13	21.612	28.551	24.222	18.227	13.85	15.986	30.199	29.643	35.081	68.273	60.888	70.728	36.461	38.474	25.999	37.259	33.17	38.107
TRINITY_DN1261_c0_g1_i16	E3 ubiquitin-protein ligase MBR2;	14_4_M_2WK	14_4_C_2WK	11.4315	2.35621	6.33555e-08	1.08161e-06	0.306	0	0	0	0	0	0	0	0	4.542	2.165	0.204	7.412	0.803	0	13.928	8.86	10.377
TRINITY_DN1262_c0_g1_i10	O-glucosyltransferase rumi homolog;	14_4_M_2WK	14_4_C_2WK	2.58092	1.21197	2.03059e-05	0.000224495	1.309	1.458	0.306	0.576	0.392	0.732	2.969	2.648	2.878	3.573	3.766	2.792	3.681	2.925	3.044	2.367	2.079	4.489
TRINITY_DN1266_c0_g1_i19	Rac-like GTP-binding protein ARAC7;	14_4_M_2WK	14_4_C_2WK	2.28466	4.40013	1.35322e-36	1.50369e-34	9.621	8.439	7.633	9.47	8.889	8.442	19.748	19.039	21.662	42.41	44.583	43.745	23.202	24.365	21.692	28.326	29.3	32.27
TRINITY_DN126695_c0_g1_i1	Non-specific lipid-transfer protein 3;	14_4_M_2WK	14_4_C_2WK	4.9745	-0.293789	3.9965e-05	0.000417749	0	0	0	0.205	0.201	0	0.391	0.742	0	4.574	3.857	5.676	0.295	0.278	0.694	4.304	1.456	0
TRINITY_DN12672_c0_g1_i1	Putative transcription factor bHLH107;	14_4_M_2WK	14_4_C_2WK	2.16461	1.88561	3.73285e-05	0.00039223	0.258	1.428	1.127	1.806	1.778	2.899	1.785	2.107	2.216	12.278	7.503	9.395	2.816	2.811	2.278	4.848	0.872	6.261
TRINITY_DN12700_c0_g2_i6	CRIB domain-containing protein RIC7;	14_4_M_2WK	14_4_C_2WK	2.49476	1.19009	0.000304191	0.00260722	0.038	0.417	0.168	1.357	0.516	0.537	2.387	2.829	3.189	4.89	4.481	4.259	1.393	2.605	2.247	1.623	2.874	3.545
TRINITY_DN127037_c0_g1_i1	Agamous-like MADS-box protein AGL29 {ECO:0000305};	14_4_M_2WK	14_4_C_2WK	4.38378	-0.237618	0.000623232	0.00492642	0.516	0.06	0.326	0.146	0	0.342	1.194	0.833	1.023	3.531	4.048	2.914	1.698	0.68	1.76	4.346	2.529	2.83
TRINITY_DN12706_c0_g1_i1		14_4_M_2WK	14_4_C_2WK	9.60147	0.554692	2.66103e-11	6.86809e-10	0	0	0	0	0	0	0	0	0	8.6	10.242	11.902	0	0	0	0	0	0
TRINITY_DN12732_c0_g2_i4	Mevalonate kinase {ECO:0000305};	14_4_M_2WK	14_4_C_2WK	7.07648	0.910909	4.80884e-08	8.36319e-07	0.745	0.347	0	0	0	0.029	0	2.107	0	1.865	1.762	0.713	0	0.762	0.922	0	1.743	0
TRINITY_DN12732_c1_g1_i16	Enoyl-CoA delta isomerase 1, peroxisomal {ECO:0000305};	14_4_M_2WK	14_4_C_2WK	-8.46569	-0.467422	3.07564e-06	3.98211e-05	0.344	0	0.732	0.683	0.688	0.449	0.01	0	0.943	0	0	0	0.427	0.927	0.497	0	0.91	0
TRINITY_DN1274_c0_g1_i20	Glutamate synthase [NADH], amyloplastic;	14_4_M_2WK	14_4_C_2WK	-12.8455	3.76745	7.20117e-07	1.03993e-05	0	2.102	0.919	0.049	5.047	2.508	0	0	1.143	0	0	0	2.45	2.863	0.683	0	4.061	0
TRINITY_DN12747_c0_g1_i40	TraB domain-containing protein;	14_4_M_2WK	14_4_C_2WK	-4.46309	0.437564	0.000499039	0.00404662	0.65	0.228	0.494	1.904	2.724	1.62	0.913	0.943	1.173	0.042	0.242	0	0.458	1.04	1.004	1.728	1.944	0
TRINITY_DN12747_c1_g1_i14	Ethylene-responsive transcription factor ERF025;	14_4_M_2WK	14_4_C_2WK	-8.18293	-0.721966	2.93256e-05	0.000314254	0.363	0	0	0.82	1.529	2.254	0	0	0	0	0	0	0.183	0	0.3	0	0.881	0
TRINITY_DN127514_c0_g1_i1	Pathogenesis-related protein 1;	14_4_M_2WK	14_4_C_2WK	9.20475	2.47558	4.90151e-32	4.57589e-30	0	0	0.069	0.117	0	0	2.568	1.996	1.153	26.116	29.084	35.114	1.037	0.649	1.812	2.534	0.527	0.052
TRINITY_DN12752_c0_g1_i3	Inosine-5'-monophosphate dehydrogenase 2 {ECO:0000255|HAMAP-Rule:MF_03156};	14_4_M_2WK	14_4_C_2WK	6.53929	1.29173	4.08935e-07	6.12607e-06	0.067	2.073	1.918	0	0	0.078	1.324	0	1.404	3.415	2.105	2.232	3.142	1.977	1.895	5.519	4.243	1.773
TRINITY_DN12767_c0_g1_i6	11S globulin seed storage protein Ana o 2.0101 {ECO:0000305};	14_4_M_2WK	14_4_C_2WK	-11.4569	2.39156	3.8623e-23	2.35137e-21	4.949	1.071	1.977	13.59	11.967	6.812	0.401	0	0.341	0	0	0	0.132	0.422	0.342	0	11.896	1.773
TRINITY_DN12770_c3_g1_i1		14_4_M_2WK	14_4_C_2WK	2.06835	2.56529	1.86705e-08	3.42368e-07	3.784	4.76	4.014	3.593	3.919	3.221	13.008	11.917	13.328	16.905	13.888	14.419	11.855	13.357	13.253	9.247	7.988	9.081
TRINITY_DN12798_c0_g1_i3	Cytochrome P450 81Q32 {ECO:0000303|PubMed:24710322};	14_4_M_2WK	14_4_C_2WK	-9.29382	0.297371	1.87828e-08	3.44301e-07	2.131	3.312	3.213	1.66	3.699	1.766	1.896	1.334	0.11	0	0	0	0.956	0.546	0.114	0	0	0
TRINITY_DN12808_c0_g2_i3	Isoeugenol synthase 1 {ECO:0000303|PubMed:16782809, ECO:0000303|PubMed:18208524};	14_4_M_2WK	14_4_C_2WK	-8.84571	-0.121017	4.09202e-06	5.18481e-05	0.497	0.05	0.138	0.898	3.384	2.84	0.712	0.471	0.281	0	0	0	0.864	1.061	1.429	2.293	2.739	6.676
TRINITY_DN12821_c0_g1_i1		14_4_M_2WK	14_4_C_2WK	12.1394	3.06002	3.23722e-47	5.00284e-45	0	0	0	0	0	0	0	0	0	14.059	11.078	14.317	0	0	0	0	0	0
TRINITY_DN12824_c0_g1_i2	Lignin-forming anionic peroxidase;	14_4_M_2WK	14_4_C_2WK	2.71567	4.12471	3.04822e-34	3.08669e-32	16.424	15.669	15.483	6.141	5.735	7.183	6.078	6.851	7.712	41.198	39.487	44.56	10.767	9.567	9.091	21.949	15.603	16.482
TRINITY_DN12832_c0_g1_i4	Transmembrane protein 45B;	14_4_M_2WK	14_4_C_2WK	3.2851	2.51493	9.35178e-08	1.55996e-06	1.873	9.659	7.227	0.547	2.103	1.757	13.821	11.546	15.535	15.503	14.552	12.941	12.923	14.273	13.74	12.901	0.594	3.825
TRINITY_DN12859_c0_g1_i3	Putative F-box/LRR-repeat protein At1g56400;	14_4_M_2WK	14_4_C_2WK	2.84325	0.721514	9.88732e-06	0.0001166	0.21	0.317	0.218	0.312	0.325	0.244	0	0.251	0.221	1.992	2.034	2.313	0.366	0.371	0.238	1.278	1.36	2.695
TRINITY_DN12863_c0_g1_i1	WUSCHEL-related homeobox 5;	14_4_M_2WK	14_4_C_2WK	5.41403	1.71987	1.97177e-12	5.68834e-11	1.854	1.309	0.534	0.098	0.421	0.693	2.287	2.117	0.923	15.008	17.724	20.634	1.332	2.029	1.481	7.655	8.017	4.312
TRINITY_DN1287_c0_g2_i20	Abscisic acid 8'-hydroxylase CYP707A2 {ECO:0000305};	14_4_M_2WK	14_4_C_2WK	-4.42592	2.31022	7.87525e-07	1.13109e-05	0.936	2.559	2.126	4.081	5.859	5.846	1.314	0.231	2.016	0.379	0.332	0.031	1.698	1.164	2.05	0.628	1.054	1.296
TRINITY_DN1287_c0_g2_i28	Abscisic acid 8'-hydroxylase CYP707A2 {ECO:0000305};	14_4_M_2WK	14_4_C_2WK	-3.15258	5.25373	2.19578e-96	1.00259e-93	21.688	19.804	23.471	45.26	48.545	47.49	16.328	16.782	15.936	4.838	5.257	5.737	14.59	13.748	13.346	10.838	10.211	7.827
TRINITY_DN1287_c0_g2_i29	Abscisic acid 8'-hydroxylase CYP707A2 {ECO:0000305};	14_4_M_2WK	14_4_C_2WK	-5.93007	0.049125	6.40189e-06	7.81958e-05	1.433	0.952	1.592	1.084	1.08	0.83	0.381	0.471	0.361	0	0.05	0	1.19	0.36	0.166	0	0.096	0
TRINITY_DN12874_c0_g1_i49	Protein TPX2;	14_4_M_2WK	14_4_C_2WK	2.39502	3.42491	9.08092e-16	3.44745e-14	4.061	2.856	3.174	2.626	2.141	2.001	5.346	5.698	4.754	10.508	12.115	12.931	6.395	5.54	5.249	4.409	5.891	5.069
TRINITY_DN12878_c0_g1_i6	Cyclin-dependent kinase B2-2;	14_4_M_2WK	14_4_C_2WK	2.53316	3.99409	2.11325e-12	6.07208e-11	2.79	4.909	4.617	3.329	6.566	3.367	15.686	12.72	11.583	25.494	26.003	25.179	11.581	13.429	15.324	14.671	12.481	9.734
TRINITY_DN12882_c0_g1_i3		14_4_M_2WK	14_4_C_2WK	9.11123	0.0793745	3.73065e-07	5.62859e-06	0	0	0	0	0	0	0.02	0	0	1.971	0.715	2.211	0	0	0.021	0	0	0
TRINITY_DN12890_c0_g1_i2	Protein DOWNSTREAM OF FLC;	14_4_M_2WK	14_4_C_2WK	-2.42494	1.91847	6.94181e-07	1.00391e-05	4.29	4.83	3.628	10.807	12.311	12.57	15.656	16.562	18.303	1.602	2.508	2.527	15.77	17.63	18.627	3.142	3.41	1.607
TRINITY_DN129_c0_g1_i28	Pentatricopeptide repeat-containing protein At5g65570;	14_4_M_2WK	14_4_C_2WK	-8.28574	-0.629474	1.17027e-05	0.000136407	0.411	0	0	0.41	0.191	0.283	0.802	0.04	0	0	0	0	0.224	0.093	0.104	2.346	0	0
TRINITY_DN1291_c0_g1_i38	Glucose-1-phosphate adenylyltransferase large subunit, chloroplastic/amyloplastic;	14_4_M_2WK	14_4_C_2WK	2.25552	2.35412	4.82732e-05	0.00049481	1.166	0.575	0.84	0.439	0.401	0.947	0.572	0.512	1.083	3.562	2.336	2.598	0.661	1.318	0.652	0.262	1.791	0
TRINITY_DN1295_c0_g2_i5	G-type lectin S-receptor-like serine/threonine-protein kinase At1g67520;	14_4_M_2WK	14_4_C_2WK	-8.6054	-0.341299	7.68783e-07	1.10702e-05	0.019	0.496	0	1.308	1.07	1.366	0.341	0.883	0.07	0	0	0	0	0.103	0.973	0	0	0
TRINITY_DN12982_c0_g1_i26	Protein NAP1;	14_4_M_2WK	14_4_C_2WK	9.65226	0.60272	8.09286e-07	1.16035e-05	0	0	0.01	0	0	0	0.221	0	0.361	1.823	0.272	0.54	0.234	0	0	1.351	2.557	0
TRINITY_DN12994_c0_g1_i1	Heparan-alpha-glucosaminide N-acetyltransferase;	14_4_M_2WK	14_4_C_2WK	4.56598	1.64333	2.313e-08	4.1864e-07	0.076	0.288	0.405	0.068	0.229	0.371	0.682	0.552	0.682	4.037	5.65	5.971	0.549	0.36	0.745	0	1.542	0
TRINITY_DN130_c0_g1_i1	Flavonol synthase/flavanone 3-hydroxylase;	14_4_M_2WK	14_4_C_2WK	2.70575	7.02695	5.76049e-168	8.5096e-165	78.48	79.197	80.843	63.653	63.666	63.739	132.75	138.051	130.967	451.933	398.126	400.788	177.138	143.186	156.781	265.534	214.45	302.531
TRINITY_DN130_c0_g1_i5	Flavonol synthase/flavanone 3-hydroxylase;	14_4_M_2WK	14_4_C_2WK	2.53343	6.21066	2.67493e-105	1.44463e-102	24.794	24.108	22.453	25.852	22.28	25.092	45.955	52.343	53.133	150.311	134.998	138.531	48.783	53.303	58.977	87.764	80.516	104.379
TRINITY_DN1300_c0_g1_i13	Probable galactinol--sucrose galactosyltransferase 2;	14_4_M_2WK	14_4_C_2WK	-8.11412	-0.781329	1.19523e-05	0.000138865	0	0	0	0.42	0.507	0.342	0.02	0.191	0.02	0	0	0	0.203	0.443	0	0	0	0
TRINITY_DN13055_c0_g2_i9	Phototropin-2;	14_4_M_2WK	14_4_C_2WK	-2.26385	3.11403	9.89718e-06	0.000116689	6.163	3.997	4.864	6.375	3.976	5.68	3.681	3.551	3.861	0.717	0.806	1.804	2.593	2.616	2.941	2.974	1.868	0
TRINITY_DN13067_c0_g1_i1	12-oxophytodienoate reductase 2 {ECO:0000303|PubMed:10333582};	14_4_M_2WK	14_4_C_2WK	2.94203	2.4002	1.67834e-12	4.867e-11	2.236	3.164	3.787	3.261	2.762	2.664	17.12	16.12	19.817	19.055	23.324	24.761	8.795	9.721	8.19	10.943	17.567	23.241
TRINITY_DN13067_c0_g1_i2	12-oxophytodienoate reductase 2 {ECO:0000303|PubMed:10333582};	14_4_M_2WK	14_4_C_2WK	4.3114	1.48352	5.96904e-10	1.3086e-08	0.478	0	0.395	0.322	0.554	0.956	7.512	7.764	8.374	12.858	11.551	12.258	1.474	2.358	1.833	1.435	1.523	2.478
TRINITY_DN1310_c0_g1_i19	DExH-box ATP-dependent RNA helicase DExH8 {ECO:0000305};	14_4_M_2WK	14_4_C_2WK	2.26311	4.76611	4.90399e-42	6.67501e-40	4.118	2.866	4.528	1.679	1.462	1.669	4.543	5.878	5.365	7.968	8.006	7.021	4.86	5.139	4.452	3.686	6.312	7.484
TRINITY_DN13104_c0_g1_i1	Peroxidase 7;	14_4_M_2WK	14_4_C_2WK	-5.1019	0.69277	2.81743e-07	4.34475e-06	0	0.258	0.04	4.491	4.492	4.158	3.029	3.441	2.708	0.19	0.171	0	0.824	0.608	1.087	1.518	0.374	2.384
TRINITY_DN13106_c0_g1_i2	Kinesin-like protein KIN-12C {ECO:0000305};	14_4_M_2WK	14_4_C_2WK	2.06913	4.46421	2.79235e-20	1.44735e-18	3.239	3.233	3.381	2.685	3.689	3.513	9.438	9.048	9.588	14.839	14.451	12.055	11.123	10.247	10.188	6.901	7.126	8.417
TRINITY_DN1311_c3_g1_i1	B3 domain-containing protein Os03g0120900;	14_4_M_2WK	14_4_C_2WK	2.28521	1.44594	2.64988e-05	0.000286529	1.624	1.101	0.791	0.761	0.784	0.478	1.204	1.374	1.675	3.51	3.263	3.088	1.983	1.957	1.812	1.738	2.481	3.1
TRINITY_DN13179_c0_g1_i10	Berberine bridge enzyme-like 24 {ECO:0000303|PubMed:26037923};	14_4_M_2WK	14_4_C_2WK	-4.15656	0.985335	1.33432e-08	2.49879e-07	2.006	2.152	1.74	18.334	21.429	20.651	13.359	15.097	12.376	1.254	0.675	1.518	19.532	18.959	21.951	0	3.745	0
TRINITY_DN13179_c0_g1_i9	Berberine bridge enzyme-like 24 {ECO:0000303|PubMed:26037923};	14_4_M_2WK	14_4_C_2WK	-4.063	1.25701	6.1262e-06	7.51575e-05	4.147	3.402	3.895	26.32	29.907	32.314	19.317	21.527	19.647	0.738	3.716	0.927	46.272	31.368	22.696	9.561	15.555	7.951
TRINITY_DN1320_c0_g1_i68	Isoprenylcysteine alpha-carbonyl methylesterase ICME;	14_4_M_2WK	14_4_C_2WK	2.37497	5.31758	2.34933e-29	1.96663e-27	4.863	3.451	4.924	3.69	3.737	2.938	8.866	9.018	8.906	21.7	16.929	14.989	12.516	12.605	11.172	16.273	18.975	18.058
TRINITY_DN13235_c0_g1_i21	Disease resistance protein RPV1 {ECO:0000305};	14_4_M_2WK	14_4_C_2WK	7.28639	2.32231	5.37993e-25	3.61246e-23	0	0	0.425	0.117	0.134	0	1.093	0.451	0	11.414	14.311	14.745	1.19	1.565	0.569	4.775	4.952	2.716
TRINITY_DN1327_c0_g1_i87	Cytosolic endo-beta-N-acetylglucosaminidase 1 {ECO:0000305};	14_4_M_2WK	14_4_C_2WK	-8.33404	-0.586355	4.61186e-06	5.77932e-05	0.21	0.496	0.484	0.81	0.554	0.683	0.251	0.461	0.13	0	0	0	0.59	0.257	0.476	0	0.134	0
TRINITY_DN13345_c0_g1_i6	Cytochrome P450 81Q32 {ECO:0000303|PubMed:24710322};	14_4_M_2WK	14_4_C_2WK	2.9223	1.51557	0.000868456	0.00660495	1.72	2.023	2.442	0.215	0.354	1.327	4.112	3.902	5.045	4.816	5.207	4.198	2.999	2.667	2.661	1.529	1.398	2.529
TRINITY_DN1340_c0_g1_i30	Tyrosine-sulfated glycopeptide receptor 1 {ECO:0000305};	14_4_M_2WK	14_4_C_2WK	6.81937	0.599273	4.73633e-09	9.44371e-08	0.248	0.248	0.158	0	0.048	0	0.05	0.231	0.13	2.108	2.296	2.425	0	0.175	0.114	0.953	1.485	0.757
TRINITY_DN1342_c0_g1_i30	Long-chain-alcohol oxidase FAO1;	14_4_M_2WK	14_4_C_2WK	8.85425	-0.165548	1.78927e-07	2.85205e-06	0	0.02	0.356	0	0	0	0.261	0.15	0	0.4	0.272	0.285	0.122	0	0.3	0.67	0	0
TRINITY_DN1347_c0_g1_i5		14_4_M_2WK	14_4_C_2WK	2.31351	1.75462	0.00029042	0.00250242	6.583	6.03	4.844	0.781	2.504	1.63	2.638	3.06	4.403	6.619	8.6	9.252	2.755	4.531	4.276	5.383	5.086	2.042
TRINITY_DN1347_c0_g1_i7		14_4_M_2WK	14_4_C_2WK	2.01291	1.9248	0.000124417	0.00116819	10.252	3.164	3.796	2.704	2.026	1.62	2.748	2.087	2.457	6.05	8.842	10.811	4.464	3.409	3.872	4.995	3.448	4.592
TRINITY_DN13544_c0_g1_i1	Cysteine-rich repeat secretory protein 38;	14_4_M_2WK	14_4_C_2WK	9.75894	0.707994	2.01635e-12	5.81029e-11	0	0	1.246	0	0	0	0.461	1.635	0.792	11.951	10.222	10.037	1.85	0	1.087	3.278	1.456	15.435
TRINITY_DN13544_c0_g1_i3	Cysteine-rich repeat secretory protein 38;	14_4_M_2WK	14_4_C_2WK	6.24511	5.96228	1.27984e-257	5.84375e-254	8.551	17.87	14.504	2.558	2.944	3.64	21.022	19.431	18.684	251.487	225.625	216.901	15.414	22.162	25.647	75.816	39.032	62.426
TRINITY_DN13544_c0_g1_i4	Cysteine-rich repeat secretory protein 38;	14_4_M_2WK	14_4_C_2WK	5.79857	4.79997	4.21829e-154	5.1675e-151	29.017	7.15	10.846	4.003	3.288	3.367	12.687	8.386	10.069	191.435	210.8	198.101	23.334	14.531	11.11	50.726	75.698	75.104
TRINITY_DN13544_c0_g1_i6	Cysteine-rich repeat secretory protein 38;	14_4_M_2WK	14_4_C_2WK	5.08327	0.858862	4.74704e-10	1.05685e-08	0.487	0.724	0.919	0.264	0.115	0.195	0.481	0.873	0.692	5.512	5.932	8.05	0.813	1.668	2.33	0.618	1.418	0
TRINITY_DN13547_c0_g1_i2	MLP-like protein 328;	14_4_M_2WK	14_4_C_2WK	-2.52832	1.09108	9.90758e-06	0.000116784	2.885	2.241	1.315	7.342	7.073	7.964	2.076	1.665	3.029	1.328	1.239	1.365	1.484	1.586	1.895	6.943	4.569	14.077
TRINITY_DN13595_c0_g1_i2	Probable xyloglucan endotransglucosylase/hydrolase protein 25;	14_4_M_2WK	14_4_C_2WK	-3.2443	2.05958	1.09398e-11	2.92578e-10	4.835	6.823	5.062	32.588	30.452	34.832	5.235	6.029	6.569	3.752	2.749	3.974	12.882	12.739	14.413	7.644	7.787	10.366
TRINITY_DN13604_c0_g1_i1	Berberine bridge enzyme-like 25 {ECO:0000303|PubMed:26037923};	14_4_M_2WK	14_4_C_2WK	2.02745	5.14072	3.92957e-27	2.92829e-25	158.717	260.152	233.217	326.893	274.219	254.908	550.345	542.173	574.103	1372.42	1195.6	1229.86	597.227	621.896	660.763	864.44	553.217	1224.71
TRINITY_DN1365_c0_g1_i21	Zinc finger CCCH domain-containing protein 17;	14_4_M_2WK	14_4_C_2WK	11.0843	2.01209	7.37011e-18	3.24427e-16	0	0	0	0	0	0	0.211	0.813	0	3.13	2.88	1.274	0	0	0.404	4.314	2.328	1.047
TRINITY_DN136645_c0_g1_i1		14_4_M_2WK	14_4_C_2WK	12.8025	3.72069	1.22512e-70	3.34418e-68	0	0	0	0	0	0	0	0	0	37.72	28.973	27.941	0	0	0	0	0	0.021
TRINITY_DN1367_c3_g1_i4		14_4_M_2WK	14_4_C_2WK	9.59378	0.547338	4.26716e-11	1.07161e-09	0	0	0	0	0	0	0	0	0	5.333	7.714	7.449	0	0	0	0	0	0
TRINITY_DN13675_c0_g1_i2	Condensin complex subunit 1;	14_4_M_2WK	14_4_C_2WK	2.10352	2.98936	5.37837e-11	1.33862e-09	0.946	1.2	1.127	1.054	1.166	0.947	2.848	2.327	2.577	4.289	4.925	4.392	3.03	3.203	3.251	2.073	1.59	2.364
TRINITY_DN136751_c0_g1_i1		14_4_M_2WK	14_4_C_2WK	2.4513	0.530777	0.000635033	0.00500473	0	1.2	0.939	0.967	0.736	1.688	2.648	1.585	2.948	7.009	6.113	5.594	2.328	2.194	2.775	6.712	1.676	1.006
TRINITY_DN1368_c1_g1_i3	Pathogen-related protein;	14_4_M_2WK	14_4_C_2WK	2.42878	5.40089	1.15587e-53	2.07338e-51	7.749	21.5	15.028	10.739	11.403	9.652	41.522	36.735	38.25	62.087	58.652	50.195	37.396	46.754	47.546	25.091	27.94	32.011
TRINITY_DN1370_c1_g1_i1		14_4_M_2WK	14_4_C_2WK	2.04201	1.2015	0.000396046	0.0032998	1.061	0.783	1.018	1.787	1.864	2.196	5.707	6.169	5.476	6.524	10.494	7.174	5.348	5.365	6.709	2.964	4.329	3.265
TRINITY_DN1374_c0_g1_i2	Pleiotropic drug resistance protein 2;	14_4_M_2WK	14_4_C_2WK	2.24807	0.570408	0.00104402	0.0077834	1.185	1.24	1.631	0.849	0.86	1.552	1.855	1.836	2.287	5.565	5.176	4.728	3.142	0.546	1.791	4.649	3.419	2.156
TRINITY_DN1378_c0_g1_i4	Bifunctional aspartokinase/homoserine dehydrogenase, chloroplastic;	14_4_M_2WK	14_4_C_2WK	2.58292	2.91828	0.000494837	0.00401578	0	0.724	0.089	1.093	0.268	1.649	2.798	2.438	3.63	8.126	4.079	5.727	2.623	2.358	3.966	0	1.858	5.816
TRINITY_DN137977_c0_g1_i1	Glutaredoxin-C11;	14_4_M_2WK	14_4_C_2WK	-2.3157	1.79445	2.10696e-06	2.81522e-05	8.58	7.239	6.604	11.559	11.9	13.214	2.588	2.708	3.45	2.888	1.924	2.588	3.559	2.451	2.216	6.796	5.431	9.879
TRINITY_DN138_c0_g1_i70	Putative pentatricopeptide repeat-containing protein At1g74580;	14_4_M_2WK	14_4_C_2WK	-10.156	1.12034	3.83001e-12	1.06989e-10	0.21	0	0	0.469	0.774	0.39	0.341	0.492	0.532	0	0	0	0.447	0.082	0	0	0	0
TRINITY_DN13805_c0_g1_i2	Endochitinase EP3 {ECO:0000303|PubMed:11525512};	14_4_M_2WK	14_4_C_2WK	2.05674	4.67027	4.89421e-35	5.12118e-33	85.779	66.057	77.324	47.612	44.311	48.026	118.608	116.243	107.55	211.29	198.977	181.349	82.031	73.199	79.923	158.722	200.427	147.492
TRINITY_DN138267_c0_g1_i1	Ribonucleoside-diphosphate reductase small chain;	14_4_M_2WK	14_4_C_2WK	2.03929	4.2612	6.70279e-25	4.459e-23	8.761	9.758	8.077	8.855	8.258	7.642	21.082	21.728	18.985	36.582	31.884	33.341	20.132	23.562	23.307	13.519	13.889	13.818
TRINITY_DN138522_c0_g1_i1		14_4_M_2WK	14_4_C_2WK	2.24105	0.631427	0.000621594	0.00491424	1.366	1.458	1.542	0.967	0.612	0.898	3.711	3.039	2.959	4.342	3.182	4.249	4.25	4.655	3.52	1.686	3.64	2.643
TRINITY_DN1386_c1_g1_i42	Testis-expressed protein 2;	14_4_M_2WK	14_4_C_2WK	11.0576	1.98534	1.47265e-13	4.61129e-12	1.49	3.461	0.376	0	0	0	0.792	1.916	1.364	6.281	1.521	4.912	0.915	0.68	1.191	0	0	3.711
TRINITY_DN13894_c0_g1_i2	Glutathione S-transferase U9;	14_4_M_2WK	14_4_C_2WK	-2.767	1.03509	1.20641e-05	0.000140035	1.576	2.717	2.412	5.799	6.949	5.133	3.129	2.026	1.835	0.611	1.007	0.988	1.434	1.39	1.615	0.325	0	0
TRINITY_DN139013_c0_g1_i1		14_4_M_2WK	14_4_C_2WK	2.37283	4.74611	1.63027e-35	1.75712e-33	21.612	16.542	17.677	10.632	13.018	14.581	10.019	11.295	12.145	68.895	67.343	61.975	15.119	13.12	12.228	60.799	65.372	59.119
TRINITY_DN139155_c0_g1_i1	Chaperone protein dnaJ 11, chloroplastic;	14_4_M_2WK	14_4_C_2WK	-3.02838	0.164164	0.000395998	0.0032998	2.895	2.777	2.62	3.661	3.785	6.89	3.711	3.31	3.44	0.801	0.493	0.459	1.108	1.524	1.491	3.602	5.316	0.052
TRINITY_DN13953_c0_g1_i2	Protein DETOXIFICATION 40 {ECO:0000303|PubMed:11739388};	14_4_M_2WK	14_4_C_2WK	-3.10091	1.67375	0.000862212	0.00656307	42.794	86.764	69.78	78.726	86.71	84.585	79.794	53.698	75.357	1.391	9.597	20.247	53.45	94.774	97.11	18.881	14.597	11.631
TRINITY_DN139629_c0_g1_i1	Probable receptor-like protein kinase At5g20050;	14_4_M_2WK	14_4_C_2WK	-2.25528	3.95872	9.84163e-21	5.23075e-19	23.351	23.513	22.71	24.006	24.688	21.266	17.993	18.157	19.185	5.249	5.247	4.127	12.313	13.336	12.829	14.127	13.103	12.927
TRINITY_DN14015_c0_g2_i1	Probable inactive leucine-rich repeat receptor kinase XIAO {ECO:0000305};	14_4_M_2WK	14_4_C_2WK	8.87446	3.94261	9.18438e-37	1.02738e-34	12.411	0	0	0	0.019	0.137	0	3.892	0	16.304	27.785	28.379	0.783	0	0	50.548	1.408	42.056
TRINITY_DN14077_c0_g1_i2	Leucine-rich repeat extensin-like protein 6;	14_4_M_2WK	14_4_C_2WK	2.11827	1.19054	0.000128778	0.00120268	0.745	0.169	0.801	0.654	0.65	0.849	1.264	1.154	1.033	3.32	2.729	3.322	0.641	0.793	0.87	3.571	4.224	4.789
TRINITY_DN1413_c0_g1_i24	Alpha carbonic anhydrase 7;	14_4_M_2WK	14_4_C_2WK	2.04467	1.87678	5.04539e-06	6.27718e-05	1.93	1.259	1.226	2.226	2.523	2.147	5.456	6.651	6.589	9.085	8.963	10.455	1.861	2.997	1.739	9.676	7.394	3.359
TRINITY_DN1413_c2_g1_i17	E3 ubiquitin-protein ligase DA2 {ECO:0000305};	14_4_M_2WK	14_4_C_2WK	-10.4211	1.37708	3.85285e-14	1.26562e-12	1.615	3.63	0	2.099	3.46	3.992	2.568	3.992	2.718	0	0	0	0	2.791	0.777	0	3.678	0
TRINITY_DN14139_c0_g1_i1	High affinity nitrate transporter 2.5;	14_4_M_2WK	14_4_C_2WK	2.97274	2.26003	2.82341e-09	5.77631e-08	0.182	0.655	0.504	0.537	1.118	0.878	2.547	2.387	2.076	5.733	7.483	6.603	1.251	1.555	1.408	8	9.243	7.122
TRINITY_DN14172_c0_g1_i1		14_4_M_2WK	14_4_C_2WK	12.0568	2.97768	4.72859e-44	6.76634e-42	0	0	0	0	0	0	0.03	0	0	28.54	24.623	20.859	0	0	0	0	0	0
TRINITY_DN14172_c0_g1_i5		14_4_M_2WK	14_4_C_2WK	8.28336	-0.70565	7.35454e-05	0.000725758	0	0	0	0	0	0	0	0	0	1.981	0.584	2.598	0	0	0	0	0	0
TRINITY_DN14181_c0_g1_i3	Lysine-specific histone demethylase 1 homolog 3;	14_4_M_2WK	14_4_C_2WK	-10.9002	1.84481	1.09829e-07	1.81098e-06	2.274	1.031	2.323	0.176	2.648	0.83	0	0.241	1.524	0	0	0	1.556	1.328	0.031	1.435	1.82	0
TRINITY_DN14207_c0_g1_i1	Kunitz type trypsin inhibitor 104 {ECO:0000303|PubMed:23662629};	14_4_M_2WK	14_4_C_2WK	2.18296	2.75798	6.51616e-10	1.4242e-08	3.134	3.749	4.113	5.145	4.081	4.841	11.363	11.686	12.506	20.657	19.537	23.987	5.551	4.614	6.875	80.434	66.1	71.6
TRINITY_DN1422_c0_g1_i10	Xyloglucan endotransglucosylase/hydrolase 2 {ECO:0000250|UniProtKB:Q38857};	14_4_M_2WK	14_4_C_2WK	-2.93914	3.12748	0.0003713	0.0031149	6.191	3.114	3.737	20.492	18.504	23.491	3.831	4.394	4.573	0.453	4.552	3.138	5.47	6.838	7.662	1.833	12.528	5.422
TRINITY_DN1422_c0_g1_i15	Xyloglucan endotransglucosylase/hydrolase 2 {ECO:0000250|UniProtKB:Q38857};	14_4_M_2WK	14_4_C_2WK	-3.3414	2.16074	9.0931e-11	2.2045e-09	5.542	6.089	5.952	21.702	23.102	21.998	3.159	4.695	3.55	1.402	2.246	2.996	8.002	7.507	6.533	2.576	2.27	3.224
TRINITY_DN1422_c0_g1_i18	Xyloglucan endotransglucosylase/hydrolase 2 {ECO:0000250|UniProtKB:Q38857};	14_4_M_2WK	14_4_C_2WK	-5.08745	2.3176	4.97703e-06	6.20134e-05	3.134	2.549	0.583	9.704	11.087	16.328	2.838	2.598	1.444	0.675	0	0.377	0.254	3.646	4.483	0	5.718	0
TRINITY_DN1422_c0_g1_i25	Xyloglucan endotransglucosylase/hydrolase 2 {ECO:0000250|UniProtKB:Q38857};	14_4_M_2WK	14_4_C_2WK	-3.13653	3.00924	2.20222e-15	8.12702e-14	2.083	4.79	2.808	22.64	20.76	19.763	1.394	3.441	0.862	1.602	2.588	2.924	4.921	6.344	2.878	2.702	0.536	0
TRINITY_DN1422_c0_g1_i5	Xyloglucan endotransglucosylase/hydrolase 2 {ECO:0000250|UniProtKB:Q38857};	14_4_M_2WK	14_4_C_2WK	-2.59651	3.78088	1.57686e-08	2.92356e-07	6.908	6.099	9.551	38.416	33.692	21.715	7.492	5.878	6.408	7.283	5.358	2.894	12.313	8.609	8.646	8.084	0.038	6.365
TRINITY_DN1422_c0_g1_i9	Xyloglucan endotransglucosylase/hydrolase 2 {ECO:0000250|UniProtKB:Q38857};	14_4_M_2WK	14_4_C_2WK	-3.78272	2.00942	1.25111e-07	2.04086e-06	1.49	1.527	3.727	16.86	16.621	19.451	3.891	1.214	4.824	0.611	2.417	0.744	5.216	6.344	3.313	0.702	0.556	3.867
TRINITY_DN1422_c0_g3_i1	Probable xyloglucan endotransglucosylase/hydrolase protein 23;	14_4_M_2WK	14_4_C_2WK	-3.18863	2.1431	1.94317e-11	5.07001e-10	2.245	2.211	5.517	24.973	18.284	18.104	4.463	4.143	4.202	2.097	2.437	2.181	6.568	7.26	7.051	2.576	4.071	2.426
TRINITY_DN1423_c0_g1_i16		14_4_M_2WK	14_4_C_2WK	2.10222	2.54163	2.01781e-06	2.70619e-05	1.586	2.162	2.393	2.402	1.692	2.079	3.219	2.598	3.701	11.393	8.832	6.318	4.23	2.925	3.593	6.273	5.393	3.804
TRINITY_DN1424_c0_g1_i2		14_4_M_2WK	14_4_C_2WK	10.6387	1.57158	5.18289e-17	2.15315e-15	0	0	0	0	0	0	0	0	0	9.401	5.801	5.431	0	0	0	0	0	0
TRINITY_DN1425_c0_g1_i9	DNA repair protein RAD5B {ECO:0000305};	14_4_M_2WK	14_4_C_2WK	2.21974	3.87678	4.77952e-16	1.85372e-14	2.962	0.992	0.109	1.865	2.256	1.444	5.195	4.976	4.553	8.853	9.064	7.948	5.663	0.659	5.726	2.011	9.234	3.504
TRINITY_DN1426_c0_g1_i35	2-oxoglutarate-dependent dioxygenase 19 {ECO:0000303|PubMed:25728912};	14_4_M_2WK	14_4_C_2WK	-3.22965	2.18851	3.29643e-05	0.000349961	8.542	9.6	9.56	3.183	4.129	3.914	6.489	5.367	5.686	0.105	0.352	0.734	7.707	10.216	7.32	1.005	1.446	0
TRINITY_DN1426_c0_g1_i69	Protein DMR6-LIKE OXYGENASE 1 {ECO:0000303|PubMed:25376907};	14_4_M_2WK	14_4_C_2WK	-5.2163	1.89823	9.11034e-06	0.0001082	9.631	9.54	10.381	7.547	6.671	8.793	6.088	4.865	7.692	0.105	0.504	0	8.215	10.535	12.114	0	1.37	1.348
TRINITY_DN14289_c0_g1_i4		14_4_M_2WK	14_4_C_2WK	-8.75485	-0.20537	8.9397e-06	0.000106374	0	3.431	0	2.177	0.65	2.762	1.384	3.17	2.106	0	0	0	0	6.622	0	0	0	0
TRINITY_DN1432_c0_g1_i2	Molybdate-anion transporter;	14_4_M_2WK	14_4_C_2WK	-8.85726	-0.110733	3.80443e-07	5.73473e-06	0.44	0	1.117	0.683	0.822	1.415	1.214	1.103	0	0	0	0	0	1.72	0	0	0.259	0
TRINITY_DN1435_c0_g1_i1	Protein PHLOEM PROTEIN 2-LIKE A1;	14_4_M_2WK	14_4_C_2WK	2.10265	6.32254	5.0588e-78	1.57816e-75	330.667	357.705	332.944	63.321	56.88	56.049	85.371	80.411	84.935	237.365	259.825	262.45	134.16	140.24	142.078	83.052	106.617	68.397
TRINITY_DN1435_c0_g1_i2	Protein PHLOEM PROTEIN 2-LIKE A1;	14_4_M_2WK	14_4_C_2WK	2.60048	3.31591	1.35438e-18	6.30444e-17	21.765	27.896	19.536	3.964	4.33	4.245	5.857	6.36	5.636	25.916	22.417	27.849	6.243	10.669	10.427	6.168	10.747	0
TRINITY_DN14366_c0_g1_i23	Serine/arginine-rich splicing factor SC35;	14_4_M_2WK	14_4_C_2WK	-5.37792	-0.458268	0.000541828	0.00435631	0.01	1.269	1.473	0.654	1.491	0.956	1.083	0	1.705	0	0.07	0	0.681	1.401	0	0	0.747	0
TRINITY_DN14366_c0_g1_i76	Serine/arginine-rich splicing factor SC35;	14_4_M_2WK	14_4_C_2WK	6.19888	-0.459667	5.18256e-05	0.00052767	0.525	0	0	0.01	0.01	0	0	0.642	0	0.685	0.302	1.264	0.01	0	0.538	0.639	0.048	0
TRINITY_DN1438_c1_g1_i1	Peroxidase 66;	14_4_M_2WK	14_4_C_2WK	5.18644	1.91777	9.09333e-14	2.90166e-12	0.315	0.159	0.237	0.381	0.105	0.244	5.757	5.999	4.994	11.403	7.775	8.233	2.003	2.399	1.512	14.064	10.239	10.097
TRINITY_DN1443_c0_g1_i21	Phosphomannomutase/phosphoglucomutase;	14_4_M_2WK	14_4_C_2WK	-8.79811	-0.163727	2.65052e-06	3.46318e-05	0	0	0.475	0.771	0.87	0.283	0	0	0.231	0	0	0	0.691	0.154	0.083	0	0.517	1.368
TRINITY_DN14490_c0_g1_i3	Stemmadenine O-acetyltransferase {ECO:0000303|PubMed:29511102};	14_4_M_2WK	14_4_C_2WK	2.59196	0.471595	0.000351237	0.00296292	0.115	0.129	0.079	0.439	0.191	0.371	0.381	0.582	0.522	2.087	2.125	1.804	0.325	0.309	0.383	1.906	0.814	2.322
TRINITY_DN14558_c0_g1_i2	Receptor-like protein 51 {ECO:0000303|PubMed:18434605};	14_4_M_2WK	14_4_C_2WK	-8.5493	-0.392518	1.75637e-06	2.38356e-05	0	0.367	0.722	0.683	0.946	1.132	0.963	1.394	0.782	0	0	0	1.169	2.039	2.319	1.173	0	0.187
TRINITY_DN1459_c0_g1_i35	Acyl-coenzyme A oxidase 3, peroxisomal;	14_4_M_2WK	14_4_C_2WK	-8.5783	-0.365649	1.86571e-06	2.51699e-05	0	0	0	0.439	0.812	0.556	0	0	0.351	0	0	0	0	0.453	0.259	0	0	0
TRINITY_DN14599_c6_g1_i1	RING-H2 finger protein ATL73;	14_4_M_2WK	14_4_C_2WK	-2.57411	0.672276	0.000145871	0.00134679	7.873	7.428	9.877	4.208	5.811	4.372	3.631	3.812	2.938	0.98	0.856	0.571	4.474	4.325	4.918	1.906	1.341	2.446
TRINITY_DN14607_c0_g1_i4	Cyclin-B2-3;	14_4_M_2WK	14_4_C_2WK	2.17131	3.83508	1.94394e-20	1.02023e-18	3.764	2.826	3.193	4.657	4.119	3.796	12.065	12.068	11.634	19.181	17.735	19.656	14.661	12.502	13.947	10.681	11.887	6.375
TRINITY_DN1461_c0_g1_i10		14_4_M_2WK	14_4_C_2WK	8.64583	-0.364989	1.45486e-05	0.000166148	0	0	0	0	0	0	0	0	0	1.918	0.896	3.536	0	0	0	0	0	0
TRINITY_DN1461_c0_g1_i12		14_4_M_2WK	14_4_C_2WK	9.20645	0.171992	4.3477e-09	8.72076e-08	0	0	0	0	0	0	0	0	0	3.594	2.417	3.047	0	0	0	0	0	0
TRINITY_DN1461_c0_g1_i18		14_4_M_2WK	14_4_C_2WK	9.60997	0.564041	0.000159125	0.00145551	0	0	0	0	0	0	0	0	0	0.116	5.076	5.482	0	0	0	0	0	0
TRINITY_DN14679_c0_g1_i8	TMV resistance protein N;	14_4_M_2WK	14_4_C_2WK	-3.92296	-0.367649	0.000178691	0.00161362	37.635	27.877	34.791	17.963	13.783	13.995	12.437	12.268	12.456	0.538	1.39	1.101	16.431	17.981	15.479	7.466	2.921	6.728
TRINITY_DN14695_c0_g1_i5	Perakine reductase;	14_4_M_2WK	14_4_C_2WK	2.36053	6.81788	5.4449e-131	4.20732e-128	65.982	73.237	75.139	71.892	78.366	79.393	279.892	289.273	273.498	382.353	385.286	416.225	179.781	216.385	218.677	202.609	242.782	270.727
TRINITY_DN147_c0_g1_i105	Type IV inositol polyphosphate 5-phosphatase 9 {ECO:0000303|PubMed:23658066};	14_4_M_2WK	14_4_C_2WK	-2.45043	1.02669	6.86036e-05	0.0006811	1.099	0.486	1.414	1.64	1.787	1.542	1.484	1.414	0	0.221	0.282	0.397	1.118	1.349	1.408	0.408	1.054	1.358
TRINITY_DN1470_c0_g1_i189	Chloride channel protein CLC-b;	14_4_M_2WK	14_4_C_2WK	-10.3274	1.28647	1.37029e-10	3.24337e-09	0	0.684	0.168	1.191	2.38	0.732	0.321	0	0.732	0	0	0	0	0	0	0	0	0
TRINITY_DN1470_c0_g1_i51	Chloride channel protein CLC-a;	14_4_M_2WK	14_4_C_2WK	-3.15015	3.47123	6.57193e-09	1.28486e-07	5.255	4.145	4.578	5.574	6.327	7.437	3.952	3.882	3.289	0.411	1.259	0.499	0.62	3.532	4.224	0.953	0.546	0.881
TRINITY_DN147295_c0_g1_i1	FHA domain-containing protein At4g14490;	14_4_M_2WK	14_4_C_2WK	2.07634	1.9757	1.64016e-05	0.000185246	0.927	1.002	0.929	1.035	1.539	0.956	2.558	2.458	2.106	5.828	4.784	4.321	2.339	2.873	2.35	0.911	1.647	3.473
TRINITY_DN1480_c0_g1_i67	Serine carboxypeptidase-like 45;	14_4_M_2WK	14_4_C_2WK	2.22178	4.88442	1.66112e-34	1.70269e-32	3.602	3.977	3.599	4.686	5.333	4.109	7.973	7.664	8.805	20.33	21.612	23.793	7.534	11.06	10.012	14.085	14.923	10.657
TRINITY_DN14803_c0_g1_i1	Receptor-like protein 2 {ECO:0000303|PubMed:18434605};	14_4_M_2WK	14_4_C_2WK	3.9312	3.30995	3.01799e-35	3.20468e-33	4.233	4.651	5.368	4.52	5.085	4.694	8.425	9.74	11.453	75.798	75.037	70.657	13.716	9.938	10.913	34.536	26.59	45.125
TRINITY_DN1491_c2_g1_i19	MADS-box protein JOINTLESS;	14_4_M_2WK	14_4_C_2WK	-2.00244	4.72674	2.47414e-22	1.44328e-20	495.47	267.302	298.884	421.678	394.736	408.766	155.165	141.271	124.047	95.285	90.919	133.018	144.419	127.913	124.103	323.192	239.056	294.456
TRINITY_DN149163_c0_g1_i1	Late embryogenesis abundant protein At1g64065 {ECO:0000305};	14_4_M_2WK	14_4_C_2WK	3.81197	2.67443	1.18021e-16	4.7536e-15	1.013	0.684	0.979	0.869	0.64	1.278	1.805	1.976	2.236	13.553	13.928	11.708	2.42	1.998	1.812	6.178	4.377	4.561
TRINITY_DN14940_c0_g1_i3		14_4_M_2WK	14_4_C_2WK	9.50649	0.46209	8.04626e-10	1.7442e-08	0	0	0	0	0	0	0	0	0	2.361	1.229	1.314	0	0	0	0	0	0
TRINITY_DN149745_c0_g1_i1	Uncharacterized protein At4g06744;	14_4_M_2WK	14_4_C_2WK	4.83421	0.915395	2.08704e-08	3.80486e-07	0.296	0.486	0.326	0.205	0.048	0.166	0.411	0.542	0.491	5.038	4.3	2.924	0.824	0.103	0.569	0.922	2.011	1.503
TRINITY_DN14980_c0_g1_i1	L-type lectin-domain containing receptor kinase VII.1;	14_4_M_2WK	14_4_C_2WK	5.75597	4.20892	1.78278e-84	6.35049e-82	3.564	1.597	2.304	0.957	0.918	0.615	3.119	3.27	3.891	49.903	42.821	43.378	2.857	3.203	3.158	9.697	9.08	11.279
TRINITY_DN14985_c0_g1_i4	Cytochrome P450 78A5;	14_4_M_2WK	14_4_C_2WK	-2.78414	3.81445	5.4717e-32	5.09873e-30	9.411	15.401	15.206	22.698	20.588	22.271	17.612	17.204	15.495	3.172	3.142	3.179	9.13	9.938	8.998	5.194	5.278	8.314
TRINITY_DN1499_c0_g1_i4	Protein GRAVITROPIC IN THE LIGHT 1 {ECO:0000303|PubMed:16640600};	14_4_M_2WK	14_4_C_2WK	-3.90897	0.653759	0.00112839	0.0083308	0.182	0.456	0.603	0.801	1.099	1.376	0.251	0.542	0.291	0.158	0.06	0	0.702	0.721	0.549	0	0.249	1.773
TRINITY_DN1503_c0_g2_i114	Photosynthetic NDH subunit of lumenal location 5, chloroplastic {ECO:0000303|PubMed:21785130};	14_4_M_2WK	14_4_C_2WK	-13.3906	4.30985	2.17344e-102	1.10266e-99	16.73	13.874	18.518	7.839	7.274	6.051	1.053	3.431	2.357	0	0	0	7.626	1.153	0	9.173	9.099	15.467
TRINITY_DN1504_c0_g1_i21	Glutathione S-transferase L3;	14_4_M_2WK	14_4_C_2WK	2.13978	9.52561	1.12536e-279	8.07464e-276	542.841	557.572	529.56	335.826	332.532	342.323	1393.14	1357.78	1414.86	1497.67	1482.23	1475	942.849	1082.58	1118.84	1197.05	1147.55	1192.84
TRINITY_DN1512_c0_g2_i22		14_4_M_2WK	14_4_C_2WK	9.87838	0.825553	5.24116e-09	1.03627e-07	9.535	0.119	0	0	0	0	0	0	0	4.5	8.258	1.987	0	0	0	2.105	0	0
TRINITY_DN1514_c1_g1_i1	Mitochondrial outer membrane protein porin of 36 kDa;	14_4_M_2WK	14_4_C_2WK	-3.27284	2.71142	5.4484e-16	2.10826e-14	13.156	21.649	18.884	15.259	21.085	17.255	15.957	13.994	11.744	1.676	1.762	2.069	11.733	17.62	10.944	0.88	1.82	0.384
TRINITY_DN1514_c1_g1_i2	Mitochondrial outer membrane protein porin of 36 kDa;	14_4_M_2WK	14_4_C_2WK	-3.58844	2.44059	1.01598e-12	2.99816e-11	11.312	16.452	16.966	16.88	16.879	15.459	10.1	9.269	11.704	2.002	1.229	0.897	10.127	11.421	11.669	2.984	2.644	2.633
TRINITY_DN1514_c1_g2_i22	Hypersensitive-induced response protein-like protein 1 {ECO:0000305};	14_4_M_2WK	14_4_C_2WK	-2.77196	2.54019	2.05304e-10	4.76287e-09	6.315	9.798	7.702	10.085	7.484	10.365	9.107	8.196	9.096	1.086	1.692	1.325	6.639	9.011	6.409	0.565	1.676	1.265
TRINITY_DN1514_c1_g2_i30	Hypersensitive-induced response protein-like protein 1 {ECO:0000305};	14_4_M_2WK	14_4_C_2WK	-2.14346	6.95121	6.33151e-106	3.49457e-103	181.39	203.714	188.875	138.259	140.923	135.94	146.009	142.997	139.983	33.104	32.025	28.613	149.97	173.854	173.161	48.254	43.61	42.388
TRINITY_DN15194_c0_g1_i2	Cationic amino acid transporter 7, chloroplastic;	14_4_M_2WK	14_4_C_2WK	2.69776	1.89393	4.47236e-05	0.000461914	1.089	1.398	0.84	1.064	0.497	0.488	1.163	2.498	0.622	5.554	2.467	5.278	2.308	1.143	1.191	1.843	1.964	8.635
TRINITY_DN152_c0_g2_i1		14_4_M_2WK	14_4_C_2WK	9.40433	0.363055	6.0861e-10	1.33368e-08	0.707	0	0.237	0	0	0	0	0.371	0.381	1.159	0.715	1.07	0	0	0	0.733	0	0
TRINITY_DN152_c0_g2_i8		14_4_M_2WK	14_4_C_2WK	-10.4621	1.41694	6.58825e-17	2.71453e-15	26.217	26.528	31.558	9.899	11.039	10.365	9.347	9.48	10.26	0	0	0	14.021	15.066	12.073	0	2.759	0
TRINITY_DN1523_c0_g1_i31	V-type proton ATPase subunit d1;	14_4_M_2WK	14_4_C_2WK	-8.05713	-0.833262	0.00016399	0.00149376	0	0.635	0.544	1.132	0.277	1.318	0.441	0.632	0	0	0	0	0	0.443	0.062	0	0	0
TRINITY_DN1525_c0_g2_i3	BTB/POZ domain-containing protein At3g22104;	14_4_M_2WK	14_4_C_2WK	-6.81546	0.122796	6.10391e-06	7.49205e-05	0.42	0.03	0.662	1.22	1.051	0.39	1.224	0.01	0.371	0.011	0	0.02	0	0.556	0	0.084	0.23	0.052
TRINITY_DN1526_c0_g1_i11	Probable disease resistance protein At4g27220;	14_4_M_2WK	14_4_C_2WK	-2.25178	2.62801	0.000296539	0.00254816	1.357	1.408	1.285	3.124	2.036	3.377	0.903	1.344	0.582	0.274	1.017	0.489	0.63	0.391	0.559	0.942	1.283	1.648
TRINITY_DN1532_c1_g1_i20	Protein FAR1-RELATED SEQUENCE 5;	14_4_M_2WK	14_4_C_2WK	-10.3395	1.29794	2.14823e-15	7.94529e-14	0.936	1.448	2.936	2.187	2.504	1.923	0	0	0.1	0	0	0	0	0.494	0	0	0.307	0
TRINITY_DN1535_c0_g1_i23	Protein LURP-one-related 3;	14_4_M_2WK	14_4_C_2WK	-8.86611	-0.101878	7.38144e-08	1.25039e-06	0	2.202	0	3.837	4.626	3.953	1.013	1.725	2.116	0	0	0	0.407	1.658	1.346	0	0	0
TRINITY_DN15374_c0_g1_i7	Probable serine/threonine-protein kinase At1g01540;	14_4_M_2WK	14_4_C_2WK	-2.18361	4.40008	3.69657e-20	1.89067e-18	17.36	12.862	15.789	17.075	21.955	23.218	15.315	14.656	15.585	5.291	4.23	4.147	13.045	13.882	10.561	5.801	15.21	1.565
TRINITY_DN15378_c0_g1_i13	(+)-neomenthol dehydrogenase {ECO:0000303|PubMed:18599651};	14_4_M_2WK	14_4_C_2WK	2.53033	3.04639	1.02515e-11	2.75197e-10	45.412	35.83	47.051	29.737	28.569	21.266	43.688	44.298	41.58	195.577	132.672	155.864	76.063	90.933	90.08	79.083	76.339	85.139
TRINITY_DN15379_c0_g1_i1		14_4_M_2WK	14_4_C_2WK	3.11841	0.273399	0.000229156	0.00202848	0.354	0.615	0.583	0.508	0.401	0.195	0.391	0.662	0.582	4.511	2.921	2.242	1.017	0.917	1.315	5.33	3.937	4.53
TRINITY_DN15383_c0_g1_i1	Glutamate decarboxylase 4;	14_4_M_2WK	14_4_C_2WK	8.15181	-0.826011	2.04124e-05	0.000225574	0	0	0	0	0	0	0	0	0	1.159	0.554	0.917	0	0	0	0	0	0
TRINITY_DN15383_c0_g1_i2	Glutamate decarboxylase 4;	14_4_M_2WK	14_4_C_2WK	5.75538	1.86684	7.976e-20	3.99404e-18	0.344	0.218	0.148	0.137	0.115	0.088	0.552	0.632	0.672	6.545	6.385	5.88	0.641	1.37	1.035	1.487	0.852	0
TRINITY_DN1540_c0_g1_i1	Probable LRR receptor-like serine/threonine-protein kinase At5g16900;	14_4_M_2WK	14_4_C_2WK	-12.2013	3.12768	2.68356e-49	4.39038e-47	28.29	18.882	26.279	14.341	12.961	14.639	15.094	15.047	13.128	0	0	0	12.781	10.473	11.037	0	1.36	0
TRINITY_DN1540_c0_g1_i11	Probable LRR receptor-like serine/threonine-protein kinase At5g16900;	14_4_M_2WK	14_4_C_2WK	2.7088	2.08515	6.11376e-09	1.19855e-07	0.401	0.873	1.394	0.703	0.698	0.615	3.089	2.648	3.249	3.636	5.468	4.157	0.956	2.533	2.154	5.205	7.931	2.384
TRINITY_DN15408_c0_g1_i1		14_4_M_2WK	14_4_C_2WK	15.7468	6.66132	3.926e-253	1.64323e-249	0	0	0	0	0	0	0.171	0.05	0.281	194.997	139.057	151.676	0	0	0.041	0.021	0	0.031
TRINITY_DN15408_c0_g1_i2		14_4_M_2WK	14_4_C_2WK	9.79807	0.745793	1.33558e-10	3.16718e-09	0	0	0	0	0	0	0	0	0	2.276	1.611	3.76	0	0	0	0	0	0
TRINITY_DN1550_c3_g1_i60		14_4_M_2WK	14_4_C_2WK	-4.72358	0.115211	4.5554e-05	0.000469525	1.471	1.021	1.483	1.972	2.562	3.757	1.214	1.374	1.625	0.19	0.111	0	0.834	1.092	0.58	0.712	0.68	0
TRINITY_DN15511_c0_g1_i1	Proline-rich protein 1;	14_4_M_2WK	14_4_C_2WK	-6.48652	0.572863	3.03713e-08	5.40165e-07	0	0.069	0.326	6.717	9.099	6.919	5.486	4.344	5.345	0	0.211	0	1.362	2.76	2.495	0.503	0.977	1.524
TRINITY_DN1552_c1_g1_i14	ABSCISIC ACID-INSENSITIVE 5-like protein 2;	14_4_M_2WK	14_4_C_2WK	-4.9559	0.36716	0.00099674	0.00746913	3.363	4.572	6.644	4.178	3.087	3.074	2.186	3.441	3.63	0	0	0.326	1.423	3.594	2.102	3.089	0	0
TRINITY_DN1554_c0_g1_i1	LIM domain-containing protein WLIM1 {ECO:0000305};	14_4_M_2WK	14_4_C_2WK	-2.91722	1.91683	5.29704e-08	9.15201e-07	2.064	2.935	2.768	9.997	9.281	8.774	8.254	8.145	9.507	0.738	1.581	1.304	8.185	8.084	5.539	6.199	4.224	11.641
TRINITY_DN1556_c0_g2_i2		14_4_M_2WK	14_4_C_2WK	2.83344	2.99638	3.01415e-16	1.1883e-14	2.303	2.807	3.134	2.402	2.456	2.791	8.274	7.935	7.522	21.352	17.12	16.069	8.347	6.786	8.573	10.252	10.498	10.138
TRINITY_DN1559_c0_g1_i47	Kelch repeat-containing protein At3g27220;	14_4_M_2WK	14_4_C_2WK	-8.32265	-0.598027	0.000120847	0.00113814	0.258	0	0	0.078	0.296	0.468	0	0	0	0	0	0	0	0	0	0	0	0
TRINITY_DN15619_c0_g1_i10	Disease resistance protein RPS4B {ECO:0000303|PubMed:25744164};	14_4_M_2WK	14_4_C_2WK	-2.03137	1.81176	1.98709e-05	0.000220463	29.8	19.705	24.183	25.949	24.268	31.103	14.683	12.198	14.201	5.649	6.637	7.754	14.255	14.345	16.66	22.357	31.494	18.545
TRINITY_DN15627_c0_g1_i9		14_4_M_2WK	14_4_C_2WK	8.8968	-0.124304	2.96401e-07	4.55818e-06	0	0	0	0	0	0	0	0	0.11	2.424	4.23	4.83	0	0	0	0	0	0
TRINITY_DN15629_c0_g1_i1		14_4_M_2WK	14_4_C_2WK	5.28608	0.594171	5.58446e-07	8.20132e-06	0.191	0.129	0	0.078	0	0.185	0.241	0.11	0.381	4.121	3.354	3.322	0.153	0.227	0.176	1.539	1.561	0
TRINITY_DN15688_c0_g1_i1	Citrate-binding protein;	14_4_M_2WK	14_4_C_2WK	6.88393	2.78131	3.45846e-23	2.11577e-21	1.194	1.369	0.732	0.156	0.554	0.059	3.621	3.16	3.54	29.426	35.268	31.731	2.959	4.717	4.193	5.152	3.745	2.996
TRINITY_DN157_c0_g1_i52	Ureide permease 2 {ECO:0000303|PubMed:11971139};	14_4_M_2WK	14_4_C_2WK	-8.33181	-0.588265	1.0021e-05	0.000117983	0	0.169	0.089	0.517	0.239	0.342	0	0.391	0.411	0	0	0	0	0.299	0.135	0.482	0	0.539
TRINITY_DN15785_c0_g1_i2	Protein JINGUBANG {ECO:0000303|PubMed:27468890};	14_4_M_2WK	14_4_C_2WK	-2.25231	3.2964	2.05753e-12	5.91875e-11	13.959	13.08	14	14.351	11.785	12.365	8.455	9.7	6.99	2.139	2.85	3.037	7.859	6.045	4.949	5.466	2.26	4.696
TRINITY_DN157866_c0_g1_i1	Thioredoxin-like protein CDSP32, chloroplastic;	14_4_M_2WK	14_4_C_2WK	-2.24064	1.43837	4.26992e-05	0.000443467	3.029	2.866	2.254	7.556	6.461	7.681	2.648	2.548	2.076	1.328	1.289	1.977	1.332	2.317	1.781	5.257	4.243	4.717
TRINITY_DN158_c0_g1_i5	Deoxypodophyllotoxin synthase {ECO:0000303|PubMed:26359402};	14_4_M_2WK	14_4_C_2WK	-8.60325	-0.343413	1.04662e-06	1.47911e-05	0.879	0.585	0.534	1.855	1.367	2.089	0.672	2.357	1.484	0	0	0	0.529	0.381	0.89	0	0	0
TRINITY_DN158_c0_g1_i6	Probable 2-oxoglutarate-dependent dioxygenase AOP1.2;	14_4_M_2WK	14_4_C_2WK	-3.70715	0.720321	0.0011615	0.0085476	0.936	0.555	0.969	4.178	3.384	3.953	3.3	3.561	3.38	0.411	0.453	0	1.159	1.524	1.47	1.958	0	0
TRINITY_DN158_c0_g1_i8	Deoxypodophyllotoxin synthase {ECO:0000303|PubMed:26359402};	14_4_M_2WK	14_4_C_2WK	-4.63692	3.84263	9.91146e-20	4.94844e-18	14.542	12.406	12.131	36.034	40.784	35.476	31.773	29.783	31.41	2.424	1.43	0.683	10.971	12.1	10.188	10.189	13.352	15.498
TRINITY_DN1581_c0_g2_i1	Probable membrane-associated kinase regulator 2;	14_4_M_2WK	14_4_C_2WK	2.02401	3.22673	2.63114e-12	7.49159e-11	1.605	1.765	3.846	3.768	3.422	3.182	5.787	5.186	5.666	14.734	13.122	14.378	5.582	6.097	6.533	13.257	10.766	3.742
TRINITY_DN1582_c4_g1_i1		14_4_M_2WK	14_4_C_2WK	4.8409	-0.351342	8.76718e-05	0.000850406	0.096	0.099	0.366	0.088	0.086	0.381	0.572	0.672	0.381	3.636	7.08	6.073	1.007	0.35	1.201	4.639	3.487	2.56
TRINITY_DN158231_c0_g1_i1	Cyclin-dependent protein kinase inhibitor SMR6 {ECO:0000303|PubMed:20706207, ECO:0000303|PubMed:24399300, ECO:0000303|PubMed:26546445};	14_4_M_2WK	14_4_C_2WK	2.24356	3.97614	4.74157e-24	3.01838e-22	2.188	2.321	2.294	3.456	3.938	3.328	3.581	3.421	3.711	17.221	15.801	17.7	2.918	3.491	3.241	16.912	14.099	13.414
TRINITY_DN1583_c0_g1_i31	G2/mitotic-specific cyclin-1;	14_4_M_2WK	14_4_C_2WK	2.2349	2.79661	1.1241e-09	2.40048e-08	1.481	1.686	0.761	1.865	1.873	2.059	6.72	6.5	5.887	9.844	10.363	7.163	7.707	7.621	7.248	3.613	5.373	5.753
TRINITY_DN15844_c0_g1_i1	Peroxidase 5 {ECO:0000250|UniProtKB:P22195};	14_4_M_2WK	14_4_C_2WK	4.22839	1.37131	8.39281e-08	1.4103e-06	12.382	15.004	14.701	0.127	0.344	0.644	0.822	0.782	0.973	6.998	6.717	7.265	3.721	3.059	4.442	0.66	0.527	1.016
TRINITY_DN158471_c0_g1_i1	Uncharacterized acetyltransferase At3g50280;	14_4_M_2WK	14_4_C_2WK	2.04148	4.01648	1.64728e-17	7.07265e-16	3.898	4.334	4.271	4.969	4.693	4.343	4.012	3.722	4.122	22.206	16.294	19.116	7.087	6.611	6.916	9.844	9.894	13.124
TRINITY_DN15871_c0_g1_i17	Protein TPX2;	14_4_M_2WK	14_4_C_2WK	2.10081	2.44446	7.21459e-06	8.73157e-05	1.261	1.17	0.643	1.816	1.004	1.074	6.188	5.929	5.767	6.45	5.932	4.3	9.832	4.346	5.933	5.602	3.065	2.685
TRINITY_DN15871_c0_g1_i21	Protein TPX2;	14_4_M_2WK	14_4_C_2WK	2.47086	1.75929	0.000195157	0.0017516	0.487	0.893	0.554	0.625	1.568	1.601	3.52	3.039	2.728	10.086	4.854	6.114	2.501	7.796	5.208	4.67	3.879	11.6
TRINITY_DN15885_c0_g1_i1		14_4_M_2WK	14_4_C_2WK	3.38299	2.96531	5.81081e-17	2.40605e-15	2.465	2.301	2.679	1.25	1.281	1.962	3.139	4.033	3.37	12.953	16.848	17.099	3.254	2.296	2.123	8.744	7.059	10.004
TRINITY_DN15885_c0_g1_i2		14_4_M_2WK	14_4_C_2WK	8.73314	-0.280317	5.08484e-07	7.50709e-06	0.086	0.387	0.099	0	0	0	0.11	0.08	0	1.95	1.561	1.243	0.092	0	0.104	0.932	0.833	0
TRINITY_DN15886_c1_g1_i59		14_4_M_2WK	14_4_C_2WK	-8.25926	-0.653527	1.0552e-05	0.000123828	0	0.714	0.593	5.955	3.307	5.953	4.914	6.51	5.014	0	0	0	4.026	4.809	3.541	0	0	0
TRINITY_DN1596_c0_g1_i19	Probable polygalacturonase;	14_4_M_2WK	14_4_C_2WK	3.26495	1.17955	6.23627e-05	0.00062395	2.742	2.935	0.89	0.146	0.306	0.507	0.451	2.608	3.37	3.531	4.159	1.692	3.254	1.679	2.526	1.927	0.843	0
TRINITY_DN1596_c0_g1_i2	Probable polygalacturonase;	14_4_M_2WK	14_4_C_2WK	3.06911	1.2061	4.88172e-05	0.000499978	1.576	2.906	2.234	0.293	0.363	0.244	1.023	0.482	0.522	1.781	4.32	1.539	0.325	1.462	1.232	1.257	1.877	2.115
TRINITY_DN1596_c0_g1_i30	Probable polygalacturonase;	14_4_M_2WK	14_4_C_2WK	2.27501	4.01444	5.86162e-15	2.08503e-13	6.096	7.983	11.647	4.754	2.8	4.489	8.615	11.235	13.368	20.362	18.017	19.809	10.961	10.792	13.346	10.692	12.672	17.467
TRINITY_DN1596_c0_g1_i37	Probable polygalacturonase;	14_4_M_2WK	14_4_C_2WK	2.36373	6.58178	5.43205e-96	2.45793e-93	54.202	41.304	47.861	10.212	10.552	9.35	27.3	27.165	23.337	56.216	49.337	48.871	35.749	30.719	29.664	54.516	49.233	70.45
TRINITY_DN15960_c0_g1_i32		14_4_M_2WK	14_4_C_2WK	9.11243	0.0817146	9.07376e-09	1.74679e-07	0	0	0	0	0	0	0.06	0	0	3.12	2.467	2.517	0	0	0	0	0	0
TRINITY_DN159825_c0_g1_i1		14_4_M_2WK	14_4_C_2WK	2.42637	1.9173	2.1185e-07	3.34288e-06	4.185	6.416	7.029	2.06	1.682	1.864	4.303	4.213	4.403	11.446	10.423	8.407	2.816	3.337	3.386	4.733	8.87	5.587
TRINITY_DN16_c0_g1_i7	Putative clathrin assembly protein At2g25430;	14_4_M_2WK	14_4_C_2WK	-6.02499	-0.627818	0.000156055	0.00143056	1.223	1.497	0.119	0.322	0.153	0.254	0.471	0.12	0.712	0	0.01	0	0	0	0.197	0	0	0
TRINITY_DN1601_c0_g1_i6	Palmitoyl-monogalactosyldiacylglycerol delta-7 desaturase, chloroplastic {ECO:0000303|PubMed:15579662};	14_4_M_2WK	14_4_C_2WK	2.5348	4.10318	6.4309e-30	5.50253e-28	10.844	10.71	10.47	7.634	8.516	8.832	15.475	14.746	13.98	48.986	43.183	52.947	14.672	13.532	12.87	15.708	13.256	10.325
TRINITY_DN16026_c1_g1_i3		14_4_M_2WK	14_4_C_2WK	-2.60531	2.6117	3.50668e-11	8.90427e-10	8.905	10.324	10.747	13.472	14.91	14.366	8.214	8.487	8.956	1.981	2.88	2.16	7.9	6.786	7.362	12.441	4.444	3.67
TRINITY_DN16036_c0_g1_i1	(+)-neomenthol dehydrogenase {ECO:0000303|PubMed:18599651};	14_4_M_2WK	14_4_C_2WK	2.5934	2.21939	5.03963e-10	1.11605e-08	78.652	59.046	71.481	31.651	31.016	30.596	142.97	160.24	148.668	182.013	210.71	226.867	143.188	129.067	123.793	198.892	227.122	160.264
TRINITY_DN16036_c0_g1_i3	(+)-neomenthol dehydrogenase {ECO:0000303|PubMed:18599651};	14_4_M_2WK	14_4_C_2WK	2.20988	2.07517	4.46225e-06	5.61144e-05	30.306	42.157	20.495	28.497	48.383	29.561	61.029	67.12	46.845	160.502	161.363	216.677	70.206	94.825	83.019	59.522	53.61	54.112
TRINITY_DN16040_c0_g1_i11	Sugar transporter ERD6-like 7;	14_4_M_2WK	14_4_C_2WK	-2.96407	0.675377	0.000320177	0.00272609	1.519	2.926	2.739	4.452	6.136	4.646	2.678	3.039	3.661	0.253	1.088	0.581	2.379	5.489	2.123	1.55	0.843	0
TRINITY_DN16056_c0_g1_i1	Probable calcium-binding protein CML44;	14_4_M_2WK	14_4_C_2WK	-2.22725	0.710658	0.000545304	0.00437935	0.889	1.507	1.869	3.241	3.221	2.899	1.665	1.976	2.206	0.854	0.655	0.479	1.281	0.968	1.615	0.576	1.331	0
TRINITY_DN16095_c0_g1_i1		14_4_M_2WK	14_4_C_2WK	8.28181	-0.703163	8.44714e-06	0.000100992	0	0	0	0	0	0	0	0	0	2.203	2.739	1.63	0	0	0	0	0	0
TRINITY_DN16095_c0_g1_i2		14_4_M_2WK	14_4_C_2WK	11.2856	2.21165	5.25263e-28	4.14809e-26	0	0	0	0	0	0	0.04	0	0	18.728	14.049	16.1	0	0	0	0	0	0
TRINITY_DN1611_c0_g1_i90	Elongator complex protein 3 {ECO:0000303|PubMed:20398216};	14_4_M_2WK	14_4_C_2WK	-8.19887	-0.708085	4.95423e-05	0.000506372	0.659	0.436	0	0.117	0.258	0.41	0.261	0	0	0	0	0	0.305	0.257	0	0	0	2.467
TRINITY_DN1614_c0_g1_i3	Rho GTPase-activating protein REN1;	14_4_M_2WK	14_4_C_2WK	-2.7038	2.89495	9.45547e-08	1.57568e-06	0.487	0.238	1.186	4.383	4.578	5.124	0.893	0.482	0.832	0.369	1.088	0.673	0.691	0.185	1.439	0.806	1.638	0
TRINITY_DN16145_c0_g1_i1	Protein SEED AND ROOT HAIR PROTECTIVE PROTEIN {ECO:0000303|PubMed:28138059};	14_4_M_2WK	14_4_C_2WK	-8.71974	-0.236564	2.62197e-07	4.05953e-06	0.392	0.387	0.801	3.886	4.349	3.816	4.092	3.471	4.643	0	0	0	1.617	1.586	1.47	0	0.144	0
TRINITY_DN16156_c0_g1_i18	Beta-D-xylosidase 1;	14_4_M_2WK	14_4_C_2WK	-2.60485	5.82364	3.88246e-72	1.08939e-69	13.94	18.832	15.957	56.418	52.33	56.966	34.541	37.718	37.378	9.496	9.9	7.724	28.449	25.807	27.407	76.13	56.828	79.976
TRINITY_DN16156_c0_g1_i21	Beta-D-xylosidase 1;	14_4_M_2WK	14_4_C_2WK	-5.07482	0.477911	0.000655185	0.00514498	0.841	0.268	1.483	1.406	1.663	1.122	0.552	0.351	1.484	0.116	0	0	0.803	0.772	1.046	1.675	1.178	0
TRINITY_DN16202_c0_g1_i1		14_4_M_2WK	14_4_C_2WK	-3.39806	-0.437045	0.00119694	0.00878394	1.156	1.964	0.929	3.29	3.766	2.157	0.441	0.963	0.642	0.422	0.302	0.122	1.688	0.505	1.501	1.487	0.402	0
TRINITY_DN1621_c2_g1_i8	Peroxidase 21;	14_4_M_2WK	14_4_C_2WK	2.20346	1.58675	0.000371508	0.00311613	2.255	1.716	1.434	1.025	0.946	0.459	1.133	0.772	0.983	4.606	2.548	4.035	1.454	1.504	1.17	0.524	1.686	1.006
TRINITY_DN16267_c0_g1_i3		14_4_M_2WK	14_4_C_2WK	9.02994	0.00337401	3.95607e-07	5.94904e-06	0	0	0	0	0	0	0	0.02	0	1.697	1.732	0.673	0	0	0	0	0	0
TRINITY_DN16267_c0_g1_i4		14_4_M_2WK	14_4_C_2WK	10.2934	1.23146	1.51414e-15	5.65421e-14	0	0	0	0	0	0	0	0	0	3.763	5.196	3.882	0	0	0	0	0	0
TRINITY_DN16271_c0_g1_i2	Cytochrome b561 domain-containing protein At4g18260;	14_4_M_2WK	14_4_C_2WK	-8.37011	-0.553029	1.75602e-05	0.000197003	0.659	0.387	2.501	2.128	1.338	0.751	2.838	1.976	3.249	0	0	0	1.22	3.697	2.609	0	2.356	8.511
TRINITY_DN16310_c0_g1_i14		14_4_M_2WK	14_4_C_2WK	10.5523	1.48639	1.47061e-18	6.80137e-17	0	0	0	0	0	0	0	0	0	4.195	3.666	3.495	0	0	0	0	0	0
TRINITY_DN16314_c0_g1_i2	Catecholate siderophore receptor Fiu;	14_4_M_2WK	14_4_C_2WK	8.06097	0.641117	5.64811e-09	1.11248e-07	0	0	0	0	0	0	0.06	0	0.04	0.253	0.07	0.224	0.102	0.062	0.041	0	0	0.663
TRINITY_DN16314_c0_g1_i3	Catecholate siderophore receptor Fiu;	14_4_M_2WK	14_4_C_2WK	-8.99221	0.0150871	2.5732e-08	4.62266e-07	0.631	0.109	0.138	0.176	0.191	0.137	0	0.1	0.03	0	0	0	0	0.031	0.031	0.607	0.441	0
TRINITY_DN1632_c0_g1_i111	Glutamyl-tRNA reductase-binding protein, chloroplastic {ECO:0000303|PubMed:22180625};	14_4_M_2WK	14_4_C_2WK	-8.51861	-0.419676	4.99567e-06	6.22148e-05	0.401	0	0	0.215	0.459	0.273	0.13	0.07	0.12	0	0	0	0.173	0	0	0	0	0
TRINITY_DN1632_c0_g1_i119	Glutamyl-tRNA reductase-binding protein, chloroplastic {ECO:0000303|PubMed:22180625};	14_4_M_2WK	14_4_C_2WK	-7.89911	-0.971072	0.000166499	0.00151277	0	0.456	0	0.215	0.64	0.839	0.542	0.381	0.451	0	0	0	0.041	0.268	0.632	0	0.661	0
TRINITY_DN16329_c1_g1_i19	Bidirectional sugar transporter SWEET2 {ECO:0000303|PubMed:21107422};	14_4_M_2WK	14_4_C_2WK	-3.19072	2.95138	6.01161e-07	8.77475e-06	14.532	11.504	12.704	10.797	12.97	12.629	5.296	8.577	7.792	0.632	2.487	0.825	5.856	6.632	7.6	0.398	1.887	1.399
TRINITY_DN164_c0_g1_i1		14_4_M_2WK	14_4_C_2WK	2.29565	4.5717	6.82996e-39	8.42854e-37	28.997	51.439	41.277	10.719	11.766	11.741	25.916	24.727	25.584	61.064	54.493	52.763	24.382	25.663	24.063	60.726	37.298	70.45
TRINITY_DN1645_c0_g1_i3	Probable glycosyltransferase At5g20260;	14_4_M_2WK	14_4_C_2WK	-2.83958	4.40353	4.97483e-09	9.89176e-08	12.182	9.709	12.24	13.385	19.584	14.922	6.288	7.654	8.575	2.803	2.921	0.958	8.561	9.165	8.47	1.424	10.019	0.155
TRINITY_DN1645_c3_g1_i2	Wall-associated receptor kinase-like 9;	14_4_M_2WK	14_4_C_2WK	4.13997	3.65128	5.9654e-25	3.979e-23	4.118	1.726	2.264	1.923	0.918	1.035	4.293	3.822	3.941	23.481	23.092	21.857	2.949	2.142	1.419	19.949	13.85	25.449
TRINITY_DN1646_c0_g1_i40	Probable ubiquitin-like-specific protease 2B;	14_4_M_2WK	14_4_C_2WK	-10.5923	1.54369	1.46775e-16	5.89284e-15	0.105	0.625	0.297	1.474	2.332	2.137	0.411	0.461	0.03	0	0	0	0.529	0.062	0.114	0.984	0	0
TRINITY_DN165_c1_g1_i8	ABC transporter E family member 2;	14_4_M_2WK	14_4_C_2WK	-8.54103	-0.399553	1.15695e-06	1.62452e-05	0.755	0.793	0.613	0.986	0.889	0.839	1.815	0.652	0.973	0	0	0	0.915	0.937	1.149	0.618	0	1.047
TRINITY_DN1651_c0_g1_i23	Importin subunit alpha-9 {ECO:0000305};	14_4_M_2WK	14_4_C_2WK	-8.41239	-0.515949	1.49337e-05	0.000170159	0	0.198	0.564	0.4	1.166	0.859	0.752	0.632	0	0	0	0	0.885	0.669	0	0	0	0
TRINITY_DN1658_c0_g1_i20	Carbon catabolite repressor protein 4 homolog 6;	14_4_M_2WK	14_4_C_2WK	-2.22159	1.86083	0.00136098	0.00984681	0.774	0.982	0.751	5.858	4.014	3.26	2.066	2.207	1.244	1.18	0.363	1.274	2.369	3.172	1.18	1.466	0.029	1.088
TRINITY_DN16593_c0_g1_i1		14_4_M_2WK	14_4_C_2WK	-2.48814	1.07865	2.19654e-05	0.000241303	1.204	1.626	1.097	5.077	5.763	5.651	8.716	7.734	6.469	0.917	1.168	0.836	6.121	6.848	4.97	1.1	2.366	1.151
TRINITY_DN1660_c0_g2_i1	Disease resistance response protein 206;	14_4_M_2WK	14_4_C_2WK	2.84002	5.43394	3.2205e-61	6.97211e-59	6.43	4.165	4.825	23.772	19.537	25.667	81.961	80.943	79.689	184.869	155.119	156.109	83.17	72.993	76.278	84.759	54.731	86.155
TRINITY_DN1668_c0_g1_i1	Probable mannitol dehydrogenase;	14_4_M_2WK	14_4_C_2WK	3.76045	5.29437	2.26306e-11	5.87414e-10	19.969	24.515	23.115	15.337	13.391	3.513	237.878	203.706	225.209	146.327	151.434	142.974	64.553	71.624	74.332	55.752	0	71.383
TRINITY_DN1668_c0_g1_i17	Probable mannitol dehydrogenase;	14_4_M_2WK	14_4_C_2WK	2.22034	2.42882	1.08657e-07	1.79402e-06	2.169	2.182	2.363	1.865	2.59	3.113	2.136	2.739	2.638	11.878	10.987	12.574	4.423	4.923	4.214	4.084	2.337	0
TRINITY_DN1668_c0_g1_i26	Probable mannitol dehydrogenase;	14_4_M_2WK	14_4_C_2WK	7.92172	2.39582	3.43477e-11	8.73492e-10	0.965	0.05	0	0	0	0.176	37.36	35.22	0.491	22.638	11.098	7.918	0.529	1.298	4.4	0.429	0.69	0
TRINITY_DN1668_c0_g1_i32	Probable mannitol dehydrogenase;	14_4_M_2WK	14_4_C_2WK	2.93394	3.98593	1.96548e-35	2.11388e-33	3.602	5.96	3.361	4.627	4.139	4.753	56.506	56.667	94.953	37.446	35.046	30.804	9.12	15.869	17.281	8.357	4.214	6.448
TRINITY_DN1668_c0_g1_i4	Probable mannitol dehydrogenase;	14_4_M_2WK	14_4_C_2WK	2.98191	5.33398	5.24234e-52	8.9864e-50	23.045	17.008	17.579	13.629	9.845	10.511	133.502	134.069	103.067	97.878	91.311	79.654	56.653	57.443	52.764	36.463	53.371	52.889
TRINITY_DN1668_c0_g1_i61	Probable mannitol dehydrogenase;	14_4_M_2WK	14_4_C_2WK	2.21489	8.5633	4.95884e-135	4.15104e-132	142.675	116.862	117.543	146.606	148.235	129.42	741.807	726.168	742.639	653.464	657.86	657.552	610.332	646.931	643.937	589.303	711.403	592.042
TRINITY_DN1670_c0_g1_i21	Protein Brevis radix-like 4;	14_4_M_2WK	14_4_C_2WK	2.19417	2.99056	1.76028e-06	2.38822e-05	0.736	1.17	0.89	0.683	1.606	1.464	1.896	2.157	1.865	4.943	5.589	6.664	1.769	1.823	1.398	4.042	1.571	0
TRINITY_DN1670_c0_g1_i48	Protein Brevis radix-like 4;	14_4_M_2WK	14_4_C_2WK	2.07999	4.25552	5.97216e-20	3.01768e-18	9	12.287	10.055	7.732	8.029	7.076	12.467	12.66	14.321	27.096	32.488	36.989	10.757	14.345	8.273	30.044	12.49	26.527
TRINITY_DN1670_c0_g1_i51	Protein Brevis radix-like 4;	14_4_M_2WK	14_4_C_2WK	2.44288	2.98715	1.18901e-07	1.94716e-06	0.019	0.288	0	1.298	1.099	1.015	1.926	0.863	1.173	6.545	3.585	8.386	0.132	1.38	0.973	0.188	0.795	0
TRINITY_DN1670_c0_g1_i9	Protein Brevis radix-like 4;	14_4_M_2WK	14_4_C_2WK	2.03348	2.34743	5.10939e-06	6.35052e-05	1.662	1.002	2.353	2.763	1.529	2.176	3.139	2.337	1.916	10.023	8.792	7.704	0.752	2.77	1.191	2.398	2.366	2.115
TRINITY_DN16759_c0_g1_i2	Alpha carbonic anhydrase 1, chloroplastic;	14_4_M_2WK	14_4_C_2WK	2.17745	1.62036	1.87309e-05	0.000208876	0	0.922	0.811	1.787	1.434	1.249	0.181	0.792	0.953	6.081	6.425	7.846	1.423	1.442	1.905	4.325	2.692	9.61
TRINITY_DN16783_c0_g1_i1	Cytochrome P450 71A9;	14_4_M_2WK	14_4_C_2WK	-3.13216	0.476658	1.40601e-05	0.000161155	0.602	0.655	0.564	2.421	1.797	2.254	0.953	1.334	1.324	0.2	0.242	0.275	0.986	1.03	0.745	0.241	0.776	0.498
TRINITY_DN1688_c1_g2_i2	Growth-regulating factor 8;	14_4_M_2WK	14_4_C_2WK	-8.72471	-0.231584	6.82063e-07	9.88096e-06	0	0	0.346	1.172	1.281	0.693	0.451	0.542	0.542	0	0	0	0	0.669	0.59	0	0	0.943
TRINITY_DN1688_c1_g3_i2	Growth-regulating factor 5;	14_4_M_2WK	14_4_C_2WK	-3.94179	-0.149584	0.00102185	0.00763857	3.669	1.676	1.592	2.519	3.536	3.104	2.838	2.458	2.938	0.348	0.232	0	1.85	1.926	2.816	4.744	1.485	0
TRINITY_DN1689_c0_g1_i17	ABC transporter G family member 32 {ECO:0000303|PubMed:18299247};	14_4_M_2WK	14_4_C_2WK	8.64753	-0.358622	1.43597e-05	0.000164215	0	0.069	0	0	0	0	0	0	0.09	0.221	0.806	0.336	0	0	0	0.524	0	0
TRINITY_DN16893_c0_g1_i2	Protein FAF-like, chloroplastic;	14_4_M_2WK	14_4_C_2WK	2.78824	5.79489	7.79371e-125	5.51334e-122	8.847	7.705	9.58	9.323	8.946	9.291	13.57	13.332	13.338	67.62	59.609	62.729	18.261	16.91	17.198	78.549	50.813	93.463
TRINITY_DN16983_c0_g1_i1		14_4_M_2WK	14_4_C_2WK	2.41552	1.87639	3.13079e-07	4.78973e-06	2.341	2.162	1.997	1.269	1.768	1.825	3.47	2.749	4.152	8.231	8.55	9.181	4.514	3.666	4.318	3.058	2.04	1.69
TRINITY_DN1705_c0_g1_i18	Glutathione S-transferase U8;	14_4_M_2WK	14_4_C_2WK	2.29386	2.40704	5.95809e-09	1.16941e-07	9.879	11.94	9.264	2.607	2.743	2.313	10.34	12.489	13.128	10.834	13.515	13.4	6.924	7.116	7.993	9.32	19.214	4.022
TRINITY_DN1705_c0_g1_i22	Glutathione S-transferase U8;	14_4_M_2WK	14_4_C_2WK	3.37052	1.12366	7.69277e-07	1.10742e-05	6.803	5.236	4.894	1.054	0.908	0.654	6.329	5.417	6.629	8.157	6.747	12.798	2.918	3.47	3.148	10.336	11.092	6.655
TRINITY_DN1709_c1_g1_i13	Transcription repressor KAN1;	14_4_M_2WK	14_4_C_2WK	-2.09397	0.94801	0.000987279	0.00740769	4.28	6.476	7.504	10.124	9.845	10.296	3.922	4.173	4.002	1.465	2.296	3.302	5.684	4.202	2.796	0	6.226	3.566
TRINITY_DN17120_c0_g1_i1		14_4_M_2WK	14_4_C_2WK	9.20237	0.168439	2.15312e-08	3.91112e-07	0	0	0	0	0	0	0	0	0	4.5	7.12	9.436	0	0	0	0	0	0
TRINITY_DN17120_c0_g1_i10		14_4_M_2WK	14_4_C_2WK	9.31953	0.281233	6.58155e-10	1.43724e-08	0	0	0	0	0	0	0	0	0	7.978	6.486	7.795	0	0	0	0	0	0
TRINITY_DN1718_c0_g1_i33	Switch 2 {ECO:0000312|EMBL:AEE27606.1};	14_4_M_2WK	14_4_C_2WK	-9.69273	0.675265	3.00687e-11	7.70525e-10	2.79	0.912	1.107	0.713	0.832	0.839	1.424	0	1.003	0	0	0	1.881	0	0	0	0.421	0
TRINITY_DN17198_c0_g2_i3		14_4_M_2WK	14_4_C_2WK	2.17056	0.882407	0.000951004	0.00715788	4.863	7.229	5.309	3.495	6.949	4.109	4.794	3.842	6.388	19.751	19.356	28.807	6.863	9.402	4.204	9.529	11.523	16.358
TRINITY_DN1724_c0_g1_i30		14_4_M_2WK	14_4_C_2WK	-10.0975	1.06383	9.02852e-12	2.43668e-10	0	0.05	1.226	1.269	0.631	0.761	0	1.585	0	0	0	0	0.712	0	0.28	0	0	0
TRINITY_DN1737_c0_g1_i33	Chloroplastic group IIB intron splicing facilitator CRS2-A, chloroplastic;	14_4_M_2WK	14_4_C_2WK	2.24627	1.43156	0.000789498	0.00607249	1.682	1.329	0.643	0.273	0.717	0.283	1.113	1.434	0.401	2.498	1.823	1.793	0.925	2.173	1.129	0	0.613	0.581
TRINITY_DN1738_c2_g1_i7	ADP-ribosylation factor GTPase-activating protein AGD5 {ECO:0000303|PubMed:12644670};	14_4_M_2WK	14_4_C_2WK	12.3416	3.2611	3.23967e-46	4.85718e-44	0	0	0	0	0	0	33.258	25.399	30.047	14.839	21.229	14.072	12.353	29.999	26.972	0	0	0
TRINITY_DN17445_c0_g1_i10		14_4_M_2WK	14_4_C_2WK	2.62738	4.34812	5.97481e-42	8.0887e-40	9.258	11.305	12.843	11.051	10.179	10.648	16.92	17.394	16.528	71.403	64.191	62.403	17.051	18.145	13.201	33.719	27.499	33.877
TRINITY_DN17445_c0_g1_i4		14_4_M_2WK	14_4_C_2WK	2.33314	1.65422	6.65388e-05	0.000662697	0.506	1.23	0	1.757	3.211	1.386	4.754	3.381	3.691	12.004	10.645	9.477	3.772	2.842	5.343	0.712	4.741	0
TRINITY_DN1747_c0_g1_i4	28 kDa ribonucleoprotein, chloroplastic;	14_4_M_2WK	14_4_C_2WK	-2.33187	2.02628	4.55553e-07	6.77542e-06	1.032	1.686	2.056	9.655	6.748	7.583	2.778	2.839	2.487	1.75	1.531	1.478	1.474	1.318	1.408	8.671	4.914	0.332
TRINITY_DN1749_c0_g1_i7	FHA domain-containing protein PS1 {ECO:0000305};	14_4_M_2WK	14_4_C_2WK	9.03334	0.00464274	2.26009e-06	3.00147e-05	0	0	0.267	0	0	0	0.281	0.431	0	2.245	0.624	0.734	0.61	0.247	0.725	0	0.249	0
TRINITY_DN175_c3_g2_i11	Inositol oxygenase 1;	14_4_M_2WK	14_4_C_2WK	-2.53726	4.01345	8.5378e-20	4.26686e-18	25.481	30.405	26.516	32.842	31.369	34.675	28.433	27.777	30.588	4.142	6.224	6.623	23.548	28.073	23.431	11.069	19.549	11.33
TRINITY_DN175_c3_g2_i12	Inositol oxygenase 1;	14_4_M_2WK	14_4_C_2WK	-8.59426	-0.35068	2.58246e-06	3.38218e-05	0.774	1.309	0.722	1.464	1.08	0.673	1.103	0.702	1.314	0	0	0	0.641	0.597	1.294	0.335	0.412	2.498
TRINITY_DN175_c3_g2_i9	Inositol oxygenase 1;	14_4_M_2WK	14_4_C_2WK	-3.0214	1.58583	0.00116553	0.00857476	3.602	6.991	9.432	9.401	9.663	9.067	7.662	8.065	7.03	1.149	2.145	0.143	5.236	7.332	7.517	3.183	2.328	0.777
TRINITY_DN1751_c0_g1_i4	Peroxidase 4 {ECO:0000250|UniProtKB:Q42578};	14_4_M_2WK	14_4_C_2WK	3.0196	4.73699	6.35771e-68	1.63755e-65	6.296	6.436	6.832	6.863	6.767	7.368	9.729	12.629	10.43	57.797	51.814	60.844	14.57	13.563	12.953	39.248	42.949	45.767
TRINITY_DN1751_c0_g1_i5	Peroxidase;	14_4_M_2WK	14_4_C_2WK	2.45694	0.418478	0.000638332	0.00502679	0	0.932	0.306	0.312	0.153	0.303	0.16	0.201	0.211	1.317	1.581	1.325	0.031	0	0.197	0.325	0.268	0
TRINITY_DN1756_c2_g1_i1		14_4_M_2WK	14_4_C_2WK	2.39347	2.52165	1.42755e-08	2.66247e-07	0.449	1.101	0.969	1.503	0.937	1.493	1.795	2.087	1.775	6.281	8.006	6.44	3.345	2.173	2.226	4.262	8.458	6.666
TRINITY_DN1756_c2_g1_i3		14_4_M_2WK	14_4_C_2WK	2.90808	4.56398	3.16941e-55	5.89582e-53	7.911	5.544	6.585	5.838	6.069	5.436	13.008	12.579	12.957	44.518	39.548	46.242	11.987	13.563	11.876	36.128	43.275	25.356
TRINITY_DN1764_c0_g1_i30	GRF1-interacting factor 1 {ECO:0000303|PubMed:15326298};	14_4_M_2WK	14_4_C_2WK	-9.41579	0.411889	1.06125e-06	1.49894e-05	0.172	0	0.04	2.197	0.344	1.571	0.01	0.261	1.444	0	0	0.01	0.163	0	0.01	0.188	0	0
TRINITY_DN1766_c0_g1_i3	Fructose-bisphosphate aldolase 1, cytoplasmic {ECO:0000305};	14_4_M_2WK	14_4_C_2WK	2.06882	2.54353	6.22521e-05	0.000623092	6.965	2.271	5.23	1.328	2.38	1.542	2.497	0	2.908	10.465	4.753	6.868	5.419	2.647	1.522	9.257	17.662	5.111
TRINITY_DN1778_c0_g1_i69	DExH-box ATP-dependent RNA helicase DExH14 {ECO:0000305};	14_4_M_2WK	14_4_C_2WK	-3.00983	0.694762	0.000123204	0.00115794	0.497	0.188	0.475	1.406	0.946	0.869	0.191	0.612	0.913	0.2	0.121	0.061	0.112	0.556	0.487	0	0.881	0
TRINITY_DN1780_c3_g1_i3		14_4_M_2WK	14_4_C_2WK	10.5215	1.45596	2.91527e-18	1.32389e-16	0	0	0	0	0	0	0	0	0	8.136	9.416	9.487	0	0	0	0	0	0.031
TRINITY_DN1780_c4_g1_i10		14_4_M_2WK	14_4_C_2WK	11.3996	2.32457	1.81983e-19	8.94353e-18	0	0	0	0	0	0	0	0	0	4.953	2.135	2.13	0	0	0	0	0	0
TRINITY_DN1780_c4_g1_i11		14_4_M_2WK	14_4_C_2WK	10.2674	1.20589	1.43028e-15	5.35299e-14	0	0	0	0	0	0	0	0	0	1.623	1.37	1.162	0	0	0	0	0	0
TRINITY_DN1780_c4_g1_i3		14_4_M_2WK	14_4_C_2WK	11.6176	2.54101	9.18399e-30	7.81822e-28	0	0	0	0	0	0	0.01	0.02	0	4.142	5.619	6.99	0	0	0.01	0.01	0	0
TRINITY_DN1780_c4_g1_i7		14_4_M_2WK	14_4_C_2WK	8.80668	-0.209767	1.48031e-06	2.0342e-05	0	0	0	0	0	0	0	0	0	3.035	7.201	7.418	0	0	0	0	0	0
TRINITY_DN1783_c3_g1_i20	Putative transferase At1g60990, chloroplastic {ECO:0000305};	14_4_M_2WK	14_4_C_2WK	-8.07615	-0.813401	0.000136577	0.00126821	0	1.398	1.008	1.24	1.979	0.41	0	0.502	0.812	0	0	0	0	0.783	0	0	0.757	0
TRINITY_DN17835_c0_g1_i1		14_4_M_2WK	14_4_C_2WK	-3.04278	1.4943	6.11307e-07	8.90472e-06	1.147	0.536	0.544	5.945	6.299	6.207	1.755	1.896	1.575	0.443	0.725	1.05	0.742	0.999	0.932	6.765	7.529	11.859
TRINITY_DN17861_c0_g1_i3		14_4_M_2WK	14_4_C_2WK	2.26044	3.65573	9.19645e-16	3.48868e-14	1.242	3.838	2.373	5.457	4.282	6.383	13.46	11.977	11.473	27.191	26.224	23.895	3.111	4.614	3.883	15.76	22.701	19.064
TRINITY_DN17861_c1_g2_i5		14_4_M_2WK	14_4_C_2WK	2.81143	6.83257	2.77743e-172	4.35935e-169	56.772	54.851	55.474	65.117	66.524	66.579	190.509	171.817	187.66	432.161	481.441	485.19	61.086	65.229	65.707	472.531	655.217	422.449
TRINITY_DN17969_c1_g1_i2	Serine/threonine-protein kinase Aurora-1;	14_4_M_2WK	14_4_C_2WK	2.20539	3.75047	4.29139e-16	1.67604e-14	5.083	5.385	4.953	7.088	6.547	7.759	23.449	21.156	24.21	27.539	32.831	38.569	20.955	26.157	26.31	14.336	19.454	12.564
TRINITY_DN17987_c0_g1_i5		14_4_M_2WK	14_4_C_2WK	2.02341	2.88236	1.09759e-08	2.085e-07	7.099	5.246	5.507	2.665	2.896	3.631	5.105	6.33	5.436	13.891	12.81	10.597	6.944	6.354	5.788	10.105	13.343	11.113
TRINITY_DN1799_c0_g1_i25	Eukaryotic initiation factor 4A-1;	14_4_M_2WK	14_4_C_2WK	-8.6053	-0.340194	9.32732e-06	0.000110541	0.955	0	0.672	1.494	1.176	0.459	0.251	0.612	0.913	0	0	0	1.474	0.34	0.725	5.205	2.462	0
TRINITY_DN1799_c1_g1_i146	Probable acetyl-CoA acetyltransferase, cytosolic 2;	14_4_M_2WK	14_4_C_2WK	-2.34137	2.07252	0.000819828	0.00627287	4.338	5.177	3.876	5.418	4.033	3.045	3.611	2.939	2.467	0.485	1.511	0.448	3.04	4.315	2.92	0	1.513	0
TRINITY_DN18_c0_g1_i4	Pentatricopeptide repeat-containing protein At1g09220, mitochondrial;	14_4_M_2WK	14_4_C_2WK	-8.59683	-0.350089	0.0006485	0.00509568	0	1.785	0.257	0.088	1.577	1.776	0.491	0.391	1.765	0	0	0	0.651	1.709	0.383	0	0.862	0
TRINITY_DN18_c0_g3_i1	Transmembrane protein 209;	14_4_M_2WK	14_4_C_2WK	2.27405	3.76517	8.49032e-14	2.71615e-12	2.054	3.352	3.401	3.466	1.979	2.957	4.804	6.139	5.747	13.775	13.827	12.931	7.676	7.466	7.517	9.016	9.703	8.065
TRINITY_DN18_c0_g3_i2	Transmembrane protein 209;	14_4_M_2WK	14_4_C_2WK	-5.23791	3.52555	1.22864e-14	4.22957e-13	12.01	9.481	12.101	9.987	11.527	10.726	5.426	5.417	5.205	0.148	0.121	0.571	3.782	3.954	3.479	3.906	3.573	4.178
TRINITY_DN18_c1_g1_i37	Serine/threonine-protein kinase STY13 {ECO:0000305};	14_4_M_2WK	14_4_C_2WK	-10.0864	1.05264	6.77725e-08	1.15388e-06	0	1.805	0	2.499	0.421	2.967	1.464	1.495	0	0	0	0	1.922	0	0	0	0	0
TRINITY_DN1804_c1_g3_i5	Solute carrier family 35 member F5;	14_4_M_2WK	14_4_C_2WK	-2.60359	1.40761	2.88996e-05	0.000310218	2.092	2.311	2.511	3.183	3.775	3.67	1.725	2.347	2.267	0.485	0.363	0.876	1.23	1.637	1.574	2.838	1.207	0
TRINITY_DN1807_c1_g2_i8	Homeobox-leucine zipper protein HAT5;	14_4_M_2WK	14_4_C_2WK	5.9899	-0.190876	2.61047e-05	0.000282511	0.096	0.228	0	0.029	0	0	0.15	0.271	0.552	0.854	0.584	0.744	0.02	0.165	0	0	0.431	0
TRINITY_DN1812_c1_g2_i5	Haloacid dehalogenase-like hydrolase domain-containing protein Sgpp;	14_4_M_2WK	14_4_C_2WK	2.26675	5.09747	1.56322e-65	3.77472e-63	20.657	24.178	24.46	16.108	15.178	15.391	36.948	37.527	33.125	74.681	76.266	73.826	39.582	41.43	40.722	48.684	65.717	41.03
TRINITY_DN1815_c0_g1_i5	Cullin-3A;	14_4_M_2WK	14_4_C_2WK	-8.06449	-0.827157	0.000161838	0.00147683	0.258	0.258	0.148	0.117	0.354	0.576	0.191	0.431	0	0	0	0	0	0.113	0	0.963	0	0
TRINITY_DN18203_c0_g1_i2		14_4_M_2WK	14_4_C_2WK	3.37871	4.32514	1.47098e-65	3.60396e-63	3.344	4.562	5.744	5.75	5.821	5.992	11.915	10.784	11.573	62.835	59.145	61.221	12.516	13.624	12.549	32.253	19.195	27.502
TRINITY_DN1826_c1_g2_i1	Protein terminal ear1;	14_4_M_2WK	14_4_C_2WK	2.73602	2.68559	4.18742e-11	1.05369e-09	0.554	0.387	0.821	0.625	0.918	1.113	1.725	1.354	1.474	5.786	5.408	6.471	1.84	2.472	2.05	3.875	2.759	5.515
TRINITY_DN1829_c0_g3_i1		14_4_M_2WK	14_4_C_2WK	8.98888	-0.0372629	9.32213e-08	1.55553e-06	0	0	0	0	0	0	0	0	0	9.275	4.995	7.092	0	0	0	0	0	0
TRINITY_DN18296_c0_g1_i1	Topless-related protein 2;	14_4_M_2WK	14_4_C_2WK	-8.52921	-0.408926	5.05826e-05	0.000515745	0.43	0	0	0.879	0.631	0.166	0.261	0.582	0.301	0	0	0	0	0.268	0.197	1.11	0	0
TRINITY_DN18342_c0_g1_i12	Cytochrome P450 93A2;	14_4_M_2WK	14_4_C_2WK	-5.08906	0.387098	0.000447569	0.00367447	0.516	0.079	0.277	1.464	1.137	1.376	1.093	0.401	0.221	0	0.101	0	0.264	0.536	0.818	1.738	1.782	1.451
TRINITY_DN18350_c0_g1_i4	F-box/kelch-repeat protein SKIP25;	14_4_M_2WK	14_4_C_2WK	2.71368	1.74039	5.70434e-08	9.80179e-07	0.306	0.545	0.297	0.635	0.774	0.82	1.605	1.264	1.344	4.279	5.519	4.85	1.393	1.195	1.046	2.482	2.998	1.399
TRINITY_DN184_c0_g2_i2	Trimethylamine-N-oxide reductase 2;	14_4_M_2WK	14_4_C_2WK	2.37977	2.21143	0.000785042	0.00604377	0.525	0.109	0.129	0.049	0.067	0.049	0.08	0.08	0.05	0.506	0.101	0.255	0.193	0.134	0.114	0.733	0.469	2.56
TRINITY_DN18441_c0_g1_i94		14_4_M_2WK	14_4_C_2WK	8.80146	-0.215114	2.67892e-07	4.14132e-06	0.354	0.843	0.919	0	0	0	1.855	0.712	0.762	1.096	1.531	1.528	0.569	1.205	0.59	0.953	0.249	0
TRINITY_DN18546_c0_g1_i19	Dehydration-responsive element-binding protein 1B {ECO:0000303|PubMed:9707537};	14_4_M_2WK	14_4_C_2WK	-8.3728	-0.55139	3.14152e-06	4.05828e-05	0.43	0	0	2.392	2.389	2.098	0	0	0	0	0	0	0	0	0	0	0	0
TRINITY_DN1855_c0_g1_i11	Small glutamine-rich tetratricopeptide repeat-containing protein;	14_4_M_2WK	14_4_C_2WK	-8.72807	-0.229121	2.39352e-07	3.72882e-06	0.707	0.615	0.564	0.4	0.411	0.449	0.241	0.08	0.241	0	0	0	0.386	0.36	0.3	0	0.776	0.145
TRINITY_DN1856_c1_g1_i14	Putative disease resistance protein At1g50180;	14_4_M_2WK	14_4_C_2WK	-2.18679	1.08074	0.000678661	0.00531272	13.223	7.458	9.224	6.521	9.157	9.086	6.268	4.404	2.698	1.201	1.621	2.619	4.921	4.037	2.806	0.66	3.764	4.603
TRINITY_DN186_c0_g2_i1		14_4_M_2WK	14_4_C_2WK	-2.05875	1.54703	8.38134e-05	0.000816925	43.329	16.641	23.224	15.113	12.578	11.477	12.717	10.894	11.293	2.73	3.897	2.772	16.725	14.531	12.87	4.43	7.691	8.417
TRINITY_DN1860_c1_g1_i1		14_4_M_2WK	14_4_C_2WK	2.4715	3.05104	3.21757e-14	1.06389e-12	1.844	1.527	2.126	2.04	1.692	1.61	4.303	4.083	5.085	8.979	10.302	10.271	5.165	4.892	4.421	6.87	6.791	4.706
TRINITY_DN1861_c0_g1_i79	Protein EDS1L {ECO:0000305};	14_4_M_2WK	14_4_C_2WK	-4.18519	-0.141277	0.000556423	0.00445653	1.672	0.982	1.78	1.191	1.806	1.113	0.441	1.033	0.812	0	0.101	0.112	1.769	0.566	0.683	1.581	1.695	1.731
TRINITY_DN1867_c0_g1_i19	Serine/threonine-protein kinase STY46 {ECO:0000305};	14_4_M_2WK	14_4_C_2WK	-2.98276	4.38785	3.69682e-38	4.37916e-36	11.016	15.351	15.166	33.828	31.608	31.777	11.704	12.238	11.493	4.521	4.512	3.23	8.469	9.32	8.552	10.891	9.904	7.754
TRINITY_DN1867_c0_g1_i263	Serine/threonine-protein kinase STY46 {ECO:0000305};	14_4_M_2WK	14_4_C_2WK	-3.4306	1.17511	4.38919e-06	5.52926e-05	0.497	0.516	0.386	1.318	1.73	1.786	0.431	1.013	0.381	0.242	0.121	0.071	0.336	0.865	0.445	0.251	0.632	0
TRINITY_DN1867_c0_g1_i89	Serine/threonine-protein kinase STY46 {ECO:0000305};	14_4_M_2WK	14_4_C_2WK	-2.53613	2.35144	7.95461e-09	1.5408e-07	1.949	2.053	1.859	3.28	3.536	3.709	1.705	1.194	1.655	0.622	0.443	0.754	1.139	1.133	1.812	1.047	0.249	1.037
TRINITY_DN1873_c1_g2_i1	Kinesin-like protein KIN-4A {ECO:0000305};	14_4_M_2WK	14_4_C_2WK	-8.45253	-0.479944	1.21942e-05	0.000141414	0	0.218	0.267	0.703	0.249	0.507	0.301	0.482	0.742	0	0	0	1.027	0.371	0	0	1.102	0
TRINITY_DN18734_c0_g2_i1		14_4_M_2WK	14_4_C_2WK	-4.74865	4.93709	8.2301e-106	4.4931e-103	305.252	218.977	218.95	297.634	323.223	322.775	66.636	66.879	66.351	9.138	13.173	13.328	40.405	49.73	52.433	20.116	32.633	16.845
TRINITY_DN18734_c0_g2_i13		14_4_M_2WK	14_4_C_2WK	-8.83073	-0.134105	4.82543e-07	7.15988e-06	4.338	4.056	2.926	5.731	4.043	2.625	0.642	0.251	0.491	0	0	0	0.417	0.227	0.487	0	0	0.301
TRINITY_DN1875_c1_g1_i2	AP2-like ethylene-responsive transcription factor AIL6;	14_4_M_2WK	14_4_C_2WK	2.15914	2.44685	0.000132442	0.00123345	5.159	1.934	3.589	3.973	6.356	1.981	6.519	6.591	5.997	18.159	21.098	16.182	6.955	7.085	6.036	13.205	18.956	9.796
TRINITY_DN1875_c1_g1_i42	AP2-like ethylene-responsive transcription factor AIL6;	14_4_M_2WK	14_4_C_2WK	2.14466	5.13016	2.9606e-49	4.81227e-47	6.229	5.692	5.635	8.201	9.329	9.545	16.117	16.401	14.151	42.273	38.218	39.088	16.827	17.517	16.018	25.091	19.3	32.177
TRINITY_DN18750_c0_g1_i3		14_4_M_2WK	14_4_C_2WK	-8.62487	-0.323062	1.12247e-06	1.5783e-05	0	0	0.306	1.474	1.061	0.859	0.421	0.451	0.351	0	0	0	0.295	0.227	0.155	0	0	0
TRINITY_DN1878_c0_g1_i15	BRASSINOSTEROID INSENSITIVE 1-associated receptor kinase 1 {ECO:0000303|PubMed:12150929};	14_4_M_2WK	14_4_C_2WK	-2.84311	2.2832	0.000165488	0.00150494	15.832	16.869	17.055	7.908	8.153	10.179	11.424	10.352	9.768	0.854	0.403	2.395	9.456	12.317	13.326	1.77	1.293	0
TRINITY_DN188_c0_g2_i23	Protein ENHANCED DOWNY MILDEW 2 {ECO:0000303|PubMed:23940361};	14_4_M_2WK	14_4_C_2WK	3.43875	1.89461	4.16559e-10	9.3695e-09	2.857	1.002	1.691	1.084	1.329	1.239	6.419	6.059	5.696	9.812	12.145	17.669	1.617	4.5	3.686	10.713	11.743	24.164
TRINITY_DN1880_c0_g1_i6	Basic form of pathogenesis-related protein 1;	14_4_M_2WK	14_4_C_2WK	2.21794	7.24844	1.04107e-153	1.21602e-150	159.262	204.369	163.674	78.179	76.416	76.602	167.391	170.663	174.462	376.83	341.398	358.907	159.222	170.96	193.04	130.018	76.876	117.876
TRINITY_DN1886_c0_g1_i5	LRR receptor-like serine/threonine-protein kinase HSL2;	14_4_M_2WK	14_4_C_2WK	2.14438	3.18937	2.16582e-07	3.41005e-06	1.71	1.071	0.623	1.611	0.946	0.849	0.913	0.903	1.063	5.449	5.63	3.933	1.22	0.927	1.553	1.675	3.19	2.063
TRINITY_DN1886_c0_g1_i6	LRR receptor-like serine/threonine-protein kinase HSL2;	14_4_M_2WK	14_4_C_2WK	2.63933	8.01926	2.07078e-88	8.25454e-86	24.717	25.834	28.582	29.434	25.558	27.063	38.222	39.192	38.701	195.808	154.999	158.738	43.873	39.699	43.508	107.87	85.18	113.999
TRINITY_DN18875_c0_g1_i1		14_4_M_2WK	14_4_C_2WK	-2.91003	1.74872	3.47992e-05	0.000367576	4.758	7.824	7.346	10.212	8.134	8.852	5.737	5.026	4.734	0.622	0.786	2.211	3.213	4.088	4.763	0.911	0.393	4.572
TRINITY_DN1890_c0_g2_i5	Protein NRT1/ PTR FAMILY 2.13;	14_4_M_2WK	14_4_C_2WK	-9.40086	0.397958	1.60704e-09	3.38004e-08	0.917	0.922	1.137	1.923	1.453	1.991	0.13	0.341	0.231	0	0	0	0	0.402	0	0	0.632	0.974
TRINITY_DN18951_c0_g1_i5	Pentatricopeptide repeat-containing protein At5g11310, mitochondrial;	14_4_M_2WK	14_4_C_2WK	2.13131	2.459	0.000455171	0.003727	1.605	3.134	1.097	0.391	0.66	1.444	2.377	2.087	1.073	4.226	3.243	3.465	1.423	0.772	2.485	2.105	0	2.913
TRINITY_DN18955_c0_g1_i4	Photosystem II 22 kDa protein 1, chloroplastic {ECO:0000305};	14_4_M_2WK	14_4_C_2WK	-3.11186	0.537179	0.00054891	0.00440198	0.038	0.04	0.04	4.911	3.307	4.167	0.883	0.682	0.622	0.148	0.383	0.887	0.447	0.494	0.497	7.875	8.247	2.954
TRINITY_DN1896_c0_g1_i5	Prostaglandin E synthase 2;	14_4_M_2WK	14_4_C_2WK	-3.09929	1.93485	1.06448e-07	1.75986e-06	1.271	1.735	0.623	6.424	3.842	4.089	2.939	3.009	2.758	0.78	0.413	0.479	0.62	0.093	1.18	0.084	1.513	3.027
TRINITY_DN18969_c0_g1_i1		14_4_M_2WK	14_4_C_2WK	-9.72282	0.704514	3.3068e-08	5.85021e-07	0.946	0	0.475	0.664	2.036	0.547	0.391	0.522	0	0	0	0	0	0	0	0	0	0
TRINITY_DN19_c0_g2_i34	DExH-box ATP-dependent RNA helicase DExH5, mitochondrial {ECO:0000305};	14_4_M_2WK	14_4_C_2WK	-2.12084	1.9526	4.35593e-05	0.000451001	2.026	2.34	1.562	2.724	1.682	1.718	2.206	1.063	1.474	0.358	0.493	0.56	3.477	1.504	2.526	0	1.034	2.913
TRINITY_DN1901_c0_g1_i43	Glutaredoxin-C8;	14_4_M_2WK	14_4_C_2WK	-7.743	-1.10205	0.000348302	0.00294211	0.134	0.962	0	0.683	0.612	0.146	0	0	0	0	0	0	0.081	0	0.321	0	0.374	0
TRINITY_DN1902_c1_g1_i9	Ureidoglycolate hydrolase {ECO:0000303|PubMed:23940254};	14_4_M_2WK	14_4_C_2WK	-8.19295	-0.711875	6.94553e-06	8.43642e-05	0	0.783	0.425	0.674	0.602	0.547	0.461	0	0	0	0	0	0	0.381	0	0	0	0
TRINITY_DN19022_c0_g1_i9	Cytochrome P450 94A1;	14_4_M_2WK	14_4_C_2WK	2.08028	4.89396	3.85309e-05	0.000403935	9.182	11.771	8.147	5.692	2.523	10.433	24.362	32.13	24.19	25.378	24.885	28.256	14.438	16.395	12.228	12.399	17.509	10.107
TRINITY_DN1903_c1_g1_i12	Metal-nicotianamine transporter YSL3;	14_4_M_2WK	14_4_C_2WK	2.77864	2.77733	2.96029e-07	4.55386e-06	1.252	1.121	0.405	0.967	0.335	0.664	1.655	2.498	1.946	5.902	4.099	3.485	1.373	1.092	1.346	1.215	5.814	4.862
TRINITY_DN1903_c1_g1_i49	Metal-nicotianamine transporter YSL3;	14_4_M_2WK	14_4_C_2WK	2.9184	8.13885	5.07878431277756e-312	5.10174e-308	23.141	24.227	26.605	29.932	29.496	29.581	75.903	76.84	78.466	234.519	217.719	218.389	42.866	44.941	45.206	200.054	192.822	206.021
TRINITY_DN19035_c0_g1_i2	Putative ABC transporter B family member 8;	14_4_M_2WK	14_4_C_2WK	-8.32418	-0.595164	3.74209e-06	4.77759e-05	0	0	0	0.41	0.382	0.4	0	0	0	0	0	0	0	0	0	0	0.287	0
TRINITY_DN1904_c0_g1_i10	60S ribosomal protein L11;	14_4_M_2WK	14_4_C_2WK	-8.13216	-0.766621	0.000145455	0.00134393	0	0.575	0.049	0.312	1.405	1.376	0.692	0.441	0.191	0	0	0.02	0.793	0.01	0	0	0.125	0
TRINITY_DN19056_c0_g1_i4	Pentatricopeptide repeat-containing protein At1g11710, mitochondrial;	14_4_M_2WK	14_4_C_2WK	-8.79581	-0.166319	2.69931e-06	3.52327e-05	0	0	0.227	0.801	0.296	0.312	0	0	0.291	0	0	0	0.275	0	0.818	0	0.718	0.715
TRINITY_DN19108_c1_g1_i3	Probable WRKY transcription factor 19;	14_4_M_2WK	14_4_C_2WK	-3.93591	-0.129129	8.55075e-05	0.000831954	71.639	40.084	52.696	19.555	22.327	21.637	24.813	19.28	24.781	1.865	0.534	1.926	26.893	13.398	18.689	0	4.31	7.764
TRINITY_DN19170_c0_g1_i1		14_4_M_2WK	14_4_C_2WK	2.63974	1.15182	0.000205378	0.00183547	0.134	0.407	0.435	0.176	0.621	0.556	0.692	0.983	0.361	2.814	2.91	2.843	0.895	0.886	0.932	0.744	0.996	0
TRINITY_DN19190_c0_g1_i9	Protein high chlorophyll fluorescent 107 {ECO:0000312|EMBL:AEE75897.1};	14_4_M_2WK	14_4_C_2WK	-2.77537	1.90533	1.49254e-05	0.000170103	1.127	0.803	0.919	5.633	4.397	4.919	1.585	1.545	1.775	1.17	0.322	0.683	1.535	0.958	1.046	4.639	5.239	0
TRINITY_DN19215_c0_g1_i4	Receptor-like protein Cf-9 homolog {ECO:0000305};	14_4_M_2WK	14_4_C_2WK	3.86184	1.47256	4.55811e-09	9.11004e-08	0.889	0.972	1.018	0.547	0.268	0.498	1.986	2.618	1.815	5.881	8.228	5.064	3.04	3.12	3.148	3.33	4.349	1.057
TRINITY_DN19215_c0_g1_i7	Receptor-like protein 9DC3 {ECO:0000312|EMBL:AAT77550.1};	14_4_M_2WK	14_4_C_2WK	3.35603	0.983012	1.60157e-05	0.000181499	0.382	0.347	0.623	0.508	0.134	0.381	0.853	0.943	1.274	3.52	3.001	3.954	1.545	1.411	2.071	1.372	2.806	1.441
TRINITY_DN19251_c0_g1_i1		14_4_M_2WK	14_4_C_2WK	10.6101	1.54399	0.00109902	0.00813553	0	0	0	0	0	0	0.01	0	0.02	0	5.499	6.185	0	0	0	0	0	0
TRINITY_DN1930_c0_g1_i62	Fanconi anemia group J protein homolog;	14_4_M_2WK	14_4_C_2WK	2.96937	0.463623	6.72946e-05	0.000669135	0	0.05	0	0.283	0.143	0.137	0.241	0.341	0.08	1.539	1.198	1.742	0.153	0.669	0.425	0.764	0.699	0
TRINITY_DN1932_c0_g1_i6	Protein OSB1, mitochondrial;	14_4_M_2WK	14_4_C_2WK	-8.50143	-0.435945	3.16381e-06	4.08498e-05	1.261	0.436	1.71	1.318	0.793	1.396	1.284	0.923	0.11	0	0	0	0.976	1.236	0	0	0	0
TRINITY_DN19401_c0_g1_i6		14_4_M_2WK	14_4_C_2WK	3.29885	1.40268	4.91539e-06	6.13367e-05	2.35	2.697	0.959	0.801	0.688	1.62	1.855	2.377	1.895	11.235	6.083	13.389	1.83	3.543	0.425	0	0.891	4.178
TRINITY_DN19413_c2_g1_i5	BAHD acyltransferase DCR;	14_4_M_2WK	14_4_C_2WK	8.50241	-0.497724	5.01736e-06	6.24541e-05	0	0	0	0	0	0	0.04	0.14	0.02	1.275	1.118	0.632	0.132	0.154	0	0.335	0.766	0.84
TRINITY_DN1943_c0_g1_i37		14_4_M_2WK	14_4_C_2WK	-8.97194	-0.00401891	2.61387e-08	4.68872e-07	1.777	0.893	1.671	1.015	0.851	1.035	0.802	1.384	0.672	0	0	0	0	0.154	0.466	1.759	0	0
TRINITY_DN19476_c0_g2_i2		14_4_M_2WK	14_4_C_2WK	11.6742	2.5972	1.53571e-19	7.58434e-18	0	0	0	0	0	0	0	0	0	16.894	5.408	14.684	0	0	0	0	0	0
TRINITY_DN1969_c0_g1_i22	Probable disease resistance protein At5g63020;	14_4_M_2WK	14_4_C_2WK	-9.78408	0.762432	9.88988e-11	2.38354e-09	0.229	1.061	0.346	0.869	0.927	1.474	0.572	0.411	0.542	0	0	0	0.824	0.391	0.559	0	0	0
TRINITY_DN1969_c0_g1_i26	Probable disease resistance protein At5g63020;	14_4_M_2WK	14_4_C_2WK	-9.78133	0.759995	2.54712e-11	6.58763e-10	0.927	1.071	0.336	1.328	0.937	0.947	0.812	0.652	0.582	0	0	0	0.498	0.175	0.756	0	0	0
TRINITY_DN1969_c0_g1_i29	Probable disease resistance protein At5g63020;	14_4_M_2WK	14_4_C_2WK	-8.9002	-0.0704069	1.24626e-07	2.03428e-06	0.936	0.387	0.494	0.674	0.392	0.507	0.321	0.271	0.351	0	0	0	0.173	0.062	0.3	0	0	0
TRINITY_DN1969_c0_g1_i5	Probable disease resistance protein At5g63020;	14_4_M_2WK	14_4_C_2WK	-9.00464	0.0257762	2.17351e-07	3.42002e-06	0.21	0.466	0.524	0.488	0.354	0.869	0.301	0.251	0.381	0	0	0	0.295	0.144	0.238	0	0	0
TRINITY_DN1971_c0_g1_i2	Tubulin alpha chain;	14_4_M_2WK	14_4_C_2WK	2.321	5.99422	8.11935e-67	2.03901e-64	8.083	9.818	8.028	12.818	11.785	11.965	37.059	39.042	36.706	68.874	56.9	56.523	41.992	40.791	41.333	34.473	30.814	31.524
TRINITY_DN1971_c0_g1_i3	Tubulin alpha chain;	14_4_M_2WK	14_4_C_2WK	-8.11013	-0.784209	3.16522e-05	0.0003371	0	0.248	0	0.478	0.669	0.264	0	0	0	0	0	0	0	0	0	0.45	0	0
TRINITY_DN1971_c2_g1_i14	Protein transport protein SEC16B homolog {ECO:0000305};	14_4_M_2WK	14_4_C_2WK	2.10433	1.75264	0.000712273	0.00554387	0.841	0.863	0.91	0.586	1.166	0.576	1.143	1.224	0.311	3.91	2.034	4.107	1.301	0.144	0.124	1.445	11.417	0.249
TRINITY_DN19712_c0_g1_i2	Probable mannitol dehydrogenase;	14_4_M_2WK	14_4_C_2WK	7.86619	2.00771	1.33736e-22	7.94915e-21	0	0	0.188	0.117	0	0.127	43.147	47.217	41.349	24.293	17.432	20.237	5.145	4.892	5.964	6.493	2.73	1.669
TRINITY_DN19712_c1_g1_i5	Probable mannitol dehydrogenase;	14_4_M_2WK	14_4_C_2WK	3.8665	3.66222	6.8971e-12	1.89401e-10	0.975	3.263	2.729	0.771	2.131	2.781	58.421	65.866	63.262	31.196	19.97	31.527	10.9	7.713	8.055	9.247	11.341	9.838
TRINITY_DN19712_c1_g1_i6	Probable mannitol dehydrogenase;	14_4_M_2WK	14_4_C_2WK	4.29513	3.73813	1.42229e-28	1.1448e-26	3.497	4.165	4.498	1.015	1.109	0.547	50.879	48.893	49.312	16.23	20.796	15.774	5.704	8.033	8.107	18.399	15.833	12.004
TRINITY_DN19886_c0_g1_i1	Loganic acid O-methyltransferase {ECO:0000303|PubMed:24104568, ECO:0000303|PubMed:29399933};	14_4_M_2WK	14_4_C_2WK	-2.44969	1.91211	1.23675e-07	2.02138e-06	8.79	4.76	4.281	7.8	9.644	7.759	6.168	6.952	6.388	1.549	1.511	1.559	3.792	5.005	4.328	1.079	2.701	1.959
TRINITY_DN19956_c0_g1_i3	Kunitz trypsin inhibitor 5 {ECO:0000303|PubMed:30042779};	14_4_M_2WK	14_4_C_2WK	3.89005	5.91278	2.31557e-137	2.07682e-134	3.812	6.317	3.915	11.129	9.74	8.803	24.943	25.64	32.995	157.909	134.152	148.884	18.464	27.259	27.221	20.755	11.724	15.073
TRINITY_DN20101_c0_g1_i2	Syntaxin-related protein KNOLLE;	14_4_M_2WK	14_4_C_2WK	2.0674	3.80909	1.91993e-13	5.96353e-12	5.245	5.167	4.943	7.088	6.26	4.724	16.789	15.97	17.781	27.37	26.456	21.98	20.691	18.918	18.917	14.954	13.343	6.914
TRINITY_DN2015_c0_g1_i44	F-box protein At1g78280;	14_4_M_2WK	14_4_C_2WK	-9.13948	0.152226	2.28173e-08	4.13129e-07	0	0	0	0.449	0.459	0.449	0	0	0	0	0	0	0	0	0	0	0	0
TRINITY_DN202_c0_g1_i18	Zinc finger MYM-type protein 5;	14_4_M_2WK	14_4_C_2WK	-8.1796	-0.725394	0.000259687	0.00226639	1.414	0.883	0.979	0.166	0.87	1.191	0.662	0.762	0.682	0	0	0	0.844	1.236	0.642	0.094	0.546	0.228
TRINITY_DN2029_c0_g1_i30	Acetyl-coenzyme A synthetase, chloroplastic/glyoxysomal;	14_4_M_2WK	14_4_C_2WK	6.65519	-0.0295476	4.44984e-06	5.59863e-05	0.927	0	0	0	0.019	0	0	0	0	1.012	0.866	0.377	0.641	0	0	0.984	0.948	1.752
TRINITY_DN20320_c0_g1_i1	1-aminocyclopropane-1-carboxylate synthase 8;	14_4_M_2WK	14_4_C_2WK	-8.91904	-0.0528565	5.90546e-08	1.01231e-06	0	0	0.386	2.187	1.663	1.591	0.1	0.351	0.331	0	0	0	0.122	0.36	0.166	0	0	0
TRINITY_DN20376_c0_g1_i4	Acyl-protein thioesterase 2;	14_4_M_2WK	14_4_C_2WK	2.61979	4.042	5.55297e-32	5.16488e-30	5.331	9.372	7.425	6.678	7.197	6.48	16.198	18.277	17.801	41.419	38.349	45.63	13.319	17.167	15.044	37.521	37.346	22.339
TRINITY_DN20376_c0_g1_i6	Acyl-protein thioesterase 2;	14_4_M_2WK	14_4_C_2WK	2.19644	1.07442	0.000612272	0.0048543	0.678	0.595	0.633	0.273	0.363	0.41	0.853	0.532	0.592	1.549	2.175	1.06	0.59	0.875	0.642	1.497	2.203	0
TRINITY_DN2051_c0_g2_i3	Probable aldo-keto reductase 2;	14_4_M_2WK	14_4_C_2WK	3.53231	7.29091	2.60533e-42	3.57529e-40	7.672	6.258	7.969	9.968	18.055	17.489	58.953	60.198	60.424	186.766	165.341	173.126	44.971	50.482	61.845	102.111	70.133	94.189
TRINITY_DN2051_c2_g1_i2	Beta-galactosidase;	14_4_M_2WK	14_4_C_2WK	2.05577	1.70967	7.01254e-05	0.000695247	1.834	1.656	1.651	1.386	1.625	2.206	2.728	1.766	2.146	5.712	7.875	7.979	1.088	1.061	1.771	3.896	5.412	0
TRINITY_DN2051_c2_g1_i8	Beta-galactosidase;	14_4_M_2WK	14_4_C_2WK	2.07862	2.40942	0.000890842	0.00674863	0.134	0.635	1.058	0.644	0.994	0.4	1.675	0.712	1.113	1.423	3.364	3.831	0.519	0.669	0.922	0	0	0.29
TRINITY_DN20539_c0_g1_i4	LOB domain-containing protein 16;	14_4_M_2WK	14_4_C_2WK	4.6273	3.51318	3.90184e-31	3.48708e-29	3.287	2.906	3.431	2.343	1.051	1.571	5.737	5.888	5.847	41.662	42.015	40.107	6.039	8.074	3.841	11.425	8.745	7.008
TRINITY_DN20545_c0_g1_i1	Cytochrome P450 724B1;	14_4_M_2WK	14_4_C_2WK	2.17209	0.633911	0.000530399	0.00427468	1.022	0.545	1.216	0.498	0.583	0.615	1.394	1.003	0.642	2.224	2.87	2.619	0.366	1.277	1.315	0.859	0	0.446
TRINITY_DN2058_c0_g2_i1		14_4_M_2WK	14_4_C_2WK	3.16831	-0.508346	0.000923003	0.00697124	0.048	0.873	0.356	0.176	0.22	0.244	1.304	0.833	0	1.433	1.702	2.435	1.21	0.978	0.331	1.487	0.91	2.56
TRINITY_DN2060_c1_g1_i16	Alcohol dehydrogenase 1 {ECO:0000303|PubMed:23575629};	14_4_M_2WK	14_4_C_2WK	-8.33827	-0.58274	1.64148e-05	0.000185353	0	0.218	0.376	0.488	1.262	1.074	0.201	0	0.913	0	0	0	0	0.134	0	0.471	0	0
TRINITY_DN20617_c0_g1_i13	BTB/POZ domain-containing protein At3g44820;	14_4_M_2WK	14_4_C_2WK	-8.95392	-0.0199088	6.35492e-07	9.2356e-06	0.01	0.417	0.821	0.918	1.013	0.361	0.451	0	1.103	0	0	0	0.925	0	0	0.325	0.939	0
TRINITY_DN20617_c0_g1_i8	BTB/POZ domain-containing protein At3g44820;	14_4_M_2WK	14_4_C_2WK	-5.74189	-0.842161	0.000414129	0.00343348	0	0.357	0	0.225	0.44	0.439	0.12	0	0.17	0	0	0.01	0	0	0	0	0	0
TRINITY_DN20617_c0_g2_i15	Protein LOL1;	14_4_M_2WK	14_4_C_2WK	-2.55675	2.24177	1.12368e-07	1.84982e-06	2.274	2.211	1.908	7.82	8.239	8.969	4.303	4.795	3.901	2.002	1.017	1.243	2.186	2.832	1.822	7.068	8.391	5.992
TRINITY_DN2064_c2_g2_i2	SNARE-interacting protein KEULE;	14_4_M_2WK	14_4_C_2WK	-7.2834	0.558487	3.17523e-08	5.63212e-07	12.382	0	2.066	2.206	0.927	1.766	0	0.01	0.361	0.021	0	0	3.325	0	0.114	5.351	0	0
TRINITY_DN20650_c0_g1_i34	Glucan endo-1,3-beta-glucosidase 12;	14_4_M_2WK	14_4_C_2WK	2.6118	0.459795	0.000562118	0.00449712	0.019	0.109	0.138	0.068	0.201	0.185	0.371	0.221	0.16	0.854	0.977	0.917	0.376	0.154	0.166	0.367	0.498	1.949
TRINITY_DN20650_c0_g1_i9	Serine/threonine-protein kinase/endoribonuclease IRE1b;	14_4_M_2WK	14_4_C_2WK	2.75138	2.50597	1.51461e-09	3.19096e-08	0.354	0.307	0.237	0.478	0.612	0.361	0.802	1.384	0.842	3.183	2.628	4.015	1.129	1.514	0.984	1.592	0.393	0.041
TRINITY_DN20654_c0_g1_i2	Glucan endo-1,3-beta-glucosidase;	14_4_M_2WK	14_4_C_2WK	2.91281	2.0267	5.20576e-08	9.0098e-07	3.182	2.4	2.996	1.191	2.533	2.01	6.94	6.831	6.689	13.701	12.417	17.323	8.703	9.907	9.018	5.665	6.293	9.807
TRINITY_DN20736_c0_g1_i3		14_4_M_2WK	14_4_C_2WK	3.07375	1.4522	1.2401e-05	0.00014358	2.026	1.775	3.52	0.361	0.707	1.152	6.95	6.591	6.609	5.164	8.308	5.176	9.547	6.055	7.776	1.141	6.312	3.172
TRINITY_DN20788_c0_g1_i7	Auxin-responsive protein IAA7;	14_4_M_2WK	14_4_C_2WK	3.88372	-0.0607985	0.00116978	0.00860098	1.433	0.734	0.84	0.351	0.048	0.146	1.464	1.124	0.702	2.413	1.531	3.893	1.2	0.752	0.828	2.073	2.452	1.171
TRINITY_DN2082_c0_g1_i8		14_4_M_2WK	14_4_C_2WK	-3.40552	2.49461	1.58995e-15	5.92849e-14	36.746	28.789	27.327	17.612	18.084	17.801	7.632	9.419	8.625	1.286	1.722	2.018	9.11	8.517	6.989	8.325	5.737	3.473
TRINITY_DN2085_c0_g1_i39	Mitochondrial phosphate carrier protein 2, mitochondrial;	14_4_M_2WK	14_4_C_2WK	13.0378	3.95527	2.89697e-97	1.34725e-94	0	0	0.643	0	0	0	0.191	0.441	0.762	19.803	17.14	17.017	1.098	0	0	2.021	1.782	3.898
TRINITY_DN20863_c0_g1_i2	Replication protein A 70 kDa DNA-binding subunit B;	14_4_M_2WK	14_4_C_2WK	2.4447	4.41068	1.82985e-37	2.10793e-35	4.357	3.62	3.678	4.286	4.961	4.265	13.169	12.79	12.596	26.127	23.515	23.865	13.838	11.946	14.589	12.807	12.902	13.227
TRINITY_DN2093_c0_g1_i32	Putative E3 ubiquitin-protein ligase UBR7;	14_4_M_2WK	14_4_C_2WK	-9.90038	0.874504	1.22071e-08	2.30148e-07	0	0.655	1.483	1.523	0.698	0.332	0.822	0.983	0.532	0	0	0	1.342	1.277	0.756	0	0	0
TRINITY_DN2093_c0_g1_i76	Putative E3 ubiquitin-protein ligase UBR7;	14_4_M_2WK	14_4_C_2WK	-8.91374	-0.0569031	6.04128e-06	7.41881e-05	0	0	0.168	0.273	0.803	0.195	0	0.07	0.401	0	0	0	0.356	0	0.228	0	0	0
TRINITY_DN20934_c0_g1_i3	Probable inactive receptor kinase At5g58300;	14_4_M_2WK	14_4_C_2WK	3.07466	3.19164	1.39842e-05	0.000160322	0	0	1.859	2.05	0.573	0.527	3.159	2.147	4.784	5.839	8.691	12.055	7.188	6.56	4.328	10.493	0	0
TRINITY_DN2094_c2_g1_i10	Probable leucine-rich repeat receptor-like protein kinase At5g63930;	14_4_M_2WK	14_4_C_2WK	2.1453	1.37205	0.000403196	0.00335447	5.006	1.388	2.383	1.464	0.832	0.791	3.38	1.886	0.943	4.932	5.368	3.414	3.315	0.834	1.025	1.77	0.383	4.136
TRINITY_DN2099_c1_g1_i1	Heavy metal-associated isoprenylated plant protein 33 {ECO:0000303|PubMed:21072340, ECO:0000303|PubMed:23368984};	14_4_M_2WK	14_4_C_2WK	2.17093	6.54212	1.21078e-62	2.70279e-60	21.373	29.007	26.17	29.6	28.053	28.263	52.063	50.237	49.713	148.245	118.945	119.303	52.24	42.222	50.693	98.865	68.677	101.704
TRINITY_DN20995_c0_g1_i4	Hydroxyproline O-galactosyltransferase GALT3 {ECO:0000303|PubMed:26690932};	14_4_M_2WK	14_4_C_2WK	2.47002	1.17982	7.86872e-05	0.000772054	0.65	0.734	0.554	0.742	0.545	0.869	2.467	1.605	1.083	3.436	3.112	5.401	1.118	1.256	1.532	0.963	1.858	3.701
TRINITY_DN21016_c0_g1_i1	Alpha-L-fucosidase 1;	14_4_M_2WK	14_4_C_2WK	2.22475	2.78202	4.54299e-10	1.01502e-08	6.87	5.563	5.537	2.489	2.676	2.381	6.68	6.4	6.89	13.986	10.997	10.271	7.219	5.963	7.31	8.66	8.017	0
TRINITY_DN2103_c0_g1_i18	Guanosine deaminase {ECO:0000303|PubMed:24130159};	14_4_M_2WK	14_4_C_2WK	-10.0225	0.991354	3.0453e-11	7.79181e-10	0.22	3.025	2.205	2.538	1.682	3.66	1.565	2.127	1.374	0	0	0	0.254	0.896	0.238	0	1.312	0
TRINITY_DN21050_c0_g1_i3	Leucine-rich repeat receptor protein kinase EMS1 {ECO:0000305};	14_4_M_2WK	14_4_C_2WK	2.7759	3.40962	7.43327e-18	3.26921e-16	0.134	0.565	0.682	1.064	0.746	1.161	1.414	1.906	1.424	6.882	6.183	7.204	1.444	1.679	1.563	4.545	3.611	4.717
TRINITY_DN2106_c0_g1_i25	Cucurbitadienol 11-hydroxylase {ECO:0000305};	14_4_M_2WK	14_4_C_2WK	-8.52184	-0.416825	4.30808e-05	0.000446692	0.783	0.575	0.593	0.722	3.594	1.991	0.923	1.164	2.638	0	0	0	1.352	0.752	1.698	0.346	1.283	0
TRINITY_DN2106_c0_g1_i47	Cucurbitadienol 11-hydroxylase {ECO:0000305};	14_4_M_2WK	14_4_C_2WK	-10.1513	1.11572	1.06569e-12	3.13382e-11	0	0.02	1.285	4.091	2.256	2.82	1.314	3.33	0	0	0.01	0	1.464	1.349	0.652	0.932	0.01	0
TRINITY_DN21078_c0_g1_i2	Receptor-like protein EIX2 {ECO:0000305};	14_4_M_2WK	14_4_C_2WK	-2.51022	1.63054	1.46483e-06	2.01569e-05	9.965	17.325	14.899	9.802	7.666	7.886	14.683	16.281	17.33	1.75	1.46	1.233	9.903	9.927	9.764	0	1.944	0.798
TRINITY_DN211_c0_g3_i1	Snakin-2;	14_4_M_2WK	14_4_C_2WK	-3.01575	5.76627	5.11101e-158	6.75542e-155	134.745	264.714	194.649	361.97	372.867	368.976	280.965	308.493	304.316	47.542	43.949	46.771	302.279	343.011	351.364	85.052	52.259	81.676
TRINITY_DN2111_c0_g1_i25	Superoxide dismutase [Mn], mitochondrial;	14_4_M_2WK	14_4_C_2WK	-2.3375	3.84135	3.013e-22	1.74949e-20	7.194	9.084	8.315	21.82	26.552	23.891	9.247	9.028	8.695	4.743	4.461	5.075	6.029	8.146	8.594	14.744	10.364	16.379
TRINITY_DN2122_c0_g1_i27	Protein DETOXIFICATION 41 {ECO:0000303|PubMed:11739388};	14_4_M_2WK	14_4_C_2WK	2.06371	3.97516	3.0496e-11	7.79885e-10	0	1.131	0.712	3.934	4.559	5.924	9.077	11.295	8.976	25.473	16.214	18.454	1.362	6.611	7.91	9.058	4.013	9.651
TRINITY_DN2125_c0_g1_i102	F-box/LRR-repeat protein 15;	14_4_M_2WK	14_4_C_2WK	-10.8661	1.81117	1.66599e-21	9.28703e-20	0	0	0.356	2.109	2.303	2.157	0.552	0.522	1.494	0	0	0	0.702	1.885	1.46	0	0	0
TRINITY_DN21331_c0_g1_i1		14_4_M_2WK	14_4_C_2WK	2.0703	2.67437	2.59027e-08	4.64972e-07	1.844	1.121	1.443	1.181	1.386	1.679	4.002	3.25	3.4	6.64	5.438	5.737	3.833	3.522	2.878	3.445	3.218	2.923
TRINITY_DN21363_c0_g1_i23	Chaperone protein ClpC, chloroplastic;	14_4_M_2WK	14_4_C_2WK	-8.66508	-0.286018	2.19744e-06	2.92522e-05	0.325	0.198	0.425	0.84	0.621	0.351	0.301	0.431	0.481	0	0	0	0.214	0.556	0.373	0	0.182	0
TRINITY_DN21434_c0_g1_i1		14_4_M_2WK	14_4_C_2WK	9.7444	0.693354	1.85903e-10	4.33077e-09	0	0	0	0	0	0	0	0	0	4.058	1.833	3.74	0	0	0	0	0	0
TRINITY_DN2145_c1_g1_i111	Casein kinase 1-like protein 3 {ECO:0000305};	14_4_M_2WK	14_4_C_2WK	-8.86219	-0.106131	3.25892e-07	4.96158e-06	1.462	0.526	0.524	0.791	0.583	1.21	0	0.792	0.822	0	0	0	0.681	0.577	0.352	0	1.705	0
TRINITY_DN21488_c0_g2_i1	(R)-mandelonitrile lyase 3;	14_4_M_2WK	14_4_C_2WK	-2.04249	2.67805	5.67121e-08	9.74819e-07	14.456	13.259	10.737	53.9	54.786	58.04	63.336	62.525	61.006	10.824	16.456	13.868	88.325	75.259	79.136	10.933	17.892	7.35
TRINITY_DN2150_c0_g1_i1	Cyclic nucleotide-gated ion channel 1;	14_4_M_2WK	14_4_C_2WK	-8.6483	-0.299861	0.000673767	0.00527853	0.21	0	0	1.435	1.424	0.059	1.173	0.05	0	0	0	0	0.051	0.814	0.528	0	0.077	0
TRINITY_DN2150_c0_g1_i42	Cyclic nucleotide-gated ion channel 1;	14_4_M_2WK	14_4_C_2WK	-8.83752	-0.128802	4.54226e-07	6.75769e-06	3.688	1.825	1.671	1.093	1.816	2.381	0.712	0.973	1.213	0	0	0	1.861	1.627	1.698	0	0	0
TRINITY_DN2150_c1_g1_i4	Cyclic nucleotide-gated ion channel 1;	14_4_M_2WK	14_4_C_2WK	2.26761	1.49856	3.79679e-05	0.000398532	7.691	7.13	6.753	5.243	4.703	7.934	8.395	9.801	8.274	32.745	30.776	24.517	6.395	8.331	9.805	12.346	26.733	17.136
TRINITY_DN21508_c0_g1_i1		14_4_M_2WK	14_4_C_2WK	2.78526	0.734467	0.000291716	0.00251144	0.535	0.843	0.049	0.303	0.21	0.098	0.09	0.161	0.542	1.433	1.047	1.742	0.498	1.401	0.021	0.23	0.326	0
TRINITY_DN2158_c0_g2_i1	(E,E)-alpha-farnesene synthase;	14_4_M_2WK	14_4_C_2WK	-8.47731	-0.457032	2.47236e-06	3.25182e-05	0	0.089	0	1.318	1.166	0.888	0	0.261	0.281	0	0	0	0.041	0.175	0	0	0	0
TRINITY_DN21654_c0_g1_i1	Receptor-like protein 46 {ECO:0000303|PubMed:18434605};	14_4_M_2WK	14_4_C_2WK	3.84403	2.17195	7.70651e-12	2.10134e-10	0.717	0.883	0.821	0.41	0.459	0.176	0.792	0.522	0.822	5.523	5.126	4.484	1.068	0.649	0.673	1.131	1.465	3.887
TRINITY_DN2169_c0_g1_i14	(+)-neomenthol dehydrogenase;	14_4_M_2WK	14_4_C_2WK	6.28086	-0.384748	3.65576e-05	0.000384613	0.096	0	0	0	0.038	0	0.341	0.371	0.17	2.076	1.108	0.856	0.315	0.165	0.166	0.974	0.316	1.731
TRINITY_DN2169_c0_g1_i29	(+)-neomenthol dehydrogenase {ECO:0000303|PubMed:18599651};	14_4_M_2WK	14_4_C_2WK	5.88867	0.0598572	2.76967e-05	0.000298518	0.096	0.06	0.306	0.078	0	0	0.381	1.374	0.802	1.507	1.913	1.539	0.315	0.35	0.435	0.984	1.331	0
TRINITY_DN2171_c1_g1_i13	Spindle and kinetochore-associated protein 1 homolog;	14_4_M_2WK	14_4_C_2WK	2.14924	1.41511	7.34202e-05	0.000724764	0.669	1.319	1.068	1.064	1.625	1.698	3.922	2.488	3.46	6.65	6.959	5.808	2.176	5.026	3.282	2.115	1.513	0
TRINITY_DN21734_c0_g1_i2	60S ribosomal protein L10;	14_4_M_2WK	14_4_C_2WK	-9.81756	0.795084	3.60298e-09	7.29984e-08	5.503	16.532	6.031	17.28	33.357	9.184	26.859	27.125	37.689	0	0	0	3.304	19.021	10.644	0	10.268	0
TRINITY_DN2174_c0_g1_i39	Carbonic anhydrase, chloroplastic;	14_4_M_2WK	14_4_C_2WK	6.91449	0.24288	3.89193e-09	7.85675e-08	0	0.883	0	0	0.067	0.137	5.907	6.952	4.453	13.48	9.507	11.81	1.566	1.493	0.984	4.283	1.782	0
TRINITY_DN2177_c0_g1_i8		14_4_M_2WK	14_4_C_2WK	-2.14651	2.33789	6.65343e-05	0.000662697	9.87	5.425	6.001	4.11	3.575	3.357	2.206	2.127	1.715	0.443	1.239	0.795	3.274	2.163	2.526	1.288	3.41	2.685
TRINITY_DN218_c0_g2_i1	LRR receptor-like serine/threonine-protein kinase RGI1 {ECO:0000303|PubMed:27229312};	14_4_M_2WK	14_4_C_2WK	2.40709	3.01145	1.15897e-11	3.08973e-10	2.819	3.223	5.042	7.029	5.209	4.831	13.79	13.592	10.199	34.463	27.191	29.622	12.73	12.049	12.373	16.043	18.094	8.998
TRINITY_DN21829_c0_g1_i1	Cation/H(+) antiporter 24;	14_4_M_2WK	14_4_C_2WK	2.95234	3.00514	5.44313e-19	2.58644e-17	2.799	2.063	1.473	4.149	3.709	3.357	7.933	8.918	7.742	29.109	30.081	28.165	6.517	6.848	9.93	29.792	16.178	21.251
TRINITY_DN21850_c0_g1_i2	Equilibrative nucleotide transporter 8;	14_4_M_2WK	14_4_C_2WK	4.08336	2.3625	1.06107e-16	4.29785e-15	0	0.159	0.158	0.469	0.583	0.537	1.033	1.535	1.023	8.084	7.452	11.474	1.545	1.442	2.019	8.796	5.546	10.045
TRINITY_DN21872_c0_g1_i16	Zinc finger CCCH domain-containing protein 18;	14_4_M_2WK	14_4_C_2WK	-8.06725	-0.820627	0.000451636	0.00370349	0.478	0.476	0.267	0.537	0.908	0.107	0.572	0.542	0	0	0	0	0.641	0	0.435	0.084	0	0
TRINITY_DN2196_c0_g1_i16		14_4_M_2WK	14_4_C_2WK	-2.42885	2.96115	2.68954e-12	7.6492e-11	28.577	40.769	27.663	23.401	23.331	24.213	22.175	19.902	21.793	4.058	5.337	3.74	11.601	18.413	20.139	6.995	2.902	10.315
TRINITY_DN2198_c0_g1_i2	LOB domain-containing protein CRL1 {ECO:0000305};	14_4_M_2WK	14_4_C_2WK	5.09754	2.29132	1.31165e-10	3.1119e-09	0.611	0.466	0.573	0.556	0.086	0.312	0.863	1.635	0.732	8.347	13.283	11.036	0.925	1.318	1.491	5.341	7.481	2.488
TRINITY_DN2198_c0_g1_i3	LOB domain-containing protein 33;	14_4_M_2WK	14_4_C_2WK	5.13781	3.31378	5.5526e-44	7.90042e-42	1.147	1.15	0.662	0.596	0.679	0.742	1.013	1.013	2.126	22.68	22.548	26.443	3.894	2.564	2.319	10.723	10.776	17.436
TRINITY_DN2198_c0_g1_i4	LOB domain-containing protein 33;	14_4_M_2WK	14_4_C_2WK	6.72758	1.14127	4.43288e-09	8.88451e-08	0	0.238	0.119	0	0.105	0	1.123	0.632	0.11	4.732	3.525	4.473	0.112	0.855	0.663	1.55	1.533	0
TRINITY_DN21984_c1_g1_i6	Chromatin assembly factor 1 subunit FAS1;	14_4_M_2WK	14_4_C_2WK	10.9489	1.878	1.32054e-22	7.86779e-21	0	0.05	0	0	0	0	0	0.01	0	4.279	5.066	5.767	0.071	2.255	0	5.498	1.523	4.592
TRINITY_DN22_c0_g1_i39	Squalene monooxygenase SE2 {ECO:0000305};	14_4_M_2WK	14_4_C_2WK	6.71374	1.85412	2.86023e-07	4.40264e-06	14.513	13.378	13.357	0	0.01	0.303	1.434	1.645	1.865	12.004	10.574	11.596	4.809	2.801	2.992	3.487	2.902	1.503
TRINITY_DN22_c0_g1_i50	Squalene monooxygenase SE2 {ECO:0000305};	14_4_M_2WK	14_4_C_2WK	6.25294	2.37866	0.000568938	0.00454321	0.583	3.768	1.503	0	0.115	0	0	0.572	0	4.574	2.256	1.997	1.098	0	0.321	0	0	0
TRINITY_DN220_c6_g2_i3	WRKY transcription factor 28;	14_4_M_2WK	14_4_C_2WK	2.81083	0.726268	1.68008e-05	0.000189413	5.57	2.777	3.371	6.453	4.808	5.26	5.827	6.149	7.08	34.168	43.365	46.731	3.996	8.249	3.531	38.044	20.536	21.075
TRINITY_DN2204_c0_g1_i10	TMV resistance protein N;	14_4_M_2WK	14_4_C_2WK	-2.60936	1.65271	1.47366e-05	0.000168104	6.965	10.413	10.055	9.48	10.81	8.862	10.822	10.423	10.5	0.949	1.339	2.415	11.998	9.526	10.302	0	3.094	0
TRINITY_DN22083_c0_g1_i9		14_4_M_2WK	14_4_C_2WK	11.3944	2.31955	2.74965e-25	1.87387e-23	0	0	0	0	0	0	0	0	0	7.725	4.189	5.981	0	0	0	0	0	0
TRINITY_DN22109_c0_g2_i1	Transposon Ty3-G Gag-Pol polyprotein;	14_4_M_2WK	14_4_C_2WK	-4.78768	1.47408	5.65341e-11	1.40517e-09	2.656	1.785	2.383	2.05	2.055	1.708	1.545	1.384	1.695	0.095	0.03	0.082	1.281	1.164	0.994	0.115	0.412	0.342
TRINITY_DN22109_c0_g2_i2	Transposon Ty3-G Gag-Pol polyprotein;	14_4_M_2WK	14_4_C_2WK	-6.29148	-0.388032	4.15419e-05	0.000432342	1.013	1.121	1.058	1.142	1.357	0.693	0.732	0.873	0.913	0	0.03	0	0.641	0.649	0.487	0	0.048	0
TRINITY_DN2213_c0_g1_i11	Cytokinin riboside 5'-monophosphate phosphoribohydrolase LOG8;	14_4_M_2WK	14_4_C_2WK	-8.46424	-0.468689	3.38639e-06	4.35445e-05	0.096	0.337	0	0.371	0.411	0.254	0.311	0.12	0.401	0	0	0	0.264	0.628	0.083	0	0.182	0
TRINITY_DN2213_c0_g1_i30	Probable cytokinin riboside 5'-monophosphate phosphoribohydrolase LOGL1;	14_4_M_2WK	14_4_C_2WK	-8.3846	-0.539937	1.36441e-05	0.000156781	0.697	0.446	0.129	0.351	0.43	0.166	1.053	0.863	0.381	0	0	0	0.651	0.402	0.425	0	0	0
TRINITY_DN22189_c0_g1_i3	Receptor-like protein 3 {ECO:0000303|PubMed:18434605};	14_4_M_2WK	14_4_C_2WK	-8.39865	-0.527514	1.09694e-05	0.000128456	6.812	3.431	2.748	2.489	1.74	1.005	0	1.304	0.732	0	0	0	0	0	1.667	0	0	0
TRINITY_DN2221_c2_g1_i27	Putative hydrolase C777.06c;	14_4_M_2WK	14_4_C_2WK	-6.52674	-0.141908	6.20176e-05	0.000620868	3.325	3.392	1.76	0.605	2.227	1.074	0.11	2.859	0	0	0	0.041	3.152	0.814	0.559	0	1.207	4.24
TRINITY_DN22226_c0_g1_i44	Bidirectional sugar transporter SWEET17 {ECO:0000303|PubMed:21107422};	14_4_M_2WK	14_4_C_2WK	-2.42308	5.00422	2.97414e-30	2.56665e-28	47.313	54.186	48.751	61.622	65.071	64.334	46.256	44.539	44.087	9.559	11.259	14.775	46.221	42.315	46.655	23.865	23.745	27.025
TRINITY_DN2224_c0_g1_i53	Calmodulin-binding protein 60 B {ECO:0000303|PubMed:11782485};	14_4_M_2WK	14_4_C_2WK	-2.40594	2.17268	0.00104139	0.00776846	2.159	2.628	1.434	2.577	2.953	1.454	0.893	1.745	0.572	0.843	0.222	0.245	0.854	0.319	0.621	0.367	0.613	0
TRINITY_DN2224_c0_g1_i64	Calmodulin-binding protein 60 B {ECO:0000303|PubMed:11782485};	14_4_M_2WK	14_4_C_2WK	-8.05927	-0.832131	0.000395383	0.00329602	0	0.129	0	0.068	0.277	0.488	0.181	0	0	0	0	0	0	0	0.207	0	0	0
TRINITY_DN223_c0_g1_i43		14_4_M_2WK	14_4_C_2WK	7.72147	-1.22093	0.00121427	0.00890076	1.108	0	0.356	0	0	0	0.321	0.301	0.04	1.286	0.141	1.304	0.773	0.566	0.466	0.827	0.268	0
TRINITY_DN2235_c1_g2_i8	Putative pentatricopeptide repeat-containing protein At1g12700, mitochondrial;	14_4_M_2WK	14_4_C_2WK	-10.644	1.59412	7.11623e-18	3.14354e-16	0.258	0	0	4.657	4.444	3.396	0	0.833	0	0	0	0	0	1.122	0	0	0	0
TRINITY_DN22351_c0_g1_i5		14_4_M_2WK	14_4_C_2WK	2.18988	3.81172	1.42883e-18	6.62033e-17	5.15	6.228	5.487	7.185	5.458	5.67	14.071	15.438	15.314	29.552	26.597	27.604	16.99	17.497	15.293	18.43	21.934	15.415
TRINITY_DN22351_c0_g1_i6		14_4_M_2WK	14_4_C_2WK	3.36608	1.00651	0.000157405	0.00144135	0.678	0.446	0.662	0.547	0.086	0.537	1.294	1.374	0.903	2.814	5.227	4.025	0.58	1.04	0.497	0.796	0.642	0
TRINITY_DN2238_c0_g1_i2	Xyloglucan endotransglucosylase/hydrolase protein 2;	14_4_M_2WK	14_4_C_2WK	-8.32401	-0.595981	1.95227e-05	0.000216984	0	1.18	1.157	1.035	0.411	1.083	0.251	0.963	0.662	0	0	0	0.732	0.216	0.093	0	0.067	0
TRINITY_DN22421_c0_g1_i1	Protein POLLENLESS 3 {ECO:0000303|Ref.2};	14_4_M_2WK	14_4_C_2WK	2.85416	0.846218	0.00042713	0.0035273	0.373	0.218	0.237	0.283	0.086	0.371	1.294	0.903	0.682	1.823	1.39	2.13	1.454	1.514	1.035	1.696	1.571	3.11
TRINITY_DN22485_c0_g1_i1		14_4_M_2WK	14_4_C_2WK	2.80162	1.8707	2.77318e-07	4.28045e-06	1.634	1.101	2.215	2.011	3.527	2.84	2.477	4.083	3.701	25.8	17.302	15.988	3.396	1.576	2.164	16.64	12.969	25.937
TRINITY_DN22497_c0_g2_i1	Retrovirus-related Pol polyprotein from transposon TNT 1-94;	14_4_M_2WK	14_4_C_2WK	8.91888	-0.104144	2.41866e-07	3.76098e-06	0	0	0	0	0	0	0	0	0	1.064	0.937	1.753	0	0	0	0	0	0
TRINITY_DN2263_c0_g1_i80	DNA ligase 4;	14_4_M_2WK	14_4_C_2WK	-8.0669	-0.823554	2.42719e-05	0.000264214	1.854	1.388	1.206	0.517	0.249	0.42	0.542	0	1.043	0	0	0	1.637	0.783	0.331	0.367	0	0
TRINITY_DN2274_c0_g1_i38	Formamidase;	14_4_M_2WK	14_4_C_2WK	-2.79503	4.98919	1.9166e-27	1.46967e-25	47.017	60.811	58.094	57.863	67.967	60.733	45.624	49.073	48.129	6.956	8.036	11.841	48.977	36.394	36.653	42.044	38.409	31.317
TRINITY_DN2274_c0_g1_i40	Putative formamidase C869.04;	14_4_M_2WK	14_4_C_2WK	-3.16708	3.13035	7.18674e-11	1.76509e-09	6.707	5.117	5.457	5.994	3.479	2.479	2.417	3.009	1.785	0.411	0.483	0.428	3.853	2.698	2.516	2.545	3.094	0.404
TRINITY_DN22758_c0_g1_i1	Mediator of RNA polymerase II transcription subunit 15a;	14_4_M_2WK	14_4_C_2WK	8.40879	-0.584432	8.09001e-06	9.70685e-05	0.057	0.089	0.158	0	0	0	0.481	0.361	0	0.327	0.705	0.509	0.315	0.175	0.321	0	0.067	0
TRINITY_DN22805_c0_g1_i15		14_4_M_2WK	14_4_C_2WK	-8.68902	-0.264599	3.723e-06	4.75442e-05	2.102	1.666	1.513	4.627	1.634	2.44	1.535	4.063	1.294	0	0	0	0.925	2.018	1.698	2.911	0	0
TRINITY_DN2286_c0_g1_i5	Protein NRT1/ PTR FAMILY 5.12;	14_4_M_2WK	14_4_C_2WK	-8.14408	-0.757041	0.000124212	0.00116676	1.07	0.922	0.959	0.879	0.277	1.357	0	0.08	0	0	0	0	0	0	0.259	0	0.268	0
TRINITY_DN2288_c1_g1_i6	Histidine-containing phosphotransfer protein 1;	14_4_M_2WK	14_4_C_2WK	-2.34313	2.65208	8.26006e-11	2.01491e-09	7.844	6.297	7.731	11.696	11.976	13.722	10.601	10.382	9.858	2.456	2.336	2.588	5.135	7.518	8.231	3.801	5.412	5.577
TRINITY_DN229_c3_g1_i4	Pentatricopeptide repeat-containing protein At4g13650;	14_4_M_2WK	14_4_C_2WK	-9.05326	0.0717135	6.06655e-08	1.03816e-06	0.268	0.258	0.435	0.771	0.736	0.751	0.301	0.301	0.682	0	0	0	0.498	0.34	0.197	0	0	1.006
TRINITY_DN22914_c0_g1_i4	14 kDa proline-rich protein DC2.15;	14_4_M_2WK	14_4_C_2WK	-2.12817	4.8154	3.46693e-29	2.85459e-27	41.256	69.568	46.823	86.77	72.172	77.549	73.074	77.813	73.973	21.005	16.053	17.231	44.808	50.307	51.221	5.749	2.806	4.592
TRINITY_DN22914_c0_g1_i5	14 kDa proline-rich protein DC2.15;	14_4_M_2WK	14_4_C_2WK	-2.73719	6.43285	2.706e-98	1.29439e-95	30.908	105.09	64.867	286.973	272.699	271.089	311.916	323.129	314.355	43.643	35.852	45.63	248.401	303.693	324.961	42.484	11.954	29.16
TRINITY_DN2295_c0_g1_i19	Betaine aldehyde dehydrogenase 1, chloroplastic;	14_4_M_2WK	14_4_C_2WK	-5.17033	2.33955	4.37019e-07	6.52016e-06	2.379	3.897	2.422	3.671	4.33	4.694	2.888	3.29	3.711	0.2	0.131	0	0.285	2.399	0.963	0	0	0
TRINITY_DN230_c0_g1_i21	Probable amidase At4g34880 {ECO:0000305};	14_4_M_2WK	14_4_C_2WK	-9.22439	0.232408	1.24874e-07	2.03766e-06	0.43	0	0	1.425	2.714	0.859	0.732	0	0.181	0	0	0	1.423	0	0	1.456	0.345	0
TRINITY_DN2301_c0_g2_i44	Bidirectional sugar transporter SWEET2 {ECO:0000303|PubMed:21107422};	14_4_M_2WK	14_4_C_2WK	-2.54538	1.84598	5.34329e-06	6.61504e-05	5.054	3.124	5.082	6.336	5.257	6.529	3.47	4.303	4.403	1.475	1.007	0.622	6.721	3.759	2.568	3.916	7.452	1.037
TRINITY_DN231_c0_g1_i14		14_4_M_2WK	14_4_C_2WK	2.19322	2.66021	1.25026e-08	2.35365e-07	2.102	2.469	2.225	2.099	2.313	1.835	4.945	5.186	5.496	7.957	9.124	11.474	6.609	6.745	6.647	5.173	8.343	11.507
TRINITY_DN231_c0_g1_i29		14_4_M_2WK	14_4_C_2WK	2.06011	2.20327	8.66171e-05	0.000840988	1.93	2.668	1.631	1.689	2.552	0.966	4.824	6.43	4.603	7.325	6.999	7.612	5.531	5.561	4.877	7.006	7.893	3.39
TRINITY_DN2310_c0_g1_i13	Molybdenum cofactor sulfurase {ECO:0000255|HAMAP-Rule:MF_03050};	14_4_M_2WK	14_4_C_2WK	-8.72161	-0.234659	4.54315e-06	5.6989e-05	0.592	0.704	0.267	0.703	0.229	0.332	0.411	0.291	0.381	0	0	0	0.234	0.505	0.932	0	0	0
TRINITY_DN23121_c0_g3_i2	Brassinosteroid-related acyltransferase 1 {ECO:0000303|PubMed:23020607};	14_4_M_2WK	14_4_C_2WK	3.74077	5.59631	1.0378e-143	1.0425e-140	5.513	8.013	6.407	4.549	4.741	4.831	16.177	16.592	16.618	69.717	59.971	58.846	17.752	18.238	18.161	38.589	25.067	37.993
TRINITY_DN232_c0_g1_i45	Protein FAR1-RELATED SEQUENCE 5;	14_4_M_2WK	14_4_C_2WK	7.39694	-0.029999	1.73902e-05	0.00019527	3.354	1.478	0.87	0	0.019	0	2.969	1.043	2.216	1.834	1.108	0.224	0.102	0.855	1.377	0.293	3.151	0
TRINITY_DN232_c0_g1_i6		14_4_M_2WK	14_4_C_2WK	-8.19959	-0.707004	2.59981e-05	0.000281418	1.596	0.436	4.281	3.339	1.472	3.835	0	2.408	0	0	0	0	3.609	1.874	2.278	0	0	1.814
TRINITY_DN2328_c0_g1_i25	Glycolipid transfer protein 2 {ECO:0000303|PubMed:16309699};	14_4_M_2WK	14_4_C_2WK	-2.03393	2.99395	5.91671e-09	1.16265e-07	16.768	18.198	23.204	16.889	19.164	23.94	15.716	16.241	16.437	5.027	4.24	5.431	12.343	14.768	13.129	7.969	15.948	13.227
TRINITY_DN2328_c0_g1_i26	Glycolipid transfer protein 3 {ECO:0000303|PubMed:16309699};	14_4_M_2WK	14_4_C_2WK	-4.73176	-0.12902	0.000135115	0.00125648	0.592	1.041	1.265	2.04	2.485	1.708	1.204	1.535	1.224	0.053	0	0.194	1.545	0.886	0.321	0	0.709	0
TRINITY_DN2328_c0_g1_i3	Glycolipid transfer protein 2 {ECO:0000303|PubMed:16309699};	14_4_M_2WK	14_4_C_2WK	-2.29976	1.72689	0.00058921	0.00468699	8.026	4.244	6.357	5.477	4.989	7.407	3.019	3.471	3.811	0.485	1.36	1.732	4.982	3.656	3.769	1.497	4.128	0
TRINITY_DN2328_c0_g1_i33	Glycolipid transfer protein 2 {ECO:0000303|PubMed:16309699};	14_4_M_2WK	14_4_C_2WK	-2.33743	2.69555	1.82252e-10	4.24967e-09	9.688	9.947	9.412	14.341	13.505	17.079	6.69	8.446	10.962	3.288	2.81	2.751	6.06	9.227	7.983	5.529	4.138	5.142
TRINITY_DN233_c0_g2_i5	2-hydroxyisoflavanone dehydratase;	14_4_M_2WK	14_4_C_2WK	6.68625	-0.00490266	2.65092e-05	0.00028658	0.201	1.527	0.366	0	0.019	0	0.02	1.134	1.224	0.833	0.171	0.571	1.708	0.021	0.683	0	0.029	1.078
TRINITY_DN23312_c0_g1_i2	Putative leucine-rich repeat receptor-like serine/threonine-protein kinase At2g19230;	14_4_M_2WK	14_4_C_2WK	-8.47502	-0.459791	2.24615e-06	2.98453e-05	0.994	1.25	1.038	0.84	0.86	1.113	0.461	0.02	0.592	0	0	0	0.244	0.062	0.331	0	0	0.155
TRINITY_DN23360_c0_g1_i1		14_4_M_2WK	14_4_C_2WK	2.06876	4.91725	1.70585e-33	1.68658e-31	10.567	11.504	11.528	14.537	12.502	15.254	18.234	17.685	17.881	65.533	54.181	57.787	19.644	17.466	16.95	56.757	52.901	56.839
TRINITY_DN23401_c0_g1_i33	Inactive protein kinase SELMODRAFT_444075;	14_4_M_2WK	14_4_C_2WK	-2.30999	1.87061	0.00106024	0.00788797	5.35	5.107	3.51	6.277	4.913	4.031	2.277	4.986	3.841	1.212	1.511	0.336	2.837	2.945	3.013	0	1.264	0
TRINITY_DN23432_c0_g1_i1	1-aminocyclopropane-1-carboxylate oxidase homolog 1;	14_4_M_2WK	14_4_C_2WK	-4.30599	-0.271523	3.91861e-05	0.00041029	2.694	4.383	2.225	7.498	6.738	7.71	5.396	5.136	5.365	0.242	0.594	0.234	6.202	5.005	6.616	0	0.987	8.386
TRINITY_DN23433_c0_g1_i25	Probable inactive linolenate hydroperoxide lyase {ECO:0000305|PubMed:9701595};	14_4_M_2WK	14_4_C_2WK	8.7603	-0.251763	1.667e-05	0.000188023	0	0.337	0	0	0	0	0.221	0	0.712	0.242	1.138	0.53	0	0.577	0.766	0	0	0
TRINITY_DN2346_c0_g1_i26	Cytochrome P450 81E8 {ECO:0000303|PubMed:14617078};	14_4_M_2WK	14_4_C_2WK	2.18355	3.89837	1.36212e-18	6.33462e-17	2.389	2.489	2.66	2.158	2.045	1.62	5.767	5.989	6.318	9.348	7.936	9.171	3.467	4.336	3.313	12.619	7.624	8.874
TRINITY_DN2346_c0_g1_i3	Cytochrome P450 81E8 {ECO:0000303|PubMed:14617078};	14_4_M_2WK	14_4_C_2WK	2.04278	1.48787	0.000124457	0.00116819	1.5	0.545	0.84	0.332	0.392	0.244	1.785	1.274	2.076	1.18	1.249	1.508	1.373	1.153	1.211	1.948	1.216	0.643
TRINITY_DN2346_c0_g1_i7	Abscisic acid 8'-hydroxylase 2;	14_4_M_2WK	14_4_C_2WK	2.59759	1.24603	3.49876e-05	0.000369333	0	0.327	0.069	0.81	0.487	0.41	1.545	1.274	1.474	2.993	3.152	4.219	0.58	0.999	0.922	4.482	4.119	1.783
TRINITY_DN23694_c0_g1_i2	CEN-like protein 2;	14_4_M_2WK	14_4_C_2WK	3.61941	1.80147	1.30071e-09	2.75768e-08	1.997	0.833	1.414	1.523	0.612	1.249	1.103	1.565	1.043	15.314	13.434	13.308	1.118	1.637	1.574	11.739	12.605	21.241
TRINITY_DN2373_c1_g1_i2	WAT1-related protein At5g40230;	14_4_M_2WK	14_4_C_2WK	-2.19413	4.54603	1.95471e-23	1.21207e-21	37.998	34.69	37.075	35.321	31.13	33.524	38.172	35.962	37.237	5.797	8.328	7.673	25.032	28.207	25.14	13.373	14.77	12.491
TRINITY_DN23756_c0_g2_i1	Protein RGF1 INDUCIBLE TRANSCRIPTION FACTOR 1 {ECO:0000303|PubMed:31801996};	14_4_M_2WK	14_4_C_2WK	9.07924	0.0499216	9.6213e-08	1.60013e-06	0.048	0.119	0.218	0	0	0	0.251	0.532	0.461	1.728	2.578	3.862	0	0.381	0.166	0	1.341	0
TRINITY_DN23756_c0_g2_i7	Protein RGF1 INDUCIBLE TRANSCRIPTION FACTOR 1 {ECO:0000303|PubMed:31801996};	14_4_M_2WK	14_4_C_2WK	3.31222	3.01417	1.25773e-18	5.8709e-17	2.236	1.398	0.366	1.181	1.424	1.874	2.999	3.681	4.563	13.859	14.099	16.334	3.101	5.046	4.028	5.487	5.814	4.613
TRINITY_DN2377_c0_g1_i19	Triacylglycerol lipase 1 {ECO:0000303|PubMed:16226259};	14_4_M_2WK	14_4_C_2WK	-4.89495	-0.417317	0.00124576	0.00910765	0	2.33	2.58	1.132	0.889	0.791	1.946	1.224	1.314	0	0.081	0	1.068	0.546	0.911	0	0.163	0
TRINITY_DN2378_c0_g1_i21	Hypersensitive-induced response protein-like protein 2;	14_4_M_2WK	14_4_C_2WK	-9.24174	0.248626	1.19687e-06	1.67588e-05	0.048	0	0.04	1.445	0.382	0.39	0	0.512	0.14	0	0	0	0	0	0	0.984	0.278	0
TRINITY_DN2378_c0_g1_i9	Hypersensitive-induced response protein 1 {ECO:0000303|PubMed:15060130};	14_4_M_2WK	14_4_C_2WK	-12.397	3.32169	1.54871e-39	1.95933e-37	5.971	3.154	4.607	8.162	8.956	5.055	4.202	2.387	4.754	0	0	0	1.535	2.307	5.177	0	0	0
TRINITY_DN238_c4_g1_i1	Transcription repressor OFP12;	14_4_M_2WK	14_4_C_2WK	3.13651	1.68177	7.91378e-09	1.53348e-07	0.525	1.2	1.325	0.791	0.669	0.869	2.317	2.448	1.504	8.115	5.217	7.214	2.278	1.679	2.671	6.901	7.356	4.271
TRINITY_DN2384_c0_g1_i23	G-type lectin S-receptor-like serine/threonine-protein kinase At4g03230;	14_4_M_2WK	14_4_C_2WK	2.43612	3.15531	3.24259e-05	0.000344609	1.538	1.259	1.107	0.586	2.007	0.908	1.936	2.468	2.618	4.395	7.271	7.194	0	2.317	2.661	2.775	7.72	0
TRINITY_DN2390_c0_g1_i2	Peroxidase 4 {ECO:0000250|UniProtKB:Q42578};	14_4_M_2WK	14_4_C_2WK	5.62234	6.96014	1.31232e-283	1.09854e-279	18.335	19.16	16.728	7.137	7.971	7.076	24.281	21.497	23.829	410.482	327.702	357.348	14.58	19.639	19.869	153.287	121.568	155.619
TRINITY_DN2390_c0_g1_i4	Peroxidase 52;	14_4_M_2WK	14_4_C_2WK	5.67862	0.472236	0.000202142	0.00180912	0	0	0.089	0	0	0.342	0.211	0	0.12	4.311	7.472	7.673	1.139	0	0.621	1.738	1.657	10.366
TRINITY_DN2390_c0_g1_i8	Peroxidase 4 {ECO:0000250|UniProtKB:Q42578};	14_4_M_2WK	14_4_C_2WK	4.44096	1.06535	0.000105126	0.0010021	0	1.071	0.089	0.361	0	0.39	0.181	0.231	0.321	5.596	7.05	3.933	0.803	0.35	0.497	2.628	1.513	0
TRINITY_DN2391_c0_g1_i51	Sulfite reductase [ferredoxin], chloroplastic;	14_4_M_2WK	14_4_C_2WK	10.9501	1.87808	0.00122495	0.00896986	0	1.716	0	0	0	0	1.745	2.217	1.294	4.743	0	6.644	3.437	0	0	0	0	1.223
TRINITY_DN2401_c2_g1_i1	Zinc finger protein CONSTANS-LIKE 5;	14_4_M_2WK	14_4_C_2WK	4.50153	2.26329	4.44703e-16	1.73145e-14	0.277	0.426	0.227	0.635	0.258	0.4	1.605	1.725	1.434	9.285	10.111	10.119	3.06	3.625	3.22	6.953	7.241	6.925
TRINITY_DN2402_c0_g1_i11	Protein COBRA;	14_4_M_2WK	14_4_C_2WK	-4.57254	0.20596	1.6022e-05	0.00018153	0.153	0.248	0.435	1.611	0.554	0.917	0.171	0.221	0.532	0.042	0.06	0.01	0.59	0.711	0.362	0.429	0.038	1.12
TRINITY_DN24031_c0_g2_i16		14_4_M_2WK	14_4_C_2WK	8.74406	-0.271149	1.91797e-06	2.57986e-05	0	0	0	0	0	0	0	0	0	1.549	0.967	2.435	0	0	0	0	0	0
TRINITY_DN2405_c1_g1_i12	Probable cellulose synthase A catalytic subunit 5 [UDP-forming];	14_4_M_2WK	14_4_C_2WK	13.3534	4.26988	0.000447585	0.00367447	0	3.154	5.082	0	0	0	0	0	0	15.577	0	14.643	0	0	0	0	0	0
TRINITY_DN2409_c0_g1_i20	Probable disease resistance RPP8-like protein 2;	14_4_M_2WK	14_4_C_2WK	-4.86899	4.48334	3.18365e-22	1.84644e-20	6.593	2.935	6.09	17.963	14.824	9.799	4.152	3.1	2.698	0.78	0.403	0.265	2.237	2.194	1.905	0.995	0.728	0
TRINITY_DN2409_c0_g1_i22	Putative disease resistance protein At1g50180;	14_4_M_2WK	14_4_C_2WK	-3.03859	4.45364	7.51611e-17	3.07664e-15	5.36	3.887	7.109	17.026	12.445	8.784	9.167	6.942	6.118	1.528	1.934	1.151	5.684	4.984	5.529	2.628	1.13	0
TRINITY_DN241_c0_g1_i20	G2/mitotic-specific cyclin-2;	14_4_M_2WK	14_4_C_2WK	2.21286	2.5867	4.47001e-06	5.6198e-05	0.659	1.24	1.75	2.841	1.481	1.386	4.453	5.959	5.014	10.666	8.5	7.377	4.667	6.508	5.156	4.985	4.368	4.053
TRINITY_DN24143_c0_g1_i3	Rhomboid-like protein 15 {ECO:0000303|PubMed:17181860};	14_4_M_2WK	14_4_C_2WK	12.2201	3.14015	0.000545808	0.00438135	0	0	0	0	0	0	0	0	0	24.83	9.517	0	0	0	0	0	0	0
TRINITY_DN2416_c0_g1_i11	(R)-mandelonitrile beta-glucosyltransferase {ECO:0000305};	14_4_M_2WK	14_4_C_2WK	2.68484	1.98931	1.73316e-06	2.35396e-05	1.07	1.111	0.781	1.728	0.975	0.908	1.073	1.635	0.592	10.444	6.596	6.297	0.834	0.515	0.642	10.65	12.825	20.899
TRINITY_DN2416_c0_g1_i8	7-deoxyloganetin glucosyltransferase;	14_4_M_2WK	14_4_C_2WK	2.06352	1.76814	8.0551e-05	0.000789108	0.659	5.325	3.52	3.222	2.351	4.011	4.343	4.885	5.155	16.473	10.635	13.257	1.84	5.695	5.042	8.021	1.264	4.012
TRINITY_DN24163_c0_g1_i1	ABC transporter C family member 10;	14_4_M_2WK	14_4_C_2WK	-5.85262	0.00329444	5.2883e-07	7.79372e-06	0.162	0.159	0.069	1.289	1.367	1.249	0.772	0.522	0.501	0	0.03	0.031	0.264	0.422	0.601	0.042	0	0.384
TRINITY_DN242_c1_g1_i4	Acid phosphatase 1;	14_4_M_2WK	14_4_C_2WK	-2.38453	3.1857	9.53015e-11	2.30347e-09	4.691	5.107	5.368	15.698	16.803	16.786	9.317	10.844	9.347	4.237	2.316	2.914	12.669	13.068	12.653	3.644	3.831	3.525
TRINITY_DN2421_c0_g1_i1	Glutamine synthetase leaf isozyme, chloroplastic;	14_4_M_2WK	14_4_C_2WK	-8.42966	-0.499141	2.38235e-05	0.000259782	0.392	0	0.049	0.849	1.147	0.332	1.745	0.301	1.304	0	0	0	1.617	0.165	0.973	0	0	0
TRINITY_DN2423_c0_g1_i21	Putative transcription elongation factor SPT5 homolog 1;	14_4_M_2WK	14_4_C_2WK	2.69909	0.277378	0.000167456	0.00152009	0	0.466	0.218	0.078	0.086	0.088	0.431	0.08	0.201	0.643	0.564	0.428	0.183	0.051	0.01	0.052	0.431	0
TRINITY_DN2425_c0_g1_i18	Disease resistance protein RPS4B {ECO:0000303|PubMed:25744164};	14_4_M_2WK	14_4_C_2WK	-2.09729	2.84409	0.000415002	0.00344015	3.287	3.292	4.449	4.94	5.515	3.962	2.989	3.381	3.861	1.718	1.219	0.428	3.579	3.738	2.692	0	0.843	0.715
TRINITY_DN24283_c0_g1_i2	BAG family molecular chaperone regulator 2;	14_4_M_2WK	14_4_C_2WK	2.89169	3.97486	2.38683e-35	2.5561e-33	2.943	3.729	4.143	7.732	8.822	7.017	21.433	17.966	20.298	56.648	60.062	59.315	15.678	17.785	15.624	27.949	34.223	42.74
TRINITY_DN2429_c0_g2_i3	Protein LATERAL ORGAN BOUNDARIES;	14_4_M_2WK	14_4_C_2WK	2.01521	3.0564	1.18935e-10	2.83514e-09	2.924	5.306	4.291	5.243	5.257	4.909	5.968	5.718	7	20.267	23.475	18.739	7.229	8.444	6.958	14.598	23.429	7.547
TRINITY_DN2430_c0_g1_i17	Probable E3 ubiquitin-protein ligase RHB1A {ECO:0000305};	14_4_M_2WK	14_4_C_2WK	-5.44474	-0.399356	0.000459571	0.00375935	0.182	0.387	1.107	0.547	1.29	1.249	0.792	0.532	0.281	0	0.07	0	1.484	0.196	0.911	0	0.067	0
TRINITY_DN2432_c0_g1_i35	Patatin-like protein 2;	14_4_M_2WK	14_4_C_2WK	2.127	1.39427	4.85883e-05	0.000497736	0.201	0.516	1.196	0.81	0.965	0.722	0.431	0.451	0.421	3.415	4.018	3.566	0.529	0.741	0.425	0	2.759	1.99
TRINITY_DN24377_c0_g1_i12	Probable L-cysteine desulfhydrase, chloroplastic {ECO:0000305};	14_4_M_2WK	14_4_C_2WK	-4.19356	-0.637767	0.000990111	0.0074245	5.694	3.937	2.561	3.446	5.238	4.509	2.547	4.835	2.307	0.358	0.332	0	4.88	2.564	2.309	0	0	0
TRINITY_DN2439_c1_g1_i11	Codeine O-demethylase;	14_4_M_2WK	14_4_C_2WK	-3.05574	1.10044	1.12442e-05	0.00013146	13.882	10.095	8.176	12.672	7.637	12.307	2.176	6.34	3.36	1.876	0.806	1.274	5.328	14.108	8.791	8.87	13.908	0
TRINITY_DN2441_c0_g1_i1	Glutaredoxin-C1;	14_4_M_2WK	14_4_C_2WK	2.21811	0.922852	0.0001577	0.00144379	0.449	0.436	0.771	0.996	0.898	0.732	1.805	1.745	2.056	4.3	4.33	3.679	2.145	1.565	2.402	1.937	2.624	3.991
TRINITY_DN2448_c0_g1_i1	Probable pre-mRNA-splicing factor ATP-dependent RNA helicase DEAH5 {ECO:0000305};	14_4_M_2WK	14_4_C_2WK	-2.39342	1.1888	0.000356265	0.00299929	2.522	1.359	1.878	1.845	1.835	2.118	1.294	0.562	1.193	0.569	0.352	0.183	0.63	0.536	0.932	0.89	0.441	0
TRINITY_DN245_c1_g2_i1		14_4_M_2WK	14_4_C_2WK	3.19073	1.62675	3.60344e-08	6.34818e-07	2.532	1.914	1.177	1.503	1.023	1.513	2.227	3.722	4.623	14.976	12.931	9.018	1.179	2.502	3.531	3.958	4.492	4.997
TRINITY_DN2452_c1_g1_i24	Disease resistance protein RUN1 {ECO:0000305};	14_4_M_2WK	14_4_C_2WK	-5.47433	0.111205	4.0584e-05	0.000423778	0	1.081	0.643	1.045	1.099	1.044	0.15	0.692	1.133	0	0.06	0	1.413	0.484	1.077	0	0.833	0
TRINITY_DN2459_c2_g1_i12	Transcription factor bHLH92;	14_4_M_2WK	14_4_C_2WK	-4.26886	0.359507	0.000236438	0.00208596	0.029	0.258	0	7.761	9.864	5.612	0.542	0.04	0	0.422	0	0.693	0.02	0.474	0.59	0.314	1.906	3.504
TRINITY_DN2459_c2_g1_i29	SNF2 domain-containing protein CLASSY 2;	14_4_M_2WK	14_4_C_2WK	-8.50412	-0.433975	2.45788e-05	0.000267322	0.411	0	0.227	0.127	0.392	0.478	0.441	0.1	0	0	0	0	0	1.586	0.217	2.775	0	3.711
TRINITY_DN2462_c0_g1_i36	Protein ENDOPLASMIC RETICULUM-ARRESTED PEN3 {ECO:0000303|PubMed:29085068};	14_4_M_2WK	14_4_C_2WK	-2.29987	3.57222	1.6082e-10	3.77446e-09	6.373	9.52	10.401	9.655	8.296	11.399	2.467	5.206	7.843	1.328	2.226	2.364	5.724	4.356	1.957	8.713	2.778	4.613
TRINITY_DN2468_c0_g1_i10	Embryogenesis-associated protein EMB8;	14_4_M_2WK	14_4_C_2WK	-7.26583	0.540398	3.60989e-09	7.31089e-08	1.328	2.568	1.898	2.841	2.437	3.875	4.052	1.956	2.678	0	0	0.041	2.755	2.369	1.947	0	0.211	2.395
TRINITY_DN2469_c0_g1_i2	Berberine bridge enzyme-like 15 {ECO:0000303|PubMed:26037923};	14_4_M_2WK	14_4_C_2WK	2.3584	2.35344	1.05488e-08	2.00843e-07	21.497	24.981	22.937	18.1	23.819	22.213	45.614	49.555	49.212	133.764	97.324	116.48	35.84	33.119	41.261	152.7	72.144	165.436
TRINITY_DN24741_c0_g1_i1		14_4_M_2WK	14_4_C_2WK	-3.16756	0.63032	1.1217e-05	0.000131172	0.306	1.607	1.226	6.473	7.771	5.202	2.467	2.428	3.169	0.548	0.947	0.652	2.237	1.895	2.164	4.943	2.854	4.717
TRINITY_DN2480_c0_g1_i35	Snurportin-1;	14_4_M_2WK	14_4_C_2WK	-9.11599	0.13009	1.13213e-07	1.8625e-06	0	0.813	0.524	0.508	1.271	1.161	0.431	0.11	0.943	0	0	0	1.068	0	0.041	0	0	0
TRINITY_DN24931_c0_g1_i4		14_4_M_2WK	14_4_C_2WK	9.65215	0.604059	2.14229e-11	5.56353e-10	0	0	0	0	0	0	0	0.05	0.03	2.529	3.495	3.638	0	0	0	0	0	0
TRINITY_DN2499_c0_g1_i45	Uncharacterized protein C24B11.05;	14_4_M_2WK	14_4_C_2WK	-9.28006	0.284113	8.37987e-09	1.6188e-07	0.984	1.081	0.208	2.499	1.73	2.108	0.421	0.933	0.762	0	0	0	0	0.69	0.269	0	2.739	0
TRINITY_DN250_c1_g1_i15	UPF0481 protein At3g47200;	14_4_M_2WK	14_4_C_2WK	3.22127	1.34675	9.49395e-09	1.81932e-07	0.822	0.258	0.534	0.644	0.593	0.547	2.006	1.505	1.494	5.986	5.156	5.706	2.522	1.709	1.729	3.519	2.72	4.312
TRINITY_DN250_c1_g1_i21	UPF0481 protein At3g47200;	14_4_M_2WK	14_4_C_2WK	2.85922	-0.0488687	0.000374903	0.00314145	0.468	0.674	1.631	0.42	0.354	0.556	1.043	1.023	1.695	3.193	3.092	3.414	1.068	0.793	0.787	1.079	1.609	1.451
TRINITY_DN2503_c1_g1_i47	U-box domain-containing protein 5;	14_4_M_2WK	14_4_C_2WK	-8.72148	-0.234177	3.96663e-06	5.04631e-05	0	0.367	0.83	0.703	0.497	0.224	0.572	0.592	1.153	0	0	0	0.458	0.144	0.29	0	0.345	0
TRINITY_DN25049_c0_g1_i3	Bidirectional sugar transporter SWEET14;	14_4_M_2WK	14_4_C_2WK	-3.97295	0.786899	0.000291038	0.00250646	5.513	7.101	5.586	4.237	3.842	4.236	2.407	2.227	1.895	0.4	0.332	0	2.725	2.502	2.796	0.702	2.021	7.308
TRINITY_DN25078_c0_g1_i3		14_4_M_2WK	14_4_C_2WK	8.12392	-0.84972	1.08961e-05	0.000127688	0	0	0	0	0	0	0	0	0	1.918	2.014	1.549	0	0	0	0	0	0
TRINITY_DN25125_c0_g1_i1	Brassinosteroid-responsive RING protein 1 {ECO:0000303|PubMed:12012249};	14_4_M_2WK	14_4_C_2WK	2.94313	2.85131	5.02974e-16	1.94775e-14	2.026	1.735	0.682	1.826	2.026	2.215	3.701	3.832	3.33	16.104	13.394	17.455	4.219	5.818	5.125	5.969	7.098	0
TRINITY_DN25125_c0_g1_i5	Brassinosteroid-responsive RING protein 1 {ECO:0000303|PubMed:12012249};	14_4_M_2WK	14_4_C_2WK	2.38911	2.73838	9.78734e-11	2.36109e-09	0.803	2.449	1.839	2.646	3.651	2.694	6.9	6.029	6.639	16.736	16.012	14.378	5.074	5.17	4.576	10.524	5.335	15.093
TRINITY_DN25132_c0_g1_i15	Protein PHOSPHATE-INDUCED 1 {ECO:0000303|PubMed:10189698};	14_4_M_2WK	14_4_C_2WK	-2.19636	5.47449	5.32609e-07	7.84712e-06	15.134	27.291	23.659	67.47	63.484	66.345	20.249	23.684	26.516	16.199	20.605	6.195	33.858	31.44	38.527	26.18	19.53	16.669
TRINITY_DN25132_c0_g1_i2	Protein PHOSPHATE-INDUCED 1 {ECO:0000303|PubMed:10189698};	14_4_M_2WK	14_4_C_2WK	-2.38401	6.11416	3.11341e-44	4.46784e-42	48.679	48.276	54.199	116.41	96.478	113.298	35.685	42.081	41.981	20.52	24.26	17.557	69.962	56.125	60.136	41.594	38.783	30.467
TRINITY_DN25134_c0_g1_i29	Probable NAD(P)H dehydrogenase (quinone) FQR1-like 3 {ECO:0000305};	14_4_M_2WK	14_4_C_2WK	-2.63887	2.22394	7.20273e-06	8.71931e-05	7.873	8.112	8.503	10.817	9.701	12.063	6.138	6.992	8.926	0.759	2.598	1.834	5.856	7.662	7.672	1.539	5.096	2.695
TRINITY_DN2516_c0_g1_i11	DNA mismatch repair protein MSH4;	14_4_M_2WK	14_4_C_2WK	-8.35342	-0.56964	6.34111e-06	7.75478e-05	0	0	0.465	0.254	0.277	0.439	0	0.201	0.201	0	0	0	0.122	0.268	0	0.22	0	0
TRINITY_DN2523_c0_g1_i2	RNA polymerase sigma factor sigC;	14_4_M_2WK	14_4_C_2WK	-2.00266	2.23522	0.000331646	0.00281467	4.787	4.998	3.539	4.764	6.605	5.368	4.122	3.712	4.102	2.266	0.987	0.917	3.65	4.768	3.986	4.67	3.276	5.93
TRINITY_DN25291_c1_g2_i1	Probable disease resistance protein At5g66900;	14_4_M_2WK	14_4_C_2WK	-2.94943	2.79726	3.95701e-11	9.98717e-10	26.552	22.988	28.424	15.542	20.75	17.538	12.517	13.592	12.947	3.067	2.397	1.498	16.329	14.17	18.886	2.429	6.762	3.535
TRINITY_DN2530_c0_g1_i1	LanC-like protein GCL1;	14_4_M_2WK	14_4_C_2WK	-2.53993	3.03021	3.48623e-14	1.14819e-12	1.959	1.934	2.066	7.664	6.289	6.558	1.133	2.327	1.645	1.033	1.229	1.253	1.027	1.586	1.139	3.718	1.58	8.003
TRINITY_DN2536_c0_g1_i84	Rhodanese-like domain-containing protein 4, chloroplastic;	14_4_M_2WK	14_4_C_2WK	-9.46905	0.462525	4.53593e-09	9.07656e-08	0	0	0	0.469	1.204	0.966	0	0	0	0	0	0	0	0	0	0.063	0	0
TRINITY_DN2537_c0_g1_i19	Protein C2-DOMAIN ABA-RELATED 4 {ECO:0000303|PubMed:25465408};	14_4_M_2WK	14_4_C_2WK	2.06976	1.24544	0.000209615	0.00186967	4.338	5.008	3.272	1.904	2.026	1.581	0.722	0.772	2.397	6.071	8.5	8.784	0.58	0.546	1.791	2.429	8.151	7.536
TRINITY_DN25442_c1_g1_i1	SUPPRESSOR OF GAMMA RESPONSE 1 {ECO:0000303|PubMed:19549833};	14_4_M_2WK	14_4_C_2WK	2.44009	2.43483	1.30897e-10	3.10702e-09	4.013	4.443	4.212	1.816	1.673	1.766	3.43	4.283	3.239	10.149	8.903	9.477	4.097	4.274	4.193	3.581	3.812	5.536
TRINITY_DN2551_c0_g2_i2	Peroxisomal acyl-coenzyme A oxidase 1;	14_4_M_2WK	14_4_C_2WK	3.21231	2.25148	2.04341e-11	5.32325e-10	1.156	0.774	0.653	0.644	0.717	0.4	1.695	1.404	1.244	6.05	5.287	4.962	1.444	1.328	1.543	1.079	3.391	4.115
TRINITY_DN2552_c1_g1_i12	Protein Ycf2 {ECO:0000255|HAMAP-Rule:MF_01330};	14_4_M_2WK	14_4_C_2WK	-8.55971	-0.381595	1.69511e-05	0.00019068	0.879	0.417	1.305	1.279	0.822	0.332	0.672	0.271	0.682	0	0	0	0	0	0.528	0.869	0.67	0
TRINITY_DN2552_c1_g1_i2	Protein Ycf2 {ECO:0000255|HAMAP-Rule:MF_01330};	14_4_M_2WK	14_4_C_2WK	-8.81641	-0.148215	2.45946e-07	3.82324e-06	0.325	0.853	0.415	0.713	0.793	1.171	0.602	0.441	0.692	0	0	0	0.315	0	0.642	0	0	0
TRINITY_DN2552_c2_g1_i2	Protein SINE1 {ECO:0000303|PubMed:24891605};	14_4_M_2WK	14_4_C_2WK	2.32857	2.70925	1.4209e-10	3.35052e-09	1.108	1.289	1.127	1.63	1.663	1.405	3.43	4.183	3.851	9.127	7.382	7.143	5.755	4.696	4.245	4.011	3.046	4.551
TRINITY_DN25591_c0_g1_i1	Endoglucanase 11;	14_4_M_2WK	14_4_C_2WK	2.30827	0.412865	0.00104948	0.00781975	0.315	0.079	0.158	0.351	0.421	0.371	1.354	1.184	1.083	2.319	1.279	2.089	1.139	1.195	1.098	0.681	1.504	0
TRINITY_DN256_c0_g1_i17		14_4_M_2WK	14_4_C_2WK	-8.61234	-0.33409	2.69204e-06	3.5147e-05	0	0.466	0.227	0.713	0.86	0.39	0.622	0.772	0.993	0	0	0	0.885	0.021	0.735	0.838	0.287	0
TRINITY_DN25671_c0_g1_i8	TMV resistance protein N;	14_4_M_2WK	14_4_C_2WK	-3.05485	2.19448	6.12226e-05	0.000613521	35.657	30.227	30.402	36.61	33.348	28.234	23.328	23.012	22.856	0.833	5.992	4.942	18.007	24.633	23.949	7.749	10.91	3.276
TRINITY_DN25687_c0_g1_i1	Endoglucanase;	14_4_M_2WK	14_4_C_2WK	3.16676	0.747866	4.72976e-06	5.91821e-05	0.162	0.218	0	0.322	0.335	0.361	1.986	2.187	3.3	3.994	2.236	2.914	1.301	1.39	1.336	1.822	1.293	4.489
TRINITY_DN2569_c1_g1_i1	Copper transporter 1;	14_4_M_2WK	14_4_C_2WK	3.76152	4.17573	9.00149e-56	1.70607e-53	4.395	5.583	4.162	2.997	3.9	3.201	15.696	13.141	14.462	43.095	46.305	47.913	5.714	8.146	9.826	41.144	39.884	34.81
TRINITY_DN2574_c0_g1_i3		14_4_M_2WK	14_4_C_2WK	2.88338	6.17797	4.77667e-18	2.12689e-16	10.3	10.205	8.849	13.17	5.84	12.648	18.454	22.059	18.483	80.688	72.237	80.092	17.549	17.074	21.246	58.621	37.729	24.351
TRINITY_DN2588_c0_g2_i2	L-ascorbate oxidase homolog;	14_4_M_2WK	14_4_C_2WK	-4.55725	1.55183	1.85575e-08	3.40669e-07	1.768	0.754	0.979	5.086	4.693	3.65	3.711	4.123	4.262	0.148	0.06	0.357	5.948	4.541	4.877	1.937	0.623	0.86
TRINITY_DN26052_c1_g1_i1	Subtilisin-like protease SBT1.7 {ECO:0000303|PubMed:16193095};	14_4_M_2WK	14_4_C_2WK	2.268	6.05029	5.43416e-70	1.45179e-67	21.096	23.027	22.907	11.53	9.95	10.491	22.125	23.082	21.773	56.016	47.171	50.389	23.456	20.638	23.234	33.039	20.699	32.623
TRINITY_DN2613_c0_g1_i36	Patatin-like protein 3;	14_4_M_2WK	14_4_C_2WK	-2.89007	0.796171	3.432e-05	0.00036282	1.137	0.684	1.315	2.529	2.925	1.786	0.692	1.565	1.414	0.4	0.363	0.234	0.336	0.989	0.445	0.848	1.178	0
TRINITY_DN2614_c0_g1_i57	Putative glucose-6-phosphate 1-epimerase {ECO:0000250|UniProtKB:Q03161};	14_4_M_2WK	14_4_C_2WK	-10.3579	1.3158	2.21294e-14	7.43461e-13	0	0	0	2.694	4.091	2.547	0	0	0	0	0	0	0	0	0	8.639	1.111	7.091
TRINITY_DN26143_c0_g1_i4		14_4_M_2WK	14_4_C_2WK	3.36074	2.08255	3.00606e-12	8.50605e-11	0.239	3.015	2.402	1.025	1.185	1.308	1.926	1.625	1.153	14.217	9.889	12.309	1.24	2.657	1.408	7.466	0.881	7.142
TRINITY_DN26143_c0_g1_i5		14_4_M_2WK	14_4_C_2WK	2.90178	10.267	1.06629e-200	2.3285e-197	255.646	434.264	492.119	469.31	434.143	450.936	583.202	592.5	609.335	3708.1	3144.14	3289.84	654.429	542.157	540.107	1973.17	1183.01	2123.05
TRINITY_DN26143_c0_g1_i7		14_4_M_2WK	14_4_C_2WK	3.04521	7.71334	3.76412e-165	5.40162e-162	18.22	101.818	87.705	80.513	82.992	88.079	124.315	114.056	108.823	772.779	653.187	657.674	85.01	116.596	137.532	380.368	101.511	428.855
TRINITY_DN262_c1_g1_i3	Somatic embryogenesis receptor kinase 1 {ECO:0000303|PubMed:11706164};	14_4_M_2WK	14_4_C_2WK	2.6356	1.12372	1.84685e-05	0.000206316	0.306	0.605	0.484	0.381	0.487	0.273	0.572	0.702	0.662	1.95	2.709	2.476	1.129	0.659	0.569	1.822	1.197	0.29
TRINITY_DN2621_c1_g2_i1	SPX domain-containing protein 3;	14_4_M_2WK	14_4_C_2WK	2.25997	0.576809	0.000740952	0.00573556	0	0.109	0.089	0.371	0.468	0.722	0.381	0.371	0.201	2.403	2.467	2.537	0.081	0.36	0.321	3.079	7.701	1.596
TRINITY_DN2621_c1_g2_i2	SPX domain-containing protein 3;	14_4_M_2WK	14_4_C_2WK	3.11903	3.24939	5.19258e-20	2.63704e-18	0.831	1.051	1.681	3.105	3.575	4.636	3.671	2.648	4.012	29.373	35.489	33.891	3.609	3.192	3.179	65.334	67.815	48.794
TRINITY_DN2627_c0_g1_i8	Protein STABILIZED1;	14_4_M_2WK	14_4_C_2WK	-2.76876	1.86622	4.88691e-05	0.000500407	7.825	6.555	8.641	5.213	3.67	4.811	5.085	4.394	5.355	1.191	0.453	0.357	2.42	2.369	3.624	2.272	1.149	1.545
TRINITY_DN2627_c1_g1_i8		14_4_M_2WK	14_4_C_2WK	-2.53819	1.85421	0.00110387	0.00816657	0	1.091	0	1.962	2.925	4.499	0.351	0.792	0.923	0.464	0.201	0.948	0.803	1.38	1.532	0.23	0.115	0
TRINITY_DN263_c1_g1_i3	Histone H3.2;	14_4_M_2WK	14_4_C_2WK	-8.57663	-0.368128	1.78924e-05	0.000200415	0.048	0.238	0	0.234	0.717	0.878	0.231	0.1	0	0	0	0	0	0	0.145	0.649	1.37	0
TRINITY_DN263_c2_g1_i25	Probable xyloglucan endotransglucosylase/hydrolase protein B;	14_4_M_2WK	14_4_C_2WK	-5.47029	0.547193	7.1173e-05	0.000704937	1.242	2.261	0	3.837	3.928	4.402	0	0	3.851	0	0	0.255	0.447	0	1.408	3.016	4.76	0
TRINITY_DN26318_c0_g1_i1	Probable glycosyltransferase At5g20260;	14_4_M_2WK	14_4_C_2WK	-2.41696	0.760469	0.000639621	0.00503457	13.797	11.107	15.265	15.991	13.219	16.542	7.502	7.774	8.294	4.521	2.407	1.773	10.513	8.949	4.991	0.597	3.142	3.141
TRINITY_DN2641_c0_g1_i15	Protein FD {ECO:0000303|PubMed:16099980};	14_4_M_2WK	14_4_C_2WK	-2.96145	0.97944	0.000159751	0.00146044	1.682	3.768	2.788	1.708	3.307	2.957	0.933	1.184	1.434	0.126	0.473	0.377	1.505	0.803	1.491	0	1.418	0
TRINITY_DN2642_c2_g2_i1	Pathogenesis-related protein PR-4B;	14_4_M_2WK	14_4_C_2WK	4.7398	0.754812	7.17193e-08	1.21777e-06	0	0.417	0.395	0.293	0.115	0.537	0.863	0.943	0.201	9.359	7.201	9.589	1.505	1.627	1.439	4.147	4.08	2.032
TRINITY_DN26472_c0_g1_i3		14_4_M_2WK	14_4_C_2WK	9.50408	0.459608	1.53815e-09	3.23785e-08	0	0	0	0	0	0	0	0	0	4.332	1.954	2.507	0	0	0	0	0	0
TRINITY_DN26476_c0_g1_i1	Dynamin-related protein 5A;	14_4_M_2WK	14_4_C_2WK	2.66548	2.42002	1.66702e-09	3.50326e-08	1.185	0.992	0.87	0.752	1.128	0.693	2.848	2.397	2.597	6.081	4.673	5.584	2.41	2.75	2.682	2.063	3.151	3.867
TRINITY_DN266_c0_g1_i12	Inorganic pyrophosphatase 2;	14_4_M_2WK	14_4_C_2WK	-2.22758	2.39293	2.14624e-07	3.38134e-06	6.105	4.899	5.645	10.309	10.982	10.911	6.83	8.476	7.562	2.645	1.611	2.649	6.416	6.292	5.643	3.927	5.651	4.561
TRINITY_DN2660_c0_g1_i2	Heavy metal-associated isoprenylated plant protein 45 {ECO:0000303|PubMed:21072340, ECO:0000303|PubMed:23368984};	14_4_M_2WK	14_4_C_2WK	2.04644	0.778491	0.00128038	0.00932598	0.306	0.774	0.771	0.537	0.43	0.732	2.076	1.976	2.186	2.74	2.357	1.926	1.739	1.73	1.274	4.89	5.613	4.364
TRINITY_DN26689_c0_g1_i3	Plant cysteine oxidase 1 {ECO:0000303|PubMed:24599061};	14_4_M_2WK	14_4_C_2WK	7.50337	0.080107	2.81e-08	5.02081e-07	0.487	0.337	0.326	0.039	0	0	0	0.09	0.1	3.33	5.358	3.006	0.468	0.515	0.155	0.304	0.163	0
TRINITY_DN26758_c0_g2_i1	Probable mannitol dehydrogenase;	14_4_M_2WK	14_4_C_2WK	4.46792	-0.377792	3.01131e-05	0.000321868	0.478	1.081	0.751	0.576	0.86	0.254	2.116	0.231	0.241	16.114	14.18	13.043	0.854	1.936	0.621	4.786	3.055	0
TRINITY_DN2678_c0_g1_i6	Beta-glucosidase 13;	14_4_M_2WK	14_4_C_2WK	-2.6048	0.47745	0.00088191	0.00668801	0	0.704	0.732	5.203	7.073	6.666	1.063	1.023	0.281	0.748	0.645	1.732	1.596	0.834	1.563	4	9.559	1.565
TRINITY_DN26884_c0_g1_i2	Cyanogenic beta-glucosidase;	14_4_M_2WK	14_4_C_2WK	2.77312	1.00634	2.96559e-05	0.000317522	6.478	2.42	4.034	4.735	5.037	2.733	2.858	6.811	3.37	36.561	30.162	21.949	1.159	3.491	1.077	5.309	1.427	4.737
TRINITY_DN2689_c0_g1_i3		14_4_M_2WK	14_4_C_2WK	2.02697	2.99059	1.77875e-09	3.71784e-08	1.643	1.309	1.701	2.021	1.558	1.923	5.616	4.986	5.135	8.2	7.855	6.328	6.751	6.292	5.394	4.283	5.182	4.665
TRINITY_DN269_c2_g1_i1	21 kDa protein;	14_4_M_2WK	14_4_C_2WK	2.99776	7.08624	6.851e-170	1.04272e-166	26.743	46.282	34.228	38.523	37.228	36.744	76.505	74.031	69.57	320.772	271.144	307.337	67.471	81.026	81.942	175.34	110.544	158.626
TRINITY_DN26909_c0_g1_i3	Steroid 5-alpha-reductase DET2;	14_4_M_2WK	14_4_C_2WK	-8.10118	-0.793473	1.90288e-05	0.000211728	0.726	0.248	0.633	0.722	1.319	1.269	0	0.06	0.1	0	0	0	0	0	0	0	0.738	0
TRINITY_DN2693_c0_g1_i11	Deoxypodophyllotoxin synthase {ECO:0000303|PubMed:26359402};	14_4_M_2WK	14_4_C_2WK	2.20791	1.36998	0.000266556	0.00231868	3.191	2.529	2.323	3.153	1.376	1.796	4.132	4.524	4.593	10.033	10.01	9.426	3.345	4.037	4.017	16.87	12.03	11.963
TRINITY_DN2693_c0_g1_i5	Deoxypodophyllotoxin synthase {ECO:0000303|PubMed:26359402};	14_4_M_2WK	14_4_C_2WK	2.12308	6.57948	5.28216e-88	2.04078e-85	56.505	64.778	67.674	38.562	44.741	44.669	61.651	63.207	60.675	192.415	185.442	179.444	71.874	78.513	82.822	131.872	115.86	105.643
TRINITY_DN2693_c0_g1_i8	Aquaporin PIP1-3;	14_4_M_2WK	14_4_C_2WK	2.14523	7.54956	3.10031e-133	2.55273e-130	72.413	71.095	72.469	44.684	46.853	46.533	60.317	58.854	61.397	216.486	192.381	200.526	85.244	83.23	85.296	117.651	117.881	109.437
TRINITY_DN2695_c0_g1_i8		14_4_M_2WK	14_4_C_2WK	5.64268	9.45676	0	0	163.38	299.562	274.365	69.754	72.813	70.473	89.453	85.306	94.813	3749.63	3457.47	3509.95	157.972	168.128	144.345	744.558	437.424	615.283
TRINITY_DN2697_c0_g1_i5	Rust resistance kinase Lr10 {ECO:0000312|EMBL:AAC49629.1};	14_4_M_2WK	14_4_C_2WK	-6.58821	-0.126657	0.000270281	0.00234841	2.742	2.172	0.919	1.787	0.66	4.558	0.12	1.254	1.565	0	0.05	0	0.559	1.74	0.787	0	0.872	0
TRINITY_DN2702_c0_g2_i25	Protease Do-like 9;	14_4_M_2WK	14_4_C_2WK	8.6168	-0.389927	3.25663e-06	4.19726e-05	0	0	0	0	0	0	0.973	0.782	0	0.632	1.198	1.365	2.684	1.905	2.692	0	0	0.166
TRINITY_DN27100_c0_g1_i2	TLC domain-containing protein 5 {ECO:0000305};	14_4_M_2WK	14_4_C_2WK	9.17023	0.139321	2.96611e-06	3.8505e-05	0.287	1.309	0.504	0	0	0	0.812	0.602	0.271	1.581	2.739	0.479	0	0	0.953	0	2.749	0
TRINITY_DN27269_c0_g1_i1	(S)-8-oxocitronellyl enol synthase CYC2 {ECO:0000305};	14_4_M_2WK	14_4_C_2WK	3.4959	-0.0159264	4.71441e-05	0.000484324	0.354	0	0.168	0.244	0.182	0.205	2.979	2.548	2.658	2.066	3.162	2.109	2.481	1.256	2.123	0	1.111	0
TRINITY_DN273_c0_g1_i11		14_4_M_2WK	14_4_C_2WK	8.48458	-0.515197	3.97598e-06	5.05564e-05	0	0	0	0	0	0	0	0	0	2.698	3.102	4.708	0	0	0	0	0	0
TRINITY_DN273_c0_g1_i2		14_4_M_2WK	14_4_C_2WK	8.97901	-0.0468013	2.23301e-07	3.50047e-06	0	0	0	0	0	0	0	0	0	3.056	1.4	1.702	0	0	0	0	0	0
TRINITY_DN273_c0_g3_i1		14_4_M_2WK	14_4_C_2WK	9.31166	0.2736	1.11066e-09	2.37278e-08	0	0	0	0	0	0	0	0	0	3.752	2.659	2.853	0	0	0	0	0	0
TRINITY_DN27318_c0_g2_i12	B3 domain-containing protein Os01g0234100;	14_4_M_2WK	14_4_C_2WK	-2.39248	1.39962	0.00108968	0.00808062	1.662	2.152	1.621	3.788	2.686	3.631	2.096	2.688	2.036	0.306	1.138	0.448	2.562	2.976	3.79	1.026	1.437	0
TRINITY_DN2745_c3_g1_i4	Patellin-6;	14_4_M_2WK	14_4_C_2WK	2.325	4.81771	2.80223e-24	1.79751e-22	22.233	4.542	6.367	7.966	10.39	7.583	12.136	16.391	13.9	42.22	36.819	50.96	5.501	13.583	15.438	7.938	46.378	12.709
TRINITY_DN27524_c0_g1_i107	NAC transcription factor 29;	14_4_M_2WK	14_4_C_2WK	-2.83035	-0.290102	0.00127489	0.0092895	6.679	4.522	5.111	2.607	2.303	2.596	2.317	1.083	0.822	0.232	0.473	0.316	1.627	1.648	2.412	0	1.398	0
TRINITY_DN2757_c0_g3_i4	Transcription factor bHLH94;	14_4_M_2WK	14_4_C_2WK	-3.34662	4.30296	9.44962e-32	8.67672e-30	29.848	30.167	27.267	36.161	43.087	44.357	25.705	24.186	22.104	2.962	4.945	4.208	28.774	29.185	25.833	13.289	15.172	21.811
TRINITY_DN27588_c1_g1_i6	Probable serine/threonine-protein kinase cdc7;	14_4_M_2WK	14_4_C_2WK	2.31632	1.92985	7.18509e-06	8.70005e-05	0.917	0.714	0.89	0.615	0.841	0.556	1.765	2.036	1.966	2.825	4.461	2.772	2.196	1.936	1.926	2.817	2.098	0
TRINITY_DN2760_c0_g1_i92		14_4_M_2WK	14_4_C_2WK	-2.55764	3.5875	1.23515e-20	6.52333e-19	6.659	17.841	13.683	20.453	16.765	19.948	18.113	17.916	18.092	2.951	3.424	3.332	18.342	17.651	17.084	5.958	5.105	4.893
TRINITY_DN2764_c2_g1_i2	Metallothionein-like protein 1;	14_4_M_2WK	14_4_C_2WK	2.28297	4.65	3.77847e-43	5.25699e-41	6.038	7.735	6.258	31.328	29.62	27.083	93.073	93.462	90.46	142.648	142.753	148.242	23.934	23.531	25.937	26.253	19.128	27.149
TRINITY_DN27661_c0_g2_i2	Nicotianamine synthase;	14_4_M_2WK	14_4_C_2WK	-6.46514	2.2011	1.33116e-17	5.7637e-16	3.373	4.562	3.45	14.234	11.575	14.659	3.54	3.13	3.921	0.2	0.232	0	0.407	0.175	0.704	1.686	2.04	1.275
TRINITY_DN27723_c0_g1_i2	(+)-neomenthol dehydrogenase;	14_4_M_2WK	14_4_C_2WK	4.05391	0.566725	3.1075e-07	4.758e-06	0.248	0.079	0.237	0.498	0.335	0.732	7.893	8.657	6.96	7.156	8.852	10.801	0.793	1.596	1.563	1.047	0.805	0
TRINITY_DN2776_c0_g1_i10	Rust resistance kinase Lr10 {ECO:0000312|EMBL:AAC49629.1};	14_4_M_2WK	14_4_C_2WK	-2.4486	2.63202	8.68051e-08	1.45523e-06	8.284	9.262	8.206	13.424	10.657	9.272	3.139	3.431	4.453	2.635	2.155	1.345	5.755	4.778	5.529	12.105	6.868	7.277
TRINITY_DN2778_c0_g1_i34	Protein NLP6;	14_4_M_2WK	14_4_C_2WK	-2.63463	3.05991	1.7873e-07	2.84981e-06	6.392	4.601	11.755	3.641	7.656	4.499	5.566	2.779	7.301	0.559	1.118	0.846	5.785	4.778	3.955	1.372	1.657	6.894
TRINITY_DN2778_c0_g1_i35	Protein NLP6;	14_4_M_2WK	14_4_C_2WK	-2.37049	1.3894	2.27831e-05	0.000249358	4.605	5.692	5.279	8.044	9.071	11.497	5.265	7.092	5.315	1.613	2.276	1.702	3.315	3.707	3.189	4.074	6.963	0
TRINITY_DN27791_c0_g2_i5		14_4_M_2WK	14_4_C_2WK	8.62332	-0.3821	0.000737547	0.00571579	0	0	0	0	0	0	0	0	0	0.105	3.444	3.424	0	0	0	0	0	0
TRINITY_DN2780_c0_g1_i15	Rust resistance kinase Lr10 {ECO:0000312|EMBL:AAC49629.1};	14_4_M_2WK	14_4_C_2WK	-2.2307	0.716761	0.000587161	0.00467365	2.064	4.641	4.558	3.114	4.129	2.84	3.35	2.829	2.467	0.854	0.645	0.622	2.389	3.089	2.64	1.696	1.485	0.197
TRINITY_DN2787_c0_g1_i1	Lysine histidine transporter-like 8;	14_4_M_2WK	14_4_C_2WK	2.83901	2.33416	1.36051e-06	1.88505e-05	0.717	0.486	0.722	0.888	1.443	0.595	0	0.652	0.17	4.732	9.678	6.511	0.773	0.731	0.953	10.577	7.969	18.608
TRINITY_DN2787_c0_g1_i2	Lysine histidine transporter-like 8;	14_4_M_2WK	14_4_C_2WK	5.02303	2.74348	0.000443093	0.00364593	0	0.407	0	0.137	0	0.8	1.204	0.512	1.284	12.299	8.651	9.721	0	0.453	0.176	9.11	15.345	0
TRINITY_DN2787_c1_g1_i1	Serine carboxypeptidase-like 17;	14_4_M_2WK	14_4_C_2WK	-2.10545	2.2633	5.53469e-06	6.83683e-05	13.443	12.109	15.838	11.618	13.429	16.581	5.215	7.313	6.017	3.13	4.109	2.374	5.328	7.26	4.618	1.801	8.803	6.365
TRINITY_DN2787_c1_g1_i12	Serine carboxypeptidase-like 18;	14_4_M_2WK	14_4_C_2WK	-2.22551	6.47553	5.34683e-10	1.182e-08	116.515	80.556	87.576	108.063	98.409	120.569	60.678	55.062	60.083	29.204	28.591	11.973	47.177	59.245	57.931	65.857	28.275	42.968
TRINITY_DN2787_c1_g1_i17	Serine carboxypeptidase-like 6;	14_4_M_2WK	14_4_C_2WK	-2.19946	4.27877	7.42932e-23	4.4688e-21	42.326	28.67	39.478	34.96	32.899	28.439	19.577	22.581	18.473	6.703	7.926	6.277	23.599	15.488	12.446	16.682	21.839	9.869
TRINITY_DN2787_c1_g1_i25	Serine carboxypeptidase-like 18;	14_4_M_2WK	14_4_C_2WK	-2.12293	7.86951	3.73983e-105	1.97723e-102	347.53	297.36	338.856	295.35	293.058	264.833	177.972	185.389	181.934	63.499	62.559	69.454	171.789	137.553	124.859	110.593	146.214	129.496
TRINITY_DN27974_c0_g1_i2	Aspartic proteinase 36 {ECO:0000303|PubMed:27872247};	14_4_M_2WK	14_4_C_2WK	-5.75808	-0.0560614	8.30092e-05	0.000810502	0.191	0.02	0.168	0.42	0.975	0.83	0.421	0.191	0.511	0.042	0	0	0.081	0.247	0.145	0.681	0.584	0.446
TRINITY_DN28032_c0_g1_i1	Ethylene-responsive transcription factor 13;	14_4_M_2WK	14_4_C_2WK	-4.21604	2.55731	2.21849e-22	1.29867e-20	0.525	1.597	0.494	19.76	21.295	20.983	1.575	1.866	1.595	1.001	1.168	1.162	2.003	1.617	1.76	3.843	2.577	4.572
TRINITY_DN2810_c0_g1_i2	BTB/POZ domain-containing protein At5g66560;	14_4_M_2WK	14_4_C_2WK	-2.75678	1.40475	1.54107e-05	0.000175157	0.755	1.131	0.653	1.562	1.042	1.601	0.491	0.742	0.291	0.126	0.201	0.285	0.569	0.659	0.487	0.524	0.747	0.104
TRINITY_DN2810_c3_g1_i1		14_4_M_2WK	14_4_C_2WK	7.57748	3.07102	2.66931e-35	2.85253e-33	3.698	1.864	2.907	0.586	0	0.556	20.259	16.421	18.774	63.004	84.322	80.49	6.934	9.485	9.484	2.283	3.419	5.515
TRINITY_DN2811_c0_g1_i43	Beta carbonic anhydrase 5, chloroplastic;	14_4_M_2WK	14_4_C_2WK	-5.33671	0.333602	0.000242673	0.00213533	3.87	2.42	2.027	1.669	4.139	3.426	1.865	1.404	2.618	0	0.232	0	2.176	1.256	2.423	0	0.9	0
TRINITY_DN2811_c0_g1_i54	Beta carbonic anhydrase 5, chloroplastic;	14_4_M_2WK	14_4_C_2WK	-2.28202	1.25449	0.000886531	0.00671902	2.914	5.077	4.024	7.166	3.986	4.177	4.684	3.481	3.941	1.223	0.574	1.365	2.969	4.747	1.781	1.34	5.546	4.582
TRINITY_DN2814_c0_g1_i20	Myb family transcription factor MOF1 {ECO:0000305};	14_4_M_2WK	14_4_C_2WK	-9.73147	0.712392	6.96179e-11	1.71152e-09	0.42	0.754	1.453	2.987	3.049	2.02	2.658	2.287	0.732	0	0	0	1.21	2.966	2.723	1.487	1.571	1.047
TRINITY_DN2814_c0_g1_i40	Myb family transcription factor MOF1 {ECO:0000305};	14_4_M_2WK	14_4_C_2WK	-2.3811	1.89096	6.93619e-07	1.00339e-05	1.691	2.935	1.888	2.206	2.686	2.547	2.186	2.026	1.404	0.4	0.453	0.571	1.85	2.369	1.595	0.838	1.485	0
TRINITY_DN2814_c0_g1_i41	Myb family transcription factor MOF1 {ECO:0000305};	14_4_M_2WK	14_4_C_2WK	-2.1294	2.76055	5.80387e-07	8.50118e-06	16.539	13.785	16.125	10.778	12.158	15.147	13.63	13.422	15.986	3.699	1.974	3.037	14.56	13.068	11.182	5.613	5.891	3.141
TRINITY_DN2816_c0_g1_i12	Phosphoenolpyruvate carboxykinase (ATP) 1 {ECO:0000303|PubMed:17283014};	14_4_M_2WK	14_4_C_2WK	-2.46074	5.70683	1.979e-32	1.88253e-30	89.314	58.094	78.421	51.361	60.263	60.762	35.976	35.34	32.704	7.883	11.35	11.953	30.218	34.736	29.116	13.655	30.383	10.097
TRINITY_DN2816_c0_g1_i121	Phosphoenolpyruvate carboxykinase (ATP) 1 {ECO:0000303|PubMed:17283014};	14_4_M_2WK	14_4_C_2WK	-2.32134	6.2569	5.45811e-81	1.7573e-78	21.373	58.877	31.469	48.96	50.935	43.293	44.511	45.803	40.396	10.044	9.537	8.957	28.072	36.548	35.39	15.603	8.716	12.74
TRINITY_DN2816_c0_g1_i23	Phosphoenolpyruvate carboxykinase (ATP) 1 {ECO:0000303|PubMed:17283014};	14_4_M_2WK	14_4_C_2WK	-2.48543	3.35479	8.75964e-17	3.57112e-15	12.058	12.347	12.398	7.185	5.63	5.963	7.452	8.446	7.261	1.128	1.158	1.05	6.955	4.82	5.643	2.503	3.247	1.783
TRINITY_DN2816_c0_g1_i41	Phosphoenolpyruvate carboxykinase (ATP) 1 {ECO:0000303|PubMed:17283014};	14_4_M_2WK	14_4_C_2WK	-9.29711	0.301839	0.000307057	0.00262864	1.796	1.805	0	0.957	3.259	0.078	0.03	0	0	0	0	0	0	1.318	0	1.005	0	0
TRINITY_DN2816_c0_g1_i80	Phosphoenolpyruvate carboxykinase (ATP) 1 {ECO:0000303|PubMed:17283014};	14_4_M_2WK	14_4_C_2WK	-2.01328	7.55985	1.75417e-99	8.55388e-97	319.804	324.186	322.85	206.031	192.049	209.633	208.612	206.595	210.857	51.621	52.307	46.201	179.588	170.939	180.502	108.698	109.289	105.623
TRINITY_DN2822_c0_g1_i55		14_4_M_2WK	14_4_C_2WK	2.00103	2.73591	8.20563e-07	1.17619e-05	1.882	1.378	2.195	1.787	2.982	1.923	4.403	3.411	3.59	10.392	7.956	8.519	3.792	2.688	4.442	5.958	4.559	10.066
TRINITY_DN2827_c0_g1_i54	Protein-L-isoaspartate O-methyltransferase 1;	14_4_M_2WK	14_4_C_2WK	-5.32049	-0.447452	0.00108346	0.00803931	0.373	0.069	1.285	0.371	1.099	0.83	0.431	0.813	0.321	0	0	0.051	0.773	0.484	0.342	0	0.335	0
TRINITY_DN2840_c0_g1_i31	Disease resistance protein RPV1 {ECO:0000305};	14_4_M_2WK	14_4_C_2WK	-8.84327	-0.122561	2.77919e-07	4.28841e-06	0.038	0.605	1.157	0.82	0.851	0.468	0.802	1.033	0.832	0	0	0	0.813	0.515	0.487	0.639	0.603	0
TRINITY_DN2853_c2_g1_i8	GDSL esterase/lipase At5g14450;	14_4_M_2WK	14_4_C_2WK	2.53688	0.448149	0.000271635	0.00235918	0.201	0.109	0.049	0.41	0.296	0.361	1.294	1.465	0.542	1.539	2.377	2.252	1.23	1.462	0.735	2.429	0.805	0
TRINITY_DN2856_c0_g2_i3	Tetratricopeptide repeat protein 1;	14_4_M_2WK	14_4_C_2WK	2.31666	2.15513	6.00865e-07	8.77298e-06	0.583	0.853	0.761	0.478	0.87	0.751	0.983	0.772	1.183	3.404	3.646	3.444	0.966	0.793	0.828	1.372	2.423	1.254
TRINITY_DN2857_c0_g1_i19		14_4_M_2WK	14_4_C_2WK	2.24737	3.95985	8.61722e-23	5.17713e-21	1.49	1.329	1.453	11.217	9.826	11.809	29.807	32.682	36.625	56.965	51.482	48.167	22.013	17.064	20.252	104.75	79.883	81.915
TRINITY_DN28623_c0_g1_i5	DNA replication licensing factor MCM4;	14_4_M_2WK	14_4_C_2WK	2.14328	4.28217	3.715e-29	3.05384e-27	5.379	4.344	4.835	3.866	4.301	3.943	10.471	10.914	8.936	16.884	18.48	18.016	11.072	11.421	10.986	9.896	10.105	13.207
TRINITY_DN28639_c0_g1_i2	Fasciclin-like arabinogalactan protein 2;	14_4_M_2WK	14_4_C_2WK	-2.77726	4.06213	1.10204e-09	2.35537e-08	7.347	11.266	3.065	26.369	26.954	37.096	41.512	41.901	38.461	4.226	6.616	2.293	16.756	22.028	31.642	19.258	4.895	0
TRINITY_DN2864_c0_g1_i19	Protein RGF1 INDUCIBLE TRANSCRIPTION FACTOR 1 {ECO:0000303|PubMed:31801996};	14_4_M_2WK	14_4_C_2WK	10.4179	1.35406	5.14025e-09	1.01899e-07	0.076	0.05	0	0	0	0	0.261	0	0	4.205	2.8	0.611	0.752	0.371	0	1.717	0	7.443
TRINITY_DN28736_c0_g1_i1	Casparian strip membrane protein 1;	14_4_M_2WK	14_4_C_2WK	-2.22707	2.9922	1.50442e-09	3.17084e-08	1.93	6.912	3.53	27.238	30.251	27.327	33.378	36.333	34.79	7.093	4.32	6.848	22.287	27.476	30.907	14.608	6.504	8.728
TRINITY_DN2874_c0_g1_i31	General transcription and DNA repair factor IIH helicase subunit XPD;	14_4_M_2WK	14_4_C_2WK	-8.62736	-0.321059	8.42639e-07	1.20611e-05	0	0.526	0.109	0.81	0.545	0.605	0.12	0.281	0	0	0	0	0.264	0.937	0.476	0.597	0.172	0
TRINITY_DN2882_c0_g2_i8	Phenolic glucoside malonyltransferase 1;	14_4_M_2WK	14_4_C_2WK	-3.0638	0.406175	4.06159e-05	0.000423935	0.516	0.278	0.049	1.933	1.759	1.981	0.842	0.622	0.401	0.148	0.292	0.224	0.549	0.906	0.445	1.309	0.757	1.669
TRINITY_DN289_c0_g3_i1	Phospholipase A1 PLIP1, chloroplastic {ECO:0000305};	14_4_M_2WK	14_4_C_2WK	-9.67993	0.663011	6.40767e-11	1.58071e-09	4.768	4.413	3.708	2.255	2.8	3.133	1.745	2.137	2.066	0	0	0	1.749	0.824	1.605	0	0	0
TRINITY_DN289_c0_g3_i10	Phospholipase A1 PLIP1, chloroplastic {ECO:0000305};	14_4_M_2WK	14_4_C_2WK	-7.9648	-0.913581	0.000311427	0.00265971	1.051	2.797	2.61	1.123	0.191	0.927	1.906	0.08	0.933	0	0	0	0.264	1.05	0.311	0	0	0
TRINITY_DN2892_c0_g1_i3	1-aminocyclopropane-1-carboxylate oxidase 1;	14_4_M_2WK	14_4_C_2WK	2.10578	5.34157	6.1755e-51	1.04434e-48	110.888	93.705	99.776	13.531	11.46	11.809	32.736	35.08	30.779	55.373	53.063	49.727	52.179	43.52	45.309	31.237	24.722	27.585
TRINITY_DN2895_c0_g3_i2	Probable acyl-activating enzyme 16, chloroplastic;	14_4_M_2WK	14_4_C_2WK	-7.67178	0.900987	5.89257e-08	1.01079e-06	6.612	2.092	3.154	2.148	0.812	3.279	0.03	0.702	0.702	0	0.02	0	2.145	2.492	1.129	0	0	0
TRINITY_DN2895_c0_g3_i3	Probable acyl-activating enzyme 16, chloroplastic;	14_4_M_2WK	14_4_C_2WK	-5.44144	-0.337614	0.00125204	0.00914292	0.258	0.873	0.989	0.586	1.434	0.371	0.12	0.622	1.354	0	0	0.051	0.01	0.36	0.207	0.084	0.843	1.752
TRINITY_DN28985_c0_g1_i11	Serine carboxypeptidase-like 15;	14_4_M_2WK	14_4_C_2WK	-2.67224	0.96664	2.11651e-05	0.000233532	13.137	8.658	11.558	8.435	5.658	7.681	3.851	4.344	4.844	1.286	1.037	1.09	4.535	3.398	2.537	0.953	2.615	1.752
TRINITY_DN290_c0_g1_i100	Homeobox-leucine zipper protein ATHB-6;	14_4_M_2WK	14_4_C_2WK	3.12241	2.95458	5.45425e-17	2.26027e-15	3.096	0.377	0.465	0.996	1.223	1.464	2.638	3.842	2.206	9.253	11.168	11.596	3.162	2.554	5.239	1.56	11.437	5.318
TRINITY_DN29015_c0_g1_i1	Retrovirus-related Pol polyprotein from transposon RE1;	14_4_M_2WK	14_4_C_2WK	-8.29884	-0.617593	5.33582e-06	6.60837e-05	0.373	0.01	0.267	0.82	0.621	0.595	0	0	0.14	0	0	0	0.031	0	0	0	0.029	0
TRINITY_DN2909_c4_g1_i1		14_4_M_2WK	14_4_C_2WK	2.6813	1.66195	3.52346e-06	4.51568e-05	2.532	2.886	2.828	0.849	1.826	1.591	4.904	5.156	5.125	10.919	8.731	7.856	4.799	4.336	4.752	8.671	4.042	11.071
TRINITY_DN29091_c0_g1_i1		14_4_M_2WK	14_4_C_2WK	-6.75394	1.35142	6.85461e-14	2.20834e-12	2.914	2.717	2.788	5.213	5.419	5.582	9.979	9.931	9.989	0	0.081	0.051	10.472	9.855	10.054	0.147	0.374	1.151
TRINITY_DN29097_c0_g2_i2	Pentatricopeptide repeat-containing protein At1g08610;	14_4_M_2WK	14_4_C_2WK	-8.2058	-0.701339	2.87148e-05	0.000308498	2.685	2.043	2.185	0.927	0.363	0.917	0.562	1.184	0	0.011	0	0	1.983	0	0.342	2.388	0.584	5.359
TRINITY_DN2915_c0_g1_i8	Phytosulfokine receptor 2;	14_4_M_2WK	14_4_C_2WK	2.31713	5.00891	9.20994e-09	1.77097e-07	3.373	5.315	5.991	2.45	4.349	4.47	6.84	5.256	6.82	18.401	11.43	26.137	6.629	7.281	6.834	7.864	5.115	0
TRINITY_DN2917_c1_g1_i2		14_4_M_2WK	14_4_C_2WK	-2.17547	5.26582	1.1467e-53	2.06431e-51	23.141	47.046	41.356	50.824	47.102	53.638	37.681	40.165	35.362	11.214	10.443	11.841	35.759	39.164	38.258	15.456	13.314	18.68
TRINITY_DN2917_c1_g2_i1		14_4_M_2WK	14_4_C_2WK	-2.10894	4.64611	2.09747e-39	2.62711e-37	12.574	25.447	18.577	35.565	38.347	38.404	20.42	20.394	18.112	9.085	8.359	8.559	20.111	19.628	20.605	9.414	8.094	12.927
TRINITY_DN29189_c0_g1_i5	Adenine/guanine permease AZG2;	14_4_M_2WK	14_4_C_2WK	4.43092	2.97158	0.00070742	0.00551123	0.707	0.436	0.554	0.556	0.573	0	1.163	2.066	2.046	9.348	7.221	7.979	0.63	1.534	2.309	3.424	0	1.151
TRINITY_DN29207_c0_g1_i8	Probable inactive leucine-rich repeat receptor-like protein kinase At3g03770;	14_4_M_2WK	14_4_C_2WK	2.51752	3.45898	2.69421e-10	6.17897e-09	1.519	1.259	2.333	0.81	0.984	1.747	2.347	2.006	2.196	6.777	7.06	6.389	2.033	1.576	2.692	7.791	5.364	6.355
TRINITY_DN2926_c0_g1_i33	Ethylene-responsive transcription factor RAP2-12;	14_4_M_2WK	14_4_C_2WK	8.86234	-0.159617	9.14201e-06	0.000108524	21.755	2.033	10.015	0	0	0	5.265	1.113	1.173	7.04	2.044	10.037	27.411	2.502	0.507	39.186	80.516	44.15
TRINITY_DN2927_c5_g1_i33	Ubiquitin carboxyl-terminal hydrolase 9;	14_4_M_2WK	14_4_C_2WK	11.0592	1.98668	0.0012868	0.0093695	0	0	0	0	0	0	0	0	0	4.131	0.866	0	0	0	0	0	0	0
TRINITY_DN29321_c0_g1_i1	Ethylene-responsive transcription factor ERF012;	14_4_M_2WK	14_4_C_2WK	-2.98572	5.1073	3.26771e-78	1.02578e-75	29.208	32.25	36.383	56.028	59.212	52.516	20.992	21.427	23.046	6.534	7.05	7.561	24.544	23.408	22.199	13.854	15.22	14.243
TRINITY_DN29323_c0_g1_i1	Protein MIZU-KUSSEI 1;	14_4_M_2WK	14_4_C_2WK	2.81627	-0.151535	0.00102488	0.00765664	0.43	0.307	0.475	0.303	0.392	0.264	1.093	0.823	1.765	3.056	2.014	1.824	0.671	1.318	0.756	3.791	3.659	1.793
TRINITY_DN29327_c1_g1_i3	Non-functional pseudokinase ZRK2 {ECO:0000303|PubMed:26355215};	14_4_M_2WK	14_4_C_2WK	-2.10024	0.995677	0.000570102	0.00455157	3.755	3.352	3.124	3.681	3.546	3.738	1.715	1.916	2.086	1.086	0.584	0.876	2.654	1.74	1.957	2.869	1.226	0
TRINITY_DN2934_c0_g1_i11	Peptidyl-prolyl cis-trans isomerase FKBP18, chloroplastic;	14_4_M_2WK	14_4_C_2WK	-8.88704	-0.0833188	4.97078e-07	7.37096e-06	0	0.744	0	1.962	2.504	4.606	4.654	0.01	1.565	0	0	0	1.068	3.409	0	1.927	7.557	2.986
TRINITY_DN2935_c0_g1_i43	5'-nucleotidase domain-containing protein DDB_G0275467;	14_4_M_2WK	14_4_C_2WK	-8.17579	-0.728442	5.26251e-05	0.000534617	0.783	0.545	0.623	0.742	0.277	0.947	0.281	0.451	0.963	0	0	0	0	0	0.176	0.618	0	0
TRINITY_DN2944_c0_g1_i21	Endoglucanase 9;	14_4_M_2WK	14_4_C_2WK	2.44056	2.89405	3.17516e-12	8.94925e-11	0.268	0.744	0.306	0.781	0.583	0.566	2.939	2.478	2.718	3.615	3.474	3.363	1.749	2.914	2.205	2.189	1.82	1.773
TRINITY_DN2944_c0_g1_i27	Endoglucanase 9;	14_4_M_2WK	14_4_C_2WK	6.06745	1.85135	0.000544401	0.00437347	2.322	0.466	1.453	0	0.401	0	5.647	7.674	7.492	7.894	5.972	15.234	9.181	6.622	6.43	13.561	3.4	18.825
TRINITY_DN2944_c0_g1_i9	Endoglucanase 9;	14_4_M_2WK	14_4_C_2WK	7.28197	4.01153	0.000265304	0.00230899	0	0.625	1.404	0	0.325	0	9.939	10.734	11.954	14.028	23.092	14.612	3.996	12.008	9.94	15.928	4.962	19.53
TRINITY_DN2946_c0_g1_i77	1,4-alpha-glucan-branching enzyme;	14_4_M_2WK	14_4_C_2WK	-9.73464	0.715212	8.01677e-11	1.96032e-09	2.073	1.061	0	1.24	0.86	1.405	1.625	0.11	0.08	0	0	0	0	0	0.342	0.419	0	0
TRINITY_DN2958_c0_g1_i1	Demethylepipodophyllotoxin synthase {ECO:0000303|PubMed:26359402};	14_4_M_2WK	14_4_C_2WK	-3.00775	2.32353	0.000558704	0.00447315	0.86	1.557	1.335	4.442	6.968	6.998	2.447	2.929	2.136	0.211	1.652	0.387	1.861	2.276	1.615	2.032	4.588	1.472
TRINITY_DN2958_c1_g2_i8	Pleiotropic drug resistance protein 3;	14_4_M_2WK	14_4_C_2WK	-9.32373	0.323663	7.90158e-06	9.50802e-05	0.669	1.428	1.849	0.176	0.382	1.396	0.471	1.364	0.391	0	0	0	2.013	1.462	0.28	0	1.762	0
TRINITY_DN2975_c0_g3_i6	Ferredoxin--nitrite reductase, chloroplastic;	14_4_M_2WK	14_4_C_2WK	-8.11757	-0.779269	3.90589e-05	0.000409043	1.557	1.438	2.234	0.752	1.921	1.923	1.414	1.214	2.517	0	0	0	1.667	1.988	0.549	2.136	0.402	2.82
TRINITY_DN2977_c0_g1_i35	Protein cereblon;	14_4_M_2WK	14_4_C_2WK	-12.1221	3.04926	1.06639e-43	1.50875e-41	12.21	7.487	10.51	8.933	7.197	9.203	0	0	0.231	0	0	0	0	0	0	0	0	0
TRINITY_DN2977_c0_g1_i42	NADP-dependent malic enzyme 3;	14_4_M_2WK	14_4_C_2WK	-6.06769	2.05955	0.000563473	0.00450725	0	5.94	2.64	7.498	1.405	4.177	1.635	1.124	0.692	0.19	0	0	1.749	0	3.748	0	3.324	0
TRINITY_DN2980_c2_g1_i1	Rop guanine nucleotide exchange factor 14;	14_4_M_2WK	14_4_C_2WK	2.95216	4.69218	1.94782e-47	3.02884e-45	3.201	2.211	2.294	3.329	4.11	4.802	9.839	8.838	9.909	32.45	31.471	30.488	9.517	9.392	8.728	14.776	13.209	14.015
TRINITY_DN29948_c1_g1_i10	WD repeat-containing protein LWD1;	14_4_M_2WK	14_4_C_2WK	-2.10372	5.35258	1.22824e-30	1.07849e-28	2.685	2.876	3.332	18.227	15.293	17.831	6.85	6.992	6.027	3.278	4.109	4.494	2.786	3.759	3.013	21.677	17.203	22.298
TRINITY_DN29948_c1_g1_i9	WD repeat-containing protein LWD1;	14_4_M_2WK	14_4_C_2WK	6.0733	4.25386	8.67722e-66	2.14691e-63	6.64	12.267	9.303	0.146	0.162	0.244	7.813	7.915	9.287	15.577	10.756	11.453	11.571	12.039	12.715	0	0.412	0
TRINITY_DN2998_c0_g1_i14	1-aminocyclopropane-1-carboxylate oxidase homolog 3;	14_4_M_2WK	14_4_C_2WK	-2.30784	1.16464	7.83421e-05	0.00076957	0.029	0.139	0.04	3.817	3.24	3.494	0.461	0.662	0.501	0.79	0.836	0.53	0.254	0.134	0.621	0	0.623	0
TRINITY_DN2998_c0_g1_i18	1-aminocyclopropane-1-carboxylate oxidase homolog 3;	14_4_M_2WK	14_4_C_2WK	3.46772	4.36468	1.2399e-52	2.14742e-50	0.726	1.012	0.742	2.509	3.25	2.674	3.129	4.033	3.149	30.638	28.651	33.871	5.826	6.632	7.496	10.817	10.833	6.448
TRINITY_DN2998_c0_g1_i20	1-aminocyclopropane-1-carboxylate oxidase homolog 3;	14_4_M_2WK	14_4_C_2WK	4.25978	5.81384	4.273e-120	2.82389e-117	6.249	4.106	6.851	8.982	8.335	6.207	15.215	16.11	15.254	158.447	142.017	152.155	31.814	28.413	29.126	33.133	31.714	22.92
TRINITY_DN3000_c2_g1_i9	3-ketoacyl CoA thiolase 1, peroxisomal {ECO:0000303|PubMed:19659733};	14_4_M_2WK	14_4_C_2WK	-8.84999	-0.11806	3.6656e-06	4.68469e-05	0	0.992	0	0.761	0.44	1.669	0.481	0.993	1.183	0	0	0	0	0	0	0	0	0
TRINITY_DN3001_c0_g2_i6	Probable serine/threonine-protein kinase At1g09600;	14_4_M_2WK	14_4_C_2WK	2.43783	1.72204	0.000116509	0.0011012	0.21	0.625	0.623	0.225	0.497	0.673	0.682	1.254	0.522	2.993	2.427	2.069	0.061	1.586	1.512	0.147	0.91	0
TRINITY_DN3004_c0_g2_i10	CSC1-like protein At1g32090;	14_4_M_2WK	14_4_C_2WK	6.21818	0.0252736	1.02752e-05	0.000120778	1.376	1.031	1.335	0.078	0	0	2.066	0	0	3.067	2.226	1.508	0	1.885	0	1.236	3.63	2.778
TRINITY_DN3004_c0_g2_i9	CSC1-like protein At1g32090;	14_4_M_2WK	14_4_C_2WK	-9.55771	0.546814	4.98293e-10	1.10544e-08	0	0.02	0	2.421	2.103	1.562	0	1.184	2.848	0	0	0	1.088	0	2.381	0.806	0	0
TRINITY_DN3005_c1_g1_i8	Probable cinnamyl alcohol dehydrogenase 1;	14_4_M_2WK	14_4_C_2WK	-9.47081	0.463898	1.07031e-08	2.0355e-07	0	0	0	0.703	0.965	1.552	0	1.023	0.622	0	0	0	0	0	0.611	0	0	0
TRINITY_DN30070_c0_g1_i11	Deoxypodophyllotoxin synthase {ECO:0000303|PubMed:26359402};	14_4_M_2WK	14_4_C_2WK	2.10749	4.6898	1.40635e-27	1.08337e-25	259.955	186.637	177.911	109.234	80.889	104.056	139.269	119.002	117.699	437.03	451.864	434.374	203.98	184.986	186.466	259.995	296.153	324.715
TRINITY_DN30070_c0_g1_i4	Deoxypodophyllotoxin synthase {ECO:0000303|PubMed:26359402};	14_4_M_2WK	14_4_C_2WK	2.24384	1.98604	4.35816e-06	5.49568e-05	15.344	6.198	10.381	15.22	9.099	11.438	24.341	29.873	19.887	68.147	50.001	58.429	30.472	30.174	32.584	66.559	89.692	79.924
TRINITY_DN3012_c0_g2_i5	Boron transporter 1;	14_4_M_2WK	14_4_C_2WK	-2.15687	3.33745	2.49943e-08	4.49629e-07	4.041	4.135	3.49	9.206	10.112	6.588	3.771	3.641	5.737	2.519	1.883	1.386	3.081	7.25	4.639	2.335	4.425	1.462
TRINITY_DN3014_c0_g1_i2	Sugar transporter ERD6-like 7;	14_4_M_2WK	14_4_C_2WK	-2.39893	1.47712	0.000198356	0.00177651	3.344	4.601	3.52	10.456	8.411	9.291	5.145	5.888	6.047	0.801	2.286	2.191	5.775	5.427	9.101	0	1.063	1.907
TRINITY_DN3014_c0_g1_i20	Sugar transporter ERD6-like 7;	14_4_M_2WK	14_4_C_2WK	-4.18002	2.21109	0.000711214	0.00553735	4.233	1.993	2.669	5.887	3.9	3.962	2.638	2.207	2.066	0.232	0.514	0	5.104	3.172	3.665	0.251	2.433	0
TRINITY_DN3014_c0_g1_i3	Sugar transporter ERD6-like 7;	14_4_M_2WK	14_4_C_2WK	-9.29296	0.296903	1.81273e-07	2.88395e-06	0.191	0.278	0.959	0.927	2.131	0.605	1.033	1.254	0.602	0	0	0	0.427	0.257	0.725	0	0	0
TRINITY_DN3014_c0_g1_i4	Sugar transporter ERD6-like 7;	14_4_M_2WK	14_4_C_2WK	-2.71978	2.64777	0.000304649	0.0026107	2.532	2.826	3.124	6.365	5.372	5.485	4.373	3.13	4.834	0.474	0.332	1.793	4.23	6.272	3.148	0	0	0
TRINITY_DN3016_c0_g1_i26		14_4_M_2WK	14_4_C_2WK	8.68648	-0.327426	5.64489e-05	0.000570115	0	0	0	0	0	0	0	0	0	5.249	0.765	3.668	0	0	0	0	0	0
TRINITY_DN3016_c0_g1_i45		14_4_M_2WK	14_4_C_2WK	9.81055	0.758267	1.53059e-12	4.45138e-11	0	0	0	0	0	0	0	0	0	4.247	3.293	4.351	0	0	0	0	0	0
TRINITY_DN3016_c0_g1_i70		14_4_M_2WK	14_4_C_2WK	9.14171	0.109845	5.58925e-08	9.62378e-07	0	0	0	0	0	0	0	0	0	1.676	2.367	3.74	0	0	0	0	0	0
TRINITY_DN3019_c0_g1_i86	E3 ubiquitin-protein ligase SDIR1 {ECO:0000305};	14_4_M_2WK	14_4_C_2WK	-5.08258	2.38798	0.000281251	0.00243218	7.491	9.967	3.174	8.484	5.505	6.832	3.901	0.662	0	0.042	0	0.55	0	0.711	4.007	0	0	8.511
TRINITY_DN3021_c0_g1_i1	Transcription factor MYB4 {ECO:0000305};	14_4_M_2WK	14_4_C_2WK	-4.71256	1.479	7.63729e-06	9.21428e-05	0.401	0.307	0.415	7.068	9.807	8.286	0.401	0.1	0.401	0.569	0.363	0	0.214	0.433	0.166	5.163	3.496	4.043
TRINITY_DN30250_c0_g1_i2		14_4_M_2WK	14_4_C_2WK	-5.36488	1.15059	4.00633e-08	7.01855e-07	0.411	0.407	0.475	4.315	6.585	4.743	1.274	1.635	1.123	0.221	0.141	0	0.763	0.741	0.714	8.021	4.224	5.878
TRINITY_DN3029_c0_g1_i1	Wall-associated receptor kinase-like 1;	14_4_M_2WK	14_4_C_2WK	2.80021	0.61856	0.000399359	0.0033242	1.357	1.002	0.761	0.244	0.239	0.673	1.585	1.154	1.203	3.394	2.236	2.415	0.732	0.999	1.387	1.56	1.331	2.032
TRINITY_DN3029_c0_g1_i22	Wall-associated receptor kinase-like 1;	14_4_M_2WK	14_4_C_2WK	4.51456	3.02896	3.9446e-12	1.10068e-10	3.315	2.092	1.888	0.234	0.736	1.161	3.33	3.932	3.239	16.515	17.825	14.194	1.545	1.72	2.485	12.713	9.779	10.781
TRINITY_DN3056_c0_g1_i11	Expansin-like B1;	14_4_M_2WK	14_4_C_2WK	2.34203	6.81511	4.07906e-88	1.58818e-85	32.112	37.476	35.394	49.467	41.281	44.191	65.041	65.374	67.865	245.606	215.614	223.189	74.222	69.677	73.814	168.722	113.254	181.193
TRINITY_DN3059_c0_g1_i15	Cinnamoyl-CoA reductase 1 {ECO:0000303|PubMed:24985707, ECO:0000303|PubMed:25217505};	14_4_M_2WK	14_4_C_2WK	2.86023	2.49809	8.59944e-12	2.32964e-10	0.354	0.555	0.89	1.679	1.405	2.245	2.868	2.909	2.337	12.299	12.276	14.245	2.196	2.77	2.475	6.775	8.64	8.055
TRINITY_DN30651_c0_g1_i25	Beta-amyrin synthase;	14_4_M_2WK	14_4_C_2WK	-4.64737	-0.581579	0.000634227	0.00500074	1.653	0	0	8.503	4.989	9.262	1.123	1.465	1.665	0.464	0.383	0	1.362	1.184	0.839	0	1.58	0
TRINITY_DN30674_c0_g1_i2	Cyclin-A1-1;	14_4_M_2WK	14_4_C_2WK	2.28096	3.63558	1.60528e-20	8.46031e-19	3.86	3.64	3.52	3.681	3.613	3.318	8.726	10.372	9.036	16.641	17.936	16.936	12.221	11.627	11.1	12.545	10.44	10.947
TRINITY_DN3085_c0_g2_i1	Photosystem I assembly factor PSA3, chloroplastic {ECO:0000305};	14_4_M_2WK	14_4_C_2WK	-2.25797	2.46412	2.87868e-08	5.1344e-07	3.057	5.355	4.805	12.428	12.225	13.009	6.85	6.881	6.92	2.161	3.273	2.395	3.457	5.664	4.463	10.451	7.318	11.994
TRINITY_DN3089_c0_g1_i23	Amino acid transporter AVT1C {ECO:0000305};	14_4_M_2WK	14_4_C_2WK	-2.62224	1.30318	0.000166936	0.00151591	8.131	5.901	9.669	4.178	4.492	4.294	2.016	4.554	4.523	0.253	0.916	0.866	3.548	2.06	0.745	2.545	2.998	1.97
TRINITY_DN3089_c0_g1_i25	Amino acid transporter AVT1C {ECO:0000305};	14_4_M_2WK	14_4_C_2WK	-2.60666	4.01255	2.73043e-11	7.03273e-10	10.195	12.357	11.815	10.114	11.871	12.912	8.435	7.764	8.434	1.95	2.659	1.09	7.249	6.684	5.819	2.063	3.381	2.892
TRINITY_DN3089_c0_g1_i45	Amino acid transporter AVT1C {ECO:0000305};	14_4_M_2WK	14_4_C_2WK	-2.17964	4.23069	4.15595e-26	2.93582e-24	13.242	17.632	14.504	24.387	25.711	23.784	17.381	14.947	17.751	5.333	4.925	6.043	11.693	14.459	14.972	3.728	4.962	3.151
TRINITY_DN3089_c0_g1_i49	Amino acid transporter AVT1B {ECO:0000305};	14_4_M_2WK	14_4_C_2WK	-4.05281	0.0844413	0.00079156	0.00608555	1.213	1.557	2.343	1.611	2.084	2.089	1.274	0.823	1.053	0	0.242	0.082	0.183	0.577	0.28	0	0.125	0
TRINITY_DN309_c0_g2_i3		14_4_M_2WK	14_4_C_2WK	10.6274	1.56038	2.11776e-19	1.03772e-17	0	0	0	0	0	0	0	0.08	0	7.146	7.815	6.654	0	0	0	0	0	0
TRINITY_DN3090_c0_g1_i17	Phenylacetaldehyde oxime monooxygenase CYP71AN24 {ECO:0000303|PubMed:25015725};	14_4_M_2WK	14_4_C_2WK	2.48304	4.20863	4.25494e-28	3.37612e-26	7.185	5.196	6.337	4.11	3.881	4.558	9.117	2.337	9.146	26.759	22.569	20.706	5.063	2.06	6.016	11.404	13.199	9.247
TRINITY_DN3090_c0_g1_i20	Phenylacetaldehyde oxime monooxygenase CYP71AN24 {ECO:0000303|PubMed:25015725};	14_4_M_2WK	14_4_C_2WK	2.77455	4.1214	4.62048e-14	1.50988e-12	0.048	3.56	6.288	3.72	1.921	4.47	6.539	0.722	7.271	23.524	22.679	22.815	6.426	0.01	5.788	9.906	7.854	3.929
TRINITY_DN3095_c0_g1_i7	Syndetin {ECO:0000250|UniProtKB:Q96JG6};	14_4_M_2WK	14_4_C_2WK	-8.85354	-0.113196	1.65458e-07	2.64491e-06	0.363	1.012	0.198	0.488	0.507	0.312	0.13	0.702	0.16	0	0	0	0.6	0.113	0.186	0.733	0	0
TRINITY_DN31_c0_g2_i9		14_4_M_2WK	14_4_C_2WK	-5.92492	0.893476	1.87636e-06	2.52999e-05	3.344	6.069	7.168	4.374	3.03	3.933	4.413	4.715	4.473	0	0.171	0	4.27	4.614	3.779	0.367	0	0.86
TRINITY_DN31184_c0_g1_i8	Zinc finger CCCH domain-containing protein 43;	14_4_M_2WK	14_4_C_2WK	3.19588	0.281631	0.000163713	0.00149177	0.774	0.298	0.929	0.156	0.182	0.234	1.494	0.311	0.281	2.782	1.098	1.294	0.02	0.319	0	0.387	0	0
TRINITY_DN31189_c0_g1_i1	Ethylene-responsive transcription factor ERF086;	14_4_M_2WK	14_4_C_2WK	3.16862	2.40474	1.00251e-11	2.69263e-10	0.889	1.021	1.008	1.464	0.879	1.571	2.006	2.739	3.43	13.638	10.554	11.138	3.304	2.626	3.448	6.932	5.555	8.314
TRINITY_DN3121_c0_g1_i21	Probable myosin-binding protein 4 {ECO:0000303|PubMed:23995081};	14_4_M_2WK	14_4_C_2WK	-8.70473	-0.25075	8.30685e-05	0.000810845	0	0.06	0.227	0.098	0.822	0.654	0	0	0.602	0	0	0	0	0	0.093	0	1.715	0
TRINITY_DN31243_c0_g3_i1	KIN14B-interacting protein At4g14310;	14_4_M_2WK	14_4_C_2WK	2.29094	3.58459	5.35986e-17	2.22299e-15	1.51	1.954	1.73	2.167	1.921	1.591	4.172	4.966	4.553	9.675	8.631	9.436	6.019	4.253	5.136	5.288	1.964	5.94
TRINITY_DN3125_c1_g1_i22	Kinesin-like protein KIN-14I {ECO:0000305};	14_4_M_2WK	14_4_C_2WK	-9.65832	0.642206	3.96848e-09	7.99842e-08	0	0	2.521	0.683	0.344	0.839	0.552	0.13	0.602	0	0	0	1.373	0.587	0.58	0	0	0
TRINITY_DN3125_c2_g2_i10	Glutamate receptor 2.7;	14_4_M_2WK	14_4_C_2WK	2.2127	3.07017	7.61967e-12	2.08218e-10	2.36	2.519	1.671	2.763	3.278	3.474	4.975	5.577	7.682	13.575	16.506	13.98	0.427	3.666	2.568	12.367	25.105	10.076
TRINITY_DN3125_c2_g2_i2	Glutamate receptor 2.7;	14_4_M_2WK	14_4_C_2WK	2.42114	3.60633	1.11333e-17	4.84978e-16	5.035	1.825	2.195	2.343	1.692	2.215	4.323	3.932	4.032	10.307	12.085	10.995	1.861	1.174	1.688	7.351	10.076	7.153
TRINITY_DN3125_c2_g2_i3		14_4_M_2WK	14_4_C_2WK	2.56755	2.46402	3.04485e-10	6.94507e-09	1.28	0.883	1.799	1.035	0.669	0.869	2.126	2.247	1.885	5.322	4.935	4.983	2.471	1.493	0.497	3.498	4.981	2.529
TRINITY_DN3125_c3_g1_i13	Cytokinin dehydrogenase 6;	14_4_M_2WK	14_4_C_2WK	2.69104	1.66428	0.000119943	0.00113047	0	0.119	0.544	0.244	0.153	0.478	0.231	0.331	0.852	1.391	2.608	1.61	0.214	1.339	0.321	0	0	0.684
TRINITY_DN3125_c3_g1_i2	Cytokinin dehydrogenase 6;	14_4_M_2WK	14_4_C_2WK	3.20984	4.05832	9.70853e-38	1.13664e-35	1.691	2.668	2.689	1.503	1.042	1.347	2.878	3.371	2.778	12.31	11.722	11.922	3.975	4.253	4.442	3.445	7.49	7.391
TRINITY_DN31308_c0_g2_i4	ABC transporter B family member 15;	14_4_M_2WK	14_4_C_2WK	2.35135	0.696049	0.000568795	0.00454321	0.334	0.089	0.049	0.254	0.153	0.205	0.411	0.391	0.712	1.412	0.876	0.815	0.132	0	0.248	1.372	0.651	1.907
TRINITY_DN31346_c0_g1_i2	1-aminocyclopropane-1-carboxylate oxidase homolog 1;	14_4_M_2WK	14_4_C_2WK	4.65567	1.11775	1.07084e-07	1.7698e-06	0	2.598	0.979	9.704	1.73	7.144	12.838	16.16	15.806	192.415	127.747	228.569	19.542	14.376	8.708	63.616	91.148	26.714
TRINITY_DN31391_c0_g1_i4	Putative expansin-B2;	14_4_M_2WK	14_4_C_2WK	5.04359	1.9882	7.25394e-15	2.56937e-13	0	1.299	0.494	0.225	0.573	0.615	2.337	1.916	1.835	18.127	12.417	16.783	1.901	1.782	1.822	5.163	2.711	9.008
TRINITY_DN31492_c0_g1_i5	Dynamin-related protein 4C;	14_4_M_2WK	14_4_C_2WK	4.22256	0.169717	7.01901e-06	8.51744e-05	0.162	0	0.336	0.137	0.086	0.185	0.341	0.09	0.953	2.761	1.672	3.424	0.773	0.69	1.398	1.759	2.442	0.798
TRINITY_DN315_c0_g1_i11	Probable starch synthase 4, chloroplastic/amyloplastic {ECO:0000305};	14_4_M_2WK	14_4_C_2WK	-9.96327	0.934176	2.53637e-07	3.93793e-06	3.239	1.041	2.66	0.42	3.049	3.143	2.708	1.695	1.103	0	0	0	1.942	2.935	2.029	0	0.747	0
TRINITY_DN3150_c0_g1_i35	Hydroxyproline O-arabinosyltransferase RDN2 {ECO:0000305};	14_4_M_2WK	14_4_C_2WK	11.9414	2.86282	0.000608091	0.0048242	5.723	3.977	2.61	0	0	0	19.688	8.978	9.618	0	10.675	27.451	6.456	24.005	6.627	24.672	5.766	0
TRINITY_DN3155_c0_g3_i2		14_4_M_2WK	14_4_C_2WK	2.00344	0.786909	0.00084941	0.00647972	2.733	2.41	2.521	2.45	3.03	2.333	3.139	1.866	1.946	9.97	11.873	9.986	1.383	2.585	5.084	16.252	16.992	10.128
TRINITY_DN31572_c0_g1_i2		14_4_M_2WK	14_4_C_2WK	9.29642	0.259033	4.23852e-09	8.51877e-08	0	0	0	0	0	0	0	0	0	2.329	1.712	1.233	0	0	0	0	0	0
TRINITY_DN3158_c0_g1_i33		14_4_M_2WK	14_4_C_2WK	-10.1166	1.08267	1.10719e-05	0.000129566	0	0	0	0.098	2.256	0.625	0	0	0	0	0	0	0	0	0	0	0	0
TRINITY_DN3174_c0_g3_i2	ABC transporter G family member 42 {ECO:0000303|PubMed:18299247};	14_4_M_2WK	14_4_C_2WK	2.27388	5.71278	4.53949e-32	4.25374e-30	7.452	5.494	4.578	4.569	5.505	6.949	3.53	6.33	5.676	28.024	24.985	29	5.867	6.333	8.967	18.975	15.699	0
TRINITY_DN3185_c0_g1_i19	Protein DETOXIFICATION 43 {ECO:0000303|PubMed:11739388};	14_4_M_2WK	14_4_C_2WK	-8.6459	-0.302658	9.09311e-05	0.000878796	0.029	0	0.089	2.118	1.07	0.254	0	0	0	0	0	0	0	0	0	0	0	0
TRINITY_DN3185_c0_g1_i66	Protein DETOXIFICATION 43 {ECO:0000303|PubMed:11739388};	14_4_M_2WK	14_4_C_2WK	-8.50482	-0.433311	1.07299e-05	0.000125798	0	0.149	0	0.478	1.032	1.415	0	0	0	0	0	0	0	0	0	0	0	0
TRINITY_DN3185_c0_g1_i68	Protein DETOXIFICATION 43 {ECO:0000303|PubMed:11739388};	14_4_M_2WK	14_4_C_2WK	-9.92816	0.900769	2.02592e-12	5.83451e-11	0.296	0.307	0.218	3.886	3.03	2.986	0.1	0.221	0.13	0	0	0	0.041	0	0	0	0	0
TRINITY_DN3185_c0_g1_i77	Protein DETOXIFICATION 43 {ECO:0000303|PubMed:11739388};	14_4_M_2WK	14_4_C_2WK	-9.5074	0.498305	1.18145e-08	2.23416e-07	0	0.169	0.119	1.386	1.338	3.504	0.512	0	0	0	0	0	0	0	0	0	0	0
TRINITY_DN3189_c0_g1_i12		14_4_M_2WK	14_4_C_2WK	6.19108	-0.439612	7.85496e-05	0.000771005	0	0.694	0.069	0.01	0.01	0.01	0	0.231	0.15	0.896	0.252	1.355	0.996	0	0.694	0	2.136	0
TRINITY_DN31912_c0_g1_i1	E3 ubiquitin-protein ligase ATL4 {ECO:0000305};	14_4_M_2WK	14_4_C_2WK	-2.44168	2.80847	7.86375e-13	2.34261e-11	12.86	17.761	17.934	8.933	7.866	8.725	8.585	9.359	7.752	1.613	1.541	1.528	9.822	7.219	7.631	5.278	5.115	9.454
TRINITY_DN31913_c0_g1_i1	Dirigent protein 9;	14_4_M_2WK	14_4_C_2WK	-2.81569	2.82609	8.29352e-09	1.60335e-07	3.726	4.978	3.708	15.689	13.677	17.167	18.926	17.023	18.483	3.362	1.319	1.946	14.6	13.13	13.926	8.336	6.695	13.29
TRINITY_DN31953_c0_g1_i19	Granule-bound starch synthase 1, chloroplastic/amyloplastic;	14_4_M_2WK	14_4_C_2WK	2.37834	5.77971	7.19689e-83	2.4929e-80	9.316	10.175	11.429	11.286	12.043	11.165	10.842	12.469	9.848	60.421	54.875	63.666	11.438	9.258	8.501	28.201	26.455	20.733
TRINITY_DN31953_c0_g1_i27	Granule-bound starch synthase 1, chloroplastic/amyloplastic;	14_4_M_2WK	14_4_C_2WK	2.09768	5.21983	3.1247e-15	1.13643e-13	7.777	7.745	6.486	9.86	5.247	7.944	6.258	4.785	8.565	33.515	35.378	29.428	6.111	8.506	7.538	16.504	6.034	15.249
TRINITY_DN320_c1_g1_i16	Sterol 3-beta-glucosyltransferase UGT80A2;	14_4_M_2WK	14_4_C_2WK	-5.59368	0.292686	6.28271e-05	0.000628471	0.564	0.228	0.059	1.874	1.367	1.113	0.481	0.502	0.832	0.084	0	0	0.325	0.649	0.197	0.953	1.638	0
TRINITY_DN320_c1_g1_i6	Sterol 3-beta-glucosyltransferase UGT80A2;	14_4_M_2WK	14_4_C_2WK	2.62453	1.57885	9.2652e-05	0.000894739	0.697	1.061	1.285	0.264	0.478	0.908	2.106	2.197	2.327	3.309	3.615	3.2	2.328	2.111	2.754	4.367	1.829	3.006
TRINITY_DN3200_c0_g1_i4	MADS-box protein SOC1;	14_4_M_2WK	14_4_C_2WK	4.91822	1.74442	4.29739e-09	8.62673e-08	0.115	0.06	0.227	0.166	0.965	0.351	2.467	2.759	2.718	12.173	15.358	17.965	2.278	1.411	1.512	16.797	14.023	7.122
TRINITY_DN3204_c0_g1_i4	Senescence associated gene 20 {ECO:0000303|PubMed:10444084};	14_4_M_2WK	14_4_C_2WK	2.91116	1.62969	3.5571e-08	6.27314e-07	2.408	2.301	0	2.665	1.988	1.903	6.94	6.089	9.036	15.493	15.65	18.902	0	3.213	7.89	20.462	13.573	3.514
TRINITY_DN32055_c0_g1_i3	Transposon Ty3-G Gag-Pol polyprotein;	14_4_M_2WK	14_4_C_2WK	-8.48127	-0.45464	6.83185e-06	8.32048e-05	1.29	0.089	0.178	0.459	0.268	0.644	0.251	0	0	0	0	0	0.346	0.34	0.3	0	0	0
TRINITY_DN3209_c0_g2_i1		14_4_M_2WK	14_4_C_2WK	10.4704	1.40559	3.64508e-17	1.52565e-15	0	0	0	0	0	0	0	0.03	0	8.958	6.516	6.736	0	0	0.041	0	0	0
TRINITY_DN3209_c0_g2_i2		14_4_M_2WK	14_4_C_2WK	10.8323	1.76274	3.11961e-20	1.60868e-18	0	0	0	0	0	0	0	0	0	11.393	7.503	8.539	0	0	0	0	0	0
TRINITY_DN3210_c0_g1_i12		14_4_M_2WK	14_4_C_2WK	3.00803	0.269439	0.000282378	0.00244025	0.573	0.982	0.198	0.517	0.354	0.283	1.434	1.234	0.682	2.276	2.669	4.636	1.21	0.978	1.367	1.969	1.437	3.411
TRINITY_DN3216_c0_g1_i18	30-kDa cleavage and polyadenylation specificity factor 30 {ECO:0000303|PubMed:18479511};	14_4_M_2WK	14_4_C_2WK	-4.61533	0.258749	7.88866e-05	0.000773708	0.43	0.268	0.544	0.879	1.233	0.683	0.501	0.01	0.862	0	0.03	0.071	0.488	0.051	0.197	0	1.264	0
TRINITY_DN3223_c0_g1_i7	1-phosphatidylinositol-3-phosphate 5-kinase FAB1B;	14_4_M_2WK	14_4_C_2WK	-9.05555	0.0740802	1.56589e-05	0.000177736	0.201	0.387	0.445	0.088	0.717	0.371	0.241	0.933	0.431	0	0	0	0.153	0.093	0	0	0	0
TRINITY_DN3229_c5_g1_i4	Uncharacterized membrane protein At3g27390;	14_4_M_2WK	14_4_C_2WK	-9.6671	0.651002	4.74761e-09	9.45905e-08	3.956	0.218	0.643	3.505	1.185	1.493	1.775	0.602	0.441	0	0	0	0.935	0	0.435	0	3.678	3.877
TRINITY_DN3229_c7_g1_i1	Protein BIG GRAIN 1-like E {ECO:0000305};	14_4_M_2WK	14_4_C_2WK	2.87475	4.1461	3.12142e-38	3.72391e-36	6.421	6.932	6.1	3.856	3.011	3.66	11.805	11.857	12.767	26.706	24.975	25.424	12.994	12.44	13.947	28.85	20.076	27.751
TRINITY_DN32322_c0_g1_i1	Metacaspase-3;	14_4_M_2WK	14_4_C_2WK	11.0602	1.9883	8.99602e-24	5.68345e-22	0	0	0	0	0	0	0	0	0	12.183	8.49	10.475	0	0	0	0	0	0
TRINITY_DN3236_c0_g1_i9	Zinc finger CCCH domain-containing protein 6;	14_4_M_2WK	14_4_C_2WK	-5.76339	0.450917	9.68662e-05	0.000929893	2.446	3.283	1.869	1.162	1.921	0.654	0.873	1.525	1.063	0	0	0.061	1.81	0.515	0.839	0	1.111	0
TRINITY_DN3237_c0_g1_i62	Ferredoxin-1, chloroplastic;	14_4_M_2WK	14_4_C_2WK	-2.95928	4.59127	3.74302e-64	8.70357e-62	13.758	21.53	15.987	89.641	84.703	92.764	21.714	25.269	25.764	11.446	11.44	11.586	19.064	24.891	22.272	54.108	34.262	42.015
TRINITY_DN3248_c0_g1_i6		14_4_M_2WK	14_4_C_2WK	8.36904	-0.623208	0.000451989	0.00370578	0.296	0	0.455	0	0	0	0	0.08	0	0.137	0.906	1.895	0.183	0.288	0.352	0.031	0	0
TRINITY_DN325_c0_g1_i1	Cullin-1 {ECO:0000305};	14_4_M_2WK	14_4_C_2WK	-2.88282	0.190603	0.000352173	0.00297031	4.08	2.34	2.056	2.48	2.887	2.537	1.946	1.725	1.695	0.19	0.352	0.489	1.942	1.431	2.278	0.073	1.485	2.063
TRINITY_DN32583_c0_g1_i1	Pterocarpan synthase 1 {ECO:0000303|PubMed:28394400};	14_4_M_2WK	14_4_C_2WK	3.1808	5.04909	2.15413e-72	6.07829e-70	26.724	31.705	28.167	15.308	16.889	13.624	99.402	100.965	96.508	153.167	129.006	136.402	82.224	91.427	91.861	206.012	165.533	180.986
TRINITY_DN326_c1_g2_i2	Peroxidase 4 {ECO:0000250|UniProtKB:Q42578};	14_4_M_2WK	14_4_C_2WK	2.51525	3.66328	5.16475e-24	3.27945e-22	3.468	5.365	5.724	5.584	5.19	6.119	8.836	10.102	8.665	33.736	31.934	31.079	10.056	9.588	11.4	28.829	22.327	30.674
TRINITY_DN3266_c0_g1_i61	Aminopeptidase M1;	14_4_M_2WK	14_4_C_2WK	-6.00481	-0.611955	0.000274417	0.00238046	0.325	0.089	0	0.303	0.755	0.751	0.341	0	0.411	0	0	0.02	0.681	0.175	0.528	0	0.575	0
TRINITY_DN3272_c2_g1_i18	Diaminopimelate epimerase, chloroplastic;	14_4_M_2WK	14_4_C_2WK	-9.59276	0.579869	1.71502e-09	3.5951e-08	0	0.704	1.186	1.142	0.621	1.191	1.304	1.113	0.973	0	0	0	0.407	1.071	0.248	0	0	0
TRINITY_DN32736_c0_g2_i1	Dirigent protein 25;	14_4_M_2WK	14_4_C_2WK	-2.54204	2.45273	6.34217e-11	1.56609e-09	3.44	3.838	3.836	13.736	13.878	13.605	15.967	12.479	14.993	2.645	2.135	2.303	13.208	11.575	14.081	7.938	6.168	10.905
TRINITY_DN3278_c0_g1_i14	Laccase-11;	14_4_M_2WK	14_4_C_2WK	-5.38261	0.659351	0.000253318	0.00221619	0	0.992	0.692	0.635	1.367	0.849	1.083	0.241	1.434	0	0.06	0	0.691	1.431	1.677	0.293	0.642	0
TRINITY_DN3281_c0_g1_i1	2-oxoglutarate-dependent dioxygenase DAO;	14_4_M_2WK	14_4_C_2WK	7.1517	1.63368	3.19724e-11	8.15565e-10	0	1.924	0	0	0	0.049	3.591	4.735	4.152	2.002	2.336	2.853	0	4.233	3.81	3.11	4.847	0
TRINITY_DN3281_c0_g1_i11	Probable L-type lectin-domain containing receptor kinase S.7 {ECO:0000303|PubMed:19773388};	14_4_M_2WK	14_4_C_2WK	-11.4442	2.37917	7.34938e-28	5.74969e-26	3.745	3.104	3.974	5.379	4.005	5.456	0	0	0	0	0	0	5.287	0	0.104	0	0	1.348
TRINITY_DN3281_c0_g1_i6	2-oxoglutarate-dependent dioxygenase DAO;	14_4_M_2WK	14_4_C_2WK	10.3347	1.27211	1.12852e-15	4.27136e-14	0	0	0	0	0	0	0	0	0	18.127	20.172	13.481	0	0	0	6.178	6.379	0
TRINITY_DN32827_c0_g1_i1		14_4_M_2WK	14_4_C_2WK	-2.0669	1.40056	6.87553e-05	0.000682471	5.885	5.821	3.272	15.044	14.557	14.015	6.97	5.477	5.586	3.446	3.142	3.923	2.41	3.676	6.119	5.33	6.36	9.879
TRINITY_DN3283_c1_g1_i10	Kinesin-like protein KIN-14T {ECO:0000305};	14_4_M_2WK	14_4_C_2WK	-5.59953	0.216346	0.000532654	0.00429079	0.43	0.357	0.198	1.259	0.249	0.917	0	0.221	0	0	0.05	0	0	0.484	0.248	0	0	0
TRINITY_DN3283_c1_g1_i24	Kinesin-like protein KIN-14T {ECO:0000305};	14_4_M_2WK	14_4_C_2WK	-8.56806	-0.374397	3.26997e-06	4.21122e-05	0.764	0.377	0.514	0.664	0.822	0.371	0.13	0.11	0.451	0	0	0	0.285	0.196	0.518	0.649	1.14	0
TRINITY_DN3283_c2_g2_i6	Mechanosensitive ion channel protein 3, chloroplastic;	14_4_M_2WK	14_4_C_2WK	-8.47419	-0.458333	0.000146097	0.00134827	0.076	0.912	1.097	0.644	1.405	0.185	0.602	0.883	0.582	0	0	0	0.427	0.515	0.207	0	0	0
TRINITY_DN32841_c0_g3_i1	Glutamate receptor 2.7;	14_4_M_2WK	14_4_C_2WK	-2.3941	3.24415	5.75379e-09	1.13196e-07	5.618	5.841	7.316	22.532	25.08	24.633	35.745	34.728	34.269	5.554	2.659	5.584	39.765	42.84	41.137	2.848	5.364	4.737
TRINITY_DN32844_c0_g1_i2	1-aminocyclopropane-1-carboxylate synthase 1;	14_4_M_2WK	14_4_C_2WK	5.93113	2.08097	4.32731e-07	6.46279e-06	0.048	0.307	0.099	0.02	0.325	0.02	0.542	0.873	0.662	7.957	7.352	8.04	0.956	1.174	0.849	3.037	4.138	5.359
TRINITY_DN32882_c0_g2_i2		14_4_M_2WK	14_4_C_2WK	9.30145	0.264436	2.76436e-09	5.65781e-08	0	0	0	0	0	0	0	0	0	8.695	14.22	9.558	0	0	0	0	0	0
TRINITY_DN329_c0_g2_i7	Probable methyltransferase PMT2;	14_4_M_2WK	14_4_C_2WK	-5.34065	-0.461186	0.000178534	0.00161249	0.306	0.823	0.059	0.293	0.707	0.917	0.592	0.211	0.02	0	0.02	0.01	0.366	0.144	0.031	0.304	0.01	0
[truncated: 939 more rows]

## Sheet: Tabescens_72h
ID	Annotation	ampleA	ampleB	logFC	logCPM	PValue	FDR	14_4_C_72h1	14_4_C_72h2	14_4_C_72h3	14_4_C_2WK1	14_4_C_2WK2	14_4_C_2WK3	14_4_M_72h1	14_4_M_72h2	14_4_M_72h3	14_4_M_2WK1	14_4_M_2WK2	14_4_M_2WK3	14_4_T_72h1	14_4_T_72h2	14_4_T_72h3	14_4_T_2WK1	14_4_T_2WK2	14_4_T_2WK3
[truncated: 642 more rows]

[truncated: 1 more sheets: Tabescens_2w]
