# Supplementary material for: Transcriptomics reveal the genetic coordination of early defense to Armillaria root rot (ARR) in Prunus spp
Source: Front Plant Sci. 2023 Jun 2;14:1181153. doi: 10.3389/fpls.2023.1181153 (PMC10274510; doi:10.3389/fpls.2023.1181153)
Supplement: Supplementary file 4 [file Table_3.xlsx]

## Sheet: mellea_72h
ID	Annotation	sampleA	sampleB	logFC	logCPM	PValue	FDR	Guard_C_72h1	Guard_C_72h2	Guard_C_72h3	Guard_C_2WK1	Guard_C_2WK2	Guard_C_2WK3	Guard_M_72h1	Guard_M_72h2	Guard_M_72h3	Guard_M_2WK1	Guard_M_2WK2	Guard_M_2WK3	Guard_T_72h1	Guard_T_72h2	Guard_T_72h3	Guard_T_2WK1	Guard_T_2WK2	Guard_T_2WK3
TRINITY_DN0_c0_g2_i96	Delta-1-pyrroline-5-carboxylate synthase;	Guard_M_72h	Guard_C_72h	-13.1041	3.80211	9.26495e-68	1.05008e-64	16.489	10.678	10.048	0.398	0	0.212	0	0	0	0	0	0	0	0	0.289	0	0	0
TRINITY_DN10_c0_g1_i32	FT-interacting protein 3 {ECO:0000303|PubMed:29742441};	Guard_M_72h	Guard_C_72h	-3.59948	2.02057	3.39127e-09	2.12024e-07	3.322	3.71	3.41	2.039	2.854	2.731	0.185	0.482	0.166	0	0	0	1.11	0.757	1.168	3.099	2.074	2.31
TRINITY_DN10017_c0_g1_i5	Kinesin-like protein KIN-UA {ECO:0000305};	Guard_M_72h	Guard_C_72h	-2.54298	0.933298	0.000329572	0.00715507	1.181	1.233	1.16	0.577	1.14	0.463	0.098	0.168	0.32	0.85	0.562	0	1.309	0.489	0.162	1.174	0.789	0.367
TRINITY_DN1002_c0_g1_i6	Sm-like protein LSM2 {ECO:0000305};	Guard_M_72h	Guard_C_72h	-5.55078	2.93302	0.000409007	0.00858857	0.09	8.663	15.415	4.088	13.383	14.953	0.164	0.202	0.144	0.077	0.107	0.097	0.168	0.128	15.095	0.164	5.989	0.193
TRINITY_DN10063_c2_g1_i10	1-aminocyclopropane-1-carboxylate oxidase 5;	Guard_M_72h	Guard_C_72h	-3.8406	1.08928	6.95824e-09	4.13954e-07	6.013	4.943	5.78	1.442	2.017	1.511	0.251	0.494	0.397	0.193	0.504	0	0.492	0.617	1.319	13.543	4.577	3.538
TRINITY_DN10080_c0_g4_i1	Chitinase 10;	Guard_M_72h	Guard_C_72h	-2.97506	1.84736	6.25195e-11	4.82284e-09	7.704	7.87	7.304	11.458	11.326	12.363	0.927	0.841	1.093	5.864	4.872	7.447	4.765	5.89	5.402	26.807	20.041	19.381
TRINITY_DN10158_c1_g1_i10	Phosphomevalonate kinase, peroxisomal {ECO:0000305};	Guard_M_72h	Guard_C_72h	-8.456	-0.7242	0.000191552	0.00447988	0.46	2.296	2.34	0.07	1.503	0	0.011	0	0	0.725	0.145	17.791	15.102	5.797	0.093	55.385	44.796	38.404
TRINITY_DN10162_c0_g1_i1	WPP domain-interacting tail-anchored protein 2;	Guard_M_72h	Guard_C_72h	-9.37108	0.134351	3.32106e-08	1.75595e-06	1.121	1.514	0.736	0.318	0.212	0	0	0	0	0	0	0	0	0	0	0	0	0
TRINITY_DN10172_c0_g1_i21	Histone-lysine N-methyltransferase ASHH2;	Guard_M_72h	Guard_C_72h	-9.35117	0.114407	1.40812e-06	5.55236e-05	0.12	0.571	0.424	0	0.121	0	0	0	0	0	0	0	0	0	0	0	0	0
TRINITY_DN1018_c0_g1_i11	Aminopeptidase M1;	Guard_M_72h	Guard_C_72h	-8.24404	-0.915339	0.000227204	0.00521437	1.041	0.221	0.736	0.269	0	0.252	0	0	0	0	0	0	0	0.244	0	0	0	0.164
TRINITY_DN10207_c0_g1_i2	2-oxoglutarate-dependent dioxygenase 19 {ECO:0000303|PubMed:25728912};	Guard_M_72h	Guard_C_72h	-2.92541	2.18129	1.5382e-13	1.58488e-11	11.736	11.099	10.613	2.447	2.592	3.476	1.484	1.391	1.457	0.86	0.368	0.947	0.283	0.687	0.648	3.465	7.761	5.587
TRINITY_DN1027_c2_g1_i1	Leucine-rich repeat receptor-like protein kinase PXL1;	Guard_M_72h	Guard_C_72h	-3.04967	1.90056	3.84109e-09	2.39132e-07	2.601	3.088	2.794	2.924	2.794	2.499	0.218	0.482	0.309	1.275	0	0.319	0.733	1.443	1.157	0	1.315	1.131
TRINITY_DN10279_c0_g2_i10	Diacylglycerol lipase-alpha {ECO:0000303|PubMed:26779719};	Guard_M_72h	Guard_C_72h	8.63524	-0.571146	3.01605e-05	0.000875348	0	0	0	0.298	0	0.141	0.633	0.292	0.894	0	0	0	0	0.233	0.266	0	0.487	0
TRINITY_DN103_c0_g1_i14	O-fucosyltransferase 28 {ECO:0000305};	Guard_M_72h	Guard_C_72h	4.35033	0.540696	0.000426614	0.00889071	0.05	0.03	0	0	0	0	0.371	0.841	0.607	1.362	0	0	0.932	1.059	0.012	0.953	0.39	0.918
TRINITY_DN104661_c0_g1_i1		Guard_M_72h	Guard_C_72h	-4.30807	0.286317	9.37571e-07	3.83372e-05	3.592	4.542	3.944	2.467	2.521	3.537	0.207	0.135	0.243	0	0	0	3.236	1.711	0.74	0	1.938	1.179
TRINITY_DN104857_c0_g1_i1		Guard_M_72h	Guard_C_72h	9.57553	0.32211	9.32374e-09	5.40141e-07	0	0	0	0	0	0	11.15	9.368	4.592	0	0	0.705	0	0	0	0	0	0
TRINITY_DN10575_c0_g1_i4	Aluminum-activated malate transporter 2;	Guard_M_72h	Guard_C_72h	-2.01288	1.44834	0.000340789	0.00735884	4.652	4.341	2.724	11.04	10.983	10.136	0.709	1.234	0.916	0	2.721	3.274	3.812	4.784	4.847	1.222	0.672	3.364
TRINITY_DN106_c0_g1_i3	Cellulose synthase-like protein G3;	Guard_M_72h	Guard_C_72h	-9.45708	0.215322	9.27266e-06	0.000310038	0.15	1.424	1.009	0	0	0	0	0	0	0	0	0	0	0	0	2.695	0	0
TRINITY_DN1070_c0_g1_i27	Protection of telomeres protein 1a {ECO:0000303|PubMed:17627276};	Guard_M_72h	Guard_C_72h	-8.45046	-0.729592	0.000173844	0.00412466	0.63	0.16	0.908	0	0.202	0	0	0	0	0	0	0.039	0	0	0	0	0	0
TRINITY_DN1071_c0_g1_i23	Phosphatidylserine decarboxylase proenzyme 3;	Guard_M_72h	Guard_C_72h	-8.7088	-0.48881	1.3668e-05	0.000436841	0.74	1.534	0.706	1.253	0.454	0.806	0	0	0	0	0	0.792	0	0.407	3.054	0	1.967	0
TRINITY_DN10929_c0_g1_i5	Multidrug resistance protein MdtB {ECO:0000255|HAMAP-Rule:MF_01423};	Guard_M_72h	Guard_C_72h	-9.63898	0.389808	1.26426e-08	7.15529e-07	0.33	0.13	0.353	0	0.313	0.232	0	0	0	2.154	0	0	1.246	0	0.185	0.443	0.633	0.387
TRINITY_DN10959_c2_g2_i7	Auxin response factor 16;	Guard_M_72h	Guard_C_72h	-10.1205	0.856116	4.20622e-08	2.18733e-06	2.932	0.622	0.686	0	0	0	0	0	0	0	0	0	0	0.64	0	0	0	0
TRINITY_DN1100_c0_g1_i7	ADP-ribosylation factor-related protein 1;	Guard_M_72h	Guard_C_72h	-2.57478	0.748737	0.000100767	0.00255395	0.971	0.872	1.009	0.537	0.071	0.534	0.207	0.123	0.132	0	0	1.584	0	0.198	0.706	0	0	0
TRINITY_DN1101_c0_g1_i7	Cytochrome P450 71AU50 {ECO:0000303|PubMed:25015725};	Guard_M_72h	Guard_C_72h	10.3587	1.0829	1.24738e-15	1.51892e-13	0	0	0	0	0	0	20.947	16.28	14.052	1.981	0	6.471	0	0	0	2.589	0	0
TRINITY_DN11043_c0_g2_i1	Adagio protein 3;	Guard_M_72h	Guard_C_72h	-8.45682	-0.721887	1.41677e-05	0.000450208	0.8	0.812	0.857	0	0.716	0.766	0	0	0	2.396	1.753	0.145	0.293	0.442	0	0.029	2.824	0
TRINITY_DN11189_c0_g1_i11	Probable cinnamyl alcohol dehydrogenase 6 {ECO:0000305};	Guard_M_72h	Guard_C_72h	-2.07569	4.36025	2.32827e-41	1.22517e-38	27.404	25.877	26.623	14.352	13.837	13.995	6.23	5.913	6.568	1.971	1.22	2.279	11.123	10.546	9.659	14.294	16.935	12.276
TRINITY_DN11210_c0_g1_i1	WAT1-related protein At5g07050;	Guard_M_72h	Guard_C_72h	-8.83722	-0.370806	6.76852e-06	0.000233553	1.041	0.521	1.271	0.617	0.787	0.252	0	0	0	2.27	0.349	0.985	0	0	0	0	0	1.537
TRINITY_DN11237_c0_g1_i1	Protein SIEVE ELEMENT OCCLUSION B {ECO:0000303|PubMed:20932300};	Guard_M_72h	Guard_C_72h	-3.26653	3.87142	4.26564e-37	1.81298e-34	18.49	17.114	19.208	10.075	11.77	10.942	2.28	1.907	1.435	1.961	2.344	0.212	10.012	5.622	7.657	38.637	29.935	28.371
TRINITY_DN1125_c0_g1_i2	26S proteasome regulatory subunit S10B homolog B;	Guard_M_72h	Guard_C_72h	8.48198	-0.711225	1.98399e-05	0.000604386	0	0	0	0.209	0	0.04	0.327	0.561	0.519	0	0	0	0	0.023	0	0	0	0.628
TRINITY_DN112761_c0_g1_i1		Guard_M_72h	Guard_C_72h	8.39792	1.71674	5.85567e-21	1.06956e-18	0	0	0.131	0	0	0	14.194	18.479	15.675	0	0	0	0	0	0	0	0	0
TRINITY_DN11301_c0_g1_i1	Protein RRP6-like 2 {ECO:0000303|PubMed:18285452};	Guard_M_72h	Guard_C_72h	-9.42782	0.186377	7.06609e-05	0.00186246	1.011	0.08	1.574	0.875	1.13	0	0	0	0	0.599	0.659	0.483	1.288	0.396	0	1.117	0	0
TRINITY_DN1142_c0_g1_i3	Retrovirus-related Pol polyprotein from transposon TNT 1-94;	Guard_M_72h	Guard_C_72h	-2.38388	4.06473	5.42043e-09	3.27314e-07	12.066	7.951	11.954	1.233	0	1.229	2.651	2.334	1.06	0	0	0	0.377	0.361	1.261	0	0	0
TRINITY_DN1142_c2_g3_i13	Protein PLANT CADMIUM RESISTANCE 4;	Guard_M_72h	Guard_C_72h	-2.33797	0.962989	0.000100461	0.00254765	2.211	3.138	3.218	0.835	0.756	1.068	0.611	0.55	0.486	0	0	0	2.576	1.478	1.353	3.244	3.204	2.678
TRINITY_DN116_c0_g1_i61	Callose synthase 3;	Guard_M_72h	Guard_C_72h	-6.05538	1.71076	1.34576e-06	5.3446e-05	2.281	5.013	0.454	0	0.061	0.06	0.044	0.011	0.055	0.638	0.261	0	0.01	0.023	0	0	0.019	0.01
TRINITY_DN1183_c0_g1_i64	Ferredoxin-dependent glutamate synthase 1, chloroplastic/mitochondrial;	Guard_M_72h	Guard_C_72h	13.5229	4.21901	8.12342e-07	3.34954e-05	0	0	0	8.265	0.272	12.625	11.259	0.056	11.381	10.386	3.119	8.587	16.391	7.95	6.894	1.261	4.129	6.65
TRINITY_DN11909_c0_g2_i1	MLP-like protein 31;	Guard_M_72h	Guard_C_72h	3.11195	3.94141	1.66034e-55	1.26535e-52	10.906	10.327	9.18	179.431	189.899	192.65	84.553	87.502	87.613	26.819	34.362	32.888	55.687	50.297	44.14	61.805	44.874	37.148
TRINITY_DN12026_c0_g1_i11		Guard_M_72h	Guard_C_72h	-10.0243	0.761964	3.31545e-13	3.23508e-11	3.542	3.279	4.166	1.164	1.089	1.209	0	0	0	0	0	0	0	0	0.197	0	0.058	0.242
TRINITY_DN12026_c0_g1_i15		Guard_M_72h	Guard_C_72h	-3.94702	4.17121	1.14276e-57	9.35413e-55	40.371	43.473	45.961	20.816	24.851	19.477	2.127	3.444	2.704	0	0.116	0.251	6.86	5.89	6.408	47.675	30.607	31.184
TRINITY_DN12026_c0_g1_i4		Guard_M_72h	Guard_C_72h	-10.3591	1.08765	1.79136e-16	2.3922e-14	4.853	4.281	4.298	0.955	1.311	1.713	0	0	0	0	0	0	0	0	0	0	0	0.416
TRINITY_DN12285_c0_g1_i31	Anthranilate phosphoribosyltransferase, chloroplastic;	Guard_M_72h	Guard_C_72h	-6.4098	0.448998	7.95373e-06	0.000269403	0.67	1.083	0.383	0.418	0	0	0	0	0.022	0	0	0	0	0.058	0	0	0.253	0
TRINITY_DN12324_c3_g1_i1	Expansin-like B1;	Guard_M_72h	Guard_C_72h	2.63493	1.36117	1.14452e-06	4.61166e-05	1.091	1.333	1.392	1.114	0.403	0.655	8.215	8.976	6.005	2.522	4.455	2.27	5.216	7.438	4.685	18.279	22.174	18.482
TRINITY_DN12495_c0_g1_i1	GATA transcription factor 9;	Guard_M_72h	Guard_C_72h	-3.19229	2.78706	3.91357e-15	4.63774e-13	17.349	16.493	18.976	15.933	14.775	13.935	2.488	2.042	1.17	0.193	0.378	0	0	8.474	8.548	34.132	29.439	33.977
TRINITY_DN125_c0_g1_i1	UPF0481 protein At3g47200;	Guard_M_72h	Guard_C_72h	-2.82196	1.65501	5.36682e-09	3.24965e-07	3.802	3.499	3.49	1.084	1.543	1.169	0.524	0.572	0.408	0	0	0	0	0.629	1.319	0	0	0.619
TRINITY_DN1273_c1_g1_i17	Type IV inositol polyphosphate 5-phosphatase 3 {ECO:0000305};	Guard_M_72h	Guard_C_72h	-9.26083	0.0310026	2.21546e-05	0.000666381	1.481	0.963	0.151	0	0	0	0	0	0	4.531	0.213	0.27	0	0.023	0	0.347	0.302	4.534
TRINITY_DN1278_c0_g1_i14	Condensin-2 complex subunit G2;	Guard_M_72h	Guard_C_72h	-8.19592	-0.960864	0.000273494	0.00611172	0.11	0.441	0.525	0	0	0.544	0	0	0	0	0	0	0	0.384	0.231	0	0	2.426
TRINITY_DN1279_c0_g1_i11	Calreticulin-3;	Guard_M_72h	Guard_C_72h	-12.4274	3.12897	1.13561e-67	1.2549e-64	18.92	19.491	23.072	0	0	0	0	0	0	0	0	0	0	0	0	0	0	0
TRINITY_DN12918_c1_g3_i3	Probable RNA-binding protein ARP1;	Guard_M_72h	Guard_C_72h	-3.9331	1.21371	6.79591e-09	4.05261e-07	4.873	5.755	5.286	6.982	5.154	6.711	0.284	0.527	0.199	1.507	0.988	0.869	2.346	2.491	3.112	9.318	8.755	7.559
TRINITY_DN1317_c0_g1_i22	Transport and Golgi organization protein 2 homolog;	Guard_M_72h	Guard_C_72h	8.29091	-0.889187	8.15211e-05	0.0021184	0	0	0	0.597	0	0.635	0.829	0.359	0.971	0	0	0	0	0	0	0	0	0
TRINITY_DN13268_c0_g1_i5	Extradiol ring-cleavage dioxygenase;	Guard_M_72h	Guard_C_72h	2.43856	4.44728	3.28913e-05	0.000944065	3.302	4.181	12.045	1.472	0.121	0.03	28.715	50.668	25.091	0	12.435	0	0	26.982	20.416	28.646	15.494	5.481
TRINITY_DN1333_c1_g1_i92	Uncharacterized aarF domain-containing protein kinase At5g05200, chloroplastic;	Guard_M_72h	Guard_C_72h	8.60131	3.08857	1.18876e-33	4.30702e-31	0	0	0.02	1.87	1.704	1.904	2.837	2.165	3.61	4.077	2.77	3.825	3.844	4.679	5.298	2.204	2.113	2.02
TRINITY_DN13377_c0_g1_i157	RNA polymerase I-specific transcription initiation factor RRN3;	Guard_M_72h	Guard_C_72h	8.68104	1.20523	1.97387e-11	1.60547e-09	0	0.01	0	0.04	1.987	1.532	0.949	2.423	3.212	0.01	0	0	0	0.023	0.59	0	0.214	0
TRINITY_DN13396_c0_g1_i2	Probable pectate lyase 5;	Guard_M_72h	Guard_C_72h	-3.33049	1.33912	9.89916e-06	0.000329738	5.403	4.281	5.468	4.854	4.377	6.559	0.938	0.236	0.298	0	0	0.918	1.204	3.038	3.366	10.925	13.429	9.715
TRINITY_DN1351_c0_g1_i62	MADS-box protein SVP {ECO:0000303|PubMed:10758486};	Guard_M_72h	Guard_C_72h	-9.8842	0.626255	2.00319e-11	1.6217e-09	3.102	2.156	3.723	2.526	1.432	0.544	0	0	0	0.57	0	1.941	4.619	3.399	1.122	10.646	1.724	1.276
TRINITY_DN13553_c0_g1_i2	Protein DETOXIFICATION 21 {ECO:0000303|PubMed:11739388};	Guard_M_72h	Guard_C_72h	-8.57134	-0.616546	8.5097e-06	0.000286478	0.981	1.073	1.009	1.243	0.867	0.292	0	0	0	0	0	0	0	0.396	0.347	0	1.071	1.421
TRINITY_DN13588_c0_g1_i26	Metalloendoproteinase 2-MMP {ECO:0000303|PubMed:10574937};	Guard_M_72h	Guard_C_72h	-2.75084	1.9687	4.01806e-09	2.48401e-07	10.225	11.71	12.993	10.055	13.827	12	1.778	2.098	1.225	0.927	0.455	1.507	13.406	8.311	8.155	47.608	33.665	30.903
TRINITY_DN138_c0_g1_i4	Amino acid permease 3;	Guard_M_72h	Guard_C_72h	-2.00834	3.18383	2.05469e-09	1.30867e-07	13.757	13.405	13.821	13.327	13.051	11.869	2.149	3.893	3.985	4.444	7.448	4.453	4.325	3.888	1.411	123.447	117.862	112.216
TRINITY_DN1383_c0_g1_i11	Polygalacturonase inhibitor;	Guard_M_72h	Guard_C_72h	-8.32745	-0.840443	0.00024991	0.0056504	0.09	0.491	0.333	0.915	0	0	0	0	0	0	0	0.715	0	0.745	0	0	0.36	0.416
TRINITY_DN1399_c0_g1_i10	7-deoxyloganetic acid glucosyltransferase;	Guard_M_72h	Guard_C_72h	-4.21088	0.919301	0.000294933	0.00652158	2.431	3.198	3.803	2.079	2.259	2.63	0	0.224	0.254	0	0	0	2	2.223	2.869	4.562	3.691	4.234
TRINITY_DN1410_c1_g1_i10	Acetylserotonin O-methyltransferase {ECO:0000305};	Guard_M_72h	Guard_C_72h	-3.46925	1.9311	4.66365e-11	3.63567e-09	13.247	11.771	13.78	72.216	90.053	85.917	1.32	1.436	0.662	3.806	3.738	4.742	31.745	21.022	29.739	93.445	104.462	87.268
TRINITY_DN143_c0_g1_i23	TPR and ankyrin repeat-containing protein 1;	Guard_M_72h	Guard_C_72h	9.06725	-0.16405	3.07383e-07	1.3836e-05	0	0	0	0.129	0.988	0	0.295	0.247	0.353	0	0.165	0	0	0	0	0	0	0.522
TRINITY_DN14303_c0_g1_i7	Cysteine-rich repeat secretory protein 38;	Guard_M_72h	Guard_C_72h	2.35826	7.53616	2.11117e-226	3.1106e-222	107.996	111.149	104.049	67.85	68.359	68.385	536.416	570.803	528.672	394.955	440.956	452.514	558.855	628.113	604.907	334.237	302.401	296.824
TRINITY_DN14619_c0_g1_i2	Probable indole-3-acetic acid-amido synthetase GH3.1;	Guard_M_72h	Guard_C_72h	2.54434	3.14574	5.81917e-21	1.0673e-18	1.821	1.905	1.987	1.333	1.372	1.29	9.601	12.173	11.127	6.541	7.002	8.944	2.011	8.905	8.814	9.038	7.089	6.486
TRINITY_DN1462_c0_g1_i16	3beta-hydroxysteroid-dehydrogenase/decarboxylase isoform 3;	Guard_M_72h	Guard_C_72h	-8.56051	-0.624188	8.85803e-05	0.00228305	1.621	0.822	0.353	0	0.908	0.846	0	0	0	0	0	0	0.639	0.64	0.694	0	0	0.048
TRINITY_DN1465_c0_g1_i36	Probable protein phosphatase 2C 51;	Guard_M_72h	Guard_C_72h	-8.07251	-1.06725	0.000151286	0.0036363	0.32	0.381	0.141	0	0	0.242	0	0	0	0	0	0	0	0	0.382	0	0	0
TRINITY_DN1468_c0_g1_i55	Senescence-associated protein SPA15, chloroplastic {ECO:0000305};	Guard_M_72h	Guard_C_72h	8.94285	-0.280561	4.69303e-05	0.00128765	0	0	0	0.328	0	0	0.12	0.55	0.85	0	0.416	0	0.199	0	0	0	0	0.01
TRINITY_DN14730_c0_g2_i2		Guard_M_72h	Guard_C_72h	-5.6282	0.760535	4.72137e-08	2.42386e-06	7.794	9.495	9.392	1.8	2.864	1.36	0.153	0.348	0	0.734	0.494	0.541	0	0	0	0	3.681	2.214
TRINITY_DN14731_c0_g1_i3	Iridoid oxidase {ECO:0000303|PubMed:24710322};	Guard_M_72h	Guard_C_72h	-3.03906	1.8574	4.66087e-10	3.29105e-08	6.163	5.635	6.941	1.154	1.836	2.398	0.524	0.819	0.883	0.947	2.547	3.274	1.508	1.083	1.446	0	1.889	1.092
TRINITY_DN14737_c0_g1_i1	Homeobox-leucine zipper protein ANTHOCYANINLESS 2;	Guard_M_72h	Guard_C_72h	-2.1001	1.34169	0.000211812	0.00489928	1.671	1.875	1.856	1.581	1.704	1.471	0.349	0.303	0.596	0	0	0	0.503	0.815	0.891	1.713	0.623	0.483
TRINITY_DN148_c3_g1_i1	Tubulin beta-4 chain;	Guard_M_72h	Guard_C_72h	-2.33714	2.00326	1.41869e-07	6.70685e-06	13.617	13.465	14.043	14.72	17.155	16.333	3.491	2.154	2.373	1.942	1.462	6.462	10.798	13.584	16.657	14.217	8.54	9.608
TRINITY_DN1485_c0_g1_i1	(R)-mandelonitrile lyase 3;	Guard_M_72h	Guard_C_72h	-2.34703	2.38046	4.61838e-10	3.2715e-08	29.285	24.063	29.266	69.173	66.322	72.496	5.739	4.443	5.817	5.961	4.261	8.22	292.991	173.95	238.03	321.704	239.034	186.493
TRINITY_DN1486_c0_g1_i21	Heptahelical transmembrane protein 1;	Guard_M_72h	Guard_C_72h	-7.98349	-1.14578	0.000285878	0.00636273	1.201	1.123	0.363	0.099	0.373	0	0	0	0	0	0	0	0.587	0.384	0.925	2.859	0.779	0.918
TRINITY_DN1495_c0_g1_i42	Protein ULTRAPETALA 1 {ECO:0000303|PubMed:15673576};	Guard_M_72h	Guard_C_72h	-7.16181	-0.0986258	4.21104e-05	0.00117288	0.91	0.16	0.656	0.239	1.866	0	0	0	0.011	0	1.259	0	2.817	0	1.538	0	1.149	0.648
TRINITY_DN1524_c0_g1_i1	Probable LRR receptor-like serine/threonine-protein kinase At1g67720;	Guard_M_72h	Guard_C_72h	8.82069	-0.395207	8.65552e-06	0.000290944	0	0	0	0.08	0.535	0.202	0.316	0.797	0.574	0	0	0	0	0	0	0	0.984	0
TRINITY_DN1536_c0_g3_i14	Probable pectate lyase 8;	Guard_M_72h	Guard_C_72h	-11.5173	2.22632	1.64005e-33	5.84626e-31	12.236	15.941	15.768	11.776	12.869	9.925	0	0	0	0	0	0	6.253	7.694	10.376	0	6.281	11.832
TRINITY_DN15451_c0_g1_i1	Secoisolariciresinol dehydrogenase {ECO:0000303|PubMed:23653238, ECO:0000303|Ref.1};	Guard_M_72h	Guard_C_72h	-3.54631	0.370267	0.00010178	0.00257226	3.342	4.131	3.248	2.188	2.542	2.217	0.273	0.112	0.508	0	0	0.155	0.178	0.885	0.197	15.237	5.609	6.351
TRINITY_DN1555_c0_g1_i28		Guard_M_72h	Guard_C_72h	-9.95198	0.691416	4.83967e-07	2.10141e-05	0.27	2.296	2.008	0.507	2.531	0	0	0	0	0	3.661	3.1	1.393	2.2	0	0	0	0
TRINITY_DN1587_c0_g1_i1	Cyclic nucleotide-gated ion channel 1;	Guard_M_72h	Guard_C_72h	-10.3181	1.04768	8.30429e-16	1.0428e-13	3.502	4.432	4.338	0.766	1.664	0.725	0	0	0	0	0.242	0.773	1.246	0	0.254	0	0.419	1.431
TRINITY_DN1587_c0_g1_i4		Guard_M_72h	Guard_C_72h	-5.94627	0.039913	5.63934e-05	0.00151994	6.043	4.04	4.994	1.999	0.595	2.589	0.196	0	0	0	1.462	0	0	0	0	2.06	1.324	0.019
TRINITY_DN1587_c0_g1_i5	Cyclic nucleotide-gated ion channel 1;	Guard_M_72h	Guard_C_72h	-5.76154	1.12467	5.29704e-10	3.71062e-08	4.362	4.592	4.479	1.402	1.21	1.753	0.131	0	0.121	1.15	0	0	0	0.198	0	0	0.701	0
TRINITY_DN1587_c2_g1_i2	Cyclic nucleotide-gated ion channel 1;	Guard_M_72h	Guard_C_72h	-2.49182	1.04184	0.000114106	0.00284634	7.684	8.482	4.762	4.665	4.609	6.005	1.407	1.436	0.828	7.806	11.564	10.992	0.346	1.106	0.405	25.95	27.287	25.848
TRINITY_DN1603_c0_g1_i10	Probable LRR receptor-like serine/threonine-protein kinase RFK1;	Guard_M_72h	Guard_C_72h	-8.82836	-0.378156	6.93902e-06	0.000238691	2.161	0.872	1.594	0	0.807	0	0	0	0	0	0.649	2.424	0	0.78	0	0	0	0
TRINITY_DN1619_c0_g1_i56	Pleiotropic drug resistance protein 1 {ECO:0000303|PubMed:22398443};	Guard_M_72h	Guard_C_72h	-2.64323	1.66543	4.17526e-06	0.000150903	1.651	1.664	1.866	0.507	0.948	0.524	0.36	0.303	0.144	0.28	0.3	0.203	1.173	0.384	0.59	2.84	3.749	3.074
TRINITY_DN1621_c0_g1_i21	ABC transporter C family member 5;	Guard_M_72h	Guard_C_72h	-8.41057	-0.761137	0.000207146	0.00480141	0.43	0.331	0.071	0	0	0	0	0	0	0	0	0	2.807	0.57	0	0	0.76	0
TRINITY_DN1627_c0_g1_i113	Heparan-alpha-glucosaminide N-acetyltransferase;	Guard_M_72h	Guard_C_72h	8.58537	-0.61505	7.8764e-05	0.00205764	0	0	0	0.806	0.383	0.746	0.218	0.785	0.982	0	0	0	0	1.676	0	0.655	0	0.454
TRINITY_DN1628_c0_g1_i20	GDSL esterase/lipase 1 {ECO:0000303|PubMed:16126835};	Guard_M_72h	Guard_C_72h	-4.6586	3.1037	2.61142e-24	5.88928e-22	27.384	28.685	21.932	26.376	24.891	26.237	1.571	0.864	0.596	15.033	13.017	22.321	15.448	23.99	29.323	48.85	48.282	46.476
TRINITY_DN1645_c0_g1_i9		Guard_M_72h	Guard_C_72h	-3.58412	0.643941	9.09782e-05	0.00233532	2.131	1.805	1.009	0.01	0.141	0.615	0.12	0.236	0.055	0.068	0.107	1.613	0	0.047	0.035	0.029	0	0
TRINITY_DN16567_c0_g2_i1	Beta-glucosidase 12 {ECO:0000305};	Guard_M_72h	Guard_C_72h	3.50746	0.268471	0.000324922	0.0070715	1.351	2.196	0.363	16.858	22.138	14.852	13.943	13.206	16.326	14.888	21.036	14.372	77.817	76.266	60.416	0	5.668	3.142
TRINITY_DN1663_c0_g1_i21		Guard_M_72h	Guard_C_72h	-2.04992	4.69369	1.3078e-05	0.000418895	34.898	33.968	38.547	24.496	15.047	31.326	15.11	4.746	5.74	273.428	309.531	304.204	23.764	1.187	22.163	8.288	3.642	0
TRINITY_DN16721_c0_g1_i14	Arabinosyltransferase RRA2 {ECO:0000305};	Guard_M_72h	Guard_C_72h	-10.2914	1.02214	1.43436e-07	6.77366e-06	2.801	0.281	1.009	2.367	1.251	0	0	0	0	0	0	0	0	0.396	0	0	0	0
TRINITY_DN16845_c0_g1_i51		Guard_M_72h	Guard_C_72h	8.44905	-0.743495	3.06588e-05	0.000886318	0	0	0	0.547	0.857	0.343	0.731	0.404	0.883	0	0	1.922	0	0.605	0	0	0.633	0
TRINITY_DN1723_c0_g1_i20	MADS-box protein JOINTLESS;	Guard_M_72h	Guard_C_72h	-8.68039	-0.516863	9.19584e-06	0.000308169	1.121	1.444	2.108	0.507	0.071	0.212	0	0	0	0	0	0	0	0	0	0	0.351	0
TRINITY_DN1734_c0_g3_i4	Transcriptional activator DEMETER;	Guard_M_72h	Guard_C_72h	-10.0026	2.68903	2.98489e-05	0.000867442	4.913	5.073	0.03	4.655	0	0	0	0	0	0	0	0	1.864	1.513	4.511	0	0	0
TRINITY_DN1750_c0_g1_i16		Guard_M_72h	Guard_C_72h	-5.9977	0.684446	4.81524e-09	2.95206e-07	3.752	2.657	2.996	0.825	0.847	0.594	0	0.045	0.088	0	0.087	0	0	0	0.127	0.549	1.208	1.305
TRINITY_DN17732_c0_g1_i50	Transcription factor MYB88 {ECO:0000303|PubMed:9839469};	Guard_M_72h	Guard_C_72h	-8.17338	-0.977741	6.10452e-05	0.00163436	0.66	0.602	0.383	0.159	0	0.151	0	0	0	0	0	6.355	0.45	0.198	1.758	4.023	5.707	2.997
TRINITY_DN1799_c0_g1_i11	MAG2-interacting protein 2 {ECO:0000303|PubMed:24118572};	Guard_M_72h	Guard_C_72h	-2.14791	2.11705	0.000371272	0.00789748	1.131	1.333	1.614	0.219	0.908	0.282	0.142	0.258	0.508	0.927	0	0	0	0.85	0.058	0	0	0
TRINITY_DN18102_c0_g1_i4	Esterase;	Guard_M_72h	Guard_C_72h	-7.06564	-0.179575	1.9008e-06	7.31876e-05	2.101	1.945	2.431	0	0	0.131	0.055	0	0	4.405	2.741	4.173	0	0	0	3.032	1.548	1.498
TRINITY_DN18206_c0_g1_i13	Protein RALF-like 33;	Guard_M_72h	Guard_C_72h	8.20368	-0.969427	0.000146183	0.00353093	0	0	0	0.706	0.202	0	0.807	0.247	0.64	0	0.32	0	0	0.244	1.411	0	0	1.817
TRINITY_DN18263_c0_g1_i4	Non-symbiotic hemoglobin;	Guard_M_72h	Guard_C_72h	3.32004	0.89732	3.42331e-05	0.000980668	0.26	0.592	0.666	0.358	0.202	0.212	7.495	4.723	2.87	1.063	3.574	6.645	0.157	0.151	0.44	0	0	0
TRINITY_DN18360_c0_g1_i36	Pirin-like protein At1g50590;	Guard_M_72h	Guard_C_72h	-8.43738	-0.740222	2.21614e-05	0.000666381	0.62	0.963	1.029	0.398	0.666	0	0	0	0	3.169	0.814	0.522	0	0.116	0.104	0	0.75	0
TRINITY_DN18373_c0_g1_i6	Pleiotropic drug resistance protein 1;	Guard_M_72h	Guard_C_72h	-3.03084	0.494685	0.000109334	0.00274589	1.911	1.955	1.937	0.398	0.222	0.574	0.218	0.359	0.132	0	0	0	0.461	0.233	0.532	0.914	0.282	0.358
TRINITY_DN18481_c0_g1_i2		Guard_M_72h	Guard_C_72h	8.55324	-0.643059	0.000209063	0.00484076	0	0	0	0	0	0	0.218	1.503	0.806	0	0	0	0	0	0	0	0	0
TRINITY_DN185_c0_g1_i12	UDP-glucuronic acid decarboxylase 1;	Guard_M_72h	Guard_C_72h	-8.73103	-0.468447	1.21077e-05	0.000394678	0.71	0.301	0.444	0.398	0.414	0.524	0	0	0	0	0.32	0.077	0.534	0.908	0.416	0	0	0
TRINITY_DN185_c0_g1_i4	UDP-glucuronic acid decarboxylase 1;	Guard_M_72h	Guard_C_72h	9.14004	-0.0948302	1.53811e-06	6.02194e-05	0	0	0	0	0	0	0.349	0.415	0.982	0	0	0	0	0	0.59	0	0	0.174
TRINITY_DN1853_c0_g1_i10	1-aminocyclopropane-1-carboxylate oxidase homolog 1;	Guard_M_72h	Guard_C_72h	2.79085	3.18285	1.42884e-14	1.61528e-12	8.915	4.893	4.59	11.507	6.354	6.821	43.389	40.907	41.582	5.98	11.854	11.571	283.208	249.949	268.082	173.057	130.239	104.957
TRINITY_DN1853_c0_g1_i12	1-aminocyclopropane-1-carboxylate oxidase homolog 1;	Guard_M_72h	Guard_C_72h	2.17891	4.38776	5.84068e-36	2.39046e-33	13.667	15.069	12.429	12.85	12.476	14.167	55.5	64.289	64.278	9.7	13.811	14.479	205.842	218.415	216.422	99.846	81.139	67.026
TRINITY_DN1853_c0_g1_i3	1-aminocyclopropane-1-carboxylate oxidase homolog 1;	Guard_M_72h	Guard_C_72h	10.719	1.43635	2.79704e-18	4.26327e-16	0	0	0	0	7.12	6.368	10.31	14.395	18.357	12.357	0	5.148	319.886	132.418	156.366	62.229	24.063	12.779
TRINITY_DN188_c0_g2_i2	Lysine histidine transporter-like 8;	Guard_M_72h	Guard_C_72h	-9.57542	0.328826	5.30973e-08	2.70081e-06	2.241	0.722	2.209	6.226	6.162	0	0	0	0	0	0	4.907	0	0.71	2.938	0	0	4.002
TRINITY_DN1883_c0_g2_i1	Protein NUCLEAR FUSION DEFECTIVE 4 {ECO:0000303|PubMed:16698901};	Guard_M_72h	Guard_C_72h	-11.705	2.41196	1.21229e-21	2.30974e-19	2.071	3.81	6.386	0	0	1.209	0	0	0	5.043	1.307	2.772	0	0	1.029	4.485	0	5.133
TRINITY_DN19043_c0_g1_i2		Guard_M_72h	Guard_C_72h	10.382	1.1057	1.67038e-16	2.25104e-14	0	0	0	0	0	0	4.048	5.004	4.879	0.299	0.194	0.212	0	0	0	0	0	0
TRINITY_DN1906_c0_g1_i16	Protein EMSY-LIKE 3 {ECO:0000303|PubMed:21830950};	Guard_M_72h	Guard_C_72h	-9.36925	0.131387	8.53474e-08	4.21983e-06	1.361	2.707	3.42	2.546	1.079	3.144	0	0	0	0	0	0	0	1.467	9.913	0	0.487	0
TRINITY_DN19225_c0_g4_i3	Glycosyltransferase BC10 {ECO:0000305};	Guard_M_72h	Guard_C_72h	10.4911	1.2125	6.17729e-15	7.22351e-13	0	0	0	0.149	0	0	2.16	1.402	1.027	0	1.898	0	0	0.384	2.013	0	0	1.537
TRINITY_DN1932_c1_g2_i1	Protein trichome birefringence-like 41;	Guard_M_72h	Guard_C_72h	-2.26782	1.26813	2.46885e-05	0.000731423	6.794	5.514	5.982	6.216	4.095	5.401	1.506	1.156	1.071	2.096	3.99	2.714	3.55	2.491	1.735	6.911	7.323	7.462
TRINITY_DN19372_c0_g1_i1		Guard_M_72h	Guard_C_72h	-2.65138	2.56882	1.56514e-12	1.4235e-10	55.779	59.665	70.798	17.534	17.811	18.237	7.67	11.769	9.714	3.217	6.072	13.947	13.217	15.807	13.083	38.887	18.6	23.035
TRINITY_DN1943_c4_g1_i5	Retrovirus-related Pol polyprotein from transposon RE1;	Guard_M_72h	Guard_C_72h	2.45446	2.78136	1.43937e-09	9.46774e-08	0.42	0.742	0.424	0.199	0.01	0.101	2.728	2.39	3.488	0.551	1.153	2.453	3.875	1.723	0.798	0	1.324	0.251
TRINITY_DN1954_c1_g1_i23	Cytokinin dehydrogenase 5;	Guard_M_72h	Guard_C_72h	-2.18901	2.80515	1.40056e-10	1.05106e-08	4.592	3.71	3.511	0.895	0.978	1.441	1.047	0.741	0.751	9.429	14.992	15.609	0	1.35	2.036	1.694	1.967	1.508
TRINITY_DN1954_c1_g1_i75	Cytokinin dehydrogenase 5;	Guard_M_72h	Guard_C_72h	-2.38125	1.80079	8.57053e-06	0.000288306	3.422	3.238	3.168	0.646	0.464	0.484	0.938	0.426	0.486	11.313	1.753	0.811	0.628	0.978	2.059	0	1.938	0.261
TRINITY_DN19801_c0_g1_i2	Defensin-like protein;	Guard_M_72h	Guard_C_72h	-3.56798	2.60561	1.09321e-18	1.71964e-16	52.867	47.985	44.872	34.024	26.474	29.714	5.346	3.792	2.947	0	0	0	13.312	39.67	26.57	143.757	150.475	138.857
TRINITY_DN199_c5_g1_i1	Ethylene-responsive transcription factor 13;	Guard_M_72h	Guard_C_72h	-2.18349	1.97393	1.21359e-07	5.81813e-06	11.346	10.046	11.722	20.717	21.069	17.482	2.575	2.188	2.417	5.12	5.511	2.685	3.058	6.891	8.328	11.089	13.663	17.97
TRINITY_DN1996_c1_g2_i3	Probable beta-D-xylosidase 2;	Guard_M_72h	Guard_C_72h	-9.1446	-0.0797166	6.94482e-06	0.000238705	1.131	2.196	0.434	1.034	0	0.756	0	0	0	1.768	0	0	0.178	0	0	3.85	0	0
TRINITY_DN1997_c0_g1_i6	Plant UBX domain-containing protein 4 {ECO:0000303|Ref.6};	Guard_M_72h	Guard_C_72h	6.21007	0.504385	2.3554e-05	0.000702281	0	0	0.03	1.492	1.029	0.594	1.004	0.449	0.773	1.246	0.029	0.609	0.681	0.582	0	0	0	2.049
TRINITY_DN20_c0_g1_i16		Guard_M_72h	Guard_C_72h	-3.89968	0.659666	5.46559e-07	2.34553e-05	5.063	4.331	7.263	4.386	5.557	3.406	0.393	0.426	0.276	1.555	0	0.937	3.194	4.062	3.262	0.481	7.197	6.061
TRINITY_DN20190_c0_g1_i1		Guard_M_72h	Guard_C_72h	-5.12129	2.67569	0.000134539	0.00327653	13.437	20.433	7.274	3.242	0.696	5.239	0	0.269	0.883	0	0	0	4.985	0	1.677	0	0	1.904
TRINITY_DN20190_c0_g1_i2		Guard_M_72h	Guard_C_72h	-4.73764	2.88151	4.74805e-17	6.68386e-15	16.108	9.465	26.855	2.924	7.897	2.922	0.742	0.617	0.574	0	0	0.116	0	2.375	1.11	7.777	9.524	2.03
TRINITY_DN203_c3_g1_i1		Guard_M_72h	Guard_C_72h	-2.61101	4.68268	2.56649e-65	2.70105e-62	51.306	57.66	60.085	38.47	39.394	39.427	8.684	9.458	9.151	1.034	1.346	1.111	39.956	30.835	31.185	93.55	91.705	88.756
TRINITY_DN20345_c0_g1_i1	Defensin-like protein 19;	Guard_M_72h	Guard_C_72h	-11.7281	2.43464	1.0263e-15	1.26717e-13	29.285	9.605	50.309	0	0	0	0	0	0	0	0	0	0	0	0	0	0	0
TRINITY_DN20345_c0_g1_i3	Defensin-like protein 19;	Guard_M_72h	Guard_C_72h	-3.14411	2.99245	3.00765e-06	0.00011125	41.251	64.036	14.305	13.656	16.843	10.136	6.633	3.478	3.201	0	3.729	1.932	2.912	8.206	8.502	219.52	254.401	290.212
TRINITY_DN20819_c0_g1_i1	AP-1 complex subunit gamma-2;	Guard_M_72h	Guard_C_72h	10.5762	1.29593	2.0603e-07	9.50622e-06	0	0	0	0	0	1.189	0.655	1.346	6.987	31.92	39.311	42.798	9.667	19.427	7.218	39.253	45.848	55.214
TRINITY_DN211_c2_g5_i4	BTB/POZ domain-containing protein At3g44820;	Guard_M_72h	Guard_C_72h	9.29343	0.0507213	1.22501e-05	0.000398148	0	0	0	0	0	0	0.764	0.404	2.749	9.748	7.661	0	2.095	0.861	1.076	0	1.48	6.331
TRINITY_DN2117_c0_g1_i37	Aquaporin PIP1-2;	Guard_M_72h	Guard_C_72h	-5.41314	-0.144101	1.25587e-05	0.000405788	1.621	1.735	1.543	3.779	0.424	0.856	0.055	0.045	0	6.927	1.027	1.922	0	0	0	0	0	0.164
TRINITY_DN2117_c1_g1_i3	Probable pectinesterase/pectinesterase inhibitor 20;	Guard_M_72h	Guard_C_72h	-2.69286	1.11262	9.04042e-05	0.00232463	56.699	43.894	80.755	11.786	12.96	22.177	9.394	13.082	5.21	6.28	9.462	5.988	51.759	64.824	77.743	12.446	60.698	26.186
TRINITY_DN2120_c0_g1_i22		Guard_M_72h	Guard_C_72h	-8.43829	-0.737987	1.85967e-05	0.000571159	0.57	0.521	0.393	0.378	0.474	0.584	0	0	0	0.396	0	0.097	0	0.198	0.266	0	0	0
TRINITY_DN21290_c0_g1_i2	Type IV inositol polyphosphate 5-phosphatase 7 {ECO:0000303|PubMed:21677096};	Guard_M_72h	Guard_C_72h	-2.44898	0.683383	0.000202108	0.00470187	2.131	2.095	1.503	0	0.303	0.998	0.371	0.348	0.298	0.415	0	0	1.173	0.838	1.296	0	0.886	2.107
TRINITY_DN213_c2_g3_i1	Putative AC transposase;	Guard_M_72h	Guard_C_72h	-4.96242	6.02057	7.33923e-133	4.63441e-129	74.418	77.842	66.158	0	0	0	2.837	1.784	2.318	0.077	0.455	0.155	0	0	0	8.288	31.289	36.113
TRINITY_DN213_c2_g3_i2	Zinc finger BED domain-containing protein RICESLEEPER 2;	Guard_M_72h	Guard_C_72h	-5.18825	3.05312	6.53106e-31	2.00476e-28	7.784	8.432	11.682	0	0	0	0.153	0.348	0.221	0	0	0.01	0	0	0	0.578	4.246	2.494
TRINITY_DN2155_c0_g1_i12	Gibberellin-regulated protein 6;	Guard_M_72h	Guard_C_72h	-10.3124	1.04212	7.67708e-16	9.66787e-14	9.605	8.652	7.606	8.225	8.109	8.998	0	0	0	0.58	0	0.415	2.304	7.182	6.408	13.967	27.929	36.945
TRINITY_DN2155_c0_g1_i17	Gibberellin-regulated protein 4;	Guard_M_72h	Guard_C_72h	-2.76668	3.60723	2.32527e-30	6.80672e-28	79.201	75.175	68.518	52.504	55.904	55.891	9.699	12.622	9.891	5.13	2.499	0.695	17.449	21.744	16.715	51.699	76.026	83.043
TRINITY_DN22022_c0_g1_i1	Pathogenesis-related leaf protein 6;	Guard_M_72h	Guard_C_72h	-6.37326	-0.810804	0.000464311	0.00952809	3.262	0.993	3.622	0.607	0.676	0.272	0.076	0	0	0	0	0.251	0	0.687	0.324	2.195	15.172	9.734
TRINITY_DN221_c0_g1_i86	LEC14B homolog;	Guard_M_72h	Guard_C_72h	8.61808	-0.584891	1.70846e-05	0.000529204	0	0	0	0.249	0.081	0.635	0.458	0.673	0.287	0.377	0	0	0	0	0	0	0	0
TRINITY_DN2213_c0_g1_i3	MDIS1-interacting receptor like kinase 2 {ECO:0000303|PubMed:26863186};	Guard_M_72h	Guard_C_72h	-9.10545	-0.117782	4.39292e-07	1.92253e-05	1.781	3.168	1.735	1.074	1.684	0.907	0	0	0	7.188	2.712	0.019	0.471	0	0	0.635	4.129	2.745
TRINITY_DN2242_c1_g1_i6	Transcription repressor MYB4;	Guard_M_72h	Guard_C_72h	-5.38405	-0.143212	9.99701e-05	0.00253813	3.602	4.371	1.725	1.432	2.199	1.249	0.076	0	0.155	0.783	4.116	0	0	0	0.197	0	1.685	0.638
TRINITY_DN2245_c0_g1_i179	Dihydrolipoyllysine-residue acetyltransferase component 1 of pyruvate dehydrogenase complex, mitochondrial;	Guard_M_72h	Guard_C_72h	9.2946	0.052863	1.98662e-06	7.63586e-05	0	0	0	0.726	0.575	0.353	0.305	0.684	1.402	0	0	0	0	0	0	0	0	0
TRINITY_DN22979_c0_g1_i1		Guard_M_72h	Guard_C_72h	11.1418	1.85281	5.18907e-27	1.38173e-24	0	0	0	0	0	0	7.222	8.617	7.396	0	0	0.319	0	0	0	0	0	0
TRINITY_DN2298_c1_g2_i2	Loganic acid O-methyltransferase {ECO:0000303|PubMed:24104568, ECO:0000303|PubMed:29399933};	Guard_M_72h	Guard_C_72h	-9.13675	-0.0880441	3.2539e-07	1.45871e-05	3.312	1.865	1.846	0.726	0.938	1.441	0	0	0	0	0	0	1.728	0	1.376	5.458	4.986	4.292
TRINITY_DN23343_c0_g1_i3	Heavy metal-associated isoprenylated plant protein 28 {ECO:0000303|PubMed:21072340, ECO:0000303|PubMed:23368984};	Guard_M_72h	Guard_C_72h	-6.15334	-0.332536	8.5329e-05	0.00220697	5.183	4.602	7.596	1.303	0.585	0.504	0	0.202	0	0	0	0	0	0.954	0.706	4.813	2.211	1.063
TRINITY_DN23593_c0_g1_i1	DNA damage-repair/toleration protein DRT100;	Guard_M_72h	Guard_C_72h	-2.25671	4.08611	9.05836e-34	3.33665e-31	27.014	26.639	27.077	32.383	36.298	36.998	5.455	6.272	4.934	11.381	10.46	6.433	13.552	26.609	23.331	39.975	33.47	31.764
TRINITY_DN2370_c0_g1_i23	Integrator complex subunit 9 homolog;	Guard_M_72h	Guard_C_72h	-8.47833	-0.701796	1.785e-05	0.00055098	0.95	0.571	0.726	0.199	0.081	0.695	0	0	0	0	0	0.299	0	1.176	0	0.722	0	0.367
TRINITY_DN2372_c0_g1_i10		Guard_M_72h	Guard_C_72h	2.70184	1.16598	4.39068e-05	0.00122028	0.8	1.103	1.362	1.094	0.343	1.008	8.423	8.336	4.084	1.758	3.109	2.502	1.142	0.978	0.555	0.395	0.954	0.435
TRINITY_DN238_c0_g1_i42	Protein RST1;	Guard_M_72h	Guard_C_72h	-8.6146	-0.574779	6.04307e-05	0.00161987	0.32	0.521	0.121	0.169	0	0	0	0	0	0	0	0	0	0	0.243	0	0	0
TRINITY_DN24021_c0_g1_i1		Guard_M_72h	Guard_C_72h	-3.64019	0.416848	3.93766e-06	0.000143135	3.392	2.867	3.712	3.004	3.399	3.547	0.196	0.348	0.232	0	0.126	0	1.707	1.28	3.181	13.832	5.025	5.848
TRINITY_DN2420_c0_g1_i70	Phosphatidylinositol-3-phosphatase SAC1;	Guard_M_72h	Guard_C_72h	-8.53256	-0.651356	1.45355e-05	0.000459584	0.51	0.471	0.313	0.259	0.282	0	0	0	0	0.28	0	0.106	0	0.314	0.266	0	0	0
TRINITY_DN24323_c0_g1_i1		Guard_M_72h	Guard_C_72h	-2.17446	2.20387	3.71723e-08	1.9491e-06	11.986	10.968	14.083	11.955	12.314	10.156	2.837	2.951	2.307	2.444	1.317	2.878	20.999	15.761	14.771	39.436	38.836	34.441
TRINITY_DN24922_c0_g1_i284	Pentatricopeptide repeat-containing protein At3g22690;	Guard_M_72h	Guard_C_72h	2.08578	5.78661	2.17094e-22	4.30314e-20	4.702	3.188	3.147	2.039	3.55	3.587	13.387	15.225	17.761	35.997	42.478	45.618	11.667	11.221	14.274	7.248	9.378	16.665
TRINITY_DN24922_c0_g1_i57	Pentatricopeptide repeat-containing protein At3g22690;	Guard_M_72h	Guard_C_72h	-2.9549	5.65185	3.81609e-32	1.27787e-29	16.989	12.673	13.811	3.571	5.466	3.476	2.237	2.008	1.303	3.092	15.06	7.041	0	3.946	3.077	2.368	4.304	3.093
TRINITY_DN2496_c0_g1_i1	Histone deacetylase 8;	Guard_M_72h	Guard_C_72h	8.7119	-0.497185	1.30268e-05	0.000417859	0	0	0	2.964	0.01	2.197	1.222	2.165	0.938	0.251	3.341	4.8	0	1.443	1.006	1.838	0	0.367
TRINITY_DN2518_c0_g1_i2	Squamosa promoter-binding-like protein 17;	Guard_M_72h	Guard_C_72h	-8.84966	-0.359938	7.64876e-06	0.00026007	1.011	0.922	2.189	0.617	0	0.826	0	0	0	0	0.523	0	0	1.455	0.972	0.241	0.068	0.657
TRINITY_DN25207_c0_g1_i27	Polyadenylate-binding protein-interacting protein 4;	Guard_M_72h	Guard_C_72h	-2.45891	2.99077	2.96812e-07	1.34011e-05	7.144	7.88	9.664	5.192	2.38	4.504	2.433	0.931	1.082	2.464	8.891	4.25	5.603	3.946	0.532	0	4.645	2.117
TRINITY_DN2523_c1_g1_i23	Probable aminotransferase TAT2;	Guard_M_72h	Guard_C_72h	2.24634	1.94365	0.000137729	0.00334499	2.061	0.692	1.412	3.7	6.273	3.738	8.237	6.53	4.868	39.021	33.355	29.314	7.342	3.865	6.073	0	5.054	0.996
TRINITY_DN2529_c0_g3_i11	Lysine histidine transporter-like 8;	Guard_M_72h	Guard_C_72h	-2.04341	3.03054	2.32319e-13	2.3233e-11	12.767	12.232	10.845	2.705	2.39	2.892	3.186	2.558	2.859	3.942	3.235	2.27	1.445	1.583	1.816	10.088	9.154	9.753
TRINITY_DN2543_c3_g1_i3	Protein LURP-one-related 6;	Guard_M_72h	Guard_C_72h	-3.03391	0.969897	1.76435e-06	6.83506e-05	6.073	5.635	4.852	2.586	2.047	2.821	0.644	0.841	0.486	135.101	135.919	148.243	4.001	1.688	0.914	1.848	10.517	9.715
TRINITY_DN2548_c0_g1_i17	Inositol oxygenase 1;	Guard_M_72h	Guard_C_72h	-8.88101	-0.329195	6.49107e-06	0.000224682	1.551	0.582	1.261	0	0	0	0	0	0	0	0	0	0	0	0	0	0	0
TRINITY_DN256_c1_g1_i1	Acid beta-fructofuranosidase 2, vacuolar {ECO:0000305};	Guard_M_72h	Guard_C_72h	-2.31567	2.8213	8.03013e-13	7.55208e-11	5.883	7.61	8.131	10.463	9.944	10.741	1.473	1.537	1.269	43.514	53.044	52.669	13.238	15.703	17.189	15.054	18.6	19.081
TRINITY_DN2577_c8_g1_i13	Lysine-specific demethylase rbr-2;	Guard_M_72h	Guard_C_72h	-2.28143	4.44292	2.02881e-06	7.78449e-05	8.544	10.557	6.386	4.854	5.718	6.872	1.986	0.741	2.462	9.284	10.034	12.402	7.122	5.925	9.936	3.186	0	6.979
TRINITY_DN2596_c0_g1_i118	Lysine-specific demethylase JMJ25;	Guard_M_72h	Guard_C_72h	9.52811	0.276072	9.84705e-09	5.67483e-07	0	0	0	0	0.171	0.302	0.807	0.438	0.397	0	0	0	0	0.035	0	0	0	0
TRINITY_DN26102_c0_g1_i3	Phospholipase A1-II 4;	Guard_M_72h	Guard_C_72h	9.37426	0.127248	0.000133636	0.00325991	0	0	0	0	0.202	0	1.702	0.135	3.334	3.816	0.659	1.854	1.362	0.035	0.185	0.914	0.331	2.407
TRINITY_DN2612_c0_g1_i1	Leucine-rich repeat extensin-like protein 2;	Guard_M_72h	Guard_C_72h	-2.14309	2.67066	5.32985e-11	4.11871e-09	5.203	5.153	5.407	4.963	5.073	5.844	1.091	1.021	1.413	0.415	0.755	0.676	5.237	3.55	5.101	21.455	10.41	11.31
TRINITY_DN2626_c0_g1_i1	Probable alkaline/neutral invertase B {ECO:0000305};	Guard_M_72h	Guard_C_72h	-6.63436	0.186436	1.62107e-06	6.31319e-05	2.181	2.276	1.281	0.736	0.161	0.343	0.055	0	0	0	0	0	0	0	1.724	0	1.266	0
TRINITY_DN2632_c0_g1_i10	Ankyrin repeat-containing protein ITN1;	Guard_M_72h	Guard_C_72h	-2.17146	1.51401	3.65251e-05	0.00104026	3.032	3.008	2.26	0.885	1.372	1.209	0.48	0.808	0.53	0.328	0.32	0	0	0.372	0.185	1.203	0.73	0.715
TRINITY_DN26481_c0_g1_i32	Bifunctional dihydroflavonol 4-reductase/flavanone 4-reductase;	Guard_M_72h	Guard_C_72h	8.53851	-0.66005	1.07725e-05	0.000356144	0	0	0	0.796	0.676	1.199	7.364	6.317	7.186	1.227	2.334	2.666	0.377	0.186	1.643	4.688	0.185	0.522
TRINITY_DN2677_c0_g1_i55	Serine/threonine-protein phosphatase 7;	Guard_M_72h	Guard_C_72h	-9.25658	0.0263829	2.18704e-06	8.31943e-05	1.411	0.792	0.313	0.557	0	1.794	0	0	0	0	0	0	0	0	0	0	0	0
TRINITY_DN2694_c2_g1_i19	Disease resistance protein RUN1 {ECO:0000305};	Guard_M_72h	Guard_C_72h	-10.2162	0.947348	0.000197481	0.00461123	0.02	1.574	1.937	0.229	0.141	0	0	0	0	0	0	0	1.142	0.838	0.44	0	0	0
TRINITY_DN2696_c0_g1_i7	GDSL esterase/lipase 1 {ECO:0000303|PubMed:16126835};	Guard_M_72h	Guard_C_72h	-5.24422	0.199649	5.17096e-06	0.000182416	2.922	2.577	2.522	7.648	7.867	8.514	0.076	0.123	0	0.676	0	0	11.353	10.837	10.445	17.297	26.43	28.487
TRINITY_DN26970_c0_g1_i1		Guard_M_72h	Guard_C_72h	-11.4343	2.14428	3.28246e-29	9.24147e-27	3.972	3.018	4.822	1.353	4.145	4.726	0	0	0	0	6.353	3.081	5.059	4.644	5.992	1.251	0	10.585
TRINITY_DN2715_c0_g1_i6	Probable 2-oxoglutarate-dependent dioxygenase AOP1.2;	Guard_M_72h	Guard_C_72h	-3.66147	3.8028	2.40012e-23	5.05192e-21	39.43	41.147	42.057	17.266	19.858	17.572	4.473	3.22	1.854	10.395	7.167	10.547	2.535	8.555	9.728	26.894	17.412	19.864
TRINITY_DN2725_c0_g1_i46	Oligopeptide transporter 6;	Guard_M_72h	Guard_C_72h	-10.2701	1.00085	5.19616e-07	2.23642e-05	0.13	1.735	0.807	0	0	0	0	0	0	0.271	0	0	0	0	0	0	0	0
TRINITY_DN27444_c0_g1_i1	Fasciclin-like arabinogalactan protein 9;	Guard_M_72h	Guard_C_72h	-2.85593	4.37353	3.07017e-49	2.08781e-46	65.814	63.836	65.321	53.717	53.846	62.873	9.241	7.304	10.045	12.714	11.835	10.219	44.679	75.952	67.46	151.852	119.887	109.036
TRINITY_DN2749_c0_g1_i1	LRR receptor-like serine/threonine-protein kinase RGI2 {ECO:0000303|PubMed:27229312};	Guard_M_72h	Guard_C_72h	-2.27049	2.18809	2.77537e-07	1.26081e-05	2.651	2.627	3.723	2.019	2.461	2.146	0.447	0.662	0.729	0	0.387	0	1.686	0.943	1.238	3.34	2.999	1.566
TRINITY_DN2750_c0_g1_i2	Probable pectinesterase/pectinesterase inhibitor 47;	Guard_M_72h	Guard_C_72h	-2.79587	1.28387	0.000477484	0.00973962	1.801	1.404	2.34	1.213	1.009	1.36	0.491	0.101	0.199	0	0	0	0.356	0.803	0.937	4.37	3.408	3.557
TRINITY_DN27698_c0_g1_i2		Guard_M_72h	Guard_C_72h	-2.95753	4.64594	5.83829e-64	6.00149e-61	53.668	51.895	55.646	29.052	33.211	32.384	5.75	6.967	7.76	1.304	1.172	1.285	17.606	12.467	14.459	34.122	28.231	25.355
TRINITY_DN2770_c1_g3_i7		Guard_M_72h	Guard_C_72h	-2.20973	1.29693	6.93142e-05	0.00183134	2.952	3.299	2.401	1.094	1.099	0.987	0.436	0.662	0.74	0	0	0.58	0	0.233	0	0	0	0.387
TRINITY_DN2788_c0_g1_i39	Sulfate transporter 1.3;	Guard_M_72h	Guard_C_72h	-3.72214	0.407473	0.000267749	0.00599547	0.77	1.003	0.393	1.024	0.948	1.078	0.087	0.022	0.055	0.097	0.01	0.377	0.147	0.489	0	0	0.867	0.271
TRINITY_DN2851_c0_g1_i17	GDSL esterase/lipase At5g37690;	Guard_M_72h	Guard_C_72h	-9.72681	0.472849	4.97134e-06	0.000176217	1.421	0.301	3.723	0.418	0	0.746	0	0	0	0	0	0	0	0.71	0	0	1.266	0
TRINITY_DN2864_c0_g1_i58	Receptor-like kinase TMK3 {ECO:0000303|PubMed:23613767};	Guard_M_72h	Guard_C_72h	-8.97916	-0.236697	7.17542e-06	0.000245867	0.17	0.592	0.272	0.358	0	0.101	0	0	0	0	0	0	0	0	0	0	0	0
TRINITY_DN28765_c0_g1_i1	Probable 2-oxoglutarate-dependent dioxygenase AOP1.2;	Guard_M_72h	Guard_C_72h	-3.41121	1.31298	8.30385e-09	4.86155e-07	6.093	6.707	9.15	5.47	5.083	4.443	0.753	0.729	0.541	0	0	0	2.336	2.677	1.492	4.389	3.564	7.926
TRINITY_DN288_c0_g1_i71		Guard_M_72h	Guard_C_72h	-8.32371	-0.843085	4.60952e-05	0.00126789	0.78	0.371	0.615	0	0	0	0	0	0	0	0	0	0	0.303	0	0	0	0
TRINITY_DN2881_c0_g1_i5	Heavy metal-associated isoprenylated plant protein 28 {ECO:0000303|PubMed:21072340, ECO:0000303|PubMed:23368984};	Guard_M_72h	Guard_C_72h	-2.21491	2.90927	4.63546e-12	3.99408e-10	26.534	27.602	31.384	3.421	2.4	3.859	5.673	5.026	7.451	1.555	2.828	4.462	3.414	2.316	2.672	29.05	30.237	20.522
TRINITY_DN28813_c0_g1_i1	Beta-D-glucosyl crocetin beta-1,6-glucosyltransferase;	Guard_M_72h	Guard_C_72h	-5.6487	1.66425	1.6087e-16	2.17454e-14	4.913	5.374	4.792	0.885	0.736	1.33	0.164	0.056	0.066	4.869	5.84	4.791	0.136	0.489	0.648	0.414	0.331	1.121
TRINITY_DN29067_c0_g3_i1	Very-long-chain aldehyde decarbonylase CER3 {ECO:0000305};	Guard_M_72h	Guard_C_72h	-4.43116	-0.000560136	3.59273e-05	0.00102588	1.141	1.694	1.332	0.845	0.635	1.038	0.022	0.056	0.099	2.27	2.082	2.482	0	0.023	0.023	1.444	0.39	0.474
TRINITY_DN2909_c1_g2_i15	Probable LRR receptor-like serine/threonine-protein kinase At3g47570;	Guard_M_72h	Guard_C_72h	9.4127	0.166806	2.3533e-06	8.85282e-05	0	0	0	0	1.089	0.191	0.164	0.898	0.828	2.666	0.203	1.893	2.053	0	1.862	0	3.136	2.426
TRINITY_DN2936_c1_g1_i1	22.0 kDa heat shock protein;	Guard_M_72h	Guard_C_72h	4.51613	2.5053	4.46954e-06	0.000160099	1.281	1.354	0.05	1.621	0.383	1.229	20.064	19.96	21.04	14.086	18.886	21.5	0.922	1.548	2.684	0	2.551	1.247
TRINITY_DN2985_c1_g1_i5	Probable xyloglucan endotransglucosylase/hydrolase protein 32;	Guard_M_72h	Guard_C_72h	-2.12418	1.5221	5.87217e-05	0.00157788	5.973	6.026	6.789	13.626	15.491	13.492	1.167	1.986	1.082	0.918	0.62	2.357	14.537	18.147	17.027	34.392	28.319	27.878
TRINITY_DN2991_c0_g2_i2	Probable UDP-arabinopyranose mutase 1 {ECO:0000305};	Guard_M_72h	Guard_C_72h	-4.83983	1.40086	2.09956e-13	2.12368e-11	8.324	7.439	7.475	2.586	3.217	3.527	0.175	0.224	0.375	0	0.271	0.145	0.964	4.144	3.32	34.585	45.273	51.193
TRINITY_DN30368_c0_g2_i1	Dirigent protein 25;	Guard_M_72h	Guard_C_72h	-2.56349	1.96523	2.69931e-07	1.23132e-05	10.555	7.83	9.594	7.937	9.359	7.718	1.135	1.335	2.197	12.55	14.072	16.488	6.242	7.112	6.131	33.372	27.51	17.873
TRINITY_DN3054_c0_g1_i26	Peroxidase 64;	Guard_M_72h	Guard_C_72h	-8.31932	-0.849211	9.65848e-05	0.00246208	0.35	0.782	1.16	0.418	1.119	0.06	0	0	0	0	0.494	1.265	0	0.815	0.069	0	0	1.112
TRINITY_DN3081_c0_g1_i35	Glucose-6-phosphate 1-dehydrogenase 2, chloroplastic {ECO:0000305};	Guard_M_72h	Guard_C_72h	-2.47621	0.690175	0.000241112	0.00548798	2.071	1.624	1.301	1.293	1.513	1.481	0.327	0.236	0.32	1.198	0	4.26	2.891	1.653	1.897	0	1.12	2.446
TRINITY_DN30876_c0_g2_i2	Glucan endo-1,3-beta-glucosidase, basic isoform;	Guard_M_72h	Guard_C_72h	-2.46682	0.500641	0.000303779	0.00668374	2.691	2.978	2.794	0.338	1.089	0.292	0.556	0.539	0.397	1.15	1.288	1.294	1.047	0.163	0.37	5.41	2.065	1.808
TRINITY_DN3090_c0_g1_i19	MMS19 nucleotide excision repair protein homolog {ECO:0000305};	Guard_M_72h	Guard_C_72h	-8.27532	-0.888717	9.85979e-05	0.00250905	0.39	0.19	0.575	0	0	0	0	0	0	0	0	0	0	0	0	0	0	0
TRINITY_DN3091_c1_g1_i7	Protein FRIGIDA-ESSENTIAL 1;	Guard_M_72h	Guard_C_72h	6.35975	0.287367	0.000257467	0.00579754	0	0	0.02	0.796	0.504	1.642	0.371	0.247	1.269	0	1.443	0	2.681	0.815	1.134	0	0	1.711
TRINITY_DN3110_c0_g3_i1	Tubulin beta-1 chain;	Guard_M_72h	Guard_C_72h	-2.77756	2.17605	8.6946e-10	5.9217e-08	20.09	22.879	30.718	23.671	28.875	29.301	4.32	3.366	2.914	7.584	5.598	5.612	17.606	28.029	26.258	28.328	30.773	31.841
TRINITY_DN31371_c0_g1_i2		Guard_M_72h	Guard_C_72h	9.1917	-0.0443402	0.000260632	0.00586283	0	0	0	0	8.926	4.524	0.185	3.579	5.376	6.946	0	9.05	5.121	0	0	2.387	3.126	0
TRINITY_DN3160_c0_g1_i44	Kinesin-like protein KIN-7I {ECO:0000305};	Guard_M_72h	Guard_C_72h	-9.72128	0.46961	1.84123e-09	1.17951e-07	0.78	1.574	0.696	0.448	0	0.766	0	0	0	0	0	0	0	0	0.509	0	0	0
TRINITY_DN3173_c4_g1_i1		Guard_M_72h	Guard_C_72h	-8.29275	-0.872597	0.000107569	0.00270772	0.82	0.311	1.019	0.159	0	0.474	0	0	0	0	0	0	0	0	0	0	0.633	0
TRINITY_DN3174_c0_g1_i2		Guard_M_72h	Guard_C_72h	-2.19004	2.44423	7.03008e-09	4.17106e-07	17.269	20.122	21.003	6.892	5.608	6.983	3.208	4.903	4.493	48.566	55.785	45.049	22.58	17.297	16.772	10.675	10.761	9.918
TRINITY_DN3175_c0_g1_i20	Alpha-1,3/1,6-mannosyltransferase ALG2;	Guard_M_72h	Guard_C_72h	6.64304	-0.751336	0.000128016	0.00315064	0.01	0	0	0.298	0.635	0.091	0.764	0.337	0.552	0	0	0	1.005	0.326	0	0	0.38	0.667
TRINITY_DN318_c0_g2_i42	Mitogen-activated protein kinase 4 {ECO:0000303|PubMed:8282107};	Guard_M_72h	Guard_C_72h	8.39795	-0.791996	0.000289359	0.00642404	0	0	0	0.945	0.706	0	0.873	0.157	1.115	0	0.223	0.145	0	0.745	0	0	0	0.319
TRINITY_DN32252_c0_g1_i1	Protein NUCLEAR FUSION DEFECTIVE 4 {ECO:0000303|PubMed:16698901};	Guard_M_72h	Guard_C_72h	-2.85581	1.13136	1.49543e-05	0.00047047	2.761	3.72	3.531	1.959	1.896	2.136	0.633	0.482	0.243	0.242	0	0	1.089	0.745	1.446	0	0	0
TRINITY_DN3250_c0_g1_i2	ETO1-like protein 1;	Guard_M_72h	Guard_C_72h	-6.16261	1.33968	1.384e-06	5.47187e-05	2.591	0.832	2.229	0.02	0.171	1.703	0.065	0.011	0	2.608	0	0	0.178	0	0	1.376	0	0
TRINITY_DN3273_c0_g1_i17	Transmembrane emp24 domain-containing protein p24delta5;	Guard_M_72h	Guard_C_72h	8.48057	-0.713655	2.34284e-05	0.000699717	0	0	0	0	0.02	0.524	0.36	0.269	0.177	0	0	1.149	0	0.524	0.625	0	0	0
TRINITY_DN3354_c0_g1_i16	tRNA (cytosine(38)-C(5))-methyltransferase 2 {ECO:0000303|PubMed:16424344};	Guard_M_72h	Guard_C_72h	8.3995	-0.786345	0.00020489	0.00475658	0	0	0	0.169	0	1.421	0.273	1.234	1.413	0	0	0	0	0	0	0	2.912	0
TRINITY_DN3354_c0_g1_i2	tRNA (cytosine(38)-C(5))-methyltransferase 2 {ECO:0000303|PubMed:16424344};	Guard_M_72h	Guard_C_72h	-8.14438	-1.00351	8.04325e-05	0.00209504	1.311	1.414	0.716	0.398	0	0.312	0	0	0	0	3.913	1.729	3.09	2.06	1.053	0	0	2.088
TRINITY_DN3422_c0_g1_i3	Annexin-like protein RJ4;	Guard_M_72h	Guard_C_72h	-3.79868	2.5907	3.63034e-17	5.12678e-15	16.258	13.385	15.798	9.289	10.489	10.993	1.167	1.414	0.618	1.642	2.15	1.681	6.315	5.273	5.494	0	2.016	0.918
TRINITY_DN3423_c0_g1_i7	Deoxypodophyllotoxin synthase {ECO:0000303|PubMed:26359402};	Guard_M_72h	Guard_C_72h	-3.51076	4.15021	8.4592e-63	8.30919e-60	37.319	37.527	38.385	11.557	13.464	13.824	2.651	3.501	3.643	6.077	6.421	6.23	9.908	9.184	7.6	12.032	11.179	12.634
TRINITY_DN3423_c1_g1_i3	Probable 2-oxoglutarate-dependent dioxygenase AOP1.2;	Guard_M_72h	Guard_C_72h	-2.50698	4.75398	6.045e-64	6.07275e-61	63.983	67.676	68.861	43.533	40.866	45.885	12.634	11.814	10.343	18.028	16.958	13.503	11.301	13.433	11.128	36.76	34.58	30.749
TRINITY_DN3468_c0_g1_i21	OVARIAN TUMOR DOMAIN-containing deubiquitinating enzyme 1 {ECO:0000303|PubMed:24659992};	Guard_M_72h	Guard_C_72h	-8.21307	-0.939891	0.000461255	0.00947857	1.001	1.023	0.171	0.229	0.494	0.423	0	0	0	0	0	0	0	0	0.625	0	0	0.445
TRINITY_DN3500_c0_g1_i6	Outer membrane usher protein HtrE;	Guard_M_72h	Guard_C_72h	5.9798	-0.0722063	0.000403291	0.00848062	0	0	0	0.04	0	0	0.055	0.067	0.155	0	0	0	0.031	0	0.139	0.202	0	0
TRINITY_DN3511_c1_g1_i12	Probable sphingolipid transporter spinster homolog 3;	Guard_M_72h	Guard_C_72h	8.95847	-0.265946	2.15722e-05	0.000651562	0	0	0	0.119	0	0.383	0.6	0.752	0.144	0	0.436	0.454	0.335	0.151	0.185	0	0	0.358
TRINITY_DN3543_c0_g1_i7		Guard_M_72h	Guard_C_72h	-2.33247	1.2828	4.45924e-05	0.0012335	2.751	3.469	3.712	2.715	1.624	2.499	0.425	0.785	0.729	0	0	0.396	1.215	0.966	0.995	2.974	4.918	4.91
TRINITY_DN355_c1_g1_i32	DEAD-box ATP-dependent RNA helicase 21;	Guard_M_72h	Guard_C_72h	9.35554	0.110103	2.13017e-07	9.81834e-06	0	0	0	0.706	3.278	0.463	1.298	0.55	0.508	5.149	0	1.372	0.618	0	0	0	0.993	0
TRINITY_DN3584_c0_g2_i1	Subtilisin-like protease SBT1.7 {ECO:0000303|PubMed:16193095};	Guard_M_72h	Guard_C_72h	-2.32689	3.5377	3.25591e-19	5.2911e-17	17.239	15.42	19.692	22.179	27.372	23.124	2.815	3.691	3.786	5.12	1.269	1.207	29.325	15.737	22.672	16.306	10.78	8.468
TRINITY_DN3586_c2_g1_i1	Stemmadenine O-acetyltransferase {ECO:0000303|PubMed:29511102};	Guard_M_72h	Guard_C_72h	-4.99012	0.663269	4.09448e-09	2.52418e-07	3.192	3.449	2.986	2.208	3.358	3.647	0.065	0.079	0.144	0.29	0	0	0.744	0.85	1.134	5.708	4.928	3.615
TRINITY_DN3589_c0_g1_i3		Guard_M_72h	Guard_C_72h	-3.65074	4.06826	9.76555e-80	1.96208e-76	49.385	51.514	51.106	9.508	9.238	10.479	3.982	4.163	3.786	0.937	0	4.105	4.964	4.423	4.419	2.743	3.467	3.2
TRINITY_DN3589_c0_g1_i4		Guard_M_72h	Guard_C_72h	-3.19593	0.854677	1.20199e-06	4.80383e-05	4.562	4.542	4.53	1.422	0.202	0.937	0.36	0.471	0.629	1.488	2.77	0	0	1.536	0	0	0.614	0.512
TRINITY_DN35928_c0_g1_i1		Guard_M_72h	Guard_C_72h	-4.17942	1.89048	6.99729e-16	8.83698e-14	15.328	12.723	11.188	5.351	4.831	4.494	0.807	0.752	0.563	0	0	0.551	5.886	2.701	1.4	13.803	4.236	8.622
TRINITY_DN3601_c0_g1_i46	Trimethyltridecatetraene synthase {ECO:0000303|PubMed:27662898};	Guard_M_72h	Guard_C_72h	-2.59687	0.578053	0.000441076	0.00915325	2.561	1.524	2.815	6.316	7.766	5.723	0.447	0.415	0.265	0	0	0.357	1.864	1.199	2.556	2.069	2.142	0.628
TRINITY_DN3670_c0_g2_i10	Protein LIGHT-DEPENDENT SHORT HYPOCOTYLS 10;	Guard_M_72h	Guard_C_72h	10.8048	1.52078	4.18694e-13	4.03205e-11	0	0	0	6.992	16.661	0.222	3.131	6.665	12.198	8.453	0	16.092	0	0	0	19.617	16.574	0
TRINITY_DN3672_c1_g2_i2	Protein IMPAIRED IN BABA-INDUCED STERILITY 1 {ECO:0000303|PubMed:15722464};	Guard_M_72h	Guard_C_72h	-8.43867	-0.73961	2.91515e-05	0.000849971	0.36	0.541	0.736	0.766	0	0	0	0	0	0	0	0.493	0	0	1.365	0.183	1.548	0
TRINITY_DN36903_c0_g1_i1	Protein DOWNSTREAM OF FLC;	Guard_M_72h	Guard_C_72h	-4.91037	2.44693	1.45204e-26	3.71002e-24	12.987	13.956	16.323	7.061	5.194	5.894	0.436	0.37	0.607	0	0	0	2	2.829	1.55	7.036	8.092	6.38
TRINITY_DN3692_c0_g1_i42	Protein RRP6-like 3 {ECO:0000303|PubMed:18285452};	Guard_M_72h	Guard_C_72h	-8.76143	-0.44281	2.52834e-05	0.000748044	0.33	0.441	1.049	0.219	0	0	0	0	0	0	0	0	0.471	0.291	0	0	0	0.222
TRINITY_DN3693_c0_g1_i25	Probable bifunctional methylthioribulose-1-phosphate dehydratase/enolase-phosphatase E1 {ECO:0000255|HAMAP-Rule:MF_03118};	Guard_M_72h	Guard_C_72h	8.73358	-0.477402	1.35251e-05	0.000432587	0	0	0	0.348	0.242	0.836	0.524	1.066	1.28	5.285	0	0	0	0.338	0.22	0	0.263	0.396
TRINITY_DN3699_c2_g1_i12	Alpha-amylase;	Guard_M_72h	Guard_C_72h	8.19535	3.71429	3.68779e-42	1.96395e-39	0.09	0.07	0.02	0	32.778	5.179	26.173	12.319	16.668	39.842	48.066	53.133	31.504	0.896	0	0	0	0
TRINITY_DN3715_c3_g1_i5	1-aminocyclopropane-1-carboxylate oxidase homolog 1;	Guard_M_72h	Guard_C_72h	9.36664	0.121347	4.15128e-07	1.82219e-05	0	0	0	1.78	1.14	0.504	0.491	0.561	1.479	0	0	0	2.618	1.234	0	0	0	2.61
TRINITY_DN3732_c0_g1_i37		Guard_M_72h	Guard_C_72h	-10.1082	0.842555	8.50462e-09	4.96593e-07	0.25	0.692	1.332	0.686	0	0	0	0	0	0	0	0.261	0	0	0	0	0	0.193
TRINITY_DN3732_c0_g1_i60		Guard_M_72h	Guard_C_72h	-8.52062	-0.664006	2.22253e-05	0.000667847	0.25	0.14	0.293	0.09	0	0	0	0	0	0	0	0.058	0	0	0	0	0	0.01
TRINITY_DN3749_c0_g1_i9	Potassium channel KOR1;	Guard_M_72h	Guard_C_72h	-9.22245	-0.0106602	0.000135888	0.00330573	0.34	0.08	1.322	0.438	0	0.282	0	0	0	0	0.455	0	0	0.175	0.058	0	0	0
TRINITY_DN3760_c1_g1_i18	Aldehyde dehydrogenase 1 {ECO:0000303|Ref.1};	Guard_M_72h	Guard_C_72h	-2.18811	4.35491	7.85543e-28	2.14337e-25	14.648	18.949	18.935	2.725	1.977	3.375	4.091	3.377	3.93	2.86	2.247	2.376	2.189	2.887	2.36	0	3.408	2.6
TRINITY_DN3761_c0_g1_i3	Protein NAR1 {ECO:0000303|PubMed:23734982};	Guard_M_72h	Guard_C_72h	-8.53704	-0.647454	1.24517e-05	0.000403809	0.66	0.592	0.444	0.229	0	0	0	0	0	0.657	0	0.367	0	0.047	0	0	0.799	0.135
TRINITY_DN3800_c0_g1_i1		Guard_M_72h	Guard_C_72h	-3.56474	0.553994	2.09789e-05	0.000637325	6.864	9.254	11.339	1.452	1.977	2.63	0.502	0.527	1.236	1.401	0	1.043	0.691	1.886	2.232	0	0.652	1.672
TRINITY_DN38459_c0_g1_i1		Guard_M_72h	Guard_C_72h	-2.90748	0.719843	0.000351298	0.00753789	4.362	5.434	4.106	0.07	0.111	0	0.611	0.976	0.221	0.667	0.145	0	0	0.047	0	0	0.438	0.831
TRINITY_DN3877_c0_g1_i12		Guard_M_72h	Guard_C_72h	-9.65458	0.406153	1.50634e-07	7.08334e-06	1.891	0.712	0.444	0.149	0.333	0.071	0	0	0	0	0.165	0	0	0	0.22	0	0	0
TRINITY_DN3916_c0_g1_i2	Probable pectinesterase/pectinesterase inhibitor 60;	Guard_M_72h	Guard_C_72h	-2.82118	1.87865	4.64952e-10	3.28829e-08	6.343	5.123	6.547	2.894	3.046	2.489	0.927	0.819	0.773	0.377	0.194	0.184	2.754	2.398	3.007	8.153	6.573	7.801
TRINITY_DN3967_c0_g1_i2	Protein OBERON 2 {ECO:0000303|PubMed:18403411};	Guard_M_72h	Guard_C_72h	-2.62234	3.12023	0.000106682	0.00268692	10.345	4.792	8.121	2.427	2.027	3.98	0.982	0.46	2.296	0	7.777	11.755	0	4.493	12.076	8.913	2.016	1.382
TRINITY_DN39896_c0_g1_i2	Aspyridones efflux protein apdF {ECO:0000303|PubMed:17369821};	Guard_M_72h	Guard_C_72h	6.8717	-0.492801	2.14796e-05	0.000649412	0	0	0.03	0	0	0	1.735	1.795	1.623	0	0.232	0	0	0	0	0	0	0
TRINITY_DN3994_c0_g1_i109	Probable LRR receptor-like serine/threonine-protein kinase At1g06840;	Guard_M_72h	Guard_C_72h	6.16143	3.36607	1.98229e-05	0.000604283	0.1	0.211	0	4.943	8.805	12.847	1.658	10.939	9.604	0.947	4.901	1.236	11.144	1.327	19.051	0	1.665	2.649
TRINITY_DN402_c0_g1_i84		Guard_M_72h	Guard_C_72h	-8.60658	-0.582758	1.76298e-05	0.000545005	1.381	1.313	0.646	0.209	0	0	0	0	0	0	0	0	0	0	0.868	0	0.302	0
TRINITY_DN4020_c0_g1_i2	Expansin-A11;	Guard_M_72h	Guard_C_72h	-2.80952	3.62485	4.85812e-25	1.14834e-22	12.717	9.795	10.653	8.543	7.736	7.517	1.298	1.862	1.501	1.807	1.443	1.758	6.137	4.935	4.546	14.227	12.494	15.05
TRINITY_DN4020_c0_g1_i9	Expansin-A11;	Guard_M_72h	Guard_C_72h	-8.81862	-0.387149	2.34828e-06	8.84147e-05	0.67	0.782	0.646	0.298	0.545	0.242	0	0	0	0	0	0	0.492	0.198	0	0	0.195	0.822
TRINITY_DN4042_c0_g1_i12	Uncharacterized protein ycf68;	Guard_M_72h	Guard_C_72h	2.37463	2.30123	2.30279e-05	0.000689153	1.621	0.521	0.878	1.532	2.31	2.096	4.528	6.541	4.515	2.087	1.114	0.367	0.681	3.061	2.718	2.329	3.477	1.711
TRINITY_DN410_c0_g1_i18	Berberine bridge enzyme-like 7 {ECO:0000303|PubMed:26037923};	Guard_M_72h	Guard_C_72h	-5.45308	1.70906	3.03438e-11	2.40368e-09	8.254	6.146	6.295	2.964	2.148	4.564	0.044	0.292	0.132	0	0.271	0	2.817	1.211	2.464	15.901	13.672	8.68
TRINITY_DN410_c0_g1_i22	Berberine bridge enzyme-like 7 {ECO:0000303|PubMed:26037923};	Guard_M_72h	Guard_C_72h	-3.2811	3.58984	2.27208e-06	8.59849e-05	16.328	21.496	27.732	45.392	114.339	77.403	1.036	4.533	1.06	0	0	6.22	0	17.344	49.207	68.149	0.39	0
TRINITY_DN410_c0_g1_i25	Berberine bridge enzyme-like 8 {ECO:0000303|PubMed:26037923};	Guard_M_72h	Guard_C_72h	-4.72942	2.0899	6.19098e-17	8.63261e-15	215.201	176.037	195.276	292.216	270.018	289.519	5.16	11.668	4.592	115.16	79.397	72.924	101.549	135.992	198.667	303.627	147.943	78.742
TRINITY_DN410_c0_g1_i30	Berberine bridge enzyme-like 7 {ECO:0000303|PubMed:26037923};	Guard_M_72h	Guard_C_72h	-2.60619	5.35569	3.11218e-46	1.91062e-43	111.688	88.39	101.456	110.318	95.297	117.273	18.013	13.194	17.695	124.106	91.213	77.154	232.036	158.015	169.76	148.445	211.505	164.395
TRINITY_DN410_c0_g1_i6	Berberine bridge enzyme-like 7 {ECO:0000303|PubMed:26037923};	Guard_M_72h	Guard_C_72h	-7.21762	4.05266	0.000249567	0.00564841	31.846	27.481	30.204	7.479	8.704	6.056	0	0.583	0	0	0	0	4.168	1.851	2.927	0	4.119	11.967
TRINITY_DN410_c0_g1_i8	Berberine bridge enzyme-like 8 {ECO:0000303|PubMed:26037923};	Guard_M_72h	Guard_C_72h	-3.63181	1.0778	5.73882e-08	2.91237e-06	58.55	47.584	43.298	62.688	68.147	85.352	2.346	4.6	4.636	16.559	35.147	12.518	10.17	42.975	51.428	70.353	31.045	38.211
TRINITY_DN41367_c1_g1_i1	Protein SIEVE ELEMENT OCCLUSION B {ECO:0000303|PubMed:20932300};	Guard_M_72h	Guard_C_72h	-7.89065	5.56499	5.29196e-73	8.35411e-70	63.503	60.738	68.67	24.427	27.221	29.673	0.502	0.168	0.132	2.029	2.634	1.623	6.514	6.006	3.817	1.02	0.419	1.46
TRINITY_DN41367_c1_g1_i2	Protein SIEVE ELEMENT OCCLUSION B {ECO:0000303|PubMed:20932300};	Guard_M_72h	Guard_C_72h	-5.73682	0.10191	0.000123225	0.00304631	1.061	1.414	1.433	0	0	0	0	0.067	0	0	0	0	0	0	0	0	0	0
TRINITY_DN42110_c0_g3_i5	Probable carboxylesterase 15;	Guard_M_72h	Guard_C_72h	-2.1488	1.46503	3.62505e-05	0.00103377	8.244	5.544	6.164	8.344	8.482	9.673	1.287	1.784	1.358	1.014	1.327	1.304	7.771	4.342	4.569	0	7.021	4.823
TRINITY_DN4216_c0_g1_i2	(R)-mandelonitrile lyase 1;	Guard_M_72h	Guard_C_72h	-3.83871	4.32004	4.87793e-32	1.59714e-29	44.733	30.539	33.462	19.255	9.611	11.557	3.044	2.805	1.645	79.955	98.167	102.171	8.682	1.269	7.102	0.375	2.435	11.029
TRINITY_DN4216_c0_g1_i7	(R)-mandelonitrile lyase 1;	Guard_M_72h	Guard_C_72h	-3.10531	1.74577	1.18661e-07	5.70117e-06	3.142	6.547	5.347	1.343	3.066	1.673	0.775	0.46	0.486	12.994	19.515	33.873	0.241	0.361	0.416	0.52	1.383	1.527
TRINITY_DN4216_c1_g1_i1	(R)-mandelonitrile lyase 2;	Guard_M_72h	Guard_C_72h	-8.99075	-0.225338	1.6266e-06	6.32355e-05	4.983	2.817	2.31	4.495	3.298	3.476	0	0	0	0	1.811	2.25	1.917	4.307	10.341	14.458	5.979	13.204
TRINITY_DN4216_c1_g1_i14	(R)-mandelonitrile lyase 3;	Guard_M_72h	Guard_C_72h	-3.43227	1.16097	2.77274e-06	0.000103252	28.565	28.073	27.843	56.621	54.946	59.387	1.091	2.726	4.04	0	0.639	0	296.688	143.791	214.942	108.008	102.836	85.141
TRINITY_DN4216_c1_g1_i9	(R)-mandelonitrile lyase 1;	Guard_M_72h	Guard_C_72h	-4.63768	1.0925	6.02492e-05	0.00161598	3.982	3.138	3.006	4.287	2.743	6.207	0.109	0.28	0	0	0	0.126	33.64	38.401	36.298	59.572	57.738	56.838
TRINITY_DN424_c1_g1_i64	Pullulanase 1, chloroplastic;	Guard_M_72h	Guard_C_72h	-6.44715	-0.746128	7.80157e-05	0.0020393	0.17	0.17	0.151	0.298	0	0	0	0	0	0	0	0.058	0	0	0	0	0.282	0.29
TRINITY_DN424_c1_g1_i76	Pullulanase 1, chloroplastic;	Guard_M_72h	Guard_C_72h	-9.26625	0.0357835	1.48899e-05	0.000469197	0.42	0.832	0.091	0.07	0	0.887	0	0	0	0	0	0	0	0.221	0	0	0	0
TRINITY_DN4277_c0_g1_i54	Pentatricopeptide repeat-containing protein At4g35850, mitochondrial;	Guard_M_72h	Guard_C_72h	2.35219	0.903884	0.000192746	0.00450542	0.21	0.13	0.141	0.358	1.815	0.292	0.72	1.01	0.74	0.309	0.504	0.184	0.22	0.652	2.371	0	0.068	1.74
TRINITY_DN4279_c0_g1_i100	Uncharacterized membrane protein YjcL;	Guard_M_72h	Guard_C_72h	3.2114	1.66217	8.48727e-06	0.000285941	0.27	0.1	0.414	2.934	2.017	2.398	2.269	1.683	3.157	5.69	6.47	0.522	0	0.081	0.532	0	2.444	1.614
TRINITY_DN429_c0_g2_i1	Epidermis-specific secreted glycoprotein EP1;	Guard_M_72h	Guard_C_72h	-2.1373	2.49461	1.11945e-10	8.45845e-09	10.265	10.577	9.765	5.868	6.566	7.607	2.149	2.334	2.384	4.676	1.278	1.507	7.583	5.611	4.465	4.717	3.788	3.122
TRINITY_DN4326_c0_g1_i33	Origin of replication complex subunit 1A {ECO:0000303|PubMed:16179646};	Guard_M_72h	Guard_C_72h	10.1417	0.87042	1.81574e-09	1.16656e-07	0	0	0	0	0	0.756	1.909	0.527	2.296	0	0	0	0	2.037	0	0	0	0
TRINITY_DN4333_c0_g1_i5	E3 ubiquitin-protein ligase UPL6;	Guard_M_72h	Guard_C_72h	-2.57333	2.62606	7.69413e-08	3.84724e-06	2.591	4.161	4.55	1.064	0	0.655	0.535	0.426	0.916	0	1.094	0	0	0.198	0.729	0	1.305	0.232
TRINITY_DN43934_c1_g1_i1	CASP-like protein 4D1;	Guard_M_72h	Guard_C_72h	-3.97543	1.18078	5.30263e-05	0.00143796	10.305	9.705	12.671	1.502	3.298	2.186	1.047	0.067	0.927	0	0.465	0.512	8.033	2.677	3.47	8.22	10.128	11.89
TRINITY_DN4461_c0_g1_i18	mRNA cap guanine-N7 methyltransferase 1;	Guard_M_72h	Guard_C_72h	8.4242	-0.766374	3.71801e-05	0.00105619	0	0	0	0	0.161	0.474	0.633	0.37	0.85	0	0	0	0	0	1.099	0.539	0.282	0
TRINITY_DN4517_c0_g1_i9	Protein PHLOEM PROTEIN 2-LIKE A10;	Guard_M_72h	Guard_C_72h	-2.35695	2.28357	2.58426e-07	1.18372e-05	4.832	3.379	4.499	1.462	1.533	0.292	1.135	0.673	0.64	0	0	0	5.582	3.224	2.499	0	2.483	1.518
TRINITY_DN4522_c0_g1_i2	Triacylglycerol lipase OBL1 {ECO:0000305};	Guard_M_72h	Guard_C_72h	-3.83127	0.0586849	3.57123e-05	0.0010204	4.742	5.755	8.01	5.231	3.308	4.695	0.382	0.337	0.541	3.101	6.208	4.617	4.189	5.948	5.772	2.734	12.212	9.28
TRINITY_DN4530_c0_g1_i70	Plant intracellular Ras-group-related LRR protein 7;	Guard_M_72h	Guard_C_72h	-8.56944	-0.62007	9.55871e-05	0.00244052	0.74	0.221	1.059	0.517	0	0	0	0	0	0	0	1.005	0	0.291	0.648	0	0.867	0
TRINITY_DN4535_c0_g6_i1	Probable mannitol dehydrogenase;	Guard_M_72h	Guard_C_72h	2.3919	5.44687	1.23508e-108	6.06591e-105	18.299	19.34	18.814	2.427	2.108	2.025	93.521	103.995	95.109	3.333	2.702	7.07	9.855	15.854	17.362	22.745	19.545	18.385
TRINITY_DN4563_c2_g1_i1	Cyclic nucleotide-gated ion channel 1;	Guard_M_72h	Guard_C_72h	-7.03052	-0.248767	2.94839e-06	0.000109286	20.991	16.834	17.906	6.176	3.964	4.715	0	0.303	0	0	3.293	1.333	0	0	3.887	0	3.993	3.557
TRINITY_DN4584_c1_g4_i1	Wall-associated receptor kinase 2;	Guard_M_72h	Guard_C_72h	-2.15979	4.58733	1.66488e-34	6.28982e-32	27.644	25.737	29.588	5.371	5.608	6.136	5.793	5.442	7.12	2	2.663	2.56	11.185	4.272	4.5	8.913	8.56	5.993
TRINITY_DN4595_c0_g1_i23	Sulfite reductase [ferredoxin], chloroplastic;	Guard_M_72h	Guard_C_72h	-8.89223	-0.318521	1.16058e-06	4.66362e-05	0.73	0.792	0.757	0.398	0.474	0.222	0	0	0	0.512	0	0.126	0.304	0.291	0.012	0	0.506	0.619
TRINITY_DN4595_c0_g1_i28	Sulfite reductase [ferredoxin], chloroplastic;	Guard_M_72h	Guard_C_72h	9.54662	0.294443	1.52326e-09	9.93084e-08	0	0	0	0.109	0.242	0.484	0.938	1.245	1.468	0	0.784	0.464	0.272	0.687	0.925	0.048	0	0
TRINITY_DN4611_c5_g1_i1	Pectinesterase inhibitor 4 {ECO:0000305};	Guard_M_72h	Guard_C_72h	-4.08089	1.12764	6.28479e-10	4.36107e-08	7.484	7.309	9.311	3.421	4.286	4.665	0.567	0.494	0.331	0	0	0.386	3.1	4.19	3.563	23.198	14.607	12.837
TRINITY_DN46451_c0_g1_i2		Guard_M_72h	Guard_C_72h	-3.18549	2.15227	4.23652e-12	3.68627e-10	8.614	10.567	7.425	8.066	7.705	7.829	0.764	1.223	0.883	0	1.085	0	6.137	3.515	3.227	24.526	17.071	17.921
TRINITY_DN46498_c0_g2_i2	Probable mannitol dehydrogenase;	Guard_M_72h	Guard_C_72h	2.20266	5.29579	7.64922e-69	9.13813e-66	35.578	42.2	35.914	3.421	2.753	2.438	178.445	173.939	164.431	21.699	15.118	22.872	31.085	32.709	38.715	50.832	45.945	54.296
TRINITY_DN4683_c0_g1_i1	Glutathione S-transferase F9;	Guard_M_72h	Guard_C_72h	2.21655	7.94749	1.29991e-288	2.87293e-284	63.373	64.869	63.313	33.408	34.835	37.865	286.837	296.436	296.254	58.073	63.921	59.344	111.038	153.056	139.882	57.32	73.709	67.655
TRINITY_DN4719_c0_g1_i2	NAC domain containing protein 52 {ECO:0000303|PubMed:15029955};	Guard_M_72h	Guard_C_72h	10.2907	1.01671	5.04038e-09	3.07089e-07	0	0	0	0	0	0	0.316	1.144	1.976	0	0.552	0	0	0	0.671	0.173	0	0
TRINITY_DN4719_c0_g1_i34	NAC domain containing protein 52 {ECO:0000303|PubMed:15029955};	Guard_M_72h	Guard_C_72h	-9.62774	0.380398	5.73341e-06	0.000201133	0.31	1.664	0.232	0.169	4.891	2.076	0	0	0	0	0	0	0	0	0	2.974	0	0
TRINITY_DN4719_c0_g1_i53	NAC domain containing protein 52 {ECO:0000303|PubMed:15029955};	Guard_M_72h	Guard_C_72h	-10.2124	0.944545	5.55852e-13	5.30665e-11	0.7	1.133	1.483	0.547	0	2.549	0	0	0	0	2.76	0	5.488	0	1.793	0.712	2.717	0
TRINITY_DN4738_c0_g1_i17	Non-cyanogenic beta-glucosidase;	Guard_M_72h	Guard_C_72h	3.32265	2.33517	3.43918e-11	2.71462e-09	17.239	20.844	7.949	125.505	67.754	77.01	147.308	178.438	124.306	149.998	149.884	210.127	142.583	222.827	277.023	18.558	18.999	14.248
TRINITY_DN4738_c0_g1_i24	Beta-glucosidase 24;	Guard_M_72h	Guard_C_72h	-8.54228	-0.642867	1.13003e-05	0.000371925	1.351	1.053	0.999	4.595	3.197	6.489	0	0	0	8.028	0.968	1.999	5.844	7.124	8.282	7.518	7.294	11.039
TRINITY_DN4738_c0_g1_i42	Cyanogenic beta-glucosidase;	Guard_M_72h	Guard_C_72h	5.67864	3.51139	1.34792e-70	1.80548e-67	0.61	0.802	0.504	8.424	7.322	4.494	32.185	32.189	34.429	12.579	19.012	30.599	55.645	46.479	62.324	0	0.73	3.026
TRINITY_DN4738_c0_g1_i48	Beta-glucosidase 24;	Guard_M_72h	Guard_C_72h	-9.70373	2.36318	5.84845e-35	2.24794e-32	7.874	10.738	10.28	49.062	48.551	54.057	0	0	0.022	1.082	17.046	11.9	54.252	52.683	63.816	97.969	61.75	69.317
TRINITY_DN4764_c0_g1_i4		Guard_M_72h	Guard_C_72h	-8.45748	-0.720852	1.49194e-05	0.000469707	0.36	0.311	0.303	1.084	1.281	0	0	0	0	0	0	0	0.031	0.256	0	0	0	0
TRINITY_DN4765_c0_g1_i1	Probable WRKY transcription factor 40 {ECO:0000303|Ref.1};	Guard_M_72h	Guard_C_72h	-2.87122	2.86623	4.27001e-19	6.88842e-17	17.609	20.995	16.534	6.047	6.021	5.451	2.804	2.423	2.219	15.777	11.419	11.301	1.487	3.236	4.234	5.198	6.388	7.076
TRINITY_DN4846_c1_g1_i18	Cell division control protein 48 homolog C;	Guard_M_72h	Guard_C_72h	-6.02509	0.0855539	0.000275904	0.00615935	1.441	0.511	2.139	0.179	0.171	0.121	0	0.011	0.055	0	0	0	0	0.012	0.44	0	0	0
TRINITY_DN488_c2_g1_i1	Polyneuridine-aldehyde esterase {ECO:0000305};	Guard_M_72h	Guard_C_72h	-9.6926	0.441563	3.11564e-10	2.26509e-08	9.865	5.945	9.806	0	0	0	0	0	0	0	0	0	24.036	2.084	13.753	37.925	15.688	0
TRINITY_DN4941_c0_g1_i3	Poly [ADP-ribose] polymerase 1;	Guard_M_72h	Guard_C_72h	8.58235	-0.618165	0.000244363	0.00554482	0	0	0	0.08	0.323	0	0.109	0.527	0.982	0	0	0	0	0	0	0	0	0
TRINITY_DN4942_c0_g1_i290	Puromycin-sensitive aminopeptidase;	Guard_M_72h	Guard_C_72h	12.0654	2.76771	1.8013e-08	9.99008e-07	0	0	0	8.683	0	0.222	5.139	1.761	34.297	111.325	107.406	137.338	0	60.762	42.463	92.29	160.992	161.302
TRINITY_DN4957_c0_g1_i15	Protein SEMI-ROLLED LEAF 2 {ECO:0000303|PubMed:26873975};	Guard_M_72h	Guard_C_72h	-9.0706	-0.153335	1.15625e-05	0.000378861	0.33	0.531	1.513	0.378	0.444	1.693	0	0	0	10.347	10.75	19.095	0	0	0	15.613	16.088	15.901
TRINITY_DN498_c0_g1_i9	tRNA-specific adenosine deaminase TAD1 {ECO:0000303|PubMed:23355609};	Guard_M_72h	Guard_C_72h	-9.34711	0.110319	6.54455e-07	2.74201e-05	0.92	0.291	1.079	0.199	0.383	0	0	0	0	0	0	2.164	0	0.954	0	0	0	0
TRINITY_DN5_c0_g2_i4	Protein argonaute 10 {ECO:0000303|PubMed:19054365};	Guard_M_72h	Guard_C_72h	-8.74296	-0.456726	0.000319486	0.00697379	0.94	0.08	0.393	0	0.383	0	0	0	0	0	0	0	0	0	0	0	0.292	0
TRINITY_DN5_c1_g1_i42	Spermine synthase;	Guard_M_72h	Guard_C_72h	2.42057	3.16145	6.57341e-07	2.74889e-05	0.93	2.747	3.037	11.458	13.686	7.718	11.827	11.455	12.154	24.414	20.619	28.812	5.498	19.241	15.951	16.806	19.564	26.157
TRINITY_DN5022_c0_g1_i11	Arginine biosynthesis bifunctional protein ArgJ, chloroplastic {ECO:0000255|HAMAP-Rule:MF_03124};	Guard_M_72h	Guard_C_72h	-8.4025	-0.769298	7.62171e-05	0.00199582	1.341	0.832	0.404	0	0	0	0	0	0	1.565	0	2.56	2.095	1.083	0	0	0	0
TRINITY_DN5037_c0_g1_i30	Aquaporin NIP6-1;	Guard_M_72h	Guard_C_72h	-8.61186	-0.578521	1.15338e-05	0.000378204	1.221	1.755	0.989	0.08	0	0	0	0	0	0	0	0	0	1.432	2.556	0	0.36	0
TRINITY_DN5090_c0_g1_i44	UPF0047 protein YjbQ;	Guard_M_72h	Guard_C_72h	-8.40442	-0.769763	3.70328e-05	0.00105268	0.5	1.103	0.797	0	0	0.04	0	0	0	0	1.017	0.657	0	0	0	0	0	0
TRINITY_DN51_c0_g1_i13	Putative receptor protein kinase ZmPK1;	Guard_M_72h	Guard_C_72h	-8.50292	-0.679427	1.25582e-05	0.000405788	0.44	0.561	0.474	0.05	0.393	0.191	0	0	0	0	1.007	0	0	0.279	0	0	0.614	0.764
TRINITY_DN5153_c0_g1_i25	Serine/threonine-protein kinase GRIK1;	Guard_M_72h	Guard_C_72h	-9.30521	0.0717048	1.75218e-07	8.16122e-06	0.83	0.351	0.404	0.119	0.061	0.202	0	0	0	0	0.504	0	0.827	0	0	0	0	0.319
TRINITY_DN5255_c0_g1_i18	Beta-glucosidase 13;	Guard_M_72h	Guard_C_72h	3.20356	2.34529	9.45516e-16	1.17729e-13	2.471	2.466	2.996	13.864	13.313	9.804	22.726	22.013	27.332	40.818	60.105	44.508	28.341	40.717	45.309	15.641	8.287	19.623
TRINITY_DN5255_c0_g1_i26	Beta-glucosidase 13;	Guard_M_72h	Guard_C_72h	2.71608	0.29191	0.000315849	0.00690122	0.93	0.571	0.868	9.001	10.136	7.305	5.237	5.845	4.758	6.425	6.324	6.375	27.482	25.853	34.1	0	3.944	5.529
TRINITY_DN5255_c0_g1_i28	Beta-glucosidase 24;	Guard_M_72h	Guard_C_72h	9.23593	-0.00289953	6.8499e-08	3.44067e-06	0	0	0	4.456	4.286	7.194	15.056	25.054	17.452	18.887	30.372	51.51	56.996	28.972	37.27	0	4.859	4.582
TRINITY_DN528_c0_g1_i69	Nodulin homeobox {ECO:0000303|PubMed:23641115};	Guard_M_72h	Guard_C_72h	2.41295	1.98816	0.000174925	0.00414143	0.23	0.561	0.636	1.84	0.323	1.179	3.524	1.414	2.539	1.362	3.487	2.337	0.052	1.839	0.208	0	0	1.74
TRINITY_DN528_c0_g1_i73	Nodulin homeobox {ECO:0000303|PubMed:23641115};	Guard_M_72h	Guard_C_72h	-10.2056	0.938149	1.86919e-14	2.09701e-12	2.091	3.048	2.552	0	1.341	2.378	0	0	0.011	0	0	0	2.304	0	0	0	0	0
TRINITY_DN531_c0_g1_i6	Mevalonate kinase {ECO:0000305};	Guard_M_72h	Guard_C_72h	10.3802	1.10416	2.3824e-14	2.61957e-12	0	0	0	0	0	0	1.549	2.996	1.777	0	0	0	0	0.931	0	0	0	0
TRINITY_DN5324_c0_g1_i1	Xyloglucan endotransglucosylase/hydrolase protein 2;	Guard_M_72h	Guard_C_72h	-9.15983	-0.0666958	9.13489e-08	4.47155e-06	3.772	2.968	3.289	1.323	1.18	1.612	0	0	0	8.937	11.99	15.985	0	0	0	0	0.448	1.044
TRINITY_DN5360_c0_g1_i14	2-dehydro-3-deoxy-phosphogluconate aldolase {ECO:0000305};	Guard_M_72h	Guard_C_72h	-8.36873	-0.803409	0.000242012	0.00550278	0.82	0.16	0.847	0.686	0	0.252	0	0	0	0	0	0	0	0.256	0	0	0	0.474
TRINITY_DN5379_c0_g1_i3	BURP domain-containing protein 3;	Guard_M_72h	Guard_C_72h	-7.40338	3.36931	5.09292e-61	4.68994e-58	18.9	16.102	19.036	0.746	0.182	0.232	0.055	0.067	0.188	0	0.155	0.164	0	0.233	0.544	0	0	0
TRINITY_DN5443_c0_g2_i1	Pentatricopeptide repeat-containing protein At3g04130, mitochondrial;	Guard_M_72h	Guard_C_72h	-6.80963	0.363525	0.000237833	0.00543233	0.22	2.777	2.32	2.118	0	0	0.033	0	0	0.86	0	0	0.702	0	2.186	8.114	0	0.957
TRINITY_DN55_c0_g1_i9	Rust resistance kinase Lr10 {ECO:0000312|EMBL:AAC49629.1};	Guard_M_72h	Guard_C_72h	-2.11462	1.9092	1.83728e-06	7.08651e-05	8.885	7.67	10.471	2.108	1.392	3.053	2.193	2.3	1.667	3.575	0	0	1.372	1.571	0.706	0	2.035	0.28
TRINITY_DN5719_c1_g1_i39	Dihydrolipoyllysine-residue succinyltransferase component of 2-oxoglutarate dehydrogenase complex 1, mitochondrial;	Guard_M_72h	Guard_C_72h	-2.46785	3.02278	8.29667e-08	4.12056e-06	10.205	10.658	8.666	4.675	5.123	4.988	0.873	1.885	2.517	2.618	1.472	6.104	0.388	1.455	1.053	0	1.295	0.86
TRINITY_DN5742_c0_g1_i18	Protein SRG1;	Guard_M_72h	Guard_C_72h	-2.87224	1.24144	0.000101767	0.00257226	4.923	1.935	7.142	1.83	2.017	2.65	0.644	0.561	0.662	1.42	1.86	1.285	1.32	0.873	1.77	14.679	1.548	0
TRINITY_DN5747_c1_g1_i7	Glutathione transferase GST 23;	Guard_M_72h	Guard_C_72h	10.5575	1.27734	1.84197e-06	7.09842e-05	0	0	0	0.487	0	3.688	1.135	0.797	10.211	1.043	0.794	2.125	2.493	3.376	3.297	0	3.983	8.535
TRINITY_DN5864_c0_g1_i3	Pentatricopeptide repeat-containing protein At5g14770, mitochondrial;	Guard_M_72h	Guard_C_72h	-9.32765	0.092533	2.10969e-05	0.000640471	0.15	1.584	0.686	0.985	0.373	0	0	0	0	0	0	1.217	0	0.128	0.174	1.425	0.506	0.899
TRINITY_DN5992_c0_g1_i37	Signal recognition particle subunit SRP68;	Guard_M_72h	Guard_C_72h	9.2622	0.0190573	0.00018913	0.00443027	0	0	0	0	0	0	2.084	0.079	0.916	5.014	4.804	4.607	0	0	0.59	15.064	16.779	16.645
TRINITY_DN6071_c0_g1_i21	Polygalacturonase At1g48100;	Guard_M_72h	Guard_C_72h	-9.41271	0.174107	6.95668e-07	2.8982e-05	2.341	0.561	1.029	2.874	1.059	2.549	0	0	0	0	0	0	0	0.116	0.174	0	0	0
TRINITY_DN6128_c0_g2_i1	Receptor-like protein kinase FERONIA;	Guard_M_72h	Guard_C_72h	-2.07773	2.28786	2.38255e-06	8.95523e-05	4.412	4.572	4.308	1.601	1.594	1.622	0.84	1.481	0.773	1.681	1.54	1.439	1.33	1.828	2.105	1.194	1.568	1.479
TRINITY_DN6189_c0_g1_i16	Bifunctional protein FolD 1, mitochondrial;	Guard_M_72h	Guard_C_72h	-8.53779	-0.64723	1.44827e-05	0.000458571	0.64	0.391	0.494	0	0.131	0.06	0	0	0	0	0	0	0	0	0	0	0	0
TRINITY_DN619_c0_g1_i41	Probable aldo-keto reductase 1;	Guard_M_72h	Guard_C_72h	-5.79913	0.675275	6.62727e-05	0.00176257	1.161	1.644	1.382	0.408	0.424	0.504	0	0.067	0	0	0	0	0	0	0	0	0	0
TRINITY_DN6220_c2_g1_i2	Basic leucine zipper 6;	Guard_M_72h	Guard_C_72h	-2.79793	1.58841	3.23781e-08	1.72223e-06	4.802	5.785	5.599	4.754	4.125	4.393	0.622	0.729	0.938	1.266	0.087	1.198	0.66	2.654	2.591	0.934	3.029	6.322
TRINITY_DN6226_c0_g1_i12	Cell number regulator 1;	Guard_M_72h	Guard_C_72h	-2.16971	2.31935	0.000127459	0.0031387	21.771	21.626	20.771	1.89	0	5.804	4.266	7.697	2.097	0	0	0	0	5.11	9.011	27.019	0	9.154
TRINITY_DN6226_c0_g1_i3	Cell number regulator 1;	Guard_M_72h	Guard_C_72h	-8.52245	-0.659623	4.97996e-05	0.00135795	1.701	1.745	0.565	1.084	2.723	0.685	0	0	0	0	0	0	0	1.083	0	0	3.564	0
TRINITY_DN6282_c0_g1_i10		Guard_M_72h	Guard_C_72h	3.27559	0.0387539	0.000289188	0.00642346	0.07	0.15	0.091	0.08	0.101	0.101	0.993	0.752	1.369	0	2.286	1.024	1.718	0.268	0.046	0	0.097	0
TRINITY_DN6319_c0_g1_i1	Phenylalanine N-monooxygenase CYP79D16 {ECO:0000303|PubMed:25015725};	Guard_M_72h	Guard_C_72h	-3.49077	6.35155	1.12785e-125	6.23163e-122	129.977	122.238	137.128	324.878	333.465	353.017	9.645	13.307	11.226	24.491	21.036	19.356	167.269	127.297	158.378	650.291	519.505	454.192
TRINITY_DN636_c0_g1_i6	ABC transporter G family member 22;	Guard_M_72h	Guard_C_72h	-2.39594	1.12987	0.000216233	0.00499108	1.151	0.882	1.11	0.736	1.2	1.693	0.218	0.269	0.099	0.058	0	1.323	0	1.374	1.087	1.665	3.788	6.07
TRINITY_DN6501_c0_g1_i1	Pyruvate decarboxylase 1;	Guard_M_72h	Guard_C_72h	-9.46543	0.222225	6.64641e-07	2.77417e-05	0.92	1.313	3.823	0.08	0	0	0	0	0	7.545	0	0	0	0.105	0.729	0	0	0
TRINITY_DN6501_c0_g1_i4	Pyruvate decarboxylase 1;	Guard_M_72h	Guard_C_72h	-2.94459	1.56057	9.08263e-09	5.26864e-07	2.551	2.877	2.441	0.199	0.212	0.252	0.262	0.393	0.342	0	0	0.454	1.142	0.896	0.949	0	0.662	0.145
TRINITY_DN651_c0_g1_i4		Guard_M_72h	Guard_C_72h	-9.52842	0.284176	5.64859e-07	2.41703e-05	4.672	0.902	3.077	0	0	0	0	0	0	1.459	0.881	1.294	0	0	0	19.732	3.886	5.162
TRINITY_DN65297_c0_g1_i1		Guard_M_72h	Guard_C_72h	9.16263	-0.0727776	1.30333e-07	6.20794e-06	0	0	0	0	0	0	2.149	3.276	2.627	0	0	0	0	0	0	0	0	0
TRINITY_DN655_c1_g1_i13	Probable peroxidase 26;	Guard_M_72h	Guard_C_72h	-2.31278	1.21392	1.42358e-05	0.000451723	1.161	1.043	1.281	0.726	0.686	0.675	0.229	0.236	0.221	0	0.019	0	0.712	0.407	1.076	0	0	0
TRINITY_DN655_c1_g1_i30	Probable peroxidase 26;	Guard_M_72h	Guard_C_72h	-2.16674	3.7023	8.25803e-06	0.000279032	10.375	9.064	9.332	6.763	3.661	3.748	1.975	0.931	3.422	0	1.491	3.4	3.058	2.898	3.447	9.943	10.488	7.047
TRINITY_DN66_c0_g1_i21	Probable serine/threonine-protein kinase At1g01540;	Guard_M_72h	Guard_C_72h	-8.275	-0.887647	0.000115881	0.00288573	0.3	1.013	0.676	0.656	0.676	0	0	0	0	0	0.203	0	0	0	0	0	0	0
TRINITY_DN66155_c0_g2_i3	Cyclic nucleotide-gated ion channel 1;	Guard_M_72h	Guard_C_72h	-2.01144	1.10193	0.000475677	0.00970724	4.873	3.87	4.509	2.089	1.543	1.844	0.807	1.01	1.391	0	0.281	0	0.744	0.547	0.81	0	0	0
TRINITY_DN663_c4_g2_i7	Cyclic nucleotide-gated ion channel 1;	Guard_M_72h	Guard_C_72h	-2.03964	1.34474	8.17622e-05	0.00212217	10.245	9.394	8.151	7.887	7.705	6.156	2.335	2.581	1.766	16.308	38.314	28.88	3.257	0.989	0.729	33.218	66.308	67.026
TRINITY_DN6684_c0_g1_i46	Transcription termination factor MTERF5, chloroplastic {ECO:0000305};	Guard_M_72h	Guard_C_72h	-8.94462	-0.270468	3.81291e-06	0.000138829	0.35	0.772	0.938	0.845	0	0.695	0	0	0	1.188	0.465	0	0.325	0	0.023	0	0	0
TRINITY_DN673_c1_g1_i28	Probable RNA-binding protein ARP1;	Guard_M_72h	Guard_C_72h	-3.33024	2.39533	1.35017e-13	1.39766e-11	11.756	12.593	13.427	10.851	8.593	11.819	1.56	1.369	0.751	0.531	0	0.637	6.211	8.905	10.272	17.701	19.963	21.334
TRINITY_DN6755_c0_g1_i5	Pentatricopeptide repeat-containing protein At5g18390, mitochondrial;	Guard_M_72h	Guard_C_72h	-9.95549	0.696653	2.23782e-06	8.49065e-05	0.56	0.782	0.061	0	0.05	0.262	0	0	0	0	0	0	0	0	0	0	0	0
TRINITY_DN682_c0_g1_i80	Probable LRR receptor-like serine/threonine-protein kinase At5g48740;	Guard_M_72h	Guard_C_72h	-8.43439	-0.742309	3.03814e-05	0.000880601	0.3	0.632	0.454	0.189	0	0.433	0	0	0	0	0.349	0	0	0.07	0	0	0.867	0
TRINITY_DN6845_c0_g1_i4	BURP domain protein RD22 {ECO:0000303|PubMed:9790599};	Guard_M_72h	Guard_C_72h	9.75901	0.498122	2.6829e-05	0.000789019	0	0	0	1.82	2.199	4.705	2.542	0.236	5.552	0	0	0	0	0	0	0	0	0
TRINITY_DN693_c1_g3_i1	L-ascorbate oxidase homolog;	Guard_M_72h	Guard_C_72h	-4.18278	3.64499	4.13322e-58	3.4471e-55	16.639	16.192	18.845	9.995	10.368	9.693	0.916	1.043	0.839	0	0.068	0.068	3.927	2.363	2.256	13.919	8.433	7.172
TRINITY_DN697_c2_g1_i3	Aquaporin TIP2-3;	Guard_M_72h	Guard_C_72h	-2.1628	5.08483	4.90865e-70	6.38154e-67	92.778	89.563	87.161	154.627	132.755	136.931	20.686	18.176	20.565	99.016	94.186	108.719	28.456	70.993	65.829	156.347	147.106	130.36
TRINITY_DN7001_c0_g1_i41	Protein CHROMATIN REMODELING 20 {ECO:0000303|PubMed:16547115};	Guard_M_72h	Guard_C_72h	-8.48067	-0.701683	3.96778e-05	0.00111355	0.28	0.19	0.494	0.398	0.393	0.363	0	0	0	0	0	0	0	0.244	0.116	0	0	0
TRINITY_DN7001_c0_g1_i49	Protein CHROMATIN REMODELING 20 {ECO:0000303|PubMed:16547115};	Guard_M_72h	Guard_C_72h	-8.85253	-0.353726	3.68235e-05	0.00104808	0.77	0.281	0.171	0.627	0.111	0.393	0	0	0	0	0	0	0	0	0	0	0	0
TRINITY_DN7040_c0_g1_i2	Nuclear matrix constituent protein 1 {ECO:0000303|PubMed:9141634};	Guard_M_72h	Guard_C_72h	-8.18326	-0.971519	0.000274966	0.00614151	0.1	0.431	0.383	0	0.131	0	0	0	0	0.203	0.736	0.618	0.66	0.314	0	1.396	0.682	0.396
TRINITY_DN70830_c0_g2_i3	Photosystem I P700 chlorophyll a apoprotein A1 {ECO:0000255|HAMAP-Rule:MF_00458};	Guard_M_72h	Guard_C_72h	8.78299	-0.432069	3.24524e-06	0.00011924	0	0	0	0	0	0.091	0.644	0.561	0.618	0	0	0	1.236	0.582	0.497	0	0	0
TRINITY_DN7168_c0_g2_i25	ER lumen protein-retaining receptor;	Guard_M_72h	Guard_C_72h	-8.83465	-0.37369	5.88382e-06	0.000205432	0.41	0.381	0.787	0	0	0	0	0	0	0	0	0	1.456	0	0	0	0	0
TRINITY_DN7235_c0_g1_i21	DNA-directed RNA polymerase V subunit 1;	Guard_M_72h	Guard_C_72h	-8.87123	-0.337977	1.9988e-06	7.67603e-05	0.51	0.331	0.383	0.139	0	0	0	0	0	0	0	0	0	0.291	0	0	0	0
TRINITY_DN7251_c0_g1_i6	ER membrane protein complex subunit 4;	Guard_M_72h	Guard_C_72h	-8.91771	-0.294279	1.11071e-06	4.4877e-05	1.031	0.973	0.757	0.119	0.948	0.111	0	0	0	0.29	0.736	0	0.932	0	1.631	1.126	0.506	0
TRINITY_DN7256_c0_g1_i16	Probable aspartyl aminopeptidase;	Guard_M_72h	Guard_C_72h	11.6604	2.36595	1.22121e-21	2.31674e-19	0	0	0	0	0	0.111	5.63	2.85	8.544	0	0	0	41.474	3.166	0.902	14.227	15.825	19.642
TRINITY_DN726_c0_g1_i106	Protein ENDOPLASMIC RETICULUM-ARRESTED PEN3 {ECO:0000303|PubMed:29085068};	Guard_M_72h	Guard_C_72h	-10.1115	0.846556	1.45891e-13	1.50669e-11	0.68	0.932	1.009	0.149	0	0.353	0	0	0	0	0	0	0	0.594	0	0	0	0
TRINITY_DN7308_c0_g1_i3	Uncharacterized protein C683.02c;	Guard_M_72h	Guard_C_72h	-9.12364	-0.102861	4.2925e-06	0.000154635	0.84	0.632	2.29	0	0	3.234	0	0	0	0	0	0	0	0	6.605	0	0	0
TRINITY_DN731_c0_g1_i5	CBL-interacting serine/threonine-protein kinase 8;	Guard_M_72h	Guard_C_72h	2.76489	1.23296	4.5259e-05	0.001248	0.41	0.571	0.928	1.044	1.432	1.058	2.858	4.095	5.806	0	18.944	36.684	0	3.201	2.371	7.893	42.264	42.435
TRINITY_DN7321_c0_g3_i1	Cyclic nucleotide-gated ion channel 1;	Guard_M_72h	Guard_C_72h	-2.35668	3.52444	6.51533e-22	1.26312e-19	8.985	9.615	10.956	3.163	3.479	2.781	1.8	1.728	2.164	3.053	4.097	4.25	1.498	1.571	2.094	3.465	7.216	6.757
TRINITY_DN7332_c0_g2_i1		Guard_M_72h	Guard_C_72h	-3.03809	5.33511	1.26492e-79	2.43095e-76	193.59	177.872	187.215	40.37	36.943	37.563	18.613	22.215	26.206	86.853	91.997	89.894	15.239	25.713	19.144	53.691	76.046	82.454
TRINITY_DN7350_c0_g1_i1	UPF0481 protein At3g47200;	Guard_M_72h	Guard_C_72h	-8.18983	-0.965912	9.96748e-05	0.00253208	0.28	0.551	0.716	0.06	0	0.03	0	0	0	0	0	0	0.178	0.175	0	0	0	0
TRINITY_DN7350_c0_g1_i3	UPF0481 protein At3g47200;	Guard_M_72h	Guard_C_72h	-6.11024	1.10114	1.53478e-05	0.00048148	3.482	3.569	3.612	0.527	0.746	1.259	0.153	0	0	0	0	0.164	0.073	0.64	0.706	0.674	0.896	1.402
TRINITY_DN741_c0_g1_i2	Cytochrome P450 CYP72A219;	Guard_M_72h	Guard_C_72h	-4.73748	1.55486	2.29648e-05	0.00068773	4.042	4.602	5.629	0.507	0.212	0.645	0.218	0	0.309	2.744	4.3	5.042	0.429	0	0.833	0	0	0
TRINITY_DN741_c0_g1_i8	Cytochrome P450 CYP72A219;	Guard_M_72h	Guard_C_72h	-4.57617	3.60576	2.06828e-24	4.6883e-22	21.881	21.997	20.055	4.943	5.537	4.766	1.342	0.886	0.431	34.181	29.529	27.161	4.881	3.061	3.285	0	0	0
TRINITY_DN7415_c0_g1_i114	Ubiquitin-activating enzyme E1 2;	Guard_M_72h	Guard_C_72h	-5.14727	0.285691	0.000395135	0.0083329	1.291	0.221	1.079	0.945	0.595	0	0	0.045	0.022	4.463	0.63	0	0	0	1.376	2.387	0	0
TRINITY_DN7494_c0_g1_i18	Laccase-3;	Guard_M_72h	Guard_C_72h	-8.35391	-0.814903	2.92573e-05	0.000851931	0.47	0.612	0.363	0.388	0.333	0.393	0	0	0	0	0.765	0	0	0	0	0	0.886	0
TRINITY_DN75_c0_g1_i4	Receptor-like protein EIX2 {ECO:0000305};	Guard_M_72h	Guard_C_72h	-2.54382	1.64094	1.58369e-05	0.000494715	2.521	1.985	3.047	0.537	1.069	0.836	0.655	0.37	0.254	0.309	1.627	0.357	1.885	1.327	1.388	0.837	0.428	0.889
TRINITY_DN753_c0_g1_i2	Exocyst complex component EXO70B1 {ECO:0000303|PubMed:23944713};	Guard_M_72h	Guard_C_72h	-6.45236	0.0149092	4.80885e-06	0.000171006	0.82	0.792	1.09	0.477	0.313	0.574	0.033	0	0	0	0	0	0	0.163	0.243	0	0.097	0.116
TRINITY_DN7546_c0_g1_i3	Beta-1,3-galactosyltransferase 7;	Guard_M_72h	Guard_C_72h	-8.39947	-0.775648	4.78545e-05	0.00130895	0.25	0.501	0.656	0	0	0.463	0	0	0	0	0.155	0.328	0.22	0	0.474	0	0.409	0
TRINITY_DN757_c0_g1_i104	Putative 3,4-dihydroxy-2-butanone kinase;	Guard_M_72h	Guard_C_72h	8.70247	-0.506871	5.11432e-06	0.000180562	0	0	0	0	0	0	0.775	0.954	0.806	0.261	0	0	0.513	0	1.365	0	0	0
TRINITY_DN7596_c0_g1_i3	Serine carboxypeptidase-like 2;	Guard_M_72h	Guard_C_72h	-2.73416	0.578377	0.000176063	0.00416614	5.433	4.261	7.122	2.248	1.604	2.368	1.069	0.673	0.729	10.666	15.651	12.218	0	1.676	1.4	2.743	4.256	3.702
TRINITY_DN7627_c0_g4_i1	DNA damage-repair/toleration protein DRT100;	Guard_M_72h	Guard_C_72h	-2.06969	2.12975	1.21956e-06	4.86527e-05	8.124	9.996	10.532	10.602	8.563	8.575	2.073	1.829	2.837	0	0.242	0	6.378	6.134	9.242	29.319	11.433	16.007
TRINITY_DN764_c4_g1_i1	Snakin-2;	Guard_M_72h	Guard_C_72h	-2.95904	3.85967	1.15827e-26	3.01164e-24	94.179	112.282	92.639	76.015	80.603	72.738	13.965	14.844	9.052	27.36	31.679	36.027	45.15	80.317	64.198	85.292	189.545	188
TRINITY_DN768_c0_g2_i7	Auxin efflux carrier component 2 {ECO:0000303|PubMed:9843496};	Guard_M_72h	Guard_C_72h	-2.67713	3.12096	0.000257812	0.00580235	3.952	4.071	3.823	3.551	3.409	3.506	0.938	0.774	0.121	0	0	0	0.723	1.222	1.319	4.235	3.194	3.422
TRINITY_DN7710_c0_g1_i2		Guard_M_72h	Guard_C_72h	-2.67619	0.730651	0.000284898	0.00634731	1.931	2.166	4.419	1.343	1.997	3.113	0.36	0.46	0.464	0	0	0.261	0	0.384	0.069	0	0.273	0.174
TRINITY_DN77454_c0_g1_i1	Dirigent protein 9;	Guard_M_72h	Guard_C_72h	-2.56128	2.98859	1.45122e-20	2.58656e-18	17.539	16.493	16.302	14.163	14.392	15.013	2.662	2.895	2.859	16.559	14.334	16.613	9.813	10.988	11.903	40.081	31.971	24.813
TRINITY_DN7753_c0_g1_i11	Serine carboxypeptidase-like 40;	Guard_M_72h	Guard_C_72h	-2.29615	2.93968	1.06015e-10	8.06557e-09	12.516	10.948	11.702	12.731	12.667	12.726	2.553	2.917	1.567	2.502	2.431	2.675	10.526	9.987	8.421	18.905	16.36	15.553
TRINITY_DN77629_c0_g1_i1	Stigma-specific STIG1-like protein 3 {ECO:0000303|PubMed:19279211};	Guard_M_72h	Guard_C_72h	-4.64961	-0.13697	1.62111e-05	0.00050461	2.791	4.331	4.096	1.382	2.068	1.652	0.065	0.168	0.188	0	0	0	0	0.431	0.752	0	3.272	0.938
TRINITY_DN778_c0_g1_i15	Protein ENHANCED PSEUDOMONAS SUSCEPTIBILITY 1 {ECO:0000303|PubMed:19036031};	Guard_M_72h	Guard_C_72h	-8.37942	-0.792416	1.9754e-05	0.000603017	1.361	1.253	1.322	0.736	0.595	0.222	0	0	0	0.676	1.763	0.299	0	0	0	4.033	1.11	2.349
TRINITY_DN7799_c0_g1_i1	GDSL esterase/lipase At1g28590;	Guard_M_72h	Guard_C_72h	-2.14372	2.6154	7.86614e-07	3.24952e-05	9.935	8.402	8.282	12.164	12.002	11.497	1.309	2.928	1.711	3.681	2.721	2.975	8.431	10.499	9.08	25.421	27.355	21.16
TRINITY_DN7799_c0_g1_i7	GDSL esterase/lipase At1g28590;	Guard_M_72h	Guard_C_72h	-2.00179	1.84432	4.31276e-06	0.000155112	14.738	15.771	14.789	18.081	15.683	22.429	4.309	3.792	3.058	6.956	9.85	8.973	6.263	14.201	15.581	39.705	68.041	53.165
TRINITY_DN7829_c0_g1_i4		Guard_M_72h	Guard_C_72h	-9.22158	-0.0109744	7.93911e-05	0.0020728	0.88	0.17	2.502	0.587	0	1.471	0	0	0	0	0	0	0	0	0	0	0	1.073
TRINITY_DN7868_c0_g1_i30	Pentatricopeptide repeat-containing protein At1g07590, mitochondrial;	Guard_M_72h	Guard_C_72h	4.51159	-0.401623	0.000373266	0.00792465	0.03	0.01	0.061	0.129	0.282	0.121	0.829	0.987	0.464	0.155	0.707	0.821	0.503	0.081	0.116	0.914	0.331	0.309
TRINITY_DN7873_c0_g1_i13	Probable aquaporin TIP1-2;	Guard_M_72h	Guard_C_72h	-8.56162	-0.627893	0.00034533	0.00743511	0.08	0.632	0.797	0.199	0.171	0.01	0	0	0	0	0.678	0	0	0.349	0	0	0.088	0.338
TRINITY_DN7873_c0_g1_i14	Probable aquaporin TIP1-2;	Guard_M_72h	Guard_C_72h	-16.3033	6.99667	0	0	152.339	124.163	151.382	128.837	109.044	150.311	0	0	0	50.846	62.846	59.083	77.754	70.749	90.849	232.668	156.484	152.67
TRINITY_DN7982_c0_g1_i14		Guard_M_72h	Guard_C_72h	-3.39128	1.68651	6.4519e-07	2.70833e-05	9.135	11.059	10.492	2.516	2.895	3.869	1.637	0.864	0.375	5.343	15.932	13.899	0	0.605	0.521	11.57	14.987	16.413
TRINITY_DN7982_c0_g1_i15		Guard_M_72h	Guard_C_72h	-2.07329	3.32394	3.06043e-16	3.95547e-14	19.73	17.736	18.33	4.605	4.438	6.338	3.895	4.129	5.089	19.969	23.186	20.747	9.95	8.113	10.734	39.166	37.278	34.19
TRINITY_DN7993_c0_g1_i92	THO complex subunit 5B;	Guard_M_72h	Guard_C_72h	11.4214	2.12923	1.07989e-26	2.84126e-24	0	0	0	0.975	1.251	0.564	1.342	2.468	1.932	0.686	0	1.362	1.026	0.896	1.33	5.698	1.617	1.547
TRINITY_DN8007_c0_g2_i2	Probable mannitol dehydrogenase;	Guard_M_72h	Guard_C_72h	2.8217	4.83095	2.74143e-41	1.42561e-38	6.743	6.256	9.675	1.741	0.171	1.794	52.368	52.441	53.283	2.164	1.143	1.951	5.478	8.288	7.16	9.452	10.546	8.787
TRINITY_DN8032_c0_g1_i8	Gibberellin 2-beta-dioxygenase 2;	Guard_M_72h	Guard_C_72h	-2.15665	1.04621	0.000229552	0.00526552	1.081	1.554	1.029	0.557	0.414	0.665	0.305	0.236	0.276	0.222	0.126	0	0	0.105	0.37	0	0.808	0.406
TRINITY_DN807_c1_g1_i3	Phenylacetaldehyde oxime monooxygenase CYP71AN24 {ECO:0000303|PubMed:25015725};	Guard_M_72h	Guard_C_72h	-2.33157	5.1222	1.98536e-71	2.83087e-68	58.99	58.913	65.008	232.462	247.336	256.299	12.699	10.861	12.341	11.014	18.169	22.785	82.865	72.902	84.302	410.057	331.265	286.955
TRINITY_DN808_c6_g1_i1	CEN-like protein 2;	Guard_M_72h	Guard_C_72h	2.97873	3.46672	9.57717e-28	2.59712e-25	3.332	3.579	2.421	19.623	16.5	20.081	22.628	24.829	25.4	1.353	2.431	2.057	13.301	13.666	13.279	33.718	36.781	29.386
TRINITY_DN8177_c0_g1_i2	Secretory carrier-associated membrane protein 4;	Guard_M_72h	Guard_C_72h	-2.3616	2.08383	1.27769e-05	0.000410312	8.134	6.838	13.215	6.425	0	6.771	2.204	2.098	1.115	0	0.659	0	0	7.45	8.641	0	3.525	0
TRINITY_DN8191_c0_g1_i1	COBW domain-containing protein 1;	Guard_M_72h	Guard_C_72h	-10.9358	1.65124	4.79634e-06	0.000170699	0.89	1.273	17.412	3.829	4.125	0	0	0	0	0	0	8.838	28.864	1.374	0	0	4.694	3.035
TRINITY_DN8203_c0_g1_i1	Cyclic nucleotide-gated ion channel 1;	Guard_M_72h	Guard_C_72h	-3.80901	-0.28383	0.000391583	0.00827378	2.952	2.436	2.028	0.855	0.888	0.484	0.098	0.123	0.276	0	0	0	0	0.233	0.22	0	0	0
TRINITY_DN8311_c0_g1_i2	Thaumatin-like protein;	Guard_M_72h	Guard_C_72h	-2.05604	3.19195	1.47361e-15	1.78456e-13	30.676	29.406	28.247	9.419	8.885	8.343	6.339	8.078	6.535	33.659	46.856	50.979	5.76	13.2	8.999	13.418	22.33	24.436
TRINITY_DN835_c1_g2_i2	Beta-D-xylosidase 1;	Guard_M_72h	Guard_C_72h	-3.50251	5.20066	3.38826e-78	5.99071e-75	35.258	34.6	40.595	40.519	42.45	41.764	2.618	3.175	3.841	1969.86	1765.96	1652.8	18.37	23.327	22.753	23.823	14.559	9.367
TRINITY_DN8350_c0_g1_i6	Cycloartenol Synthase {ECO:0000303|PubMed:9746369};	Guard_M_72h	Guard_C_72h	12.6462	3.34535	6.11458e-86	1.58986e-82	0	0	0	2.934	6.939	1.34	5.935	6.608	6.137	4.792	2.993	4.337	3.299	0	5.032	2.772	1.928	2.89
TRINITY_DN8387_c0_g1_i103	Respiratory burst oxidase homolog protein E;	Guard_M_72h	Guard_C_72h	-9.49723	0.254669	6.97951e-09	4.14662e-07	0.87	1.253	0.646	0.269	0.292	0	0	0	0	0	0	0	5.373	1.001	0.451	10.809	1.879	8.564
TRINITY_DN8442_c0_g1_i53	Serine/threonine-protein kinase TOR {ECO:0000250|UniProtKB:Q9Y7K2};	Guard_M_72h	Guard_C_72h	2.2642	2.34843	2.31167e-05	0.000691343	0.25	0.361	0.404	1.492	2.209	0.363	1.789	2.222	0.828	0	1.908	0	0	0.64	0.891	0	0	0
TRINITY_DN8444_c1_g1_i3	Glycosyltransferase BC10 {ECO:0000305};	Guard_M_72h	Guard_C_72h	10.4349	1.15792	3.39657e-12	3.0027e-10	0	0	0	0.726	1.634	1.461	1.102	2.558	0.894	0	1.85	0	0.911	0	2.695	2.974	1.772	0
TRINITY_DN8656_c0_g1_i3	Protein ALTERED PHOSPHATE STARVATION RESPONSE 1 {ECO:0000303|PubMed:23498857};	Guard_M_72h	Guard_C_72h	-2.12888	1.06427	0.000277894	0.00620063	1.611	2.115	2.451	1.273	0.756	1.673	0.491	0.516	0.364	0	0.329	0	0.482	0.454	0.798	0	1.432	1.469
TRINITY_DN8751_c1_g1_i2	Protein DETOXIFICATION 12 {ECO:0000303|PubMed:11739388};	Guard_M_72h	Guard_C_72h	-2.28298	1.46288	1.39975e-05	0.000445761	2.591	2.156	3.047	3.988	2.895	3.305	0.404	0.516	0.651	0	0.717	1.594	0.503	1.769	0.59	1.261	0	0
TRINITY_DN878_c0_g1_i3		Guard_M_72h	Guard_C_72h	-9.70306	0.452298	1.69704e-09	1.09347e-07	1.611	1.374	0.696	0	0	0	0	0	0	0.85	1.666	1.062	0	1.304	0	0	0.214	0.097
TRINITY_DN8792_c0_g1_i7		Guard_M_72h	Guard_C_72h	-8.81323	-0.391356	1.44525e-05	0.000457941	3.082	1.093	1.311	1.005	0.252	1.491	0	0	0	1.043	0	1.362	0	1.49	0.567	0.039	2.162	2.349
TRINITY_DN8836_c0_g1_i7	Carbon catabolite repressor protein 4 homolog 6;	Guard_M_72h	Guard_C_72h	-8.87274	-0.337951	0.00024032	0.00547557	1.161	0.1	1.2	0	0	0	0	0	0	3.14	0	0	0	0.442	0.416	0	0	1.663
TRINITY_DN8859_c0_g1_i1	Hydroxyproline O-galactosyltransferase HPGT2 {ECO:0000303|PubMed:25600942};	Guard_M_72h	Guard_C_72h	8.23158	-0.940645	6.96436e-05	0.00183894	0	0	0	0.567	0	0	0.415	0.841	0.883	0	0	0	0	0.314	0.625	0	0	0.068
TRINITY_DN8893_c1_g1_i6	Two-component response regulator-like APRR7;	Guard_M_72h	Guard_C_72h	-8.5745	-0.6116	5.73885e-05	0.00154362	1.031	0.551	0.272	0.557	0.393	0.484	0	0	0	0	0	0	1.644	0.081	0	0	0.282	1.034
TRINITY_DN8902_c0_g1_i8	ABC transporter D family member 1 {ECO:0000303|PubMed:18299247};	Guard_M_72h	Guard_C_72h	-9.15184	-0.0765826	2.65975e-05	0.000783632	0.1	0.391	0.807	0	0	0	0	0	0	0	0	0	0	0	0	0	0	0
TRINITY_DN8905_c0_g1_i1	Cellulose synthase-like protein H1;	Guard_M_72h	Guard_C_72h	2.26234	6.54251	5.18285e-54	3.88292e-51	31.396	22.759	24.504	2.099	3.52	2.559	119.782	126.39	126.867	12.028	15.234	13.165	53.602	55.128	59.664	31.1	51.749	44.571
TRINITY_DN8905_c0_g1_i28	Putative cellulose synthase-like protein H3;	Guard_M_72h	Guard_C_72h	2.46596	4.47235	1.75126e-42	9.44015e-40	4.182	4.963	5.084	0.567	0.595	0.504	23.795	24.874	28.844	2.096	4.833	2.144	29.346	13.049	14.401	8.393	11.433	11.464
TRINITY_DN8905_c0_g2_i18	Cellulose synthase-like protein B3;	Guard_M_72h	Guard_C_72h	2.27306	6.58072	1.02228e-142	9.0374e-139	46.824	49.418	53.013	6.236	4.841	4.121	231.85	234.929	245.234	12.559	14.702	8.944	106.995	94.669	113.659	37.472	41.271	32.605
TRINITY_DN8905_c0_g2_i25	Cellulose synthase-like protein E1;	Guard_M_72h	Guard_C_72h	2.16907	1.31687	0.000457403	0.0094301	1.651	0.602	1.079	0.308	0.071	0	4.495	5.543	4.901	0	0.465	0.802	1.288	1.164	1.932	0	4.519	1.17
TRINITY_DN8905_c0_g2_i3	Cellulose synthase-like protein H1;	Guard_M_72h	Guard_C_72h	2.43898	2.95742	6.38043e-13	6.06511e-11	2.922	4.983	3.975	1.283	0	0.665	23.26	20.925	19.428	3.256	0.32	2.318	0.775	19.544	14.586	6.295	15.601	11.348
TRINITY_DN8909_c0_g2_i21	SPX domain-containing membrane protein At4g11810;	Guard_M_72h	Guard_C_72h	-9.21528	-0.0138978	0.000104467	0.00263565	0.07	1.083	0.373	0.01	0.01	0.202	0	0	0	0.077	0	0	0.482	0	0	0	0	0
TRINITY_DN8928_c0_g1_i1	Stigma-specific STIG1-like protein 1 {ECO:0000303|PubMed:19279211};	Guard_M_72h	Guard_C_72h	2.82269	1.82645	9.69009e-08	4.73283e-06	1.931	3.178	1.463	0.806	0.282	1.411	13.616	15.36	17.132	20.694	17.539	17.656	9.227	12.502	8.224	2.262	1.899	4.147
TRINITY_DN8941_c0_g1_i16	Sister chromatid cohesion 1 protein 4;	Guard_M_72h	Guard_C_72h	9.13775	-0.0970039	5.03981e-07	2.17974e-05	0	0	0	0	0.484	0	0.633	0.505	0.287	0	0	0	0	0.07	0.671	0	0	0
TRINITY_DN8941_c0_g1_i23	Sister chromatid cohesion 1 protein 4;	Guard_M_72h	Guard_C_72h	-8.96304	-0.252519	7.16836e-07	2.98077e-05	0.34	0.401	0.454	0.477	0	0.846	0	0	0	0	0.407	0.541	0	0	0.174	0	0.166	0.3
TRINITY_DN8970_c0_g1_i11		Guard_M_72h	Guard_C_72h	6.89277	0.209171	1.54999e-05	0.00048556	0.03	0	0	0	0	0	0.415	0.931	1.777	0.821	0	0	0	0.582	0.231	0	0.594	0.57
TRINITY_DN8992_c1_g1_i11	LRR receptor-like serine/threonine-protein kinase FLS2;	Guard_M_72h	Guard_C_72h	11.9141	2.61751	2.11282e-35	8.26469e-33	0	0	0	0	0.837	0.01	2.171	3.837	2.417	0	0	3.158	2.105	0	0	0	0	1.141
TRINITY_DN8992_c1_g1_i15	LRR receptor-like serine/threonine-protein kinase FLS2;	Guard_M_72h	Guard_C_72h	10.7508	1.46741	3.92455e-05	0.00110422	0	0	0	0	0.575	0	2.237	1.503	0.022	1.188	2.644	0	0	0	0	0	1.607	0
TRINITY_DN8995_c0_g1_i22	DDT domain-containing protein DDB_G0282237;	Guard_M_72h	Guard_C_72h	-6.55115	0.107112	1.62464e-06	6.32152e-05	0.8	0.742	0.636	0.328	0.101	0.151	0.022	0	0	0	0.291	0.174	0	0.233	0	0	0.117	0.725
TRINITY_DN903_c0_g1_i1	Serine hydroxymethyltransferase 4 {ECO:0000303|PubMed:10806255};	Guard_M_72h	Guard_C_72h	9.56028	0.307308	3.0099e-09	1.88447e-07	0	0	0	0.318	1.362	1.723	2.509	1.84	1.314	0.657	1.23	0.473	0	1.758	2.475	0	5.385	2.243
TRINITY_DN903_c0_g1_i5	Serine hydroxymethyltransferase 4 {ECO:0000303|PubMed:10806255};	Guard_M_72h	Guard_C_72h	-7.65566	1.15811	7.67011e-12	6.47012e-10	2.581	3.058	1.483	1.989	0.575	0.242	0.033	0	0	0	0.155	1.41	0	0	0	0	0	0
TRINITY_DN911_c0_g2_i14		Guard_M_72h	Guard_C_72h	11.564	2.27004	7.54949e-08	3.77919e-06	0	0	0	5.977	7.12	33.976	15.721	0.92	26.371	0.077	43.205	27.305	0.168	21.429	9.196	11.387	0.828	20.096
TRINITY_DN920_c0_g1_i2	Protein SIEVE ELEMENT OCCLUSION B {ECO:0000303|PubMed:20932300};	Guard_M_72h	Guard_C_72h	-9.57618	0.330309	1.24235e-08	7.04932e-07	2.431	1.023	1.19	0.676	0.303	0	0	0	0	0	0	0	0	0.244	0.659	0	0.74	0
TRINITY_DN920_c0_g2_i3	Protein SIEVE ELEMENT OCCLUSION B {ECO:0000303|PubMed:20932300};	Guard_M_72h	Guard_C_72h	-2.22804	4.76181	3.39477e-44	1.97442e-41	29.535	30.62	30.476	42.976	48.41	48.848	5.761	7.427	5.895	14.723	9.22	8.751	14.809	10.011	9.821	258.801	169.27	152.332
TRINITY_DN920_c0_g3_i2	Protein SIEVE ELEMENT OCCLUSION B {ECO:0000303|PubMed:20932300};	Guard_M_72h	Guard_C_72h	-5.91922	3.17238	6.48218e-56	5.02676e-53	15.028	14.849	18.108	5.58	6.031	6.116	0.207	0.292	0.276	0	0.077	0	3.728	4.435	2.984	1.165	1.48	1.373
TRINITY_DN9211_c0_g3_i2	Hydroxyethylthiazole kinase;	Guard_M_72h	Guard_C_72h	-2.02239	2.2582	5.39697e-06	0.000189934	6.353	4.813	6.144	5.54	6.556	6.136	1.058	1.952	1.192	12.25	4.455	5.892	2.388	4.051	2.464	8.268	6.476	10.121
TRINITY_DN9214_c0_g1_i24	Protein BTR1 {ECO:0000303|PubMed:18762309};	Guard_M_72h	Guard_C_72h	-9.2957	0.0621835	1.66398e-08	9.32206e-07	0.71	0.742	0.666	0.547	0	0	0	0	0	1.536	1.356	0.184	1.791	0	0	0	0	0
TRINITY_DN92185_c0_g1_i1	Auxin-responsive protein SAUR71 {ECO:0000305};	Guard_M_72h	Guard_C_72h	-3.70374	-0.389289	0.000416452	0.00870356	2.291	2.767	3.41	3.113	1.664	2.882	0.185	0.269	0.177	0	0	0	1.026	1.269	0.763	0	2.571	2.156
TRINITY_DN9257_c0_g1_i6	Basic leucine zipper 61 {ECO:0000303|PubMed:11906833};	Guard_M_72h	Guard_C_72h	-2.45422	1.55081	1.46242e-06	5.75107e-05	4.222	5.193	4.348	4.456	3.601	5.391	0.622	1.01	0.85	0	0.416	0.27	1.079	2.526	1.643	6.439	5.619	6.186
TRINITY_DN9318_c0_g1_i5	Beta-glucosidase 12 {ECO:0000305};	Guard_M_72h	Guard_C_72h	3.08239	0.304756	0.00010296	0.00260059	2.111	2.557	3.723	17.773	9.652	11.325	27.679	22.305	20.797	10.308	19.438	34.028	18.978	36.015	41.931	0	0	3.809
TRINITY_DN9345_c0_g1_i27	Helicase SEN1;	Guard_M_72h	Guard_C_72h	10.5804	1.30022	2.30014e-18	3.54254e-16	0	0	0	0	0.756	0	0.731	0.976	0.96	0	0	0	0.094	0	0.035	0	0	0
TRINITY_DN9370_c0_g1_i12	U-box domain-containing protein 14;	Guard_M_72h	Guard_C_72h	-8.83802	-0.366474	0.000159082	0.00380506	1.111	0.582	0.111	0.03	0	0.05	0	0	0	0	0	0	0	0	0.497	0	0	0.764
TRINITY_DN939_c1_g1_i1	Transcription factor MYB4 {ECO:0000305};	Guard_M_72h	Guard_C_72h	2.02958	6.77659	7.53447e-82	1.5859e-78	46.944	47.834	42.441	41.225	34.23	34.872	201.509	173.659	178.218	107.344	124.229	145.568	89.159	125.259	103.214	23.207	88.949	95.329
TRINITY_DN9484_c0_g1_i100	Probable magnesium transporter NIPA9;	Guard_M_72h	Guard_C_72h	-9.52458	0.280973	1.49927e-08	8.46371e-07	1.051	0.541	0.474	0	0	0	0	0	0	0	0	0	0	1.525	0	0	0	0
TRINITY_DN9530_c0_g1_i3	Thioredoxin-like fold domain-containing protein MRL7L, chloroplastic {ECO:0000305};	Guard_M_72h	Guard_C_72h	-9.41441	0.174909	8.67077e-07	3.55534e-05	0.48	2.266	1.463	0.099	0.04	0.917	0	0	0	0	0	0	0.775	0.582	0	0	0.107	0
TRINITY_DN969_c0_g1_i90	Ubiquitin-conjugating enzyme E2 22;	Guard_M_72h	Guard_C_72h	-2.48452	2.83131	4.96309e-08	2.54499e-06	1.291	2.476	2.835	1.969	0.726	0.665	0.48	0.28	0.397	0	2.373	2.212	0	0	1.966	0	2.873	1.286
TRINITY_DN987_c1_g2_i17	Transcription factor LHW;	Guard_M_72h	Guard_C_72h	-11.7701	2.47634	1.79535e-34	6.72525e-32	5.553	5.163	3.369	2.238	0.645	0	0	0	0	35.756	49.074	80.525	3.31	18.263	6.027	34.546	115.973	122.366
TRINITY_DN9870_c0_g1_i7	Protein SIEVE ELEMENT OCCLUSION A {ECO:0000303|PubMed:20932300};	Guard_M_72h	Guard_C_72h	-8.50661	-0.676223	1.26162e-05	0.000407348	0.54	0.431	0.525	0	0.877	0.695	0	0	0	0.222	0	0	0	0	0	1.636	0.127	0.377

## Sheet: mellea_2w
ID	Annotation	sampleA	sampleB	logFC	logCPM	PValue	FDR	Guard_C_72h1	Guard_C_72h2	Guard_C_72h3	Guard_C_2WK1	Guard_C_2WK2	Guard_C_2WK3	Guard_M_72h1	Guard_M_72h2	Guard_M_72h3	Guard_M_2WK1	Guard_M_2WK2	Guard_M_2WK3	Guard_T_72h1	Guard_T_72h2	Guard_T_72h3	Guard_T_2WK1	Guard_T_2WK2	Guard_T_2WK3
TRINITY_DN0_c0_g1_i26	Delta-1-pyrroline-5-carboxylate synthase;	Guard_M_2WK	Guard_C_2WK	8.76671	0.0551213	2.91322e-05	0.000285399	0	0	0	0	0	0	0	0	0	0.319	1.191	1.42	0	0.151	0	0	0.36	0.338
TRINITY_DN1_c0_g1_i30	Disease resistance protein RPM1;	Guard_M_2WK	Guard_C_2WK	11.824	3.0768	3.37852e-26	2.88385e-24	0	0.882	0.646	0	0	0	0.753	0	0	10.811	13.385	12.267	0	0.652	0.289	3.388	5.755	3.161
TRINITY_DN10_c0_g1_i19	Transcription factor JUNGBRUNNEN 1;	Guard_M_2WK	Guard_C_2WK	5.1852	3.15709	0.00092446	0.00587825	0.28	0.682	0.404	0.02	0.656	0.02	0.611	0	0.342	8.144	8.765	8.934	4.357	6.809	3.794	0	6.963	8.439
TRINITY_DN10_c0_g1_i32	FT-interacting protein 3 {ECO:0000303|PubMed:29742441};	Guard_M_2WK	Guard_C_2WK	-10.2644	1.57587	1.69583e-09	3.79034e-08	3.322	3.71	3.41	2.039	2.854	2.731	0.185	0.482	0.166	0	0	0	1.11	0.757	1.168	3.099	2.074	2.31
TRINITY_DN10014_c0_g1_i72	Probable LRR receptor-like serine/threonine-protein kinase At1g53430;	Guard_M_2WK	Guard_C_2WK	2.00395	2.81989	7.20136e-05	0.000639237	2.591	0.261	0.646	1.313	1.19	1.683	1.298	1.077	2.119	5.758	4.707	6.665	17.134	4.738	2.105	3.253	4.295	3.335
TRINITY_DN1002_c0_g1_i6	Sm-like protein LSM2 {ECO:0000305};	Guard_M_2WK	Guard_C_2WK	-6.87007	3.42834	4.10705e-14	1.47965e-12	0.09	8.663	15.415	4.088	13.383	14.953	0.164	0.202	0.144	0.077	0.107	0.097	0.168	0.128	15.095	0.164	5.989	0.193
TRINITY_DN10022_c0_g1_i4		Guard_M_2WK	Guard_C_2WK	10.3919	1.65088	8.42682e-11	2.21541e-09	0	0	0	0	0	0	0	0	0	9.535	12.726	18.091	0	0	0	0	1.879	0
TRINITY_DN10022_c0_g1_i6		Guard_M_2WK	Guard_C_2WK	9.42806	0.692229	2.13127e-06	2.76881e-05	0	0	0	0	0	0	0	0	0	10.202	6.334	2.521	0	0	0	0	0	0
TRINITY_DN10041_c0_g1_i1	Peroxidase 44;	Guard_M_2WK	Guard_C_2WK	-4.82797	0.715082	0.000940555	0.00595787	6.203	7.72	4.146	3.451	4.317	2.63	4.091	4.679	3.764	0	0.31	0	3.383	3.969	2.221	0	0.39	0.561
TRINITY_DN10041_c0_g1_i2	Peroxidase 44;	Guard_M_2WK	Guard_C_2WK	-4.20554	6.53462	1.5077e-103	1.23502e-100	410.882	389.702	389.845	221.621	223.574	223.986	417.289	433.507	419.213	12.328	14.392	10.518	200.595	252.777	230.245	53.162	64.399	61.198
TRINITY_DN10045_c0_g1_i2		Guard_M_2WK	Guard_C_2WK	-4.73584	0.183587	0.00126785	0.00769697	1.891	2.396	1.564	1.691	1.604	2.459	1.811	1.907	2.958	0	0	0.193	0	1.886	2.406	0	0.633	2.591
TRINITY_DN10047_c0_g1_i1	Probable galacturonosyltransferase 12;	Guard_M_2WK	Guard_C_2WK	-2.83522	2.06989	0.000510233	0.00349931	3.582	4.281	3.349	8.613	8.361	8.161	4.069	3.871	2.451	0.328	1.462	1.787	5.132	5.191	4.176	14.477	7.985	5.297
TRINITY_DN10047_c0_g1_i2	Probable galacturonosyltransferase 12;	Guard_M_2WK	Guard_C_2WK	-4.87379	1.40232	0.000779161	0.00507106	2.081	1.484	2.048	5.072	4.659	3.829	1.582	1.279	0.839	0	0.455	0	2.43	1.734	1.492	1.944	2.96	1.073
TRINITY_DN10068_c1_g1_i12	Protein timeless homolog;	Guard_M_2WK	Guard_C_2WK	-4.07533	2.08326	0.000205137	0.00158761	2.021	2.416	2.492	2.805	2.683	3.093	1.386	1.122	0.497	0	0.291	0.222	3.383	2.049	2.765	1.964	3.194	1.895
TRINITY_DN10079_c0_g1_i22	Protein NAP1;	Guard_M_2WK	Guard_C_2WK	-9.35492	0.71542	1.53328e-06	2.04602e-05	1.031	1.364	1.665	0.577	1.15	1.149	0.229	0.64	0.85	0	0	0	2.482	0.768	0.995	0	1.792	0.561
TRINITY_DN10080_c0_g2_i3	Probable lysine-specific demethylase ELF6;	Guard_M_2WK	Guard_C_2WK	-2.70681	4.53412	1.36465e-05	0.000145839	11.626	12.362	10.683	11.557	12.082	10.076	11.51	12.746	10.277	2.811	1.947	0.541	4.912	3.865	7.299	1.319	0.282	0.358
TRINITY_DN10090_c0_g1_i9	Receptor-like protein EIX2 {ECO:0000305};	Guard_M_2WK	Guard_C_2WK	4.31792	1.19517	4.25622e-05	0.000400417	1.201	2.015	5.165	1.203	0.303	0.635	2.4	1.29	1.821	21.631	7.854	16.69	2.723	1.746	3.748	5.284	3.817	4.321
TRINITY_DN10099_c0_g1_i18		Guard_M_2WK	Guard_C_2WK	-2.32308	5.40853	1.24719e-06	1.69979e-05	192.389	252.436	276.102	442.944	448.782	451.861	278.033	346.633	440.573	162.413	56.27	72.934	127.052	312.444	380.816	583.153	356.663	345.89
TRINITY_DN10099_c0_g1_i2		Guard_M_2WK	Guard_C_2WK	-3.03487	6.30053	1.91088e-32	2.23052e-30	216.882	227.311	254.987	181.699	194.004	202.615	205.481	226.56	308.871	28.5	27.137	17.193	431.175	562.649	717.132	60.583	47.873	47.268
TRINITY_DN10099_c0_g1_i22		Guard_M_2WK	Guard_C_2WK	-2.17832	8.83081	1.15396e-28	1.12484e-26	810.968	739.521	864.39	1302.6	1367.44	1472.24	835.92	966.252	1132.25	379.758	313.734	254.683	356.658	885.267	1156.19	1830.7	1515.54	1216.15
TRINITY_DN10099_c0_g1_i23		Guard_M_2WK	Guard_C_2WK	-3.00787	4.28506	4.32799e-15	1.69671e-13	182.014	199.679	217.742	149.962	195.849	175.582	203.157	191.61	265.766	17.139	30.517	21.906	411.067	458.528	577.343	53.2	37.551	35.427
TRINITY_DN10099_c0_g1_i33		Guard_M_2WK	Guard_C_2WK	-2.75423	1.69356	0.000461424	0.00320648	10.355	8.853	12.398	6.047	7.846	7.154	7.659	8.46	11.436	0.792	0.755	1.681	12.453	21.651	23.562	3.157	1.694	2.301
TRINITY_DN10099_c0_g1_i39		Guard_M_2WK	Guard_C_2WK	-3.33756	5.86024	4.5375e-36	6.10549e-34	280.895	290.896	335.692	237.584	309.502	252.944	300.18	305.546	423.275	33.109	27.738	22.312	568.072	721.7	891.867	82.77	66.551	56.007
TRINITY_DN10099_c0_g1_i4	Protein TIC 214 {ECO:0000250|UniProtKB:P56785};	Guard_M_2WK	Guard_C_2WK	-2.8429	5.14559	1.39952e-27	1.28886e-25	26.294	25.185	26.703	21.781	21.452	22.086	27.232	28.509	31.99	3.691	2.402	3.216	37.515	60.901	72.862	7.469	4.557	3.644
TRINITY_DN10099_c0_g1_i48		Guard_M_2WK	Guard_C_2WK	-2.87567	5.92262	4.31342e-46	9.0313e-44	162.424	158.632	173.637	92.545	112.876	105.111	112.178	129.632	164.034	16.53	13.113	13.928	243.305	302.562	360.966	72.047	57.027	45.847
TRINITY_DN10099_c0_g1_i49	Protein TIC 214 {ECO:0000250|UniProtKB:P56785};	Guard_M_2WK	Guard_C_2WK	-3.20553	6.34404	1.51529e-59	4.59418e-57	69.876	72.087	73.764	52.016	60.361	59.78	61.773	66.488	82.635	7.487	5.52	6.075	92.092	151.927	159.2	11.204	12.825	9.154
TRINITY_DN10099_c0_g1_i5	Protein TIC 214 {ECO:0000250|UniProtKB:P56785};	Guard_M_2WK	Guard_C_2WK	-2.86826	4.68306	9.78753e-20	5.51254e-18	26.594	22.599	23.546	18.221	16.117	17.129	24.286	25.659	24.495	3.121	2.266	1.883	22.633	51.217	63.816	4.245	4.441	3.963
TRINITY_DN101_c0_g1_i15	F-box protein At5g49610;	Guard_M_2WK	Guard_C_2WK	-8.142	-0.375311	0.000423735	0.00297916	1.181	0	0.736	0.577	0.192	0.312	0	0.314	0.044	0	0	0	0	0.128	0.44	0	0	0.29
TRINITY_DN101_c0_g1_i27	Protein ACCELERATED CELL DEATH 6 {ECO:0000303|PubMed:10488236};	Guard_M_2WK	Guard_C_2WK	-8.35256	-0.192187	0.00048139	0.00332937	0	0.02	1.019	0.448	0.161	0.736	0.546	0	0.011	0	0	0	0.262	1.245	0	0.78	0.428	0.667
TRINITY_DN10107_c0_g1_i40	Gamma aminobutyrate transaminase 3, chloroplastic;	Guard_M_2WK	Guard_C_2WK	-8.20234	-0.324361	0.00056768	0.00384361	0.51	0	0	0.199	0.777	0.343	0.295	0	0	0	0	0	0	0.826	0.208	0	0.487	0
TRINITY_DN10115_c0_g1_i16	Translocon at the outer membrane of chloroplasts 64;	Guard_M_2WK	Guard_C_2WK	6.27307	1.66319	0.00139207	0.00836085	0	0	1.019	0	0	0.171	0	0	0	7.768	0.707	5.65	6.808	0	1.053	22.293	25.748	25.19
TRINITY_DN10126_c0_g3_i1	Disease resistance protein RUN1 {ECO:0000305};	Guard_M_2WK	Guard_C_2WK	-3.16594	1.4141	8.10935e-05	0.000710649	3.542	4.191	4.6	3.053	3.439	2.821	3.229	3.994	2.782	0.483	0.31	0.27	2.011	1.245	2.718	0	0.058	0.425
TRINITY_DN10128_c0_g1_i43		Guard_M_2WK	Guard_C_2WK	-2.05938	2.98773	3.36907e-05	0.00032528	13.287	15.22	14.113	12.452	15.068	12.424	14.554	12.454	12.904	4.174	2.518	3.139	7.981	10.325	13.881	0.048	0.536	0.242
TRINITY_DN10128_c0_g1_i71	Probable serine/threonine-protein kinase SIS8 {ECO:0000305};	Guard_M_2WK	Guard_C_2WK	-2.3663	6.13647	6.09405e-06	7.11165e-05	59	55.925	56.413	66.935	61.39	71.377	73.905	66.163	57.357	16.202	18.75	4.617	1.299	36.375	47.113	4.909	0	0
TRINITY_DN10144_c0_g1_i1	Serine carboxypeptidase-like 17;	Guard_M_2WK	Guard_C_2WK	2.98249	1.70663	0.000179317	0.00141189	1.891	0.271	1.251	1.124	3.016	1.854	1.527	1.313	0.408	12.743	17.491	20.023	1.005	1.28	0.231	1.386	1.198	0.532
TRINITY_DN1015_c0_g1_i18	Pentatricopeptide repeat-containing protein At4g02750;	Guard_M_2WK	Guard_C_2WK	-8.92071	0.315777	1.16691e-05	0.000127122	0.85	1.464	2.189	0.686	1.039	1.511	1.102	0.325	0.552	0	0	0	0	0.07	0.197	0	0.477	0.348
TRINITY_DN10162_c1_g1_i1	21 kDa protein;	Guard_M_2WK	Guard_C_2WK	-3.33919	6.64433	1.9437e-65	6.92772e-63	94.919	86.314	97.028	330.666	330.127	357.269	187.424	195.784	222.527	37.359	38.517	28.445	130.455	187.313	164.544	134.401	178.852	157.977
TRINITY_DN10164_c0_g1_i1		Guard_M_2WK	Guard_C_2WK	10.9426	2.19848	1.88623e-15	7.62511e-14	0	0	0	0	0	0	0	0	0	28.674	25.878	26.571	0	0	0	4.64	0	0
TRINITY_DN10164_c0_g1_i4		Guard_M_2WK	Guard_C_2WK	11.5852	2.83854	5.29875e-19	2.84046e-17	0	0	0	0	0	0	0	0	0	27.012	52.115	33.419	0	0	0	0	4.256	3.209
TRINITY_DN10165_c0_g1_i3		Guard_M_2WK	Guard_C_2WK	-2.46056	2.44095	1.22907e-05	0.000132931	9.615	9.635	9.402	11.398	13.696	12.645	8.03	6.743	7.462	2.396	2.228	2.434	8.651	10.651	7.542	9.539	12.338	10.285
TRINITY_DN10171_c0_g1_i4		Guard_M_2WK	Guard_C_2WK	-2.04918	4.72928	4.0478e-11	1.1033e-09	14.437	13.174	14.92	15.476	17.347	17.341	10.681	11.029	11.624	2.966	4.252	5.042	18.224	12.699	15.477	6.921	9.621	8.806
TRINITY_DN10172_c0_g1_i34	Histone-lysine N-methyltransferase ASHH2;	Guard_M_2WK	Guard_C_2WK	-10.544	1.8452	1.99646e-08	3.82662e-07	0.65	0.882	0.696	1.273	0.575	1.884	1.473	1.066	0.806	0	0	0	0	0	0	0	0	0
TRINITY_DN10172_c0_g1_i59	Histone-lysine N-methyltransferase ASHH2;	Guard_M_2WK	Guard_C_2WK	-9.25474	0.623083	3.85349e-05	0.000366816	0.971	0	0.847	0.935	0.212	0.343	0.556	0.426	0	0	0	0	0	0.175	0	0	0	0
TRINITY_DN10172_c0_g1_i66	Glutathione S-transferase TCHQD;	Guard_M_2WK	Guard_C_2WK	2.35312	4.9827	3.52122e-17	1.62781e-15	1.031	2.968	3.692	3.899	2.874	2.509	2.378	3.871	5.453	17.834	14.75	15.734	12.097	10.534	9.416	12.196	16.38	17.467
TRINITY_DN10172_c0_g1_i8	Histone-lysine N-methyltransferase ASHH2;	Guard_M_2WK	Guard_C_2WK	-12.2403	3.50684	2.57283e-25	2.0676e-23	3.242	1.765	1.594	2.924	5.113	3.728	1.931	2.311	1.545	0	0	0	0	0	0	0	0	0
TRINITY_DN1018_c0_g1_i41	Aminopeptidase M1;	Guard_M_2WK	Guard_C_2WK	-2.57524	3.65202	9.85509e-07	1.3762e-05	13.137	15.25	13.478	15.953	17.932	17.895	22.42	19.017	12.242	4.116	3.341	1.507	14.286	10.895	15.327	0	0	0
TRINITY_DN102_c0_g1_i6		Guard_M_2WK	Guard_C_2WK	-3.6035	4.92946	9.60676e-38	1.44228e-35	15.318	13.826	15.848	16.679	17.377	17.421	13.725	14.058	13.445	1.787	1.22	1.343	11.94	7.17	10.607	0.01	0.545	0.696
TRINITY_DN102_c0_g1_i7		Guard_M_2WK	Guard_C_2WK	-8.42915	-0.125014	4.08145e-05	0.000385529	0	0.221	1.09	0.448	0.383	0.564	0.087	0.135	0	0	0	0	0	0	0	0	0	0
TRINITY_DN102_c0_g3_i3		Guard_M_2WK	Guard_C_2WK	-10.8203	2.1129	3.9733e-11	1.08426e-09	2.331	2.196	4.005	2.626	1.926	4.03	2.651	2.087	0.684	0	0	0	13.448	2.223	3.528	0	0	0
TRINITY_DN10202_c0_g1_i20	Protein NEDD1 {ECO:0000303|PubMed:19383896};	Guard_M_2WK	Guard_C_2WK	4.09589	0.898714	0.000964348	0.00608218	0.971	0	0	0.278	0	0.433	0.251	0	0	3.642	4.813	4.549	0	1.583	0	8.74	9.358	9.86
TRINITY_DN10204_c0_g1_i10	Mannose-1-phosphate guanyltransferase alpha;	Guard_M_2WK	Guard_C_2WK	-10.092	1.41091	3.94226e-08	7.18175e-07	5.323	4.532	12.005	10.105	5.123	5.975	12.187	11.287	10.796	0	0	0	2.388	8.474	6.188	4.562	6.135	4.224
TRINITY_DN10217_c0_g1_i2	E3 ubiquitin-protein ligase WAV3 {ECO:0000305};	Guard_M_2WK	Guard_C_2WK	2.43061	6.61598	6.67421e-71	2.64089e-68	27.644	27.141	30.839	14.222	15.31	14.63	22.278	24.897	24.318	82.129	83.63	76.72	22.821	23.967	26.049	22.899	20.314	21.74
TRINITY_DN10218_c0_g1_i2		Guard_M_2WK	Guard_C_2WK	8.6689	-0.0389094	6.85825e-05	0.000611688	0	0	0	0	0	0	0	0	0	0.58	2.034	3.158	0	0	0	0	0.565	0
TRINITY_DN10218_c0_g1_i25		Guard_M_2WK	Guard_C_2WK	9.91299	1.17075	1.02427e-06	1.41912e-05	0	0	0	0	0	0	0	0	0	6.84	2.973	1.246	0	0	0	0	0.74	0
TRINITY_DN10218_c0_g1_i41		Guard_M_2WK	Guard_C_2WK	10.6289	1.88541	7.89878e-09	1.60698e-07	0	0	0	0	0	0	0	0	0	8.357	7.932	1.845	0	0	0	0.144	0	0.28
TRINITY_DN10218_c0_g1_i58		Guard_M_2WK	Guard_C_2WK	9.80957	1.07231	7.27436e-08	1.26781e-06	0	0	0	0	0	0	0	0	0	12.144	12.668	4.984	0	0	0	0	0.545	0.822
TRINITY_DN10218_c0_g1_i59		Guard_M_2WK	Guard_C_2WK	9.16868	0.442103	3.22123e-07	4.98517e-06	0	0	0	0	0	0	0	0	0	5.603	8.009	6.945	0	0	0	0	1.13	0.764
TRINITY_DN10218_c0_g1_i72		Guard_M_2WK	Guard_C_2WK	9.31411	0.586167	3.71824e-07	5.67163e-06	0	0	0	0	0	0	0	0	0	1.981	3.981	3.004	0	0	0	0	0	0.232
TRINITY_DN10218_c0_g1_i79		Guard_M_2WK	Guard_C_2WK	11.4089	2.66278	8.28785e-18	4.06052e-16	0	0	0	0	0	0	0	0	0	6.937	8.959	12.556	0	0	0	0	1.432	1.189
TRINITY_DN10230_c0_g1_i2		Guard_M_2WK	Guard_C_2WK	-2.12378	2.02685	0.00140304	0.00841589	3.192	3.439	2.27	3.61	3.217	3.97	2.237	1.761	1.59	0.715	0.62	1.188	3.163	2.596	3.204	4.996	5.152	5.297
TRINITY_DN10236_c0_g1_i1	Protein S-acyltransferase 18;	Guard_M_2WK	Guard_C_2WK	-4.31111	1.3841	8.74631e-05	0.000758636	2.751	2.276	4.116	3.919	4.085	3.043	2.706	1.93	2.108	0	0.213	0.309	2.157	2.84	2.186	0	2.396	4.311
TRINITY_DN10237_c0_g1_i1		Guard_M_2WK	Guard_C_2WK	-12.0432	3.31203	1.61397e-21	1.01424e-19	3.112	6.056	1.745	25.66	29.591	15.769	10.736	5.262	0.607	0	0	0	0	4.796	2.279	0	0	0
TRINITY_DN10237_c0_g1_i2		Guard_M_2WK	Guard_C_2WK	-3.78283	2.68509	0.00157519	0.00932156	9.285	7.479	10.552	6.325	25.546	13.371	3.917	7.259	10.707	0.551	2.644	0.135	7.803	11.512	8.988	1.896	1.539	1.74
TRINITY_DN1025_c0_g2_i2	L-ascorbate oxidase homolog;	Guard_M_2WK	Guard_C_2WK	-4.28692	3.52313	2.16136e-10	5.39659e-09	15.838	16.042	16.262	15.993	17.488	16.252	7.473	7.887	7.208	0.792	1.491	0.309	7.991	14.632	17.154	23.101	20.022	21.314
TRINITY_DN1025_c3_g1_i1	L-ascorbate oxidase homolog;	Guard_M_2WK	Guard_C_2WK	-8.88419	0.282719	4.72546e-06	5.65154e-05	1.121	2.136	3.793	2.029	1.775	1.592	0.578	0.449	1.247	0	0	0	2.346	3.76	1.296	0	4.411	3.151
TRINITY_DN1025_c3_g1_i2	L-ascorbate oxidase homolog;	Guard_M_2WK	Guard_C_2WK	-2.30375	5.12579	4.73702e-23	3.31598e-21	68.595	67.495	70.96	51.957	53.029	54.964	36.156	41.098	37.609	9.719	10.373	12.991	75.743	69.131	79.756	159.832	129.041	105.46
TRINITY_DN10253_c0_g1_i2		Guard_M_2WK	Guard_C_2WK	-5.39665	2.85705	1.12317e-11	3.23316e-10	23.402	20.493	25.906	28.037	42.248	32.928	12.612	17.974	18.578	1.063	0.232	1.256	3.687	2.188	5.841	0	0.428	0
TRINITY_DN10253_c0_g1_i4		Guard_M_2WK	Guard_C_2WK	-7.21799	1.6331	1.8179e-08	3.50887e-07	7.944	9.424	12.64	12.273	16.51	11.114	4.484	6.081	5.707	0	0	0.28	1.665	0.093	2.013	0	0	0
TRINITY_DN10253_c0_g1_i8		Guard_M_2WK	Guard_C_2WK	-4.65242	1.91266	8.81255e-08	1.51497e-06	16.078	17.215	22.305	25.68	34.502	27.527	16.9	16.358	9.604	0.599	2.034	0.918	3.917	0.722	2.094	0	0	0
TRINITY_DN10261_c0_g1_i12	DNA replication licensing factor MCM6;	Guard_M_2WK	Guard_C_2WK	-2.52777	3.50524	2.58638e-07	4.07563e-06	10.235	9.344	11.5	10.443	11.094	10.388	8.728	8	8.003	2.618	1.976	1.12	13.259	8.695	9.659	4.967	8.755	8.042
TRINITY_DN10267_c0_g1_i1	Transposon Ty3-I Gag-Pol polyprotein;	Guard_M_2WK	Guard_C_2WK	11.4943	2.74836	1.51945e-21	9.58709e-20	0	0	0	0	0	0	0	0	0	57.995	59.32	57.537	0	0	0	0	3.292	4.079
TRINITY_DN10276_c0_g1_i1	Chloride conductance regulatory protein ICln;	Guard_M_2WK	Guard_C_2WK	7.93437	-0.747036	7.25352e-05	0.000643409	4.532	0	0.182	0	0	0	0	0	0	1.7	3.012	2.222	9.311	0	1.7	0	0	0
TRINITY_DN10279_c0_g2_i1		Guard_M_2WK	Guard_C_2WK	6.03198	2.87804	0.00100696	0.00631172	0.2	1.955	0	0.726	0	0	0	0.482	0	16.955	15.06	18.67	12.516	4.749	6.998	0	6.33	10.643
TRINITY_DN1028_c1_g1_i1	Putative disease resistance protein RGA4;	Guard_M_2WK	Guard_C_2WK	-6.04158	0.60916	3.91463e-05	0.000371651	3.822	2.998	3.137	2.675	2.874	3.244	1.735	1.335	1.071	0.155	0	0	1.77	0.698	2.325	0	0.146	0.396
TRINITY_DN1028_c1_g1_i2	Putative disease resistance protein RGA4;	Guard_M_2WK	Guard_C_2WK	-3.7242	1.71721	2.02295e-05	0.000207044	7.184	6.677	6.043	9.717	8.361	11.376	7.332	6.384	5.354	0.242	0.736	1.198	3.414	2.91	4.245	1.328	0	0.851
TRINITY_DN10280_c0_g1_i7	Protein RICE SALT SENSITIVE 3 {ECO:0000303|PubMed:23715469};	Guard_M_2WK	Guard_C_2WK	2.10919	3.8217	0.000741084	0.00485164	10.215	5.474	6.245	2.198	5.86	8.706	8.826	2.67	14.759	22.81	33.055	18.381	19.239	8.614	10.272	15.122	36.509	23.876
TRINITY_DN1029_c0_g2_i36	Calreticulin;	Guard_M_2WK	Guard_C_2WK	-9.06775	0.450007	1.01946e-05	0.000113009	1.061	1.183	0.928	1.611	4.115	2.7	2.182	2.726	1.965	0	0	0	0	2.433	0	0	1.548	0.793
TRINITY_DN1029_c0_g2_i6	Calreticulin;	Guard_M_2WK	Guard_C_2WK	-4.40571	2.5802	4.99535e-05	0.000460944	22.792	6.597	34.592	9.279	7.756	12.544	0	20.386	0	0	0.659	0.753	86.405	5.133	49.404	0	0	0
TRINITY_DN10296_c0_g1_i1		Guard_M_2WK	Guard_C_2WK	8.60318	-0.112429	4.79073e-06	5.72081e-05	0	0	0	0	0	0	0	0	0	32.645	28.028	37.756	0	0	0	0	0	1.576
TRINITY_DN103_c0_g1_i57	Heme-binding-like protein At3g10130, chloroplastic;	Guard_M_2WK	Guard_C_2WK	2.26738	3.92283	3.48009e-11	9.53572e-10	5.043	4.151	6.89	5.619	7.826	6.761	17.685	16.336	17.529	32.394	34.478	33.448	0.388	9.859	7.31	6.728	14.081	10.681
TRINITY_DN10320_c0_g1_i3	Histone-lysine N-methyltransferase family member SUVH9;	Guard_M_2WK	Guard_C_2WK	-8.29792	-0.240264	0.000115408	0.000967243	0.41	0	0.061	0.298	0.212	0.433	0.098	0.314	0	0	0	0	0	0.512	0.636	0	0	0
TRINITY_DN10331_c0_g1_i14	SWI/SNF complex subunit SWI3A;	Guard_M_2WK	Guard_C_2WK	3.03894	2.00709	0.000400333	0.00283555	0.65	0.702	0.747	0.696	0.928	0.534	1.375	0.449	0	9.004	2.218	7.205	0	0	0.405	12.821	8.979	4.147
TRINITY_DN10334_c0_g1_i17	Dihydrolipoyllysine-residue acetyltransferase component 3 of pyruvate dehydrogenase complex, mitochondrial;	Guard_M_2WK	Guard_C_2WK	-8.11238	-0.401645	0.000132253	0.00108662	0.76	0.632	0.474	0.656	0.978	0.705	0.96	0.774	1.358	0	0	0	0.209	0.431	1.353	4.62	2.425	0
TRINITY_DN10345_c0_g1_i5	Cyclin-A2-4;	Guard_M_2WK	Guard_C_2WK	-2.84073	1.78504	3.71187e-05	0.000355	5.883	5.835	6.709	4.774	4.881	4.534	2.968	3.041	3.113	0.696	0.736	0.57	3.006	5.005	4.014	6.67	8.969	9.782
TRINITY_DN1036_c0_g1_i16	U-box domain-containing protein 24 {ECO:0000305};	Guard_M_2WK	Guard_C_2WK	-8.97201	0.362554	4.97917e-06	5.92162e-05	2.091	2.537	1.927	0.378	0.565	0.635	0.807	1.402	1.181	0	0	0	0	0	0	0	0	0
TRINITY_DN10363_c0_g1_i34		Guard_M_2WK	Guard_C_2WK	9.58802	0.853622	3.13422e-08	5.81176e-07	0	0	0	0	0	0	0	0	0	28.094	28.958	21.945	0	0	0	0	3.321	3.103
TRINITY_DN10365_c0_g1_i2		Guard_M_2WK	Guard_C_2WK	-9.02715	0.412838	1.19718e-05	0.000129844	3.392	0.782	0.827	0.726	1.694	1.733	2.826	2.244	2.351	0	0	0	3.331	1.886	1.804	5.987	1.821	0
TRINITY_DN10365_c0_g1_i9		Guard_M_2WK	Guard_C_2WK	-8.69365	0.110034	0.00013066	0.00107633	0.5	0.541	0	0.607	2.078	0.766	0	0.516	0.342	0	0	0	0.744	0.629	0.497	0	1.86	1.034
TRINITY_DN1038_c0_g1_i100	Probable inactive DNA (cytosine-5)-methyltransferase DRM3 {ECO:0000305};	Guard_M_2WK	Guard_C_2WK	-10.2654	1.57676	1.27327e-07	2.12855e-06	0.53	0	0.686	0.676	2.713	2.076	0	0.561	0	0	0	0	0	0.035	0	0	0	0.773
TRINITY_DN1038_c0_g1_i15	Probable inactive DNA (cytosine-5)-methyltransferase DRM3 {ECO:0000305};	Guard_M_2WK	Guard_C_2WK	4.50184	3.53574	0.00101888	0.00637787	3.862	2.797	3.158	0.318	0	0.635	4.691	3.86	7.186	8.647	8.339	5.071	1.183	4.9	5.969	0	2.707	0
TRINITY_DN1038_c0_g1_i23	Probable inactive DNA (cytosine-5)-methyltransferase DRM3 {ECO:0000305};	Guard_M_2WK	Guard_C_2WK	-9.54485	0.893105	3.2102e-06	4.0109e-05	0.54	0.622	0.282	1.552	0.454	1.189	0.087	0.471	0	0	0	0	0.157	0	0	0.645	0	0.126
TRINITY_DN1038_c0_g1_i56	Probable inactive DNA (cytosine-5)-methyltransferase DRM3 {ECO:0000305};	Guard_M_2WK	Guard_C_2WK	-9.20061	0.572415	2.18343e-06	2.83185e-05	0.03	0.632	0.03	0.597	1.109	0.856	0	0	0	0	0	0	0	0.244	0	0	0	0
TRINITY_DN1038_c0_g1_i98	Probable inactive DNA (cytosine-5)-methyltransferase DRM3 {ECO:0000305};	Guard_M_2WK	Guard_C_2WK	-8.75869	0.168794	6.15028e-05	0.000554224	0.27	0.451	0.585	0.259	0.666	0.816	0.164	0.135	0.011	0	0	0	0.576	0.012	0.046	0	0	0.039
TRINITY_DN10397_c0_g2_i20	Sucrose synthase 2;	Guard_M_2WK	Guard_C_2WK	-8.94853	0.341049	8.94607e-06	0.000100821	0.37	0	1.281	0.378	0.766	0.665	0	0.628	0.431	0	0	0	0	0	0.486	0	0	0
TRINITY_DN10397_c0_g2_i23	Sucrose synthase 3;	Guard_M_2WK	Guard_C_2WK	11.0684	2.32421	2.80207e-07	4.39622e-06	0	0	0	0	0	0	0	0	0	3.352	0.833	10.818	0	0.407	0.243	3.167	5.122	6.177
TRINITY_DN10397_c0_g2_i31	Sucrose synthase 3;	Guard_M_2WK	Guard_C_2WK	9.30859	4.94988	4.60575e-41	7.84843e-39	0	0	0	0	0.161	0	0	0	0.695	29.524	33.81	43.281	0	0	0.567	1.348	32.458	32.595
TRINITY_DN10401_c0_g1_i1		Guard_M_2WK	Guard_C_2WK	10.5612	1.81913	1.32391e-11	3.78304e-10	0	0	0	0	0	0	0	0	0	27.109	50.226	32.531	0	0	0	6.016	4.567	0.657
TRINITY_DN10409_c0_g1_i172	Probable LRR receptor-like serine/threonine-protein kinase At4g29180;	Guard_M_2WK	Guard_C_2WK	4.86138	3.38328	0.000173863	0.00137427	0.62	0.973	1.402	0.587	0	0.786	1.757	1.29	1.976	8.531	13.54	19.182	1.204	4.644	1.353	7.72	14.471	22.455
TRINITY_DN10423_c0_g1_i1	UvrABC system protein B {ECO:0000255|HAMAP-Rule:MF_00204};	Guard_M_2WK	Guard_C_2WK	2.86379	2.78222	0.000918123	0.00584432	0.04	0.02	0.141	0.109	0.05	0.121	0.098	0.101	0	0.696	1.085	0.193	0.964	0	0.497	0.327	0.38	0.077
TRINITY_DN10423_c0_g2_i1	DNA-binding transcriptional activator HyfR;	Guard_M_2WK	Guard_C_2WK	2.93185	3.60192	2.64584e-05	0.000262231	0.24	0.13	0.353	0.159	0.151	0.212	0.109	0.236	0.353	2.647	0.872	0.657	1.854	0.186	0.532	2.945	0.662	0.474
TRINITY_DN10423_c0_g3_i3	Delta-aminolevulinic acid dehydratase;	Guard_M_2WK	Guard_C_2WK	3.08523	1.90347	0.000765701	0.00499669	0.3	0.12	0.434	0.199	0.262	0.292	0.12	0.202	0.243	4.27	0.881	1.42	1.131	0.291	0.706	2.936	0.691	0.773
TRINITY_DN10430_c1_g1_i16	Probable ion channel SYM8;	Guard_M_2WK	Guard_C_2WK	2.62794	3.89356	2.58986e-06	3.30031e-05	2.861	1.293	0.03	1.85	3.953	1.239	4.266	2.21	2.031	17.284	14.334	12.605	7.248	6.716	5.194	11.955	14.919	16.984
TRINITY_DN10431_c0_g1_i1	Methionine gamma-lyase;	Guard_M_2WK	Guard_C_2WK	2.71379	5.09015	2.56983e-23	1.83411e-21	4.392	4.672	5.72	4.595	3.54	4.554	4.342	3.736	3.621	22.935	31.215	30.618	2.21	5.448	6.188	4.697	8.277	7.694
TRINITY_DN10431_c0_g1_i3	Methionine gamma-lyase;	Guard_M_2WK	Guard_C_2WK	2.34739	9.10576	5.10859e-109	4.67696e-106	151.178	147.744	153.642	116.097	117.163	114.673	150.81	159.668	155.391	631.97	594.162	581.102	163.226	221.838	235.925	274.953	223.931	220.605
TRINITY_DN10437_c0_g1_i10		Guard_M_2WK	Guard_C_2WK	10.0599	1.32078	5.32503e-10	1.27242e-08	0	0	0	0	0	0	0	0	0	9.603	8.252	7.234	0	0	0	0	0	0
TRINITY_DN10437_c0_g1_i14		Guard_M_2WK	Guard_C_2WK	10.5611	1.81882	3.33089e-12	1.0112e-10	0	0	0	0	0	0	0	0	0	7.198	9.801	11.03	0	0	0	0	1.149	0
TRINITY_DN10438_c0_g1_i4	2-methyl-6-phytyl-1,4-hydroquinone methyltransferase, chloroplastic;	Guard_M_2WK	Guard_C_2WK	-8.24565	-0.28573	0.000122021	0.00101574	2.081	0.571	1.069	0.816	0.504	0.443	0.142	0.505	0.331	0	0	0	0	0.733	0.914	0	0	0
TRINITY_DN10452_c0_g1_i14	Fasciclin-like arabinogalactan protein 14;	Guard_M_2WK	Guard_C_2WK	9.7062	0.970059	1.27722e-08	2.53118e-07	0	0.231	0	0	0	0	0	0	1.005	1.623	1.22	1.13	0.461	0	0	1.588	0.555	0.899
TRINITY_DN10452_c0_g1_i18	Fasciclin-like arabinogalactan protein 14;	Guard_M_2WK	Guard_C_2WK	-10.9852	2.27333	1.06358e-13	3.7087e-12	3.252	2.677	3.248	3.232	3.298	2.851	2.389	2.48	1.733	0	0	0	1.854	2.107	2.198	0	0	0
TRINITY_DN10454_c0_g1_i2	Putative E3 ubiquitin-protein ligase LIN-1 {ECO:0000250|UniProtKB:D1FP53};	Guard_M_2WK	Guard_C_2WK	-3.67823	3.25576	2.28552e-12	7.04378e-11	7.534	7.469	7.838	6.654	5.144	6.237	6.273	6.328	7.462	0.444	0.639	0.348	3.121	2.188	2.776	0.982	2.444	1.518
TRINITY_DN104563_c0_g1_i1	Galactarate dehydratase (L-threo-forming) {ECO:0000255|HAMAP-Rule:MF_02031, ECO:0000303|PubMed:9772162};	Guard_M_2WK	Guard_C_2WK	3.04499	1.10221	0.00120956	0.0074037	0.39	0.411	0.313	0.169	0.232	0.161	0.109	0.191	0.375	2.86	1.123	0.879	2	0.268	0.648	5.814	0.565	0.532
TRINITY_DN104612_c0_g1_i1	VQ motif-containing protein 8, chloroplastic {ECO:0000303|PubMed:22535423};	Guard_M_2WK	Guard_C_2WK	2.40803	3.87689	1.6965e-12	5.28426e-11	13.107	11.159	12.408	6.863	8.583	7.103	14.914	15.113	15.995	40.026	43.195	40.557	44.826	39.937	39.976	15.449	18.279	19.69
TRINITY_DN10465_c0_g1_i1	UDP-glucose:undecaprenyl-phosphate glucose-1-phosphate transferase;	Guard_M_2WK	Guard_C_2WK	2.5594	2.70457	0.000400556	0.00283627	0.31	0.211	0.323	0.199	0.262	0.242	0.175	0.224	0.353	2.541	0.901	0.763	2.22	0.198	0.567	3.234	0.536	0.522
TRINITY_DN104661_c0_g1_i1		Guard_M_2WK	Guard_C_2WK	-8.49494	-0.0668569	3.06807e-05	0.000298689	3.592	4.542	3.944	2.467	2.521	3.537	0.207	0.135	0.243	0	0	0	3.236	1.711	0.74	0	1.938	1.179
TRINITY_DN1047_c1_g1_i1	E3 ubiquitin-protein ligase UPL5;	Guard_M_2WK	Guard_C_2WK	2.17386	4.18277	2.9085e-12	8.88166e-11	1.601	1.514	2.098	1.701	1.543	1.582	1.451	1.481	1.402	6.531	7.031	8.538	1.372	1.56	1.261	1.867	2.113	3.316
TRINITY_DN10475_c0_g1_i4	UPF0481 protein At3g47200;	Guard_M_2WK	Guard_C_2WK	-3.05337	4.01756	2.85941e-17	1.33509e-15	26.424	27.321	24.534	22.547	26.263	24.746	12.361	13.621	16.172	2.464	3.128	3.439	33.295	24.456	23.435	9.683	9.923	6.882
TRINITY_DN104854_c0_g1_i1		Guard_M_2WK	Guard_C_2WK	2.10519	4.5517	8.04938e-13	2.59733e-11	19.02	15.149	16.716	22.159	23.065	19.658	5.4	3.456	4.934	113.46	98.554	79.714	54.116	37.784	29.554	80.98	93	74.353
TRINITY_DN104888_c0_g1_i1		Guard_M_2WK	Guard_C_2WK	3.47693	3.76066	9.80535e-18	4.76401e-16	11.236	16.533	9.453	6.634	6.263	4.816	9.503	13.419	10.685	57.01	71.746	78.497	15.605	17.227	11.903	12.196	7.674	10.324
TRINITY_DN1049_c1_g2_i1	Adenylate cyclase;	Guard_M_2WK	Guard_C_2WK	2.6504	3.80537	7.19702e-06	8.28083e-05	0.48	0.381	0.656	0.318	0.363	0.333	0.175	0.381	0.596	3.604	1.83	0.995	2.901	0.431	0.995	6.372	0.974	0.87
TRINITY_DN1049_c1_g3_i1	ATP-dependent DNA helicase RecQ;	Guard_M_2WK	Guard_C_2WK	2.91024	2.06438	0.00136632	0.00822627	0.38	0.221	0.373	0.119	0.383	0.212	0.175	0.202	0.397	3.314	1.288	0.908	3.687	0.361	0.856	4.428	1.363	0.686
TRINITY_DN1049_c2_g1_i3		Guard_M_2WK	Guard_C_2WK	2.50406	5.11586	7.06825e-25	5.52804e-23	16.268	18.969	17.422	12.134	8.926	8.937	9.852	10.143	12.65	54.759	58.788	60.899	44.26	43.546	43.25	34.248	80.292	78.104
TRINITY_DN1050_c1_g1_i1	Probable pectinesterase/pectinesterase inhibitor 41;	Guard_M_2WK	Guard_C_2WK	7.52771	0.200154	3.32522e-06	4.13801e-05	0.49	0.361	0.202	0	0	0.02	1.233	1.043	0.419	2.724	2.441	1.111	0.283	0.57	0.544	0	2.62	1.856
TRINITY_DN105007_c0_g1_i1		Guard_M_2WK	Guard_C_2WK	8.60972	-0.108431	8.0004e-06	9.10424e-05	0	0	0	0	0	0	0	0	0	16.52	9.53	11.784	0	0	0	0	0.925	0.628
TRINITY_DN10503_c0_g1_i16		Guard_M_2WK	Guard_C_2WK	11.4556	2.71044	4.63956e-06	5.56449e-05	0	0	0	0	0	0	0	0	0	3.063	0.387	15.145	0	0	0	0	0	0.783
TRINITY_DN10503_c0_g1_i23		Guard_M_2WK	Guard_C_2WK	10.658	1.91516	0.000991583	0.00622787	0	0	0	0	0	0	0	0	0	4.154	6.528	0	0	0	0	0	0	0
TRINITY_DN10503_c0_g1_i26		Guard_M_2WK	Guard_C_2WK	10.9321	2.18759	2.67905e-12	8.20785e-11	0	0	0	0	0	0	0	0	0	9.516	5.414	3.709	0	0	0	0	0	0
TRINITY_DN10503_c0_g1_i3		Guard_M_2WK	Guard_C_2WK	10.4152	1.67015	0.00118147	0.00725937	0	0	0	0	0	0	0	0	0	4.995	3.932	0	0	0	0	0	0	0
TRINITY_DN10503_c0_g1_i33		Guard_M_2WK	Guard_C_2WK	14.3648	5.61553	8.86618e-153	2.06985e-149	0.02	0	0	0	0	0	0	0	0	69.434	74.516	62.463	0.503	0.163	0.081	11.348	10.829	8.903
TRINITY_DN10503_c0_g1_i34		Guard_M_2WK	Guard_C_2WK	11.2085	2.46398	5.92127e-10	1.40483e-08	0	0	0	0	0	0	0	0	0	3.623	3.738	15.106	0	0	0	0	0	0.242
TRINITY_DN10503_c0_g1_i35		Guard_M_2WK	Guard_C_2WK	9.76004	1.01765	2.52722e-06	3.22665e-05	0	0	0	0	0	0	0	0	0	3.806	0.668	1.42	0	0.14	0	0	0.526	0
TRINITY_DN10503_c0_g1_i8		Guard_M_2WK	Guard_C_2WK	11.1269	2.3821	4.07756e-17	1.86652e-15	0	0	0	0	0	0	0	0	0	29.795	27.467	26.629	0.147	0	0	1.357	3.71	1.334
TRINITY_DN10503_c0_g1_i9		Guard_M_2WK	Guard_C_2WK	10.076	1.34549	0.00105497	0.00658262	0	0	0	0	0	0	0	0	0	0	7.089	3.912	0	0	0	0	1.11	0.464
TRINITY_DN105038_c0_g1_i1	Chaperone protein dnaJ 11, chloroplastic;	Guard_M_2WK	Guard_C_2WK	3.00467	7.9776	6.91756e-118	8.28174e-115	268.739	258.943	267.779	123.954	115.61	131.228	249.612	265.155	275.468	1045.56	1070.23	981.575	130.382	211.536	200.726	79.67	106.429	93.203
TRINITY_DN10506_c0_g2_i11		Guard_M_2WK	Guard_C_2WK	-7.97478	-0.519884	0.000622927	0.00416572	0.05	0.501	0.081	0.149	0.383	0.453	0.175	0.303	0	0	0	0	0.607	0	0	0	0	0
TRINITY_DN105102_c0_g1_i1		Guard_M_2WK	Guard_C_2WK	11.5157	2.77	6.19791e-20	3.54207e-18	0	0	0	0	0	0	0	0	0	25.583	21.133	16.101	0	0.047	0	0	0.896	1.692
TRINITY_DN10517_c0_g1_i14	Serine/threonine protein phosphatase 2A 57 kDa regulatory subunit B' beta isoform;	Guard_M_2WK	Guard_C_2WK	-8.19098	-0.333981	0.000304167	0.00223651	0.08	0.08	0.141	0.119	0.343	0.272	0	0	0	0	0	0	0	0.047	0.22	0	0	0
TRINITY_DN10517_c0_g1_i16	Probable pectate lyase 12;	Guard_M_2WK	Guard_C_2WK	-4.60111	3.36751	0.000131949	0.00108542	4.632	8.673	5.337	11.945	10.65	9.229	3.906	2.513	3.234	0.493	0	0.869	1.99	5.774	3.574	0	1.178	0.889
TRINITY_DN10517_c0_g1_i2	Probable pectate lyase 12;	Guard_M_2WK	Guard_C_2WK	-4.53121	3.88113	0.000135558	0.00110846	2.651	3.028	5.024	4.903	4.306	6.781	1.189	3.523	3.654	0	0.446	0.251	5.917	4.691	3.782	1.53	2.834	1.576
TRINITY_DN10517_c0_g1_i6	Serine/threonine protein phosphatase 2A 57 kDa regulatory subunit B' beta isoform;	Guard_M_2WK	Guard_C_2WK	-8.75103	0.16243	2.54751e-05	0.0002534	0.12	0.221	0.282	0.497	0.222	0.363	0.044	0.236	0.132	0	0	0	0.513	0.21	0.104	0	0.292	0.193
TRINITY_DN10518_c0_g2_i2		Guard_M_2WK	Guard_C_2WK	9.81524	1.08159	2.24078e-07	3.57802e-06	0	0	0	0	0	0	0	0	0	3.845	12.087	13.358	0	0	0	3.167	3.973	2.494
TRINITY_DN10532_c0_g1_i1	Retrovirus-related Pol polyprotein from transposon opus;	Guard_M_2WK	Guard_C_2WK	-4.63858	0.733109	0.000701015	0.00461717	0.33	0.201	0.464	0.885	0.393	0.373	0.262	0.247	0.155	0.039	0.01	0.019	0.021	0.081	0.127	0	0	0.01
TRINITY_DN10535_c1_g1_i4	Histone-lysine N-methyltransferase, H3 lysine-9 specific SUVH4;	Guard_M_2WK	Guard_C_2WK	-3.75865	1.21235	0.00087217	0.00558914	2.681	2.236	3.097	2.447	2.289	2.418	3.579	3.007	3.698	0	0.194	0.309	1.435	3.108	3.389	1.29	0.253	0.522
TRINITY_DN105468_c0_g1_i1		Guard_M_2WK	Guard_C_2WK	-7.84182	-0.63204	0.000286206	0.00211745	0.61	0.792	0.323	2.894	2.421	2.076	0.284	0.55	0.066	0	0	0	2.032	1.199	1.145	16.055	15.795	20.812
TRINITY_DN105485_c0_g1_i1	Translocator protein homolog;	Guard_M_2WK	Guard_C_2WK	6.35828	2.45875	1.2396e-14	4.67135e-13	0.08	0.201	0.333	0.278	0.282	0.081	0.153	0	0.486	20.723	17.123	18.796	0	0.291	0.139	0	0.575	0.532
TRINITY_DN10556_c0_g1_i25		Guard_M_2WK	Guard_C_2WK	8.64728	-0.0615359	2.89087e-05	0.000283744	0	0	0	0	0	0	0	0	0	1.488	4.833	2.106	0	0	0	0	0	0
TRINITY_DN10556_c0_g1_i27		Guard_M_2WK	Guard_C_2WK	10.2229	1.48316	1.22414e-09	2.77999e-08	0	0	0	0	0	0	0	0	0	5.603	6.15	11.716	0	0	0	0	0	0.551
TRINITY_DN1056_c0_g1_i8	Serine/threonine-protein kinase STY17 {ECO:0000305};	Guard_M_2WK	Guard_C_2WK	2.38995	3.11156	0.000218175	0.00167395	1.871	2.055	2.552	1.373	2.41	1.552	0.775	0.886	0.651	8.115	5.046	15.425	0.388	0.698	1.434	7.21	9.972	19.719
TRINITY_DN10567_c0_g1_i12	Cadmium/zinc-transporting ATPase HMA2;	Guard_M_2WK	Guard_C_2WK	2.92378	5.19374	1.17142e-19	6.58178e-18	2.221	2.757	2.24	3.292	5.779	3.728	4.266	3.489	2.727	27.293	34.42	36.906	7.153	8.439	6.084	44.22	41.095	41.391
TRINITY_DN10567_c2_g1_i1	BTB/POZ domain and ankyrin repeat-containing protein NOOT1 {ECO:0000305};	Guard_M_2WK	Guard_C_2WK	-2.479	3.81676	2.45876e-06	3.14785e-05	7.354	6.998	8.353	10.264	9.581	10.66	9.612	8.325	10.045	3.121	1.269	1.246	6.975	9.754	9.138	8.759	7.002	5.732
TRINITY_DN10567_c2_g1_i2	Regulatory protein NPR5;	Guard_M_2WK	Guard_C_2WK	-8.88895	0.286957	4.64995e-06	5.57409e-05	0.29	0.582	0.787	0.637	0.807	0.816	0.393	0.729	0.751	0	0	0	1.026	0.361	0.74	0	0.428	0.3
TRINITY_DN1057_c1_g1_i8	Cinnamoyl-CoA reductase-like SNL6 {ECO:0000305};	Guard_M_2WK	Guard_C_2WK	-8.95108	0.343165	3.73374e-05	0.000356872	6.273	4.772	7.96	5.47	16.712	8.968	9.274	2.446	0	0	0	0	0	4.796	0	0	0	1.962
TRINITY_DN10583_c0_g1_i9		Guard_M_2WK	Guard_C_2WK	4.98875	2.66449	0.000697058	0.00459304	0.23	0.622	0	1.363	0	0.262	1.462	0	4.923	16.52	26.876	9.495	7.268	0	0	16.662	17.568	22.291
TRINITY_DN10588_c0_g1_i16	Mitotic spindle checkpoint protein MAD2 {ECO:0000303|PubMed:19710914};	Guard_M_2WK	Guard_C_2WK	-2.92385	1.63924	0.00131143	0.0079326	12.336	10.257	10.098	13.039	13.162	13.23	9.055	9.828	7.208	2.125	0.513	2.898	8.557	7.845	4.592	3.792	13.848	15.911
TRINITY_DN10592_c0_g1_i1	AP2/ERF and B3 domain-containing transcription repressor TEM1;	Guard_M_2WK	Guard_C_2WK	2.35558	2.77564	2.36121e-06	3.03378e-05	1.211	0.852	0.656	2.765	3.056	2.902	0.916	0.931	0.077	18.327	13.849	13.938	3.048	2.025	3.158	3.33	3.321	4.746
TRINITY_DN1061_c0_g1_i52	ABSCISIC ACID-INSENSITIVE 5-like protein 2;	Guard_M_2WK	Guard_C_2WK	-9.30552	0.66975	1.03387e-06	1.43114e-05	1.321	0.421	1.19	1.591	0.948	1.27	0	1.268	0.033	0	0	0	0	1.979	0	0	0.516	0
TRINITY_DN10613_c0_g1_i2	J domain-containing protein required for chloroplast accumulation response 1;	Guard_M_2WK	Guard_C_2WK	-8.61014	0.0354021	6.64998e-05	0.000594475	0	0	0	0.487	1.261	1.128	0	0.123	0	0	0	0	0	0.512	0	0	0	0
TRINITY_DN10619_c0_g1_i75	Putative white-brown complex homolog protein 30;	Guard_M_2WK	Guard_C_2WK	8.56634	-0.145811	7.5688e-06	8.66376e-05	0.19	0	0	0	0	0	0	0	0.177	1.845	1.714	2.685	0.775	0.256	0.636	0	1.529	0.928
TRINITY_DN10624_c2_g1_i5	Delta(24)-sterol reductase;	Guard_M_2WK	Guard_C_2WK	-2.22044	5.81659	3.37941e-25	2.70185e-23	55.399	60.638	56.998	66.398	78.989	72.848	29.872	29.609	34.418	17.67	17.307	12.914	59.844	44.803	52.908	137.539	99.982	86.301
TRINITY_DN10627_c0_g1_i114	Fe-S cluster assembly factor HCF101, chloroplastic;	Guard_M_2WK	Guard_C_2WK	-9.61228	0.956077	3.0909e-07	4.79778e-06	0.61	0	0	0.637	1.251	1.189	0	0.011	0.364	0	0	0	0	0	0	0	0	0
TRINITY_DN1064_c1_g1_i16	UPF0496 protein 3;	Guard_M_2WK	Guard_C_2WK	3.21475	4.20706	4.66955e-06	5.59615e-05	0	0.742	1.019	2.864	4.034	0.836	0.142	1.111	2.451	14.356	32.871	25.905	0.555	1.292	0.613	0	2.464	4.717
TRINITY_DN106479_c0_g1_i1	Protein EXORDIUM-like 1;	Guard_M_2WK	Guard_C_2WK	2.22619	2.75159	1.74747e-05	0.000181395	3.562	2.286	2.966	2.695	2.017	2.307	1.538	2.165	0.773	9.507	13.811	10.403	1.026	2.025	1.804	0	0.312	0.097
TRINITY_DN10654_c0_g1_i2	CASP-like protein 4B1;	Guard_M_2WK	Guard_C_2WK	3.54285	0.721096	0.000650447	0.00432622	0.01	0.04	0.272	0.249	0.474	0.262	0	0.494	0	1.517	5.201	5.187	0	0	0	0	0.136	0.309
TRINITY_DN1067_c0_g1_i9	DNA repair protein RAD5A {ECO:0000305};	Guard_M_2WK	Guard_C_2WK	-2.23229	3.32239	3.46779e-05	0.00033412	5.503	6.096	6.971	5.878	6.959	6.993	6.95	5.7	7.606	1.053	2.257	0.985	5.771	5.727	6.802	0.029	3.369	3.383
TRINITY_DN1069_c0_g1_i16	Serine/arginine-rich splicing factor RS31;	Guard_M_2WK	Guard_C_2WK	-8.3303	-0.211586	0.000613879	0.00411586	0.12	5.805	0.494	1.154	0.313	1.511	2.171	2.883	1.843	0.019	0.01	0.029	0.094	0.407	0.035	0	0.477	0.155
TRINITY_DN106904_c0_g1_i1	Ethylene-responsive transcription factor ERN1 {ECO:0000305};	Guard_M_2WK	Guard_C_2WK	-2.5208	1.94455	0.000962266	0.00607069	1.761	2.286	2.492	7.618	8.32	9.884	5.979	6.104	5.486	0.773	2.528	1.246	1.1	1.699	1.249	1.992	0.312	0
TRINITY_DN10691_c0_g1_i15	Serine carboxypeptidase-like 31;	Guard_M_2WK	Guard_C_2WK	-3.20884	2.83117	7.18971e-09	1.4717e-07	3.702	4.883	4.963	8.225	7.383	8.675	1.844	1.133	1.821	1.072	0.968	0.666	6.839	3.329	3.239	4.264	1.987	1.624
TRINITY_DN106919_c0_g1_i1		Guard_M_2WK	Guard_C_2WK	9.62258	0.889369	3.87956e-08	7.0758e-07	0	0	0	0	0	0	0	0	0	9.758	17.598	14.314	0	0	0	0	1.85	1.846
TRINITY_DN10692_c0_g1_i2		Guard_M_2WK	Guard_C_2WK	9.05491	0.335556	8.85781e-06	9.98744e-05	0	0	0	0	0	0	0	0	0	2.377	9.288	5.834	0	0	0	0	0.39	0.87
TRINITY_DN10692_c0_g1_i4		Guard_M_2WK	Guard_C_2WK	11.3616	2.61582	1.6071e-19	8.94366e-18	0	0	0	0	0	0	0	0	0	25.37	30.818	26.61	0.524	0	0	0	3.097	0.899
TRINITY_DN10698_c0_g1_i1	Uncharacterized CRM domain-containing protein At3g25440, chloroplastic;	Guard_M_2WK	Guard_C_2WK	-8.60504	0.0317262	0.000309068	0.00226684	0.86	0.391	1.715	2.486	0.484	2.045	1.517	0.841	0.353	0	0	0	0	1.699	0.798	0	0	0
TRINITY_DN1070_c0_g1_i41	Protection of telomeres protein 1a {ECO:0000303|PubMed:17627276};	Guard_M_2WK	Guard_C_2WK	-8.64058	0.0629484	3.49872e-05	0.000336475	1.081	1.684	1.695	0.925	0.837	1.652	0.458	0.684	0	0	0	0	0	0.431	0.37	0	0	1.228
TRINITY_DN1072_c1_g2_i2	UPF0481 protein At3g47200;	Guard_M_2WK	Guard_C_2WK	-8.16158	-0.358597	0.00116694	0.00718052	1.031	0.471	1.725	1.154	0.333	1.844	0.993	0.696	1.744	0	0	0	0	1.152	0.185	0	0	0
TRINITY_DN10722_c0_g1_i36	Protein EXECUTER 1, chloroplastic {ECO:0000305};	Guard_M_2WK	Guard_C_2WK	7.94278	-0.754714	0.000276576	0.00205893	0	0	0	0	0	0	0	0	0	0.618	0.329	0.155	0	0	0	0	0.127	0
TRINITY_DN107291_c0_g1_i1		Guard_M_2WK	Guard_C_2WK	2.67159	6.15076	3.11412e-62	1.00277e-59	65.244	67.435	64.201	41.414	41.663	37.895	82.011	84.036	79.434	246.696	267.043	287.977	78.864	104.028	91.531	76.715	77.711	78.027
TRINITY_DN10743_c0_g1_i2		Guard_M_2WK	Guard_C_2WK	9.91287	1.17729	3.4262e-08	6.30558e-07	0	0	0	0	0	0	0	0	0	2.502	6.886	4.858	0	0	0	0.866	0	0.464
TRINITY_DN10743_c0_g1_i7		Guard_M_2WK	Guard_C_2WK	9.95558	1.21726	1.7848e-09	3.97142e-08	0	0	0	0	0	0	0	0	0	5.777	4.087	5.679	0	0.151	0	0	0.711	0
TRINITY_DN1078_c0_g1_i7	Transportin MOS14 {ECO:0000305};	Guard_M_2WK	Guard_C_2WK	-8.63588	0.0584102	5.97307e-05	0.000540272	1.431	0.592	0.303	0.308	0.837	0.635	0	0.662	0.762	0	0	0	0	0.57	1.11	0	0	0.271
TRINITY_DN1078_c1_g1_i11	Protein DAMAGED DNA-BINDING 2;	Guard_M_2WK	Guard_C_2WK	-9.48811	0.839713	2.67347e-07	4.20152e-06	1.641	1.484	4.066	1.591	2.279	1.532	1.091	1.414	3.841	0	0	0	0.712	2.922	1.897	0	3.515	0.609
TRINITY_DN1079_c1_g1_i69	Ras-related protein Rab5;	Guard_M_2WK	Guard_C_2WK	-8.67276	0.0923505	0.00013281	0.00108962	1.741	1.183	3.067	2.467	0.635	1.259	1.189	1.481	0.419	0	0	0	0	1.315	2.094	0	1.032	1.721
TRINITY_DN10805_c0_g1_i30	Meiosis-specific protein ASY3 {ECO:0000305};	Guard_M_2WK	Guard_C_2WK	-2.49147	1.81003	0.00033819	0.00244693	2.871	2.988	2.986	3.043	3.248	2.932	1.047	2.199	2.671	0.763	0.436	0.454	3.215	2.77	1.608	3.802	1.957	1.846
TRINITY_DN1082_c0_g1_i4	U-box domain-containing protein 11;	Guard_M_2WK	Guard_C_2WK	-8.04272	-0.46121	0.000218476	0.00167529	0.981	0.451	0.948	0.945	0.746	0.504	0.196	0.314	0.353	0	0	0	0.545	0.663	0.324	0	1.753	3.383
TRINITY_DN1082_c0_g1_i6	E3 ubiquitin-protein ligase RKP;	Guard_M_2WK	Guard_C_2WK	-11.3157	2.5963	7.93737e-16	3.31488e-14	3.882	5.394	2.421	3.819	5.87	4.796	5.259	4.499	4.791	0	0	0	0	1.874	0	0	0	0
TRINITY_DN10823_c0_g1_i16	Ubiquitin carboxyl-terminal hydrolase 8;	Guard_M_2WK	Guard_C_2WK	-9.49721	0.848273	5.27991e-07	7.78415e-06	3.862	4.151	3.299	3.531	3.399	3.174	2.062	2.02	3.135	0	0	0	0.105	2.223	3.262	1.367	0	0
TRINITY_DN10849_c0_g1_i27	RHOMBOID-like protein 2 {ECO:0000303|PubMed:16223493, ECO:0000303|PubMed:17181860};	Guard_M_2WK	Guard_C_2WK	3.22956	3.5051	3.34531e-10	8.15645e-09	3.192	3.569	1.856	1.343	0.666	0.967	2.771	2.278	2.164	8.115	12.377	7.949	2.22	3.015	2.337	0	0.808	1.266
TRINITY_DN10870_c0_g1_i1		Guard_M_2WK	Guard_C_2WK	9.35278	0.608325	9.69483e-05	0.000830571	0	0	0	0	0	0	0	0	0	7.149	1.327	0.686	0	0	0	0	0	0
TRINITY_DN10870_c0_g1_i8		Guard_M_2WK	Guard_C_2WK	9.27356	0.5489	2.9229e-06	3.68051e-05	0	0	0	0	0	0	0	0	0	1.266	4.823	2.907	0	0	0	0	0	0
TRINITY_DN10896_c0_g1_i3		Guard_M_2WK	Guard_C_2WK	13.3124	4.56389	2.30522e-78	1.14503e-75	0	0	0	0	0	0	0	0	0	56.759	51.999	58.561	0.45	0	0	6.353	7.703	5.587
TRINITY_DN10896_c0_g1_i5		Guard_M_2WK	Guard_C_2WK	12.9267	4.17897	4.29392e-43	8.0517e-41	0	0	0	0	0	0	0	0	0	80.535	65.528	47.357	0	0	0	13.043	6.846	3.451
TRINITY_DN1090_c0_g1_i6		Guard_M_2WK	Guard_C_2WK	-8.37744	-0.170763	6.30927e-05	0.000566511	0.92	0.862	0.797	1.373	2.068	2.428	0.229	0.572	0.861	0	0	0	0.628	0.966	0.949	4.004	1.655	1.817
TRINITY_DN1091_c0_g1_i2	Acyl-CoA--sterol O-acyltransferase 1;	Guard_M_2WK	Guard_C_2WK	-8.34885	-0.195739	4.14162e-05	0.000390501	0.6	1.133	0.706	1.213	1.241	1.229	1.364	0.527	2.66	0	0	0	0	2.468	2.672	0	0	3.644
TRINITY_DN1091_c0_g2_i1	Acyl-CoA--sterol O-acyltransferase 1;	Guard_M_2WK	Guard_C_2WK	-8.18655	-0.337317	9.05732e-05	0.00078256	0.981	0.932	0.636	1.323	1.15	1.532	1.462	0.853	1.667	0	0	0	0.66	1.478	1.654	0.895	1.519	0.686
TRINITY_DN1092_c0_g1_i139		Guard_M_2WK	Guard_C_2WK	-8.73959	0.151461	6.68174e-05	0.000597085	0.09	0.13	0.111	0.428	1.261	0.544	0	0.303	0.298	0	0	0	0	0.198	0.093	0	0	0
TRINITY_DN1092_c0_g1_i161		Guard_M_2WK	Guard_C_2WK	-8.20592	-0.320557	0.000208828	0.00161163	0.03	0.06	0.232	0.597	0.676	0.282	0	0.202	0.232	0	0	0	0	0.291	0.127	0	0	0
TRINITY_DN10929_c0_g2_i1	Bifunctional glutamine synthetase adenylyltransferase/adenylyl-removing enzyme {ECO:0000255|HAMAP-Rule:MF_00802};	Guard_M_2WK	Guard_C_2WK	2.73018	3.72312	2.35799e-05	0.000236767	0.29	0.251	0.444	0.189	0.222	0.262	0.076	0.202	0.419	2.715	1.172	0.676	2.252	0.21	0.671	3.523	0.857	0.541
TRINITY_DN1093_c0_g1_i4	2,3-dimethylmalate lyase {ECO:0000312|EMBL:ABC88406.1};	Guard_M_2WK	Guard_C_2WK	-9.10427	0.483869	0.000183976	0.00144322	0.5	0.622	2.119	1.711	0.706	4.988	2.88	0.583	0	0	0	0	0	0	3.956	0	0	0
TRINITY_DN10943_c0_g1_i16	Protein transport protein SEC16B homolog {ECO:0000305};	Guard_M_2WK	Guard_C_2WK	-5.37885	-0.0908125	0.000902277	0.00575679	0.92	0.05	0.676	0.308	0.222	0.645	0.447	0.359	0	0	0.019	0	0.398	0.326	0	0	0	0.039
TRINITY_DN10943_c0_g1_i17	Protein transport protein SEC16A homolog {ECO:0000305};	Guard_M_2WK	Guard_C_2WK	-8.74891	0.159924	0.00014753	0.00119404	1.641	1.995	0.666	0.408	1.17	1.864	1.364	0.662	1.777	0	0	0	0	0.407	0.104	0	0.058	0
TRINITY_DN10943_c0_g1_i24	Protein transport protein SEC16A homolog {ECO:0000305};	Guard_M_2WK	Guard_C_2WK	-11.441	2.71914	1.74873e-17	8.32316e-16	6.884	5.875	5.912	8.086	9.218	7.295	7.452	6.844	6.358	0	0	0	1.718	2.98	5.425	1.53	0	0
TRINITY_DN10959_c0_g1_i2		Guard_M_2WK	Guard_C_2WK	2.67094	2.41307	0.000302808	0.00222722	2.431	1.855	1.977	1.641	1.059	1.139	0.775	0.224	0.706	9.719	11.835	3.632	0	0.372	1.816	0	1.47	0.667
TRINITY_DN10959_c2_g1_i19	Receptor-like serine/threonine-protein kinase ALE2;	Guard_M_2WK	Guard_C_2WK	-8.86259	0.262987	5.83301e-06	6.84123e-05	0.84	0.501	0.151	1.223	1.725	1.501	0.524	0.696	2.848	0	0	0	0	0	1.885	0	0.721	0
TRINITY_DN1097_c0_g1_i161	Splicing factor U2af large subunit B;	Guard_M_2WK	Guard_C_2WK	-11.786	3.05833	2.24662e-22	1.50067e-20	8.514	12.452	5.397	9.896	8.038	8.927	8.684	6.9	6.137	0	0	0	2.252	7.066	8.074	1.569	0	0
TRINITY_DN1097_c0_g1_i176	Splicing factor U2af large subunit B;	Guard_M_2WK	Guard_C_2WK	11.3217	2.57644	9.47842e-17	4.23072e-15	0	0	0	0	0	0	0	0	0	7.796	6.247	4.057	0.775	0	0	0	2.727	4.012
TRINITY_DN1097_c0_g1_i54	Splicing factor U2af large subunit B;	Guard_M_2WK	Guard_C_2WK	-2.3779	5.5676	0.000116448	0.00097491	35.848	35.462	34.522	44.328	56.226	39.84	38.873	38.035	26.25	2.966	16.329	8.113	17.627	17.402	11.972	7.537	3.817	7.511
TRINITY_DN1097_c0_g1_i8	Splicing factor U2af large subunit B;	Guard_M_2WK	Guard_C_2WK	-9.03805	0.422963	2.57294e-06	3.28054e-05	2.021	1.865	2.572	1.094	1.533	1.27	2.422	1.75	1.711	0	0	0	0	0.989	1.272	0	0	0
TRINITY_DN10978_c0_g1_i19	Kinesin-like protein KIN-14U {ECO:0000305};	Guard_M_2WK	Guard_C_2WK	-8.15039	-0.368815	0.000268177	0.00200504	1.161	0.762	0.625	0.637	0.888	0.343	1.593	0.864	0.265	0	0	0	0	0.186	0.555	0	0.107	0
TRINITY_DN1098_c0_g1_i23	GPI ethanolamine phosphate transferase 2;	Guard_M_2WK	Guard_C_2WK	5.39505	0.567896	0.00151859	0.0090324	1.171	0	0.303	0.06	0	0	0.153	0	0	1.411	0.978	0.396	0	0	0.382	0	0	0
TRINITY_DN10982_c0_g1_i4	F-box protein At2g39490;	Guard_M_2WK	Guard_C_2WK	-9.6058	0.949999	2.00396e-06	2.61799e-05	6.073	3.268	6.719	2.755	4.165	1.249	5.87	6.115	1.943	0	0	0	0	2.968	2.441	0	0	0.773
TRINITY_DN1099_c0_g1_i3	Cyclic dof factor 2;	Guard_M_2WK	Guard_C_2WK	2.64602	5.10455	6.75109e-34	8.42822e-32	5.743	5.564	6.456	4.207	4.276	3.516	4.08	4.522	5.133	26.887	25.2	24.33	6.923	5.238	6.697	3.619	4.635	3.915
TRINITY_DN11_c0_g1_i19	Eukaryotic translation initiation factor 5B;	Guard_M_2WK	Guard_C_2WK	-8.12947	-0.386412	0.000496288	0.00341924	0.58	0.311	0	0.577	0.232	0.756	0.546	0	0.11	0	0	0	0	0	0.208	2.378	2.717	0
TRINITY_DN110_c1_g1_i1	Senescence associated gene 20 {ECO:0000303|PubMed:10444084};	Guard_M_2WK	Guard_C_2WK	-3.91599	4.0897	3.53623e-21	2.18979e-19	67.915	60.517	64.221	53.956	69.711	63.548	111.152	116.797	92.128	5.362	3.167	4.511	49.602	61.472	52.827	43.132	23.868	30.062
TRINITY_DN1100_c2_g1_i33	DENN domain-containing protein 5B;	Guard_M_2WK	Guard_C_2WK	12.8162	4.06721	4.31502e-39	6.82958e-37	0	0	0	0	0	0	0	0	0	27.254	39.05	48.806	0	6.39	0	12.013	31.844	41.14
TRINITY_DN1101_c0_g1_i9	Cytochrome P450 71AU50 {ECO:0000303|PubMed:25015725};	Guard_M_2WK	Guard_C_2WK	3.87724	3.75623	2.3797e-17	1.11781e-15	9.885	9.856	8.383	1.263	1.019	1.471	33.625	36.554	37.708	21.776	21.2	13.629	7.049	4.377	2.857	37.463	28.718	26.776
TRINITY_DN11021_c0_g1_i2	Probable arabinosyltransferase ARAD1;	Guard_M_2WK	Guard_C_2WK	-7.81575	-0.654042	0.000287045	0.00212265	0.06	0.682	0.282	0.646	0.635	0.524	0.175	1.268	0	0	0	0	0	0	0	0	0	1.121
TRINITY_DN11026_c1_g1_i1	Cytokinin riboside 5'-monophosphate phosphoribohydrolase LOG5;	Guard_M_2WK	Guard_C_2WK	3.26732	2.44265	7.35975e-08	1.28174e-06	1.471	2.527	3.39	1.591	1.573	1.36	1.647	1.369	1.49	16.762	17.278	11.03	4.011	4.307	2.348	0	3.379	2.088
TRINITY_DN11026_c1_g1_i4	Cytokinin riboside 5'-monophosphate phosphoribohydrolase LOG5;	Guard_M_2WK	Guard_C_2WK	6.22477	0.0205098	0.000622546	0.00416378	0	0.08	0	0.08	0	0	0.36	0	0	1.642	0.833	5.544	0.304	0	0	0	0	0
TRINITY_DN11035_c0_g1_i4	FIP1[V]-like protein {ECO:0000303|PubMed:16282318};	Guard_M_2WK	Guard_C_2WK	-9.99645	1.31981	1.247e-05	0.000134559	2.451	1.504	1.917	1.193	0.333	2.741	1.495	1.01	2.649	0	0	0	0	1.036	3.308	0	0	1.489
TRINITY_DN11035_c0_g1_i7	FIP1[V]-like protein {ECO:0000303|PubMed:16282318};	Guard_M_2WK	Guard_C_2WK	4.42256	3.76497	4.85347e-12	1.45265e-10	0.67	0.722	0.091	0.398	0.444	0.544	0.829	1.144	1.601	4.405	11.874	13.938	8.096	3.259	2.418	7.229	12.504	11.638
TRINITY_DN11035_c2_g1_i18	Cysteine-tryptophan domain-containing zinc finger protein 7 {ECO:0000303|PubMed:28818372};	Guard_M_2WK	Guard_C_2WK	2.09955	4.34281	1.52468e-11	4.33216e-10	10.555	13.816	11.682	9.687	7.443	8.826	14.554	12.353	12.352	30.877	40.803	42.402	10.84	12.676	14.737	6.064	6.008	9.454
TRINITY_DN1104_c4_g1_i3		Guard_M_2WK	Guard_C_2WK	9.57374	0.839844	4.65085e-08	8.37781e-07	0	0	0	0	0	0	0	0	0	8.502	9.782	5.979	0	0	0	1.761	0.633	1.537
TRINITY_DN11043_c0_g1_i6	Receptor-like serine/threonine-protein kinase ALE2;	Guard_M_2WK	Guard_C_2WK	2.9237	4.15106	1.54376e-19	8.61166e-18	1.321	5.574	4.176	4.903	5.285	4.524	3.077	1.021	5.729	33.785	37.626	43.407	16.391	9.917	5.992	7.229	15.211	19.594
TRINITY_DN11052_c0_g1_i53	Putative DUF21 domain-containing protein At1g03270;	Guard_M_2WK	Guard_C_2WK	10.5718	1.83545	0.000632847	0.00422239	1.411	0	0	0	0	0	0	1.739	0	0	13.791	9.099	10.651	3.096	0.96	27.5	25.407	28.351
TRINITY_DN11053_c0_g2_i7	L-ascorbate oxidase homolog;	Guard_M_2WK	Guard_C_2WK	-2.04843	5.41522	3.70507e-22	2.41274e-20	29.175	30.158	31.909	50.325	43.973	48.938	31.814	31.875	33.734	9.98	12.997	12.276	82.896	71.843	80.057	73.914	68.138	63.952
TRINITY_DN1107_c1_g3_i10	Probable xyloglucan glycosyltransferase 12 {ECO:0000303|PubMed:11027699};	Guard_M_2WK	Guard_C_2WK	-2.0655	5.75251	4.22053e-09	8.90066e-08	38.89	40.806	38.446	34.432	39.121	34.621	40.771	39.729	41.185	11.487	4.959	9.939	55.226	47.969	49.531	4.717	13.614	10.208
TRINITY_DN1107_c1_g3_i2	Probable xyloglucan glycosyltransferase 1;	Guard_M_2WK	Guard_C_2WK	5.21088	2.03085	0.000812752	0.0052589	0	0.231	0	0.308	0	0.181	0.087	0.539	0	0.908	9.559	8.78	0	0.501	0	0	11.686	5.858
TRINITY_DN11090_c0_g1_i5	Nucleolar complex protein 2 homolog;	Guard_M_2WK	Guard_C_2WK	4.30543	1.53509	0.00101129	0.00633631	0	0	0.282	0.507	0	0.917	0.404	0	0	14.569	6.499	8.915	0	1.327	0	8.451	30.198	24.9
TRINITY_DN111_c1_g2_i10	Major strawberry allergen Fra a 1-3 {ECO:0000305};	Guard_M_2WK	Guard_C_2WK	-3.22117	4.84286	7.17585e-32	8.13222e-30	71.697	73.13	68.397	244.486	208.244	235.341	90.728	76.204	78.76	24.636	21.859	32.309	185.534	275.569	288.07	362.882	297.357	289.632
TRINITY_DN111_c1_g2_i12	Major strawberry allergen Fra a 1-3 {ECO:0000305};	Guard_M_2WK	Guard_C_2WK	-3.21518	6.50808	5.35389e-61	1.68904e-58	140.763	118.829	149.95	332.904	356.541	399.406	104.988	102.066	119.405	45.33	41.946	35.119	169.374	158.62	161.582	32.611	22.895	45.992
TRINITY_DN111_c1_g2_i15	Major allergen Pru ar 1;	Guard_M_2WK	Guard_C_2WK	-3.41361	3.35425	9.97678e-11	2.60238e-09	9.675	9.705	6.951	25.312	31.618	27.114	4.604	7.147	6.204	1.729	2.421	3.892	3.205	5.785	4.037	21.811	13.127	11.058
TRINITY_DN111_c1_g2_i7	Major strawberry allergen Fra a 1-3 {ECO:0000305};	Guard_M_2WK	Guard_C_2WK	-3.30885	6.53021	3.5392e-69	1.36569e-66	330.761	309.334	253.807	812.12	843.053	888.034	236.029	287	259.297	103.634	83.155	91.923	234.497	348.541	283.362	195.09	162.726	143.458
TRINITY_DN11103_c0_g1_i18	Omega-3 fatty acid desaturase, chloroplastic;	Guard_M_2WK	Guard_C_2WK	-2.65883	2.46838	1.34946e-05	0.00014448	7.144	9.565	10.502	7.738	7.715	9.088	3.044	4.219	3.477	1.382	1.705	0.889	14.296	13.503	15.338	38.406	35.759	41.198
TRINITY_DN111203_c0_g1_i2	CLAVATA3/ESR (CLE)-related protein 53 {ECO:0000303|PubMed:31477892};	Guard_M_2WK	Guard_C_2WK	3.67536	4.7473	6.92851e-29	6.89764e-27	2.711	3.539	1.927	4.555	7.514	7.517	1.026	3.624	4.923	83.143	81.799	93.883	5.1	10.453	9.786	0	0	0
TRINITY_DN11138_c0_g1_i1	Kinesin-like protein NACK1;	Guard_M_2WK	Guard_C_2WK	-3.1256	3.156	1.36054e-08	2.68314e-07	6.874	6.036	6.265	6.067	7.08	6.247	5.706	4.701	4.04	0.406	0.91	0.898	4.776	3.899	5.286	1.944	4.197	3.296
TRINITY_DN11140_c0_g1_i12	MLO-like protein 12;	Guard_M_2WK	Guard_C_2WK	-3.79331	1.1918	0.00143475	0.00857745	0.82	0.952	0.615	2.506	2.925	2.962	0.338	0.18	0.066	0.299	0.32	0	2.933	2.06	1.238	0.395	0.984	0.889
TRINITY_DN111407_c0_g1_i1	Uncharacterized protein At4g38062;	Guard_M_2WK	Guard_C_2WK	-4.07525	1.45311	0.0015201	0.00903911	3.222	1.735	2.663	2.407	1.967	2.469	0.916	1.245	1.601	0	0.339	0.048	1.686	1.176	1.747	0.298	0.682	1.295
TRINITY_DN11155_c0_g1_i16	Pro-cathepsin H {ECO:0000305};	Guard_M_2WK	Guard_C_2WK	3.12784	1.53011	0.000291485	0.00215207	0.36	0.451	1.513	0.467	0.666	0.383	2.706	1.47	2.153	3.092	2.935	7.515	0	0.85	0	5.612	2.065	4.688
TRINITY_DN111628_c0_g1_i1	E3 ubiquitin-protein ligase MIB1;	Guard_M_2WK	Guard_C_2WK	8.39613	-0.305786	3.594e-05	0.000344786	0	0	0	0	0	0	0	0	0	1.642	3.07	4.578	0	0	0	0	0.273	0
TRINITY_DN111695_c0_g1_i1		Guard_M_2WK	Guard_C_2WK	-3.75959	3.89641	1.2632e-15	5.17367e-14	80.161	78.364	83.318	80.302	79.504	79.65	72.607	73.983	62.103	9.159	4.445	5.254	17.166	33.489	50.803	2.791	3.662	0.464
TRINITY_DN111862_c0_g1_i1	Serine acetyltransferase 3, mitochondrial;	Guard_M_2WK	Guard_C_2WK	2.18388	3.77005	3.95153e-07	5.99029e-06	3.422	2.296	3.692	4.346	4.085	4.605	3.458	3.366	3.599	27.09	13.627	20.139	1.581	4.447	4.153	7.614	5.142	3.954
TRINITY_DN11187_c0_g1_i1		Guard_M_2WK	Guard_C_2WK	10.092	1.35355	3.08348e-09	6.63154e-08	0	0	0	0	0	0	0	0	0	8.676	11.051	18.854	0	0	0	2.041	1.665	0.773
TRINITY_DN11187_c0_g2_i2		Guard_M_2WK	Guard_C_2WK	11.7993	3.0532	3.90756e-21	2.40696e-19	0	0	0	0	0	0	0	0	0	8.627	5.201	4.395	0	0	0.058	0.491	0.097	0.319
TRINITY_DN11189_c0_g1_i11	Probable cinnamyl alcohol dehydrogenase 6 {ECO:0000305};	Guard_M_2WK	Guard_C_2WK	-2.98654	3.3974	4.48469e-10	1.08214e-08	27.404	25.877	26.623	14.352	13.837	13.995	6.23	5.913	6.568	1.971	1.22	2.279	11.123	10.546	9.659	14.294	16.935	12.276
TRINITY_DN1119_c0_g1_i37	G-type lectin S-receptor-like serine/threonine-protein kinase At4g27290;	Guard_M_2WK	Guard_C_2WK	-6.30081	0.764967	7.76159e-05	0.000682736	3.012	4.051	0.434	3.362	0.857	2.801	3.797	2.682	4.261	0	0	0.068	3.058	2.444	2.013	0	0	0.87
TRINITY_DN1119_c0_g1_i40	G-type lectin S-receptor-like serine/threonine-protein kinase At4g27290;	Guard_M_2WK	Guard_C_2WK	-8.84541	0.247283	1.40628e-05	0.000149569	1.051	0.712	1.725	0.786	1.654	1.058	0.698	1.425	0.795	0	0	0	0	0.815	0.671	0	0	0.793
TRINITY_DN111930_c0_g1_i1	Aspartyl protease AED3 {ECO:0000303|PubMed:24755512};	Guard_M_2WK	Guard_C_2WK	-2.52585	6.17323	1.78211e-51	4.35646e-49	78.921	75.927	80.533	133.611	138.393	137.324	45.08	48.088	48.172	23.95	26.963	21.954	21.146	32.837	34.736	46.501	31.23	30.401
TRINITY_DN11200_c0_g1_i6	DNA-directed RNA polymerase II subunit RPB2;	Guard_M_2WK	Guard_C_2WK	-2.56084	5.3058	1.53709e-14	5.77379e-13	16.108	16.162	17.089	17.455	19.536	17.754	17.347	15.674	14.946	4.512	2.828	2.164	14.558	10.616	12.724	0.039	2.756	2.639
TRINITY_DN11210_c2_g2_i2	Tonoplast dicarboxylate transporter;	Guard_M_2WK	Guard_C_2WK	3.59362	6.75705	5.64446e-108	4.97256e-105	13.187	12.883	14.971	12.263	12.032	13.864	15.22	15.506	14.538	162.818	164.683	143.646	17.899	26.307	28.097	5.641	8.336	6.911
TRINITY_DN11210_c2_g2_i6	Tonoplast dicarboxylate transporter;	Guard_M_2WK	Guard_C_2WK	6.44424	0.23579	0.000282528	0.00209504	0	0	0	0.109	0	0	0	0	0	1.43	1.84	7.263	1.435	0.454	0	0	0.497	2.117
TRINITY_DN112100_c0_g1_i1	Protein RALF-like 34;	Guard_M_2WK	Guard_C_2WK	-2.99553	1.92612	3.82683e-05	0.00036465	9.815	8.041	9.846	14.193	13.908	13.582	6.906	8.639	5.729	0.908	2.198	2.212	5.813	6.518	4.847	6.141	10.459	9.879
TRINITY_DN11237_c0_g1_i1	Protein SIEVE ELEMENT OCCLUSION B {ECO:0000303|PubMed:20932300};	Guard_M_2WK	Guard_C_2WK	-2.89012	3.26358	0.00116771	0.00718417	18.49	17.114	19.208	10.075	11.77	10.942	2.28	1.907	1.435	1.961	2.344	0.212	10.012	5.622	7.657	38.637	29.935	28.371
TRINITY_DN1125_c1_g2_i4	Protein SPA1-RELATED 2;	Guard_M_2WK	Guard_C_2WK	-9.21417	0.58502	1.89433e-06	2.4873e-05	0.5	0.702	1.1	0.895	1.16	0.635	0.131	0.785	0	0	0	0	0.482	0	0.567	0	0	0
TRINITY_DN11250_c0_g1_i1	Alkaline phosphatase;	Guard_M_2WK	Guard_C_2WK	2.63436	1.73513	0.000929341	0.00590285	0.34	0.16	0.484	0.179	0.111	0.242	0.164	0.213	0.552	1.691	0.775	0.86	2.765	0.186	0.74	3.754	0.672	0.377
TRINITY_DN11269_c0_g1_i1	CASP-like protein 1E1;	Guard_M_2WK	Guard_C_2WK	4.12499	3.15671	1.1196e-05	0.000122856	0.22	0.09	0	0.09	0.424	1.038	0.196	0	0	9.42	9.288	8.925	0.492	0.396	0.613	1.405	0	0.744
TRINITY_DN11269_c0_g1_i2	CASP-like protein 1E1;	Guard_M_2WK	Guard_C_2WK	2.92299	6.36283	8.73527e-91	5.6647e-88	7.044	6.808	7.112	17.524	15.723	16.867	4.299	5.161	5.111	129.98	126.669	132.548	15.218	13.479	12.574	14.554	8.657	10.865
TRINITY_DN1128_c0_g2_i1	BAHD acyltransferase BIA1 {ECO:0000303|PubMed:22956280};	Guard_M_2WK	Guard_C_2WK	-5.40379	-0.0626779	0.000198602	0.00154317	1.631	1.654	0.474	3.272	3.49	3.748	0.065	0.617	0	0	0.203	0	4.493	1.536	0.578	17.364	8.872	9.918
TRINITY_DN11301_c1_g1_i2		Guard_M_2WK	Guard_C_2WK	-2.75879	4.96002	1.17056e-34	1.49739e-32	30.876	22.629	25.119	75.707	72.666	75.921	9.972	14.372	10.818	11.661	11.08	11.446	50.041	39.949	33.545	122.514	138.468	127.122
TRINITY_DN11305_c0_g1_i3		Guard_M_2WK	Guard_C_2WK	9.92003	1.17894	1.34785e-06	1.82044e-05	0.06	0	0	0	0	0	0	0	0	19.834	12.997	3.216	0	0	0	0	1.49	1.063
TRINITY_DN11305_c0_g1_i4		Guard_M_2WK	Guard_C_2WK	9.63912	0.914336	0.00151921	0.00903498	0	0	0	0	0	0	0	0	0	0	11.622	15.947	0	0	0	0	2.688	0
TRINITY_DN11306_c0_g1_i5		Guard_M_2WK	Guard_C_2WK	10.5977	1.85505	3.40952e-12	1.0344e-10	0	0	0	0	0	0	0	0	0	15.448	10.925	9.649	0	0.093	0.127	1.04	1.889	1.73
TRINITY_DN1131_c15_g1_i1	Spliceosome-associated protein 130 B {ECO:0000303|PubMed:21680607};	Guard_M_2WK	Guard_C_2WK	-2.82623	3.412	4.43519e-07	6.65222e-06	22.522	22.087	22.658	24.894	34.028	23.507	23.926	24.751	19.759	3.613	6.005	2.299	10.128	9.242	13.221	0.116	1.743	1.411
TRINITY_DN11312_c0_g1_i6	Nodal modulator 1;	Guard_M_2WK	Guard_C_2WK	-2.59911	6.05205	1.68945e-43	3.24618e-41	37.629	39.743	38.91	40.161	37.72	41.523	39.516	38.708	38.679	6.56	5.888	7.611	32.488	24.584	32.527	11.474	4.334	3.905
TRINITY_DN11319_c0_g1_i2	pre-rRNA 2'-O-ribose RNA methyltransferase {ECO:0000255|HAMAP-Rule:MF_03163};	Guard_M_2WK	Guard_C_2WK	11.0062	2.2619	2.02505e-12	6.27832e-11	0	0	0	0	0	0	0	0	0.166	6.859	6.411	15.348	0	0	0.787	12.648	21.619	27.162
TRINITY_DN1132_c1_g1_i76	Protein ESSENTIAL FOR POTEXVIRUS ACCUMULATION 1 {ECO:0000303|PubMed:27402258};	Guard_M_2WK	Guard_C_2WK	-9.65111	0.992715	2.45818e-07	3.89067e-06	1.371	1.213	1.251	1.253	1.029	1.32	1.069	1.537	1.126	0	0	0	2.367	1.106	1.619	0	0	0
TRINITY_DN11340_c0_g1_i5		Guard_M_2WK	Guard_C_2WK	11.1701	2.42491	2.418e-15	9.69027e-14	1.861	0	0.767	0	0	0	0.295	1.436	0.706	7.497	14.779	10.586	4.273	1.816	0	4.534	0.536	5.558
TRINITY_DN11342_c0_g1_i2	LOB domain-containing protein 15;	Guard_M_2WK	Guard_C_2WK	-3.77949	0.834747	0.000240485	0.00182192	2.021	1.885	1.776	2.397	2.794	3.668	0.666	0.572	2.395	0.406	0.174	0.097	1.466	1.117	1.307	3.456	3.058	3.499
TRINITY_DN113451_c0_g1_i1		Guard_M_2WK	Guard_C_2WK	2.17124	4.68167	2.95415e-17	1.37657e-15	36.959	34.048	33.493	23.552	29.238	24.384	17.042	17.492	16.889	117.015	117.74	130.828	34.227	37.574	26.454	42.025	39.255	40.038
TRINITY_DN11347_c0_g1_i2	UPF0481 protein At3g47200;	Guard_M_2WK	Guard_C_2WK	-8.68826	0.10552	2.45353e-05	0.000245148	0.85	1.333	0	1.382	2.461	1.36	1.626	1.526	1.976	0	0	0	0.744	1.385	1.446	0	0	0.309
TRINITY_DN1135_c0_g1_i17	Mitochondrial dicarboxylate/tricarboxylate transporter DTC;	Guard_M_2WK	Guard_C_2WK	-8.41455	-0.137889	3.28872e-05	0.000318312	0.15	0.612	0.777	0.637	0.585	0.574	0.185	0.157	0.408	0	0	0	0.628	0.372	0.648	0.943	0.419	0.841
TRINITY_DN1138_c0_g1_i64	Mitotic checkpoint serine/threonine-protein kinase BUB1;	Guard_M_2WK	Guard_C_2WK	-8.5941	0.0214802	2.01828e-05	0.000206656	1.961	2.136	0.747	1.731	1.261	1.804	1.418	1.47	0.276	0	0	0	0.765	1.49	0.532	0	0.662	1.266
TRINITY_DN11398_c0_g1_i6	Bifunctional purine biosynthesis protein PurH {ECO:0000255|HAMAP-Rule:MF_00139};	Guard_M_2WK	Guard_C_2WK	-2.35257	4.52513	1.75941e-18	9.05719e-17	34.038	32.424	39.737	41.852	37.286	41.643	30.657	35.499	32.409	7.294	8.862	7.997	28.33	24.025	30.086	16.874	10.839	9.85
TRINITY_DN11401_c0_g1_i1	DNA replication licensing factor MCM2;	Guard_M_2WK	Guard_C_2WK	-3.01987	2.80635	9.89887e-05	0.000845724	11.966	11.049	9.927	9.906	11.265	10.086	7.812	8.314	6.126	0.367	2.295	1.207	8.661	6.984	8.999	7.383	4.226	2.581
TRINITY_DN114034_c0_g1_i1		Guard_M_2WK	Guard_C_2WK	-2.66269	3.44001	2.94286e-07	4.59324e-06	94.979	78.263	84.074	80.362	88.812	76.506	86.266	89.242	61.673	8.26	12.067	21.462	36.803	50.239	48.837	6.006	10.839	12.605
TRINITY_DN11409_c0_g1_i2		Guard_M_2WK	Guard_C_2WK	-3.09655	3.09732	4.58745e-11	1.23882e-09	14.537	15.791	14.739	19.344	17.65	17.955	10.616	9.671	10.454	2.077	2.15	2.347	6.902	11.582	14.794	14.14	24.268	22.648
TRINITY_DN1142_c0_g1_i4	Peroxidase 5 {ECO:0000250|UniProtKB:P22195};	Guard_M_2WK	Guard_C_2WK	-4.95703	4.51937	0.00012947	0.00106804	324.177	311.96	334.865	44.746	52.636	53.19	194.036	204.401	203.74	1.623	0	3.361	3.948	6.612	5.703	0	0	1.247
TRINITY_DN1142_c1_g1_i58	Serine/threonine protein phosphatase 2A regulatory subunit B''beta;	Guard_M_2WK	Guard_C_2WK	-8.11835	-0.395654	0.00084901	0.00545835	1.051	1.293	1.019	0.955	0.222	0.746	0.393	0.662	3.135	0	0	0	0	2.875	0.162	0	1.315	1.837
TRINITY_DN1142_c2_g2_i10	Transcription factor MYB108;	Guard_M_2WK	Guard_C_2WK	3.21532	7.24515	3.4807e-108	3.12534e-105	38.7	37.106	40.867	23.621	25.224	22.731	23.937	22.013	24.859	244.107	226.037	210.069	37.254	37.237	32.423	45.683	55.703	49.975
TRINITY_DN1142_c2_g2_i16	Transcription factor MYB78 {ECO:0000303|PubMed:9839469};	Guard_M_2WK	Guard_C_2WK	4.16237	2.94426	7.82591e-07	1.11301e-05	1.071	0.802	0.767	0.816	0.182	0.786	0.709	0.785	1.192	5.951	14.46	12.585	1.142	1.839	1.33	0	1.957	2.542
TRINITY_DN1142_c4_g1_i10		Guard_M_2WK	Guard_C_2WK	3.42217	5.32071	4.06129e-25	3.23593e-23	6.944	8.011	5.982	5.401	3.853	3.053	5.87	10.401	7.55	41.591	37.829	55.229	0.754	6.903	10.272	20.618	20.616	13.523
TRINITY_DN11437_c0_g3_i1		Guard_M_2WK	Guard_C_2WK	-8.2618	-0.271934	8.06597e-05	0.000707245	0.65	0.672	0.595	1.233	1.392	0.897	0.175	0.146	0	0	0	0	0.628	0	0	1.867	2.065	1.063
TRINITY_DN1145_c2_g1_i49	Calcineurin subunit B;	Guard_M_2WK	Guard_C_2WK	-8.44105	-0.114384	0.000145657	0.00118173	0	1.524	1.705	0.796	0.424	1.27	0.96	0.595	2.031	0	0	0	0	0.768	0.544	0	0	0.213
TRINITY_DN11459_c0_g1_i11	Protein MULTIPOLAR SPINDLE 1 {ECO:0000303|PubMed:19500302};	Guard_M_2WK	Guard_C_2WK	-9.94409	1.26996	6.12339e-08	1.08216e-06	2.461	2.005	2.845	3.491	1.634	3.436	1.473	1.593	2.119	0	0	0	2.356	3.55	2.071	0	1.052	2.301
TRINITY_DN11459_c0_g1_i21	Protein MULTIPOLAR SPINDLE 1 {ECO:0000303|PubMed:19500302};	Guard_M_2WK	Guard_C_2WK	6.96201	2.62569	8.30367e-13	2.67384e-11	0	0.05	0.121	0	0.141	0.05	0.142	0	0	7.275	8.726	7.437	0.922	0	0	0	0.156	0
TRINITY_DN11459_c0_g1_i22	Protein MULTIPOLAR SPINDLE 1 {ECO:0000303|PubMed:19500302};	Guard_M_2WK	Guard_C_2WK	5.24713	2.67027	1.85319e-06	2.43813e-05	0.27	0.07	0.232	0.219	0.232	0.03	0.175	0	0	10.714	3.39	4.26	0	0	0	0	0.643	0
TRINITY_DN11459_c0_g1_i25	Protein MULTIPOLAR SPINDLE 1 {ECO:0000303|PubMed:19500302};	Guard_M_2WK	Guard_C_2WK	5.76291	4.95114	1.03264e-34	1.32823e-32	0.89	0.602	0.444	0.418	1.271	0.695	0.305	0.55	0.629	40.461	43.485	47.599	0	0.885	0.995	2.878	2.045	1.247
TRINITY_DN11476_c0_g1_i17	DNA polymerase zeta catalytic subunit;	Guard_M_2WK	Guard_C_2WK	-8.3897	-0.160346	0.00045269	0.00315612	0.08	0.15	0	0.318	0.807	0.181	0.022	0.583	0.342	0	0	0	0	0.256	0.428	0	0	0
TRINITY_DN11476_c0_g1_i8	DNA polymerase zeta catalytic subunit;	Guard_M_2WK	Guard_C_2WK	-9.85447	1.18471	9.67254e-08	1.65066e-06	0.37	0.832	0	0.736	1.553	0.816	0.24	1.761	1.17	0	0	0	0	1.327	2.036	0	0	0
TRINITY_DN11487_c0_g1_i44	Lysine-specific demethylase JMJ25;	Guard_M_2WK	Guard_C_2WK	-8.35938	-0.186389	4.68613e-05	0.000435337	0.24	0.672	0.232	0.557	0.434	0.453	0.207	0.37	0.232	0	0	0	0	0.419	0.266	0	0	0
TRINITY_DN11487_c0_g1_i68	Lysine-specific demethylase JMJ25;	Guard_M_2WK	Guard_C_2WK	-8.68368	0.101073	0.000932627	0.00591407	0.48	0.882	0.111	0.438	1.029	0.101	0.382	0	0.353	0	0	0	0	0.233	0	0	0.058	0
TRINITY_DN11487_c0_g3_i1	Lysine-specific demethylase JMJ25;	Guard_M_2WK	Guard_C_2WK	-3.48585	2.59451	4.23622e-06	5.13349e-05	5.643	5.605	5.337	4.426	5.113	4.464	4.615	4.398	4.504	0.126	0.591	0.512	1.697	2.328	2.753	1.463	2.659	2.436
TRINITY_DN11487_c1_g1_i1	Uncharacterized protein At1g65710 {ECO:0000305};	Guard_M_2WK	Guard_C_2WK	-2.58744	2.65762	1.90004e-06	2.49339e-05	4.662	4.953	5.084	5.48	6.354	6.106	3.6	4.51	3.764	1.208	0.833	1.024	4.315	3.364	3.702	9.086	7.606	7.733
TRINITY_DN1149_c0_g1_i3	CTL-like protein DDB_G0274487;	Guard_M_2WK	Guard_C_2WK	3.16812	3.14211	5.30771e-08	9.4661e-07	1.251	1.223	0	1.333	1.23	0.856	0.044	0.46	1.711	9.535	6.683	15.261	6.169	3.259	1.781	5.073	8.648	7.907
TRINITY_DN11499_c0_g1_i20	Double-stranded RNA-binding protein 3;	Guard_M_2WK	Guard_C_2WK	8.95526	0.230691	1.58532e-06	2.11124e-05	0	0	0	0	0	0	1.015	0.045	1.236	1.43	1.288	0.802	0.597	0	0	0	0.243	0
TRINITY_DN115_c0_g1_i21	Glutamate dehydrogenase 2;	Guard_M_2WK	Guard_C_2WK	4.14018	1.1758	4.15851e-06	5.05135e-05	0.2	0.19	0.242	0.05	0.091	0.071	0.022	0.079	0.265	0.918	1.317	1.739	0.168	0.477	0.104	0	0.097	0.155
TRINITY_DN115_c0_g1_i57	Glutamate dehydrogenase 2;	Guard_M_2WK	Guard_C_2WK	2.8325	2.56202	2.05494e-06	2.6801e-05	0.83	1.394	0.353	0.398	0.524	0.484	0.207	1.369	1.766	2.493	4.533	3.139	3.938	2.724	4.118	0	0	0
TRINITY_DN115_c0_g1_i58	Glutamate dehydrogenase 2;	Guard_M_2WK	Guard_C_2WK	2.02686	3.73823	2.45046e-05	0.000244894	2.211	2.346	2.058	1.591	1.825	1.834	2.367	1.313	1.303	4.85	5.918	10.914	2.409	3.748	2.95	0	1.334	1.054
TRINITY_DN1153_c0_g1_i58	Tubulin-folding cofactor E;	Guard_M_2WK	Guard_C_2WK	-8.22489	-0.304412	0.000238286	0.00180731	0.49	0.291	0.908	0.716	1.664	1.814	0.622	1.189	0	0	0	0	0	0.85	1.677	0	0	0.116
TRINITY_DN1154_c0_g1_i15	Nuclear receptor corepressor 1;	Guard_M_2WK	Guard_C_2WK	2.00164	6.87105	6.57625e-40	1.06246e-37	0	14.538	6.88	18.847	17.539	15.285	15.612	8.011	24.219	73.328	70.468	66.713	35.735	24.782	18.704	35.499	36.947	35.292
TRINITY_DN11582_c0_g1_i1	Protein NETWORKED 4A {ECO:0000303|PubMed:22840520};	Guard_M_2WK	Guard_C_2WK	9.61549	0.880554	2.03983e-08	3.90174e-07	0	0	0	0	0	0	0	0	0	3.43	2.537	2.994	1.466	0	0	0	0	0
TRINITY_DN11582_c0_g1_i4	Protein NETWORKED 4B {ECO:0000303|PubMed:22840520};	Guard_M_2WK	Guard_C_2WK	-12.8541	4.11502	2.55836e-46	5.40508e-44	23.632	21.636	23.636	24.636	28.007	27.336	23.129	29.003	25.51	0	0	0	26.791	20.766	21.816	16.258	19.885	19.932
TRINITY_DN11582_c0_g1_i5	Protein NETWORKED 4B {ECO:0000303|PubMed:22840520};	Guard_M_2WK	Guard_C_2WK	-7.79042	-0.675386	0.000316714	0.00231265	0.15	0.882	1.049	0.686	0.797	0.584	0.262	0.875	0.298	0	0	0	0	1.176	0	0	0	0
TRINITY_DN116_c0_g1_i106	Callose synthase 3;	Guard_M_2WK	Guard_C_2WK	-9.94326	1.26913	1.83108e-06	2.41374e-05	0	0.862	0.222	0.766	0.434	1.914	0.131	0	0	0	0	0	0	0	0	0	0	0
TRINITY_DN116_c0_g1_i109	Callose synthase 3;	Guard_M_2WK	Guard_C_2WK	3.87569	8.13709	3.10561e-62	1.00277e-59	12.176	18.257	8	21.96	16.681	15.164	22.824	16.313	22.143	237.759	252.516	314.114	17.836	60.459	34.482	141.216	195.135	188.638
TRINITY_DN116_c0_g1_i131	Callose synthase 1;	Guard_M_2WK	Guard_C_2WK	2.74618	5.81986	1.40215e-46	2.9894e-44	5.173	2.507	7.536	4.207	3.681	4.544	3.426	2.659	3.245	28.201	26.266	30.338	2.912	7.031	7.183	6.998	7.703	8.013
TRINITY_DN116_c0_g1_i232	Callose synthase 3;	Guard_M_2WK	Guard_C_2WK	-8.91747	0.312881	0.000149234	0.00120492	0	0.451	0.05	0.269	0.242	1.008	0.033	0	0	0	0	0	0	0	0	0	0	0
TRINITY_DN116_c0_g1_i239	Callose synthase 1;	Guard_M_2WK	Guard_C_2WK	2.16371	5.02895	1.27633e-10	3.27796e-09	6.513	0	8.091	4.615	3.459	6.086	5.117	2.951	7.959	27.215	18.944	18.603	2.859	8.078	1.978	7.575	6.856	7.723
TRINITY_DN116_c0_g1_i40	Callose synthase 3;	Guard_M_2WK	Guard_C_2WK	-12.3921	3.65699	2.36095e-30	2.47719e-28	4.953	5.745	3.087	4.873	7.06	5.36	2.488	4.286	2.892	0	0	0	0	3.248	6.825	0	0	0
TRINITY_DN116_c0_g1_i43	Callose synthase 2;	Guard_M_2WK	Guard_C_2WK	-2.81297	1.63614	0.000831653	0.0053641	5.863	6.346	4.701	5.749	3.58	4.786	5.531	6.272	3.676	0.242	0.726	1.024	2.985	1.874	2.313	0	0	0.155
TRINITY_DN11609_c0_g1_i27	BEACH domain-containing protein C2 {ECO:0000303|PubMed:25618824};	Guard_M_2WK	Guard_C_2WK	-8.38974	-0.160087	0.000279128	0.00207462	0	0.291	0.222	0.219	0.393	0.101	0.131	0.64	0	0	0	0	0	0.629	0	0	0	0
TRINITY_DN1161_c1_g2_i1		Guard_M_2WK	Guard_C_2WK	-2.1854	2.24694	0.000652547	0.00433895	34.648	29.557	30.506	31.946	31.003	28.686	28.617	31.684	32.928	4.029	8.552	8.761	5.31	17.798	22.036	4.341	11.666	4.92
TRINITY_DN1163_c1_g2_i16	Type IV inositol polyphosphate 5-phosphatase 9 {ECO:0000303|PubMed:23658066};	Guard_M_2WK	Guard_C_2WK	-2.92498	6.0587	4.40423e-74	1.99648e-71	37.89	39.513	39.505	68.387	63.801	65.745	49.008	48.604	44.927	8.569	9.055	8.905	56.294	49.098	40.069	18.24	22.067	19.207
TRINITY_DN1163_c1_g2_i27	Type IV inositol polyphosphate 5-phosphatase 9 {ECO:0000303|PubMed:23658066};	Guard_M_2WK	Guard_C_2WK	-9.48436	0.836271	2.01202e-07	3.23608e-06	0.47	0.832	0.767	1.691	1.432	1.864	0.884	0.752	0.188	0	0	0	0	0.582	0.821	0	0.74	0.174
TRINITY_DN11647_c0_g1_i1		Guard_M_2WK	Guard_C_2WK	10.2044	1.46586	7.39243e-09	1.51055e-07	0	0	0	0	0	0	0	0	0	3.333	7.496	10.364	0	0	0	0	0	0
TRINITY_DN11647_c0_g1_i2		Guard_M_2WK	Guard_C_2WK	11.4051	2.65933	3.07134e-19	1.68314e-17	0	0	0	0	0	0	0.044	0	0	17.545	19.99	13.725	0	0.081	0	0	0.828	0
TRINITY_DN11647_c0_g1_i4		Guard_M_2WK	Guard_C_2WK	9.42507	0.683132	2.73572e-05	0.000270107	0	0	0	0	0	0	0	0	0	8.801	2.402	1.14	0	0	0	0	0	1.295
TRINITY_DN1166_c0_g1_i8	Ribosome production factor 1;	Guard_M_2WK	Guard_C_2WK	-10.0553	1.37593	4.22026e-08	7.65533e-07	4.742	3.108	0.777	4.615	2.854	1.834	0.829	0.987	0	0	0	0	0	3.294	0	8.374	4.012	2.755
TRINITY_DN1167_c0_g1_i25		Guard_M_2WK	Guard_C_2WK	-9.23786	0.60693	1.20523e-06	1.6459e-05	6.703	6.758	5.68	6.962	7.756	10.529	5.979	6.519	8.963	0	0	0	17.606	5.145	13.325	0	0	0.203
TRINITY_DN11708_c1_g1_i1	Transcription factor bHLH96;	Guard_M_2WK	Guard_C_2WK	-2.4389	4.24264	1.09347e-12	3.46138e-11	30.916	32.966	35.551	32.602	36.439	34.963	14.838	13.598	12.694	8.405	5.307	6.153	13.615	16.343	14.887	20.964	26.069	22.861
TRINITY_DN1171_c0_g1_i44	ABC transporter C family member 10;	Guard_M_2WK	Guard_C_2WK	-8.29566	-0.242312	6.22945e-05	0.000560315	0	0.311	0.091	0.298	0.272	0.373	0.044	0	0	0	0	0	0	0	0	0	0.049	0
TRINITY_DN1171_c0_g2_i1	ABC transporter C family member 10;	Guard_M_2WK	Guard_C_2WK	2.15281	5.66404	2.67527e-26	2.29616e-24	5.253	6.768	9.231	4.953	4.347	5.814	11.368	12.05	14.549	21.448	22.982	23.828	29.001	18.624	19.63	17.826	17.013	15.679
TRINITY_DN1171_c0_g2_i2	ABC transporter C family member 10;	Guard_M_2WK	Guard_C_2WK	-2.47042	4.26374	1.79622e-05	0.000186083	9.855	8.071	6.053	8.235	9.057	7.839	10.234	9.245	7.462	1.642	2.421	0.57	2.681	7.52	10.954	0	0.974	0.899
TRINITY_DN11710_c0_g1_i12	Disease resistance protein RUN1 {ECO:0000305};	Guard_M_2WK	Guard_C_2WK	-3.25742	1.76275	0.0016446	0.00967469	58.44	55.414	62.183	52.086	62.479	45.14	51.474	53.047	37.896	1.314	14.082	3.371	57.959	33.209	39.826	29.079	2.659	1.228
TRINITY_DN1173_c0_g1_i2	Pleiotropic drug resistance protein 2;	Guard_M_2WK	Guard_C_2WK	-9.70592	1.04434	1.46081e-07	2.41183e-06	0.96	0.932	1.796	2.049	1.987	1.703	1.091	1.189	1.148	0	0	0	2.063	2.328	1.909	0	0	0.348
TRINITY_DN1173_c1_g1_i1	Pleiotropic drug resistance protein 2;	Guard_M_2WK	Guard_C_2WK	-4.0345	3.52807	1.64451e-17	7.85915e-16	81.342	70.804	66.037	53.051	65.091	60.274	81.52	80.445	80.957	3.971	4.484	2.936	56.032	64.847	84.464	1.165	6.495	2.117
TRINITY_DN1173_c1_g1_i2	Pleiotropic drug resistance protein 2;	Guard_M_2WK	Guard_C_2WK	-3.57956	5.52877	8.55175e-46	1.78254e-43	159.202	160.868	178.378	180.456	197.039	175.904	156.363	157.065	146.107	19.284	16.242	12.943	76.748	70.295	99.675	14.015	7.391	5.732
TRINITY_DN1173_c1_g2_i2	Pleiotropic drug resistance protein 2;	Guard_M_2WK	Guard_C_2WK	-3.16069	2.46556	2.0503e-05	0.000209019	123.033	141.648	141.849	116.405	141.882	111.288	161.131	142.008	122.506	24.578	14.063	10.538	146.176	109.825	191.912	0	13.877	12.634
TRINITY_DN1173_c3_g1_i4	Pleiotropic drug resistance protein 2;	Guard_M_2WK	Guard_C_2WK	-8.36443	-0.182912	0.00114766	0.00708052	0	0.722	0	0.219	1.674	1.219	0	0.471	0.265	0	0	0	0	0.605	0	0	0.234	0
TRINITY_DN11735_c1_g1_i11	Ubiquinol-cytochrome-c reductase complex assembly factor 1;	Guard_M_2WK	Guard_C_2WK	-8.07644	-0.432683	0.000207456	0.00160343	1.911	0.602	1.735	0.865	1.563	1.562	1.026	0.864	0.486	0	0	0	0	0.698	0.821	0	0.156	2.31
TRINITY_DN11735_c1_g1_i5	Ubiquinol-cytochrome-c reductase complex assembly factor 1;	Guard_M_2WK	Guard_C_2WK	10.2457	1.50424	2.23349e-08	4.23919e-07	0	0	0	0	0	0	0	0	0	13.448	11.758	3.835	26.173	0	0	0	23.557	9.483
TRINITY_DN11741_c0_g1_i4		Guard_M_2WK	Guard_C_2WK	11.2425	2.49751	1.45765e-17	7.00199e-16	0	0	0	0	0	0	0	0	0	20.453	16.029	14.401	0	0	0	0	0.292	1.518
TRINITY_DN11756_c0_g1_i6		Guard_M_2WK	Guard_C_2WK	-10.565	1.86543	1.30485e-10	3.34624e-09	2.391	3.509	4.459	4.167	2.592	2.862	2.978	2.098	2.34	0	0	0	0	0.943	0	0	0	0
TRINITY_DN11822_c0_g1_i5	BTB/POZ domain-containing protein At5g47800;	Guard_M_2WK	Guard_C_2WK	-8.58077	0.00965274	2.3892e-05	0.000239335	0.58	1.223	0.757	1.184	0.797	0.816	1.047	0.864	1.38	0	0	0	2.273	0.745	1.504	0	0	0.155
TRINITY_DN1183_c0_g1_i59	Ferredoxin-dependent glutamate synthase 1, chloroplastic/mitochondrial;	Guard_M_2WK	Guard_C_2WK	-2.4404	3.0009	4.8879e-07	7.25662e-06	3.082	3.289	1.856	4.466	3.711	4.181	2.324	1.986	3.135	0.647	0.707	0.937	2.618	2.107	2.753	0.318	0.467	0.435
TRINITY_DN1183_c0_g1_i78	Ferredoxin-dependent glutamate synthase 1, chloroplastic/mitochondrial;	Guard_M_2WK	Guard_C_2WK	-2.035	6.45066	1.99096e-17	9.41845e-16	28.535	24.153	33.15	45.005	39.908	50.48	35.403	27.993	38.955	14.492	9.627	9.62	40.762	24.409	42.706	7.749	6.71	7.781
TRINITY_DN11840_c0_g1_i8	Rho GTPase-activating protein 2;	Guard_M_2WK	Guard_C_2WK	-3.48765	2.21143	3.66866e-07	5.60331e-06	7.864	6.697	9.473	7.449	7.322	7.224	5.062	6.597	6.071	0.628	0.901	0.444	6.902	6.018	4.858	3.513	5.901	5.355
TRINITY_DN1185_c0_g1_i14	DDB1- and CUL4-associated factor homolog 1;	Guard_M_2WK	Guard_C_2WK	-9.01402	0.400907	4.29522e-06	5.19824e-05	0	0.341	0.161	0.298	0.514	0.393	0.164	0	0.011	0	0	0	0	0.081	0	0	0.127	0.077
TRINITY_DN1185_c0_g1_i15	DDB1- and CUL4-associated factor homolog 1;	Guard_M_2WK	Guard_C_2WK	-12.9294	4.18981	4.58102e-37	6.56111e-35	3.552	9.344	5.105	5.53	8.673	5.26	8.161	5.868	1.358	0	0	0	3.32	3.678	2.626	0	2.999	0.532
TRINITY_DN1185_c0_g1_i47	DDB1- and CUL4-associated factor homolog 1;	Guard_M_2WK	Guard_C_2WK	2.53579	2.52009	2.3254e-05	0.000233948	0	0.241	0.464	0.199	0.212	0.363	0.164	0	0.066	1.787	1.462	1.304	0	0.175	0	0	0.37	1.508
TRINITY_DN1185_c0_g1_i51	Probable sulfate transporter 3.4;	Guard_M_2WK	Guard_C_2WK	11.338	2.59221	3.16968e-06	3.96451e-05	0	0	0	0	0	0	0	0	0	8.222	0.475	19.308	0.67	0.361	0	0	43.442	24.291
TRINITY_DN11854_c0_g1_i4	Pyruvate dehydrogenase E1 component;	Guard_M_2WK	Guard_C_2WK	2.71066	4.33557	0.00136774	0.00823273	0.28	0.11	0.414	0.149	0.232	0.181	0.131	0.236	0.453	2.657	0.775	0.28	2.346	0.186	0.567	4.11	0.623	0.145
TRINITY_DN11854_c0_g1_i6	Pyruvate dehydrogenase E1 component;	Guard_M_2WK	Guard_C_2WK	11.2569	2.50694	0.000792386	0.00514781	0	0.201	0	0	0	0	0	0.034	0.011	0.744	0	0.29	0.157	0	0.139	0	0.01	0.251
TRINITY_DN11854_c0_g2_i1	Putative permease IIC component;	Guard_M_2WK	Guard_C_2WK	2.87875	3.20258	0.000268052	0.00200442	0.28	0.221	0.373	0.189	0.252	0.272	0.131	0.202	0.408	3.642	0.959	0.763	2.535	0.268	0.752	3.456	0.565	0.551
TRINITY_DN11866_c0_g1_i1		Guard_M_2WK	Guard_C_2WK	3.80472	0.0310568	0.000362425	0.00259779	1.581	1.544	1.09	0.209	0.232	0.504	0.447	0.067	0.066	5.584	3.235	5.38	0	0.21	0.463	0	0.351	1.005
TRINITY_DN1187_c0_g1_i114	Methylmalonate-semialdehyde dehydrogenase [acylating], mitochondrial;	Guard_M_2WK	Guard_C_2WK	2.31545	3.41409	1.24724e-06	1.69979e-05	3.632	3.609	3.016	1.591	1.735	0.826	2.171	3.13	2.881	7.091	7.041	6.867	6.525	2.91	3.412	3.918	0	0
TRINITY_DN11884_c0_g1_i1	NAC domain-containing protein JA2L {ECO:0000305};	Guard_M_2WK	Guard_C_2WK	3.15464	2.5345	3.1946e-07	4.95052e-06	0	0.401	0.555	1.293	1.16	1.068	0.12	0.236	0.552	9.835	14.75	7.601	0	0.675	0.844	6.151	0.837	0.706
TRINITY_DN11884_c0_g1_i3	NAC domain-containing protein JA2L {ECO:0000305};	Guard_M_2WK	Guard_C_2WK	2.29645	6.65723	1.20282e-49	2.82216e-47	34.928	35.763	37.548	36.521	37.064	37.361	26.512	29.07	25.345	164.905	200.324	193.688	16.747	37.132	34.343	33.949	46.334	51.077
TRINITY_DN119_c0_g2_i2	Arogenate dehydrogenase 1, chloroplastic;	Guard_M_2WK	Guard_C_2WK	2.07831	3.94001	3.02228e-09	6.50592e-08	3.762	3.148	3.985	3.71	4.559	4.967	4.059	4.443	2.804	18.134	16.91	22.032	7.499	4.598	6.755	3.975	3.087	2.861
TRINITY_DN119_c0_g2_i4	Arogenate dehydrogenase 1, chloroplastic;	Guard_M_2WK	Guard_C_2WK	2.0859	3.46792	0.000173299	0.00137074	3.252	4.361	5.367	1.184	3.348	2.297	3.328	4.174	3.146	12.212	9.937	7.457	10.85	8.276	6.57	8.75	5.268	5.606
TRINITY_DN11909_c0_g1_i4	MLP-like protein 329;	Guard_M_2WK	Guard_C_2WK	-4.62879	3.05279	6.6928e-12	1.97781e-10	0.14	0.14	0.918	27.192	31.144	30.439	3.469	4.275	4.68	0.85	0.736	2.154	1.843	0.757	3.065	11.82	6.359	4.727
TRINITY_DN11909_c0_g2_i1	MLP-like protein 31;	Guard_M_2WK	Guard_C_2WK	-2.64627	5.19696	1.41218e-32	1.65254e-30	10.906	10.327	9.18	179.431	189.899	192.65	84.553	87.502	87.613	26.819	34.362	32.888	55.687	50.297	44.14	61.805	44.874	37.148
TRINITY_DN11918_c0_g1_i12	Cytochrome P450 monooxygenase ppsD {ECO:0000303|PubMed:32885554};	Guard_M_2WK	Guard_C_2WK	10.6713	1.92512	3.19746e-08	5.91497e-07	0	0	0	0	0	0	0	0	0	14.752	2.915	4.105	0	0	0	0	0	0
TRINITY_DN11918_c0_g1_i13	Cytochrome P450 monooxygenase ppsD {ECO:0000303|PubMed:32885554};	Guard_M_2WK	Guard_C_2WK	8.16533	-0.518375	0.00036354	0.00260458	0	0	0	0	0	0	0	0	0	0.86	5.288	2.173	0	0.058	0	1.473	0	0
TRINITY_DN11918_c0_g1_i25	Cytochrome P450 monooxygenase ppsD {ECO:0000303|PubMed:32885554};	Guard_M_2WK	Guard_C_2WK	8.28621	-0.41521	0.000199908	0.00155255	0	0	0	0	0	0	0	0	0	3.362	1.811	8.664	0	0	0	0	0.107	0
TRINITY_DN11918_c0_g1_i26	Cytochrome P450 monooxygenase ppsD {ECO:0000303|PubMed:32885554};	Guard_M_2WK	Guard_C_2WK	12.3585	3.61064	1.07361e-38	1.67651e-36	0	0	0	0	0	0	0	0	0	23.428	23.902	24.215	0	0	0	0	0.701	1.769
TRINITY_DN11918_c0_g1_i27	Cytochrome P450 monooxygenase ppsD {ECO:0000303|PubMed:32885554};	Guard_M_2WK	Guard_C_2WK	12.24	3.49207	1.63997e-20	9.75435e-19	0	0	0	0	0	0	0	0	0	11.023	33.326	21.752	0	0	0	0	1.685	0.464
TRINITY_DN11918_c0_g1_i28	Cytochrome P450 monooxygenase 208 {ECO:0000303|PubMed:21938516};	Guard_M_2WK	Guard_C_2WK	10.554	1.812	1.24242e-11	3.55887e-10	0	0	0	0	0	0	0	0	0	4.463	8.145	7.119	0	0	0	0	0.419	0
TRINITY_DN11918_c0_g1_i31	Cytochrome P450 monooxygenase ppsD {ECO:0000303|PubMed:32885554};	Guard_M_2WK	Guard_C_2WK	9.13678	0.416313	2.50977e-05	0.000250286	0	0	0	0	0	0	0	0	0	0.599	2.392	4.346	0	0	0	0	0	0
TRINITY_DN11918_c0_g1_i6	Cytochrome P450 monooxygenase ppsD {ECO:0000303|PubMed:32885554};	Guard_M_2WK	Guard_C_2WK	9.88664	1.15924	0.00139511	0.00837584	0	0	0	0	0	0	0	0	0	0	8.552	3.525	0	0	0	0	1.188	0
TRINITY_DN11918_c0_g1_i7	Cytochrome P450 monooxygenase ppsD {ECO:0000303|PubMed:32885554};	Guard_M_2WK	Guard_C_2WK	8.80891	0.0728424	0.000157099	0.00125925	0	0	0	0	0	0	0	0	0	4.444	0.998	0.666	0	0	0	1.126	0	0
TRINITY_DN1192_c1_g1_i2	Heterogeneous nuclear ribonucleoprotein Q;	Guard_M_2WK	Guard_C_2WK	-8.18264	-0.339923	0.00130025	0.00787111	0.69	0	0.353	0.825	0.343	0.141	0.153	0.292	0	0	0	0	0	0.838	0	0	0	0
TRINITY_DN1192_c1_g1_i6	Heterogeneous nuclear ribonucleoproteins A2/B1;	Guard_M_2WK	Guard_C_2WK	-2.76803	3.24818	3.93176e-05	0.000373126	18.189	21.366	21.054	16.013	16.308	18.409	14.554	12.521	11.591	3.256	3.525	0.811	0	6.146	9.751	0	0.545	1.179
TRINITY_DN11924_c0_g1_i1	EIN3-binding F-box protein 1;	Guard_M_2WK	Guard_C_2WK	-8.64354	0.0655972	0.000151058	0.00121772	0.53	0.622	0.444	0.825	0.928	0.242	0.425	0.886	0	0	0	0	0	0.85	0.625	1.877	0.604	0.87
TRINITY_DN1194_c0_g1_i51	DEAD-box ATP-dependent RNA helicase 46;	Guard_M_2WK	Guard_C_2WK	-2.31322	2.56353	0.000846672	0.00544667	4.983	5.314	4.298	5.659	5.517	2.731	3.186	4.331	2.638	0.647	1.453	0.666	5.813	2.689	5.564	2.532	0.117	1.537
TRINITY_DN11944_c0_g1_i7	Callose synthase 7;	Guard_M_2WK	Guard_C_2WK	-2.73534	3.63257	2.42409e-06	3.10516e-05	3.212	4.211	4.055	5.013	5.073	4.917	3.284	3.276	2.462	0.309	0.939	1.014	3.027	2.398	1.481	1.771	1.305	0
TRINITY_DN11976_c0_g3_i3	Probable protein phosphatase 2C 24;	Guard_M_2WK	Guard_C_2WK	3.18612	2.42547	1.10133e-07	1.86402e-06	0.43	1.243	1.241	1.184	1.009	1.018	0.458	0.348	0.629	7.632	10.537	11.716	0.272	0.605	0.902	2.108	3.253	5.345
TRINITY_DN1199_c0_g1_i3	Hydroquinone glucosyltransferase;	Guard_M_2WK	Guard_C_2WK	2.04583	3.54906	2.10303e-07	3.37548e-06	3.902	5.504	4.005	4.684	4.085	5.441	1.931	1.952	1.534	23.351	19.593	17.376	2.943	6.286	6.906	15.035	17.061	13.282
TRINITY_DN1201_c0_g1_i36	Cullin-associated NEDD8-dissociated protein 1;	Guard_M_2WK	Guard_C_2WK	-11.0986	2.38404	1.60593e-13	5.50938e-12	16.879	10.989	13.69	12.482	18.436	11.829	11.827	13.643	17.342	0	0	0	9.122	17.507	21.237	0	0	0
TRINITY_DN1201_c0_g1_i40	Cullin-associated NEDD8-dissociated protein 1;	Guard_M_2WK	Guard_C_2WK	-2.50764	5.45103	6.00548e-17	2.7092e-15	58.23	55.133	59.459	54.98	63.76	57.493	60.005	62.752	58.129	12.666	6.983	12.131	56.263	37.214	50.861	6.334	3.691	0
TRINITY_DN12026_c0_g1_i11		Guard_M_2WK	Guard_C_2WK	-7.88709	-0.593892	0.000221037	0.00169299	3.542	3.279	4.166	1.164	1.089	1.209	0	0	0	0	0	0	0	0	0.197	0	0.058	0.242
TRINITY_DN12026_c0_g1_i15		Guard_M_2WK	Guard_C_2WK	-7.36117	3.19745	2.98963e-20	1.73618e-18	40.371	43.473	45.961	20.816	24.851	19.477	2.127	3.444	2.704	0	0.116	0.251	6.86	5.89	6.408	47.675	30.607	31.184
TRINITY_DN12026_c0_g1_i4		Guard_M_2WK	Guard_C_2WK	-8.13658	-0.380738	0.000156476	0.00125512	4.853	4.281	4.298	0.955	1.311	1.713	0	0	0	0	0	0	0	0	0	0	0	0.416
TRINITY_DN12028_c0_g1_i12	Phospholipase SGR2;	Guard_M_2WK	Guard_C_2WK	-7.83016	-0.642298	0.000769517	0.00501529	0	0	0	0.119	0.232	0.343	0.251	0.056	0.155	0	0	0	0	0	0	0.193	0	0
TRINITY_DN12028_c0_g1_i15	Phospholipase SGR2;	Guard_M_2WK	Guard_C_2WK	-10.8933	2.18387	5.15314e-13	1.69321e-11	5.103	6.306	7.354	5.858	4.387	6.277	4.822	4.084	4.647	0	0	0	2.702	0	2.95	0	0.302	0
TRINITY_DN12028_c0_g1_i28	Phospholipase SGR2;	Guard_M_2WK	Guard_C_2WK	-8.83307	0.236266	4.3859e-05	0.00041055	0.54	0.642	0.111	1.064	1.281	0.413	1.026	0.46	1.402	0	0	0	0	0.093	0	1.049	0.166	0
TRINITY_DN12029_c0_g1_i3	Increased DNA methylation 1 {ECO:0000303|PubMed:22700931};	Guard_M_2WK	Guard_C_2WK	-8.57682	0.00589196	0.000944461	0.00597694	0.31	0.09	0.171	0.547	0.706	0.081	0.24	0.381	0	0	0	0	0.325	0	0.081	0	0	0
TRINITY_DN12029_c1_g1_i11		Guard_M_2WK	Guard_C_2WK	-10.5527	1.85356	3.17443e-11	8.7547e-10	2.851	3.539	2.502	1.79	1.523	1.592	3.131	2.569	2.285	0	0	0	0.136	0.268	1.388	0.558	0	0
TRINITY_DN12029_c1_g1_i14		Guard_M_2WK	Guard_C_2WK	10.39	1.64765	1.80381e-07	2.93047e-06	0	0	0	0	0	0	0	0	0	1.662	0.368	2.395	0	0	0	0.087	0	1.846
TRINITY_DN1204_c0_g3_i5		Guard_M_2WK	Guard_C_2WK	2.06112	2.60603	0.00112836	0.0069753	3.492	4.03	5.316	3.163	1.341	1.743	6.371	6.866	5.961	7.545	7.574	11.716	0	6.588	11.544	0	0	1.508
TRINITY_DN1205_c0_g1_i14		Guard_M_2WK	Guard_C_2WK	-10.3683	1.6758	2.56951e-09	5.58533e-08	1.671	0.261	1.231	1.671	0.877	1.3	1.08	0.46	0.828	0	0	0	0	0.594	0.093	0	0.117	0.087
TRINITY_DN1206_c0_g1_i2	Cellulose synthase-like protein D3;	Guard_M_2WK	Guard_C_2WK	-5.41837	2.60971	1.42098e-06	1.90872e-05	4.642	4.231	3.844	4.366	4.801	4.695	3.262	3.703	3.312	0.068	0.252	0	2.943	3.83	2.788	5.025	0.984	3.838
TRINITY_DN12061_c0_g1_i6	E2F transcription factor-like E2FE;	Guard_M_2WK	Guard_C_2WK	-10.2658	1.57722	9.93486e-10	2.28619e-08	5.173	5.193	3.884	5.769	5.002	5.038	2.728	3.68	2.517	0	0	0	0	4.703	2.487	4.187	0.097	4.592
TRINITY_DN12063_c1_g3_i4	Protein KINESIN LIGHT CHAIN-RELATED 1 {ECO:0000303|PubMed:23204523};	Guard_M_2WK	Guard_C_2WK	-7.94645	-0.543383	0.000658948	0.00437714	0.27	0.211	0.081	0.557	0.313	0.927	0	0	0.11	0	0	0	0	0.116	0.046	0	0.214	0.445
TRINITY_DN12071_c0_g1_i1	Protein VAPYRIN {ECO:0000303|PubMed:20804456};	Guard_M_2WK	Guard_C_2WK	-2.76223	2.20439	0.000410148	0.00289322	7.904	8.021	7.889	8.006	9.995	9.038	6.481	6.665	6.171	1.807	1.792	0.473	1.047	1.618	2.036	1.656	4.022	2.987
TRINITY_DN1208_c0_g1_i12		Guard_M_2WK	Guard_C_2WK	8.69959	-0.0166703	2.8246e-06	3.57407e-05	0.93	1.374	0.555	0	0	0	0	0.628	1.556	1.275	1.521	1.198	0.576	0.908	0.914	1.569	0.516	0.928
TRINITY_DN12096_c0_g1_i2	Receptor-like protein 3 {ECO:0000303|PubMed:18434605};	Guard_M_2WK	Guard_C_2WK	-9.52048	0.869753	6.31129e-06	7.33766e-05	1.161	0.802	0.192	0.547	2.209	1.36	0.404	1.806	0	0	0	0	0	0.861	0.266	0	0	0
TRINITY_DN121_c0_g1_i13		Guard_M_2WK	Guard_C_2WK	12.7203	3.97176	4.16602e-48	9.13219e-46	0	0	0	0	0	0	0	0	0	32.452	35.466	39.079	0	0.151	0.15	1.579	3.243	3.18
TRINITY_DN121_c0_g1_i17		Guard_M_2WK	Guard_C_2WK	16.8656	8.11613	9.85572e-193	3.06782e-189	0.07	0	0	0	0	0	0	0	0	927.783	736.686	615.806	0	1.967	0.174	58.119	22.047	12.112
TRINITY_DN121_c0_g1_i19		Guard_M_2WK	Guard_C_2WK	15.1451	9.57951	0	0	0.03	0	0	0	0	0.101	0	0	0	1638.4	1328.87	1221.11	2.294	1.176	2.14	91.558	51.33	41.527
TRINITY_DN121_c0_g1_i2		Guard_M_2WK	Guard_C_2WK	9.34996	0.625547	1.96488e-05	0.000201809	0	0	0	0	0	0	0	0	0	0.357	1.511	2.685	0	0	0	0	0	0.483
TRINITY_DN121_c0_g1_i20		Guard_M_2WK	Guard_C_2WK	12.1228	3.37632	1.87393e-10	4.70914e-09	0	0	0	0	0	0	0	0	0	1.836	17.162	18.332	0	0.186	0	0	0.477	0
TRINITY_DN121_c0_g1_i9		Guard_M_2WK	Guard_C_2WK	9.78724	1.04265	1.07405e-05	0.000118358	0	0	0	0	0	0	0	0	0	10.502	2.76	1.275	0.45	0	0	0	0	0
TRINITY_DN1210_c0_g2_i3	Isocitrate dehydrogenase [NADP];	Guard_M_2WK	Guard_C_2WK	-8.48368	-0.0775	0.000855754	0.00549386	0	0.912	0	0.278	1.805	1.965	0	0.404	0.916	0	0	0	0	0.151	0.983	0	0.906	0.126
TRINITY_DN12105_c0_g1_i7	Delta-9 acyl-lipid desaturase 1;	Guard_M_2WK	Guard_C_2WK	-10.9578	2.24665	2.93555e-13	9.86781e-12	22.201	23.351	20.096	11.408	14.573	12.665	28.083	24.605	26.978	0	0	0	7.457	6.518	4.835	2.464	12.075	16.616
TRINITY_DN12108_c0_g1_i1	BRCT domain-containing protein At4g02110;	Guard_M_2WK	Guard_C_2WK	-9.10291	0.482581	1.95271e-06	2.55676e-05	2.321	3.118	2.956	1.979	1.573	2.217	1.396	1.324	2.793	0	0	0	3.247	1.397	0	0	4.441	0.87
TRINITY_DN12132_c0_g1_i2	Putative leucine-rich repeat receptor-like serine/threonine-protein kinase At2g24130;	Guard_M_2WK	Guard_C_2WK	2.26861	4.13673	8.89958e-09	1.79961e-07	1.561	2.045	2.008	2.835	1.977	3.637	1.353	1.672	1.236	11.294	15.215	14.904	1.351	2.817	3.135	0.991	1.315	2.33
TRINITY_DN1214_c0_g2_i1	LOB domain-containing protein 39;	Guard_M_2WK	Guard_C_2WK	2.02575	2.40817	0.00110947	0.0068729	2.101	1.925	2.179	1.75	2.874	1.28	1.004	2.289	1.689	8.193	9.259	7.061	0	1.304	1.943	0	3.681	3.064
TRINITY_DN12141_c0_g1_i1	Probable beta-D-xylosidase 7;	Guard_M_2WK	Guard_C_2WK	-2.48587	3.39438	1.10542e-06	1.52027e-05	9.325	10.417	11.228	10.403	10.761	11.416	5.073	5.273	3.764	2.947	1.724	1.304	7.363	12.222	9.057	32.679	29.049	23.393
TRINITY_DN1215_c0_g1_i7	L-Ala-D/L-amino acid epimerase;	Guard_M_2WK	Guard_C_2WK	-8.36843	-0.178687	8.81271e-05	0.000764112	0.18	0	0	0.995	1.472	0.705	0.491	0.92	0.386	0	0	0	0.943	0.105	0.266	0	0.175	1.102
TRINITY_DN1217_c0_g1_i133	Protein CYCLOPS {ECO:0000303|PubMed:19074278};	Guard_M_2WK	Guard_C_2WK	8.48145	-0.245023	0.00166483	0.00977893	0.23	0.321	0	0	0	0	0	0.168	0.53	0.937	0.039	0.628	0.534	0	0.278	0.895	0	1.392
TRINITY_DN12183_c0_g1_i3		Guard_M_2WK	Guard_C_2WK	8.12441	-0.582207	0.000214733	0.00165066	0	0	0	0	0	0	0	0	0	2.608	1.356	0.58	0	0.163	0	0	0	0
TRINITY_DN12183_c0_g1_i9		Guard_M_2WK	Guard_C_2WK	9.11185	0.387499	9.96766e-07	1.38857e-05	0	0	0	0	0	0	0	0	0	1.758	2.828	3.612	0	0	0	0	0	0
TRINITY_DN12189_c0_g1_i16	Aspartic proteinase;	Guard_M_2WK	Guard_C_2WK	6.95313	-0.380618	1.99062e-05	0.000204224	0	0	0	0.06	0	0	0	0	0	4.28	2.198	2.82	0	0.221	0.763	0	0	0
TRINITY_DN122_c0_g1_i6		Guard_M_2WK	Guard_C_2WK	-9.47032	0.823144	1.86788e-07	3.0209e-06	4.993	6.748	7.687	1.522	1.311	1.411	2.837	0	4.923	0	0	0	0.01	1.094	0	0.472	0	0
TRINITY_DN1221_c0_g1_i13	Transcription factor PHYTOCHROME INTERACTING FACTOR-LIKE 15 {ECO:0000303|PubMed:17485859};	Guard_M_2WK	Guard_C_2WK	-8.47939	-0.0806756	2.76585e-05	0.000272678	0.26	0.271	0	0.617	0.766	0.756	0.229	0	0.21	0	0	0	0	0.943	0.59	0	0.448	0.232
TRINITY_DN1221_c0_g1_i22	Protein N-terminal asparagine amidohydrolase {ECO:0000303|PubMed:30117535};	Guard_M_2WK	Guard_C_2WK	-7.87356	-0.604694	0.0011483	0.00708352	1.111	0.291	1.301	2.327	0.625	1.965	2.018	2.547	0	0	0	0	0	0.256	0	0	0.711	0
TRINITY_DN12212_c0_g4_i2	Disease resistance protein RUN1 {ECO:0000305};	Guard_M_2WK	Guard_C_2WK	-3.33964	2.04009	1.36907e-06	1.84696e-05	46.984	48.566	58.39	55.696	57.739	49.231	64.631	63.683	66.309	6.502	6.082	5.361	48.753	37.656	50.803	2.676	3.282	3.992
TRINITY_DN12224_c0_g1_i38	Calmodulin-binding protein 60 B {ECO:0000303|PubMed:11782485};	Guard_M_2WK	Guard_C_2WK	-8.19451	-0.330138	0.000435531	0.00305152	0.17	0.632	1.392	0.696	0.282	0.937	0.415	0.37	0.519	0	0	0	1.079	0	0.717	0	0.672	0
TRINITY_DN12224_c0_g2_i1	Calmodulin-binding protein 60 E {ECO:0000303|PubMed:11782485};	Guard_M_2WK	Guard_C_2WK	-8.24784	-0.284333	0.00052475	0.00358675	0.86	0.381	1.745	0.308	0.535	1.189	0.84	0.516	0	0	0	0	0.649	0.175	1.145	0	0	0
TRINITY_DN12253_c0_g2_i3	Alpha carbonic anhydrase 7;	Guard_M_2WK	Guard_C_2WK	2.53714	1.4713	0.000772992	0.00503512	7.204	7.078	6.053	1.064	1.331	1.673	6.284	5.475	7.749	5.507	8.145	10.721	6.263	6.169	6.235	5.544	8.083	12.296
TRINITY_DN12267_c0_g1_i3	Probable cyclic nucleotide-gated ion channel 6;	Guard_M_2WK	Guard_C_2WK	-8.5228	-0.0421923	0.000184117	0.00144384	2.982	3.569	3.299	2.188	2.804	0.766	0	0.404	0	0	0	0	0	0.349	1.18	2.127	0.769	0
TRINITY_DN1227_c1_g1_i12		Guard_M_2WK	Guard_C_2WK	-10.3004	1.61045	8.6975e-09	1.76256e-07	1.441	0	0.918	0.825	1.19	1.743	0.578	0.135	0.894	0	0	0	0	0	0.15	0	0	0
TRINITY_DN12285_c0_g1_i39	Protein KINESIN LIGHT CHAIN-RELATED 2 {ECO:0000303|PubMed:23204523};	Guard_M_2WK	Guard_C_2WK	-11.0302	2.31724	6.16544e-13	2.01167e-11	2.531	2.496	1.533	3.879	3.308	2.307	2.957	1.391	1.965	0	0	0	0	0.629	3.031	0	0	0
TRINITY_DN123_c0_g1_i3	40S ribosomal protein S15a;	Guard_M_2WK	Guard_C_2WK	-8.48187	-0.0787945	0.000218131	0.00167395	0.65	0.311	0.999	0.269	0.726	0.977	0.753	0.303	1.104	0	0	0	0	2.444	1.596	0	0	0.648
TRINITY_DN1232_c0_g2_i4	Calcium-dependent protein kinase 2;	Guard_M_2WK	Guard_C_2WK	3.33054	5.1472	2.43426e-33	2.95216e-31	12.797	12.583	12.227	4.953	3.631	3.244	10.834	12.611	11.756	41.05	44.202	36.23	15.102	12.373	14.586	5.573	5.531	3.847
TRINITY_DN1232_c0_g4_i1		Guard_M_2WK	Guard_C_2WK	3.0604	2.26015	2.71486e-06	3.4483e-05	0.61	0.632	0.928	0.637	0.696	0.695	0.425	0.213	0.055	4.067	7.845	5.38	0	0.128	0.231	1.415	3.214	2.658
TRINITY_DN1232_c1_g1_i2	Nitrile-specifier protein 5;	Guard_M_2WK	Guard_C_2WK	-2.10443	3.39124	1.46731e-06	1.9636e-05	9.655	9.495	8.605	14.64	12.768	15.174	14.587	15.203	13.92	3.777	2.499	3.941	7.279	7.939	7.264	0.087	1.178	1.904
TRINITY_DN12333_c1_g1_i1		Guard_M_2WK	Guard_C_2WK	10.5266	1.7841	2.96769e-11	8.2088e-10	0	0	0	0	0	0	0	0	0	114.667	86.787	72.876	0	0	0.335	0	7.031	5.568
TRINITY_DN12345_c0_g1_i1	Pleiotropic drug resistance protein 2;	Guard_M_2WK	Guard_C_2WK	-3.47632	4.50096	1.33611e-21	8.46461e-20	308.939	291.708	298.517	318.284	323.793	312.865	293.252	314.971	244.682	38.045	33.839	24.099	162.776	164.138	184.821	15.661	18.522	21.16
TRINITY_DN1235_c0_g1_i144	DEAD-box ATP-dependent RNA helicase 56;	Guard_M_2WK	Guard_C_2WK	-2.23106	4.24651	3.08656e-11	8.5275e-10	20.511	20.152	24.746	24.009	26.303	24.696	20.38	22.148	20.973	6.463	5.937	4.086	26.414	18.694	18.669	15.43	11.939	11.184
TRINITY_DN1235_c0_g1_i24	DEAD-box ATP-dependent RNA helicase 56;	Guard_M_2WK	Guard_C_2WK	2.38363	3.18678	1.24286e-05	0.000134268	2.281	6.246	4.308	1.86	4.538	3.365	5.215	8.235	5.332	17.921	14.334	20.158	9.834	2.852	4.893	0	1.957	0.706
TRINITY_DN1235_c0_g1_i98	DEAD-box ATP-dependent RNA helicase 56;	Guard_M_2WK	Guard_C_2WK	-9.73335	4.10067	1.22436e-43	2.37207e-41	6.513	6.707	2.986	9.926	9.924	11.224	6.993	7.708	8.467	0	0	0.048	0.922	7.659	5.61	2.782	1.12	1.141
TRINITY_DN12350_c0_g1_i4	Cyclic nucleotide-gated ion channel 1;	Guard_M_2WK	Guard_C_2WK	-3.42642	6.15871	3.81198e-21	2.35119e-19	97.58	97.513	94.647	154.607	167.469	164.619	85.95	91.16	95.252	23.815	11.506	11.571	97.14	88.942	121.826	9.616	10.05	6.07
TRINITY_DN12365_c0_g1_i5	Filament-like plant protein 7;	Guard_M_2WK	Guard_C_2WK	-4.05313	3.23131	0.000546752	0.00371799	5.483	4.091	3.117	7.26	7.352	5.199	2.826	0.797	1.137	0	0.755	0.406	2.87	0.896	3.644	0	0	0
TRINITY_DN12367_c0_g1_i1		Guard_M_2WK	Guard_C_2WK	8.4421	-0.26828	2.44657e-05	0.000244558	0	0	0	0	0	0	0	0	0	3.613	3.874	1.739	0	0	0	0	0.935	0
TRINITY_DN12367_c0_g1_i2		Guard_M_2WK	Guard_C_2WK	12.5387	3.79105	8.82806e-43	1.62921e-40	0	0	0	0	0	0	0	0	0	59.667	51.853	59.305	0	0	0	7.633	4.889	5.007
TRINITY_DN12368_c0_g1_i14	DEAD-box ATP-dependent RNA helicase 31;	Guard_M_2WK	Guard_C_2WK	-8.15611	-0.363728	0.00080871	0.00523928	0.5	0.451	1.19	0.905	1.029	0.242	0.349	1.526	0.199	0	0	0	0	0	0	0	0	0
TRINITY_DN12371_c0_g1_i18		Guard_M_2WK	Guard_C_2WK	9.35348	0.617407	2.30976e-06	2.97668e-05	0	0	0	0	0	0	0	0	0	12.627	5.501	3.892	0	0	0	1.867	1.529	0.889
TRINITY_DN12377_c0_g1_i1		Guard_M_2WK	Guard_C_2WK	3.67399	2.78522	8.96199e-11	2.34686e-09	0.84	1.113	0.888	1.661	1.906	1.159	0.295	0.449	0.74	22.462	22.363	17.82	0.189	0.826	2.198	5.313	1.383	1.005
TRINITY_DN124_c1_g1_i14	Probable leucine-rich repeat receptor-like serine/threonine-protein kinase At3g14840;	Guard_M_2WK	Guard_C_2WK	-9.96766	1.29228	3.85659e-08	7.0394e-07	6.673	5.494	3.702	2.387	3.732	3.567	8.761	7.988	6.226	0	0	0	5.645	5.762	5.772	0.722	0	0
TRINITY_DN12400_c0_g1_i1	Vegetative incompatibility protein HET-E-1;	Guard_M_2WK	Guard_C_2WK	11.0162	2.27179	6.2592e-16	2.62813e-14	0	0	0	0	0	0	0	0	0	6.753	6.47	5.428	0	0	0	0	0	0
TRINITY_DN12400_c0_g1_i2	Vegetative incompatibility protein HET-E-1;	Guard_M_2WK	Guard_C_2WK	9.15034	0.424087	6.49633e-07	9.36463e-06	0	0	0	0	0	0	0	0	0	1.584	2.334	1.294	0	0	0	1.348	0.078	1.015
TRINITY_DN12465_c0_g1_i2	Factor of DNA methylation 4 {ECO:0000303|PubMed:22302148};	Guard_M_2WK	Guard_C_2WK	10.8251	2.08147	1.60584e-13	5.50938e-12	0	0	0.414	0	0	0	0.196	0	0	14.666	11.438	19.356	0	0	0	6.584	23.888	17.815
TRINITY_DN12467_c0_g1_i16	L-2-hydroxyglutarate dehydrogenase, mitochondrial {ECO:0000305};	Guard_M_2WK	Guard_C_2WK	-8.71256	0.126885	0.000248859	0.00187805	0.66	1.835	0.827	0.726	3.056	0.867	0	2.334	1.148	0	0	0	0.293	0	0.567	1.299	0	0.135
TRINITY_DN12485_c0_g1_i5	Receptor-like protein EIX2 {ECO:0000305};	Guard_M_2WK	Guard_C_2WK	-2.27023	3.3348	4.20907e-07	6.34773e-06	66.764	57.349	58.592	27.908	27.291	28.081	57.551	81.938	74.345	6.618	4.213	6.935	31.587	28.169	32.608	9.135	12.601	7.926
TRINITY_DN12495_c0_g1_i1	GATA transcription factor 9;	Guard_M_2WK	Guard_C_2WK	-6.26156	2.52231	2.53227e-11	7.02521e-10	17.349	16.493	18.976	15.933	14.775	13.935	2.488	2.042	1.17	0.193	0.378	0	0	8.474	8.548	34.132	29.439	33.977
TRINITY_DN125_c0_g1_i1	UPF0481 protein At3g47200;	Guard_M_2WK	Guard_C_2WK	-8.7635	0.173339	9.67319e-06	0.000108102	3.802	3.499	3.49	1.084	1.543	1.169	0.524	0.572	0.408	0	0	0	0	0.629	1.319	0	0	0.619
TRINITY_DN125_c0_g2_i3	UPF0481 protein At3g47200;	Guard_M_2WK	Guard_C_2WK	-8.46042	-0.0974248	2.99214e-05	0.000292394	0.52	0.19	0.081	0.786	0.867	0.675	0.175	0.348	0.188	0	0	0	0	0.058	0.266	0	0.351	0.164
TRINITY_DN1250_c0_g1_i60		Guard_M_2WK	Guard_C_2WK	-7.90184	-0.581948	0.000619812	0.00414786	0.39	0	0	0.477	1.331	1.018	0.142	0.101	0	0	0	0	0	0.21	0.44	0	0.652	0.164
TRINITY_DN12501_c0_g1_i7		Guard_M_2WK	Guard_C_2WK	8.95048	0.224091	2.50799e-05	0.000250161	0	0	0	0	0	0	0	0	0	5.178	4.881	1.14	0	0	0	0	0.088	0.348
TRINITY_DN1251_c0_g1_i11	tRNA pseudouridine synthase Pus10;	Guard_M_2WK	Guard_C_2WK	-8.06214	-0.444433	0.000382474	0.00272684	1.331	1.885	0.676	1.044	0.746	0.393	1.047	0.46	1.369	0	0	0	0	0	0	0	0	0
TRINITY_DN1252_c0_g1_i55	Potassium transporter 10;	Guard_M_2WK	Guard_C_2WK	-10.4391	1.74395	3.15681e-09	6.77677e-08	1.361	0.501	0.757	3.242	4.76	2.116	1.036	1.919	0	0	0	0	0	0.71	0.775	0	0	0
TRINITY_DN1253_c0_g2_i2	(+)-neomenthol dehydrogenase {ECO:0000303|PubMed:18599651};	Guard_M_2WK	Guard_C_2WK	-3.68242	0.807234	0.00125988	0.00766096	1.731	1.895	2.25	5.142	4.74	4.454	1.8	1.862	1.236	0	0.562	0.464	1.749	1.897	1.643	10.203	17.149	14.026
TRINITY_DN1254_c0_g1_i2		Guard_M_2WK	Guard_C_2WK	8.45762	-0.239151	0.000324949	0.00236437	0.78	0	1.14	0	0	0	0.087	0.875	1.027	0.28	1.985	2.598	0	0.582	0	0	0	0
TRINITY_DN12567_c0_g1_i10	Cucumisin {ECO:0000303|PubMed:7806492};	Guard_M_2WK	Guard_C_2WK	-8.38985	-0.160002	0.000107298	0.000906758	0	0.371	0	0.597	1.351	1.229	0.142	0.146	0	0	0	0	0.335	0	0	0	0	0
TRINITY_DN12577_c0_g1_i8	COP1-interacting protein 7 {ECO:0000303|PubMed:9668129};	Guard_M_2WK	Guard_C_2WK	-3.65444	5.31502	4.02712e-20	2.32423e-18	26.584	27.862	30.446	28.365	31.497	30.57	22.169	22.81	29.263	3.845	1.753	1.806	29.629	17.204	21.457	7.248	2.844	3.316
TRINITY_DN12609_c0_g1_i1	KIN14B-interacting protein At4g14310;	Guard_M_2WK	Guard_C_2WK	-3.5478	2.87014	2.48487e-09	5.41649e-08	5.273	5.825	6.577	5.48	6.717	4.665	5.75	5.172	5.884	0.425	0.349	0.676	4.378	4.505	5.726	5.939	3.71	3.519
TRINITY_DN1261_c0_g1_i31	Pre-mRNA-splicing factor ATP-dependent RNA helicase DEAH1 {ECO:0000305};	Guard_M_2WK	Guard_C_2WK	-8.63563	0.0590716	0.000196602	0.00153103	0	0	0.101	1.064	0.434	0.262	0.731	0.359	0	0	0	0	0	0	0	0	0	0
TRINITY_DN12614_c0_g1_i2	Protein NRT1/ PTR FAMILY 5.10;	Guard_M_2WK	Guard_C_2WK	-9.43306	0.788304	3.00685e-07	4.67976e-06	2.541	2.316	3.803	2.118	2.491	2.932	2.084	1.649	0.85	0	0	0	0	3.736	0	0	0	0
TRINITY_DN1262_c0_g1_i185	Poly(A) RNA polymerase gld-4 {ECO:0000303|PubMed:19339688};	Guard_M_2WK	Guard_C_2WK	-8.16392	-0.356813	0.00146205	0.00873173	0	0.07	0.151	0.378	0.363	0.06	0.153	0.213	0	0	0	0	0	0.058	0.012	0	0	0
TRINITY_DN12642_c0_g1_i23		Guard_M_2WK	Guard_C_2WK	-7.94189	-0.547376	0.000209649	0.00161663	0.13	0.14	0.575	0.527	0.434	0.605	0.567	0.381	0.11	0	0	0	0.178	0.105	0.231	0	0	0
TRINITY_DN12654_c0_g1_i1	Linoleate 9S-lipoxygenase 1 {ECO:0000303|PubMed:17369372};	Guard_M_2WK	Guard_C_2WK	-3.17499	1.54582	0.000245635	0.00185671	98.331	70.383	75.953	64.588	76.448	57.634	61.827	69.573	100.661	11.758	4.397	11.021	52.963	58.224	63.157	8.846	1.996	2.349
TRINITY_DN12659_c0_g1_i2	B-box domain protein 31 {ECO:0000303|PubMed:19920209};	Guard_M_2WK	Guard_C_2WK	2.49967	1.10015	0.000924727	0.00587914	1.911	1.133	1.856	1.054	0.918	1.179	1.724	0.684	0.243	5.932	7.031	5.486	2.807	2.631	3.1	0.067	0.545	1.469
TRINITY_DN1266_c0_g1_i30	Putative UDP-glucuronate:xylan alpha-glucuronosyltransferase 3;	Guard_M_2WK	Guard_C_2WK	-10.2508	1.56289	2.76095e-09	5.97445e-08	1.701	2.677	0.343	3.222	2.713	4.151	1.757	1.492	0.828	0	0	0	17.668	5.389	5.39	0	0	1.025
TRINITY_DN12665_c0_g1_i14	Villin-1 {ECO:0000303|PubMed:10631247};	Guard_M_2WK	Guard_C_2WK	-9.27183	0.638497	9.93999e-07	1.38623e-05	1.161	0.481	0	0.875	0.595	0.625	0.491	0.135	0	0	0	0	1.54	0.314	0.22	0	0	0
TRINITY_DN12673_c0_g1_i1		Guard_M_2WK	Guard_C_2WK	-9.35189	0.712782	5.00955e-07	7.41131e-06	10.966	8.963	10.209	10.881	7.473	8.968	5.455	7.046	1.843	0	0	0	7.248	6.635	5.448	9.683	8.579	9.386
TRINITY_DN1268_c0_g1_i12	Protein POLYCHOME;	Guard_M_2WK	Guard_C_2WK	-3.71748	3.0584	1.79837e-09	3.99656e-08	11.526	10.537	11.137	18.101	17.74	19.658	15.918	15.954	13.257	1.034	0.91	2.347	4.65	11.885	9.173	10.877	10.274	14.567
TRINITY_DN1268_c0_g1_i8	Protein POLYCHOME;	Guard_M_2WK	Guard_C_2WK	-8.24142	-0.289557	8.36615e-05	0.000729592	0.57	0.682	0	1.333	1.049	0.877	0.251	0.651	0	0	0	0	0.168	0.675	0.532	2.791	0.906	0.967
TRINITY_DN12698_c2_g1_i1		Guard_M_2WK	Guard_C_2WK	9.04429	0.320709	8.41632e-07	1.19126e-05	0	0	0	0	0	0	0	0	0	13.806	20.823	26.166	0	0	0	12.802	5.356	0
TRINITY_DN12699_c0_g1_i7	Dihydrodipicolinate reductase-like protein CRR1, chloroplastic {ECO:0000305};	Guard_M_2WK	Guard_C_2WK	-2.59175	2.83625	1.01604e-06	1.40897e-05	8.404	6.978	7.062	14.769	13.04	13.532	8.892	6.272	7.937	1.546	2.741	2.56	7.635	8.544	6.362	0.606	1.042	1.228
TRINITY_DN12701_c0_g1_i1	Serine/threonine-protein kinase VPS15 {ECO:0000303|PubMed:21833541};	Guard_M_2WK	Guard_C_2WK	4.15588	5.21184	4.19769e-38	6.38418e-36	1.051	2.857	0.938	1.731	1.089	1.008	0.48	1.963	0	26.694	21.626	21.22	4.922	6.379	0	13.803	17.918	19.903
TRINITY_DN12702_c0_g1_i12		Guard_M_2WK	Guard_C_2WK	10.5127	1.7705	6.35765e-12	1.88115e-10	0	0	0	0	0	0	0	0	0	7.458	5.046	7.331	0	0	0	0	0.351	0
TRINITY_DN12707_c0_g1_i3	Probable acetyltransferase NATA1-like;	Guard_M_2WK	Guard_C_2WK	2.37182	4.88584	1.39946e-23	1.02097e-21	29.325	33.066	29.982	43.552	34.926	42.832	12.95	14.013	24.583	202.322	212.817	256.141	22.916	43.755	28.964	24.93	55.04	75.968
TRINITY_DN1273_c1_g1_i6	Type IV inositol polyphosphate 5-phosphatase 3 {ECO:0000305};	Guard_M_2WK	Guard_C_2WK	-8.5105	-0.0529975	0.000122804	0.00102134	0.12	0	0.797	0.507	0.393	1.098	0.295	0.415	0	0	0	0	0	0	0.497	0	0	0
TRINITY_DN1273_c1_g5_i1	Transcription factor MYB36 {ECO:0000303|PubMed:9839469};	Guard_M_2WK	Guard_C_2WK	2.66195	5.36582	6.70679e-42	1.19067e-39	23.582	21.456	25.513	14.65	14.664	15.749	13.845	14.574	15.487	106.919	96.82	90.136	32.101	29.007	35.673	48.06	42.254	44.223
TRINITY_DN12743_c0_g1_i3	Acetate/butyrate--CoA ligase AAE7, peroxisomal;	Guard_M_2WK	Guard_C_2WK	2.10972	7.86053	7.62348e-59	2.29644e-56	58.05	75.797	67.611	67.502	63.024	57.644	115.56	116.079	91.863	284.606	281.28	263.811	83.912	103.993	103.55	45.538	46.081	58.897
TRINITY_DN12743_c0_g1_i4	Acetate/butyrate--CoA ligase AAE7, peroxisomal;	Guard_M_2WK	Guard_C_2WK	3.38148	4.06128	2.67677e-18	1.35849e-16	1.291	1.434	1.947	1.979	1.745	1.249	2.204	1.907	3.83	18.23	14.692	19.945	3.006	0.92	1.515	0.481	1.188	2.127
TRINITY_DN12746_c0_g1_i1	Heat shock cognate 70 kDa protein 2;	Guard_M_2WK	Guard_C_2WK	-4.36324	-0.149591	0.000415869	0.00292827	14.067	13.234	11.854	4.605	4.256	4.585	9.023	8.807	4.769	0	0.281	0.319	4.294	2.235	6.674	0	1.276	0.474
TRINITY_DN1276_c0_g1_i34		Guard_M_2WK	Guard_C_2WK	2.94163	3.56757	3.93373e-09	8.33347e-08	2.661	1.544	0.857	1.422	1.533	2.489	2.389	1.661	3.267	11.584	12.048	19.134	4.765	7.17	5.448	11.965	13.02	17.989
TRINITY_DN12786_c0_g1_i17	Poly(A) RNA polymerase cid14;	Guard_M_2WK	Guard_C_2WK	-2.74512	4.44782	5.16714e-20	2.96387e-18	10.615	10.497	12.035	11.577	13.03	11.839	9.786	9.548	8.345	2.183	1.811	1.545	4.881	5.878	8.814	1.319	0.964	0.918
TRINITY_DN12797_c0_g1_i4	Ubiquitin-conjugating enzyme E2 19;	Guard_M_2WK	Guard_C_2WK	-2.87627	3.11014	1.26513e-05	0.000136358	19.02	20.363	17.684	22.527	22.027	19.033	15.601	14.653	12.595	4.647	1.191	3.197	13.144	17.064	17.362	15.102	27.121	28.429
TRINITY_DN12801_c0_g1_i3	Pentatricopeptide repeat-containing protein At2g20710, mitochondrial;	Guard_M_2WK	Guard_C_2WK	-9.33121	0.693882	3.17999e-05	0.000308619	4.712	2.727	4.439	3.948	0.766	2.892	5.16	3.646	3.875	0	0	0	0	2.037	2.568	0	0	10.536
TRINITY_DN1281_c1_g2_i5	Cytochrome c oxidase assembly protein COX15;	Guard_M_2WK	Guard_C_2WK	10.4612	1.7144	0.00119656	0.00733762	0	0	0	0	0	0	0	0.247	0.662	9.159	5.356	0	0	0	0	6.42	0	0
TRINITY_DN12817_c0_g1_i14	Tyrosine-sulfated glycopeptide receptor 1 {ECO:0000305};	Guard_M_2WK	Guard_C_2WK	4.49184	2.91569	1.52462e-09	3.43561e-08	0.991	0.812	0.736	0.517	1.533	2.307	1.124	0.92	2.285	40.905	33.839	28.841	8.054	4.318	5.205	2.82	4.733	4.833
TRINITY_DN1282_c0_g1_i2	Uncharacterized protein HI_0077;	Guard_M_2WK	Guard_C_2WK	-5.21747	-0.22764	0.000748372	0.00489387	0.53	2.085	0.989	1.731	0.857	1.703	1.08	0.393	0.055	0	0.087	0	0	0.338	0.046	0	0.73	0.145
TRINITY_DN1282_c1_g1_i33	DNA topoisomerase 2-binding protein 1;	Guard_M_2WK	Guard_C_2WK	-10.2829	1.59375	3.40575e-07	5.2412e-06	0.78	1.273	0.918	2.238	0.696	3.436	2.837	0.561	1.733	0	0	0	0	0	2.047	0	0	0
TRINITY_DN1282_c1_g3_i3	Protein neuralized;	Guard_M_2WK	Guard_C_2WK	-9.14153	0.517686	0.000230401	0.00175406	0.12	0.361	1.009	0.199	0.968	1.783	0.065	0.292	0	0	0	0	0	0.151	0.301	0	0.185	0.387
TRINITY_DN12848_c0_g1_i16	Probable serine/threonine-protein kinase PBL28 {ECO:0000305};	Guard_M_2WK	Guard_C_2WK	9.07038	0.344904	0.000554212	0.0037617	0.91	0.571	0	0	0	0	0.153	0	0	1.072	0.107	3.033	0	0	0	0.876	0	0
TRINITY_DN12848_c0_g3_i1	Homeobox-leucine zipper protein ATHB-13;	Guard_M_2WK	Guard_C_2WK	-9.53414	0.882794	2.44886e-07	3.87723e-06	0.92	0.451	1.715	3.173	4.619	2.902	0	0.292	0.552	0	0	0	0.775	0	0.312	9.404	3.447	3.258
TRINITY_DN12848_c0_g3_i3	Homeobox-leucine zipper protein ATHB-13;	Guard_M_2WK	Guard_C_2WK	-3.48821	3.93899	1.68731e-16	7.40433e-15	10.005	12.051	9.987	24.656	25.103	30.097	5.019	5.509	7.595	1.623	2.663	2.898	13.563	17.6	14.494	21.908	20.635	17.051
TRINITY_DN12856_c0_g1_i1		Guard_M_2WK	Guard_C_2WK	9.28743	0.562675	3.20028e-06	3.99957e-05	0	0	0	0	0	0	0	0	0	2.628	9.491	5.419	0	0	0	0	0.769	0
TRINITY_DN12856_c0_g1_i4		Guard_M_2WK	Guard_C_2WK	11.8307	3.08361	1.81648e-26	1.56772e-24	0	0	0	0	0	0	0	0	0	33.234	40.9	36.501	0	0.303	0	2.56	3.778	2.185
TRINITY_DN12856_c0_g1_i5		Guard_M_2WK	Guard_C_2WK	8.34046	-0.37551	0.000134772	0.00110378	0	0	0	0	0	0	0	0	0	5.942	1.278	3.719	0	0	0	0	0	1.576
TRINITY_DN12890_c0_g1_i30	Beta-galactosidase 8;	Guard_M_2WK	Guard_C_2WK	-8.82371	0.227715	3.65873e-05	0.000350564	0.34	0.912	0.555	0.597	0.847	1.652	0.382	0	0	0	0	0	0.66	0.093	0.544	0	0	0
TRINITY_DN12892_c0_g3_i9	Dynamin-like protein ARC5;	Guard_M_2WK	Guard_C_2WK	-9.08603	0.467153	3.55001e-06	4.38038e-05	0.33	0.09	0	1.094	0.726	0.625	0.022	0.303	0	0	0	0	0.063	0	0.127	0	0	0
TRINITY_DN129_c0_g1_i4	Homeobox protein knotted-1-like 6;	Guard_M_2WK	Guard_C_2WK	2.12993	4.05648	2.50794e-12	7.69371e-11	10.265	9.334	9.917	7.927	7.564	7.466	9.917	11.007	13.015	31.843	34.866	36.549	7.939	11.221	13.487	35.124	35.184	38.037
TRINITY_DN129_c1_g2_i2	Protein TRM32;	Guard_M_2WK	Guard_C_2WK	2.34464	4.68178	5.27628e-17	2.39412e-15	2.901	4.732	5.337	5.967	7.524	5.622	7.43	4.342	8.82	30.22	30.895	37.93	4.975	14.62	5.876	31.36	57.417	64.155
TRINITY_DN129_c2_g1_i2	B-box zinc finger protein 32 {ECO:0000303|PubMed:19920209};	Guard_M_2WK	Guard_C_2WK	2.39955	3.22122	1.20952e-06	1.6508e-05	2.942	2.948	2.724	1.83	0.928	1.743	1.407	2.087	1.137	8.415	7.942	7.901	2.985	5.878	4.153	1.194	1.013	1.672
TRINITY_DN12918_c1_g2_i3	Mitogen-activated protein kinase kinase kinase NPK1;	Guard_M_2WK	Guard_C_2WK	-4.37946	3.10984	7.40572e-05	0.00065464	9.245	8.452	7.727	8.792	11.921	7.698	6.688	9.458	8.058	0	0.717	0.657	3.488	9.138	6.836	0	1.831	2.678
TRINITY_DN12918_c1_g3_i3	Probable RNA-binding protein ARP1;	Guard_M_2WK	Guard_C_2WK	-2.55218	1.70018	0.000476818	0.0032997	4.873	5.755	5.286	6.982	5.154	6.711	0.284	0.527	0.199	1.507	0.988	0.869	2.346	2.491	3.112	9.318	8.755	7.559
TRINITY_DN12919_c0_g1_i5	Coleoptile phototropism protein 1;	Guard_M_2WK	Guard_C_2WK	-5.29723	1.57503	0.000244346	0.00184817	0.87	0.221	0.666	1.263	2.068	2.166	0.262	0.606	0.519	0	0	0.135	0	1.024	1.249	0	0	0
TRINITY_DN1293_c0_g1_i22	Probable E3 ubiquitin-protein ligase RHB1A {ECO:0000305};	Guard_M_2WK	Guard_C_2WK	-8.7306	0.143944	0.000127657	0.00105588	0	0	0	2.128	1.765	0.534	0.218	0	0	0	0	0	0.356	0.535	0	0	0.36	1.431
TRINITY_DN12938_c0_g1_i2		Guard_M_2WK	Guard_C_2WK	2.61441	3.32394	8.08991e-05	0.000709078	1.341	2.075	2.028	1.193	0.595	2.227	1.604	1.268	0.971	10.077	5.704	9.446	1.393	2.479	1.376	3.427	6.194	9.096
TRINITY_DN12940_c0_g1_i9	Vacuolar protein sorting-associated protein 45 homolog;	Guard_M_2WK	Guard_C_2WK	-10.2535	1.56532	6.63551e-08	1.16736e-06	4.102	7.459	0.625	2.566	8.815	4.585	5.095	5.127	6.336	0	0	0	0	0.396	0.324	0	0	0
TRINITY_DN12956_c1_g1_i15	Zinc finger protein GIS2;	Guard_M_2WK	Guard_C_2WK	-8.77947	0.188126	3.09981e-05	0.000301402	0.81	1.313	1.1	1.243	0.494	0.917	1.637	2.008	1.579	0	0	0	0	0.535	0.671	1.502	0.273	0.551
TRINITY_DN12963_c0_g1_i1	Phospholipase D alpha 1;	Guard_M_2WK	Guard_C_2WK	-8.46251	-0.0954752	3.03274e-05	0.000295743	1.591	0.702	0.646	0.786	0.605	0.705	0.72	0.438	0.298	0	0	0	0	0.535	0.59	0	0	0
TRINITY_DN12963_c0_g1_i5	Phospholipase D alpha 1;	Guard_M_2WK	Guard_C_2WK	-8.94058	0.334088	6.52397e-05	0.000584105	0.55	0.882	0.938	0.895	0.464	1.854	1.189	1.167	1.843	0	0	0	2.189	0.78	1.226	0	1.208	0
TRINITY_DN12963_c0_g1_i7	Phospholipase D alpha 1;	Guard_M_2WK	Guard_C_2WK	13.5112	4.76193	1.63638e-31	1.79775e-29	0	0	0	0	0	0	0	0	0	16.308	41.248	48.506	0	0	0	91.606	112.623	111.259
TRINITY_DN12963_c0_g1_i9	Phospholipase D alpha 1;	Guard_M_2WK	Guard_C_2WK	-11.4912	2.7684	1.94779e-14	7.22926e-13	2.281	6.567	7.727	4.177	9.803	5.804	7.004	4.376	6.601	0	0	0	0	0.92	4.338	0	1.792	1.112
TRINITY_DN12963_c0_g2_i3	Phospholipase D alpha 1;	Guard_M_2WK	Guard_C_2WK	-7.72988	-0.726234	0.000572364	0.00387196	0.82	0.461	1.412	0.308	0.524	0.564	0.076	0.404	0	0	0	0	2.744	1.059	2.001	0	0.799	1.189
TRINITY_DN1297_c0_g1_i6	Probable acyl-activating enzyme 1, peroxisomal;	Guard_M_2WK	Guard_C_2WK	-8.77384	0.183462	0.00020245	0.00156916	0.54	0.461	0	0.816	0.182	0.292	0.12	0.292	0	0	0	0	0	0.384	0.682	0	0	0
TRINITY_DN1298_c0_g1_i1	TORTIFOLIA1-like protein 2 {ECO:0000303|PubMed:15324671};	Guard_M_2WK	Guard_C_2WK	-4.32273	3.28607	3.3292e-10	8.12564e-09	5.823	7.179	6.668	8.891	7.887	10.449	8.728	6.62	5.917	0.145	0.504	0.695	7.258	3.236	5.853	5.669	4.421	5.123
TRINITY_DN1298_c0_g1_i2	TORTIFOLIA1-like protein 2 {ECO:0000303|PubMed:15324671};	Guard_M_2WK	Guard_C_2WK	-9.27212	0.63863	3.57137e-06	4.4044e-05	2.611	1.113	2.088	1.442	1.886	0.756	0	0.987	1.755	0	0	0	0	3.236	0	0	0	0
TRINITY_DN1299_c1_g1_i5	Protein DGS1, mitochondrial {ECO:0000305};	Guard_M_2WK	Guard_C_2WK	-8.98441	0.374066	3.88469e-06	4.74693e-05	1.561	1.153	2.068	1.86	1.22	1.562	0.327	1.335	1.148	0	0	0	1.236	1.315	1.284	0.789	0.614	0.203
TRINITY_DN1300_c0_g1_i44	G-type lectin S-receptor-like serine/threonine-protein kinase At1g11330;	Guard_M_2WK	Guard_C_2WK	-9.17281	0.546786	1.92918e-06	2.52879e-05	0	0.431	0	0.428	0.736	0.605	0.644	0.494	0.795	0	0	0	0.189	0	0.856	0	0.175	0
TRINITY_DN13014_c0_g1_i27	Serine/threonine-protein phosphatase BSL3;	Guard_M_2WK	Guard_C_2WK	5.17153	5.64601	0.000751093	0.00490891	0	0.782	0	2.099	1.664	0	0.229	0.224	0	44.489	42.962	50.564	23.188	15.994	11.047	42.092	46.286	49.598
TRINITY_DN1302_c0_g1_i5	Protein ESKIMO 1;	Guard_M_2WK	Guard_C_2WK	-9.29729	0.661842	2.70897e-06	3.44176e-05	1.321	1.033	1.564	1.223	2.763	1.622	0.36	0.729	0.662	0	0	0	0	1.257	1.064	3.523	1.334	3.074
TRINITY_DN13029_c0_g1_i1		Guard_M_2WK	Guard_C_2WK	2.10819	6.52841	2.2068e-41	3.81622e-39	102.823	96.561	100.659	70.406	61.723	78.269	64.151	64.042	67.998	320.381	314.015	307.42	50.576	85.927	72.931	65.396	64.302	63.469
TRINITY_DN1304_c0_g1_i13		Guard_M_2WK	Guard_C_2WK	2.85634	3.70378	2.07782e-09	4.57404e-08	1.591	4.883	3.48	4.565	2.804	2.076	2.717	6.227	5.321	24.887	19.825	25.605	1.246	9.708	3.297	1.675	16.35	18.347
TRINITY_DN13050_c1_g1_i21	Metal transporter Nramp3;	Guard_M_2WK	Guard_C_2WK	-10.2453	1.55737	1.61574e-06	2.1493e-05	3.692	0	8.303	9.19	21.361	3.436	7.812	11.197	14.439	0	0	0	4.682	1.874	2.244	0	0	3.751
TRINITY_DN13071_c0_g1_i1		Guard_M_2WK	Guard_C_2WK	11.0996	2.35453	3.23967e-16	1.39413e-14	0	0	0	0	0	0	0	0	0	8.84	12.726	11.262	0	0	0	0	1.003	1.885
TRINITY_DN13075_c0_g1_i1	PX domain-containing protein EREX {ECO:0000305};	Guard_M_2WK	Guard_C_2WK	-9.50315	0.853775	4.85065e-07	7.2105e-06	0	0	0.625	1.074	1.523	0.776	0.655	0.18	1.258	0	0	0	0	0	0.393	0	0	0
TRINITY_DN13075_c0_g1_i17	PX domain-containing protein EREX {ECO:0000305};	Guard_M_2WK	Guard_C_2WK	-6.86518	2.14141	1.06322e-08	2.12784e-07	2.461	2.747	5.407	1.929	3.51	2.297	0	3.658	1.656	0	0.068	0	0	1.327	0.914	0	0.243	0
TRINITY_DN13093_c0_g1_i1		Guard_M_2WK	Guard_C_2WK	10.008	1.26939	6.35837e-10	1.50394e-08	0	0	0	0	0	0	0	0	0	12.675	11.583	11.562	0	0	0	0	0	0.918
TRINITY_DN13097_c0_g1_i2	BTB/POZ domain-containing protein At5g03250;	Guard_M_2WK	Guard_C_2WK	-7.75419	-0.70597	0.000526522	0.00359676	0.65	0.391	0.434	0.428	0.807	0.705	0.327	0.303	0.53	0	0	0	0.471	0.244	0.44	0.751	0.224	0.609
TRINITY_DN131_c0_g1_i38	D-alanine--D-alanine ligase {ECO:0000255|HAMAP-Rule:MF_00047};	Guard_M_2WK	Guard_C_2WK	2.72441	3.88738	1.83268e-08	3.53447e-07	4.913	2.697	1.816	4.615	3.227	3.95	3.513	2.423	2.053	17.303	23.486	39.176	7.111	3.83	0.347	33.006	51.418	39.651
TRINITY_DN13106_c0_g1_i43	Putative E3 ubiquitin-protein ligase XBAT31;	Guard_M_2WK	Guard_C_2WK	-2.24367	6.1457	2.91986e-17	1.36195e-15	51.577	46.04	61.305	57.516	56.065	68.002	72.018	73.455	72.535	12.299	16.939	9.794	18.569	49.843	54.216	29.483	15.698	15.775
TRINITY_DN13116_c0_g1_i2		Guard_M_2WK	Guard_C_2WK	-7.84826	-0.627181	0.000695974	0.0045872	0.63	0.241	0.504	0.308	0.797	0.736	0.12	0	0	0	0	0	0.408	1.013	0.428	0	0.38	0
TRINITY_DN13119_c0_g1_i19		Guard_M_2WK	Guard_C_2WK	8.69887	-0.0114613	0.000141004	0.00114877	0	0	0	0	0	0	0	0	0	1.034	1.482	6.066	0	0	0	0	0	0
TRINITY_DN13125_c0_g1_i3	Sorting nexin 2A;	Guard_M_2WK	Guard_C_2WK	-8.24404	-0.287659	0.000127927	0.00105774	0.3	0.201	0.716	0.438	0.857	0.534	0.567	0.55	0.453	0	0	0	0	0.559	0.578	0	0.117	0.213
TRINITY_DN1314_c0_g1_i9	Heavy metal-associated isoprenylated plant protein 3 {ECO:0000303|PubMed:21072340, ECO:0000303|PubMed:23368984};	Guard_M_2WK	Guard_C_2WK	3.11322	2.48266	3.95818e-07	5.99842e-06	0.66	0.812	0.837	0.925	1.241	0.776	0.753	0.415	0.353	6.56	9.114	10.528	0.848	0.792	0.509	0	0	0.135
TRINITY_DN1314_c3_g1_i5	Probable serine/threonine-protein kinase WNK3;	Guard_M_2WK	Guard_C_2WK	-8.79905	0.204903	0.0008094	0.00524302	1.121	1.303	2.189	0.746	2.189	0.212	0.316	0.864	1.777	0	0	0	1.456	1.944	1.492	0	0	1.624
TRINITY_DN13149_c0_g1_i3	Aluminum-activated malate transporter 10;	Guard_M_2WK	Guard_C_2WK	3.16166	2.19948	4.44954e-07	6.66731e-06	0.32	0.15	0.323	0.726	0.888	0.836	0.382	0.64	0.342	8.444	6.005	8.181	0	0.233	0.625	21.426	16.886	18.144
TRINITY_DN13189_c0_g2_i1		Guard_M_2WK	Guard_C_2WK	11.655	2.90804	1.19661e-20	7.16293e-19	0	0	0	0	0	0	0	0	0	4.975	8.746	6.056	0	0	0	0	0	0.928
TRINITY_DN13189_c0_g2_i2		Guard_M_2WK	Guard_C_2WK	9.93064	1.20194	0.00115941	0.00714171	0	0	0	0	0	0	0	0	0	0	3.651	2.521	0.168	0.023	0.289	0	0	0
TRINITY_DN13189_c0_g2_i3		Guard_M_2WK	Guard_C_2WK	12.0135	3.26522	1.41804e-10	3.61801e-09	0	0	0	0	0	0	0	0	0	17.68	6.479	1.854	0	0	0	0.337	1.85	0.793
TRINITY_DN13189_c0_g2_i4		Guard_M_2WK	Guard_C_2WK	10.9458	2.20588	0.000446717	0.00312007	0	0	0	0	0	0	0	0	0	0	5.046	7.263	0	0	0	0	0	0
TRINITY_DN1320_c0_g1_i29	Cationic amino acid transporter 9, chloroplastic;	Guard_M_2WK	Guard_C_2WK	-9.29945	0.664098	9.0479e-07	1.27169e-05	4.482	5.835	5.75	1.134	0.746	1.068	6.306	5.341	2.638	0	0	0	0.356	0.908	0.682	0	0	0
TRINITY_DN13206_c0_g1_i2	Alternative NAD(P)H-ubiquinone oxidoreductase C1, chloroplastic/mitochondrial {ECO:0000303|PubMed:15333756};	Guard_M_2WK	Guard_C_2WK	2.14279	6.55767	2.23826e-44	4.46609e-42	9.115	9.996	10.542	15.137	15.32	15.819	7.615	8.482	8.776	77.936	65.064	65.245	20.329	16.89	15.558	39.715	35.291	33.784
TRINITY_DN1321_c0_g1_i137	Protein GAMETE EXPRESSED 2;	Guard_M_2WK	Guard_C_2WK	2.64684	2.38446	0.00034486	0.00249024	0.35	0.511	0.333	0.418	0.182	0.252	0.327	0.258	0.442	0.956	2.082	2.337	0	0.501	0.185	0	0.36	0.126
TRINITY_DN1321_c0_g1_i268	Lipoamide acyltransferase component of branched-chain alpha-keto acid dehydrogenase complex, mitochondrial;	Guard_M_2WK	Guard_C_2WK	-4.62792	2.02324	0.00119014	0.007304	4.192	8.312	7.838	3.68	15.39	6.479	2.226	3.747	0.144	0	0.136	0.908	0.272	0.943	12.238	0	0	0.822
TRINITY_DN1321_c0_g1_i54	Protein GAMETE EXPRESSED 2;	Guard_M_2WK	Guard_C_2WK	2.59858	3.23552	3.81263e-08	6.96188e-07	0.72	0.592	0.979	0.577	0.393	0.433	0.447	0.157	0.706	3.314	2.237	3.12	0.482	0.198	1.006	0	0.234	0.773
TRINITY_DN13210_c0_g1_i4	Inactive ubiquitin carboxyl-terminal hydrolase 53;	Guard_M_2WK	Guard_C_2WK	-2.04077	6.18738	1.78187e-37	2.61626e-35	31.826	31.752	33.392	30.344	30.761	28.565	30.963	31.034	31.67	6.801	8.039	7.244	26.927	18.345	25.217	3.215	2.98	3.335
TRINITY_DN13225_c0_g3_i6	G-type lectin S-receptor-like serine/threonine-protein kinase B120;	Guard_M_2WK	Guard_C_2WK	-3.17232	2.01957	0.000401937	0.00284353	11.166	10.056	9.271	5.47	6.596	5.552	11.761	9.66	10.575	0.947	0.155	0.927	12.673	13.305	16.796	2.098	0.321	1.827
TRINITY_DN13255_c0_g2_i12		Guard_M_2WK	Guard_C_2WK	-2.6331	4.97337	1.3783e-16	6.0769e-15	57.66	59.254	55.918	66.527	66.624	65.997	57.322	63.964	59.046	13.902	7.506	11.822	51.026	60.494	58.449	39.965	53.648	55.108
TRINITY_DN13258_c0_g1_i6		Guard_M_2WK	Guard_C_2WK	-5.04086	-0.354945	0.000988349	0.0062084	1.291	0.592	0.726	0.597	1.019	0.826	0.644	0.662	0.85	0	0	0.077	0.524	0.431	0.532	0	0.117	0.309
TRINITY_DN1328_c0_g1_i58	Spastin {ECO:0000255|HAMAP-Rule:MF_03021};	Guard_M_2WK	Guard_C_2WK	-7.82632	-0.645308	0.000455391	0.00317108	2.321	0.431	1.18	0.786	1.039	0.504	0.556	1.862	0.552	0	0	0	0	1.304	0	0	0	0
TRINITY_DN13283_c0_g1_i6	Heavy metal-associated isoprenylated plant protein 37 {ECO:0000303|PubMed:21072340, ECO:0000303|PubMed:23368984};	Guard_M_2WK	Guard_C_2WK	-2.2953	2.21468	0.00030015	0.00221011	9.135	8.251	9.402	7.28	6.707	6.68	4.67	3.803	3.797	1.304	1.927	1.014	2.514	5.25	7.53	9.654	5.609	7.027
TRINITY_DN13283_c0_g2_i1	Glutaredoxin-C11;	Guard_M_2WK	Guard_C_2WK	-4.06718	1.61045	0.000367795	0.00263224	6.994	7.459	5.851	9.2	11.124	11.597	5.837	4.207	4.239	0	1.269	0.599	7.069	14.795	11.799	0.077	1.422	2.552
TRINITY_DN1333_c1_g1_i84	Uncharacterized aarF domain-containing protein kinase At5g05200, chloroplastic;	Guard_M_2WK	Guard_C_2WK	-12.5434	3.80681	5.63355e-37	7.97079e-35	6.383	5.755	6.245	5.142	4.912	5.098	4.56	5.071	3.378	0	0	0	3.938	1.851	0.694	1.203	0	0.889
TRINITY_DN1335_c0_g1_i1	Putative wall-associated receptor kinase-like 11;	Guard_M_2WK	Guard_C_2WK	-8.66631	0.0863802	5.59845e-05	0.000510243	1.451	1.634	1.574	2.317	0.877	1.31	0.6	1.84	1.016	0	0	0	6.525	0.594	1.573	0	0.497	2.562
TRINITY_DN1335_c0_g1_i3	Wall-associated receptor kinase-like 2;	Guard_M_2WK	Guard_C_2WK	-2.44665	3.3462	6.25388e-09	1.28918e-07	21.951	21.235	19.067	14.889	15.471	16.998	21.515	23	22.243	3.362	2.567	3.014	22.235	23.536	27.148	8.884	11.978	6.061
TRINITY_DN1336_c0_g1_i2	Putative disease resistance protein RGA4;	Guard_M_2WK	Guard_C_2WK	-8.98633	0.375628	3.87723e-06	4.74153e-05	0.76	0.842	0.03	1.343	2.027	1.511	1.342	1.167	1.932	0	0	0	2.294	2.188	2.406	0	0	0
TRINITY_DN1336_c0_g1_i3	Putative disease resistance protein RGA4;	Guard_M_2WK	Guard_C_2WK	-10.3798	1.68681	2.72394e-10	6.71507e-09	5.993	5.193	5.115	5.241	4.831	4.403	3.917	3.938	3.433	0	0	0	8.316	3.853	6.42	3.889	1.49	4.611
TRINITY_DN13368_c1_g1_i18	Serine/threonine-protein kinase STN8, chloroplastic;	Guard_M_2WK	Guard_C_2WK	-7.6409	-0.800458	0.00142078	0.00850483	0	0.06	0	0.119	0.383	0.343	0	0	0	0	0	0	0	0.058	0	0	0	0
TRINITY_DN1337_c0_g1_i61	O-acyltransferase WSD1;	Guard_M_2WK	Guard_C_2WK	-9.50633	0.856696	1.85323e-06	2.43813e-05	0.26	1.293	0.636	1.611	2.673	0.937	0.044	0	0.033	0	0	0	5.184	0.722	2.036	0	0	0
TRINITY_DN13377_c0_g1_i157	RNA polymerase I-specific transcription initiation factor RRN3;	Guard_M_2WK	Guard_C_2WK	-9.09459	0.474022	0.00138709	0.008332	0	0.01	0	0.04	1.987	1.532	0.949	2.423	3.212	0.01	0	0	0	0.023	0.59	0	0.214	0
TRINITY_DN13385_c0_g1_i1	Probable cyclic di-GMP phosphodiesterase PdeI {ECO:0000305};	Guard_M_2WK	Guard_C_2WK	3.0948	3.46439	0.000105529	0.000893914	0.15	0.211	0.323	0.139	0.222	0.272	0.12	0.191	0.397	3.633	1.162	0.686	2.325	0.256	0.671	2.387	0.487	0.503
TRINITY_DN13385_c0_g2_i1	Respiratory nitrate reductase 2 alpha chain;	Guard_M_2WK	Guard_C_2WK	3.02886	2.44749	2.02624e-05	0.000207278	0.26	0.12	0.383	0.129	0.151	0.252	0.087	0.28	0.375	2.27	1.114	1.062	1.634	0.21	0.532	1.915	0.477	0.184
TRINITY_DN13385_c0_g3_i1	Adenine permease AdeQ;	Guard_M_2WK	Guard_C_2WK	3.20859	2.23135	0.000614666	0.00411933	0.39	0.201	0.333	0.229	0.151	0.212	0.153	0.337	0.497	3.816	1.027	0.705	2.692	0.175	0.474	4.36	0.604	0.541
TRINITY_DN13433_c0_g1_i1	Transcription elongation factor SPT6 homolog {ECO:0000305};	Guard_M_2WK	Guard_C_2WK	4.98215	4.37467	4.34219e-39	6.84937e-37	0.67	1.424	2.401	1.114	0.877	1.652	2.673	1.56	0.629	38.712	39.214	40.519	0.566	5.89	2.765	37.068	46.091	47.935
TRINITY_DN13433_c0_g1_i16		Guard_M_2WK	Guard_C_2WK	-10.4342	1.73928	2.82246e-08	5.27344e-07	1.601	0.812	1.14	3.58	1.442	1.421	0.949	0.774	0.729	0	0	0	1.183	0.559	0.682	0	0.594	0
TRINITY_DN1345_c0_g1_i1	Tip attachment protein J;	Guard_M_2WK	Guard_C_2WK	2.98829	2.04307	0.000737132	0.00482916	0.32	0.231	0.323	0.129	0.202	0.333	0.12	0.202	0.464	3.217	1.298	0.889	1.424	0.489	0.463	5.227	0.74	0.338
TRINITY_DN1345_c1_g2_i1	Glyoxylate carboligase;	Guard_M_2WK	Guard_C_2WK	2.65647	2.98657	0.00121321	0.00741927	0.25	0.201	0.353	0.129	0.131	0.262	0.109	0.191	0.342	2.145	0.814	0.406	2	0.186	0.474	3.581	0.506	0.406
TRINITY_DN1345_c1_g3_i2	DNA gyrase subunit B {ECO:0000255|HAMAP-Rule:MF_01898};	Guard_M_2WK	Guard_C_2WK	3.14473	3.87009	2.37096e-08	4.47463e-07	0.16	0.1	0	0.07	0.121	0.091	0.109	0.123	0	1.372	0.591	0.609	1.372	0.081	0.22	2.994	0	0.155
TRINITY_DN1345_c1_g6_i1	Translation initiation factor IF-2 {ECO:0000255|HAMAP-Rule:MF_00100};	Guard_M_2WK	Guard_C_2WK	2.61855	4.20132	3.25594e-05	0.00031542	0.28	0	0.424	0.189	0.272	0.222	0.109	0.269	0.442	2.599	1.046	0.609	2.189	0.256	0.648	4.187	0.799	0.445
TRINITY_DN1345_c2_g1_i2	Uncharacterized oxidoreductase YdhV;	Guard_M_2WK	Guard_C_2WK	2.4872	3.10092	0.000883856	0.00565508	0.17	0.16	0.353	0.119	0.292	0.212	0.109	0.168	0.353	2.154	0.804	0.56	2.042	0.256	0.521	2.522	0.458	0.464
TRINITY_DN1345_c2_g2_i1	Probable ATP-dependent helicase lhr;	Guard_M_2WK	Guard_C_2WK	2.34181	3.19017	1.99593e-05	0.000204638	0.28	0.12	0.313	0.139	0.202	0.222	0.087	0.18	0.442	1.44	0.746	0.724	2.325	0.256	0.474	2.637	0.467	0.338
TRINITY_DN13485_c0_g1_i3	Kinesin-like protein KIN-4C {ECO:0000305};	Guard_M_2WK	Guard_C_2WK	-9.3553	0.71597	6.67193e-07	9.59997e-06	0.45	0.231	1.16	1.154	0.726	1.018	0.153	0.954	0	0	0	0	0	0.687	0.44	0.289	0.39	0.28
TRINITY_DN13485_c0_g1_i6	Kinesin-like protein KIN-4C {ECO:0000305};	Guard_M_2WK	Guard_C_2WK	-6.07587	3.92808	0.000206992	0.00160011	8.725	8.362	7.97	10.025	12.758	7.426	5.226	6.003	3.312	0	0	0.425	6.158	0.349	5.437	0	0	0
TRINITY_DN13488_c0_g1_i6	Probable starch synthase 4, chloroplastic/amyloplastic {ECO:0000305};	Guard_M_2WK	Guard_C_2WK	2.38515	3.3498	5.79366e-05	0.000526287	2.211	1.574	2.119	3.501	1.684	2.62	3.437	1.93	3.786	7.632	14.731	19.26	3.708	4.47	2.533	5.034	12.153	12.17
TRINITY_DN1351_c1_g1_i19	Agamous-like MADS-box protein FUL-L {ECO:0000305};	Guard_M_2WK	Guard_C_2WK	5.88801	0.535751	0.000112601	0.0009461	0	0	0	0.09	0	0	0	0	0	1.43	2.169	2.907	1.079	0	0	0	2.23	0.793
TRINITY_DN13520_c0_g2_i4	Probable outer membrane usher protein ElfC;	Guard_M_2WK	Guard_C_2WK	2.74908	4.49773	2.44434e-09	5.34061e-08	0.26	0.18	0.383	0.149	0.182	0.161	0.109	0.224	0.442	1.826	0.804	0.773	2.178	0.244	0.243	1.887	0.545	0.425
TRINITY_DN13520_c0_g2_i5	Phosphoribosylformylglycinamidine synthase {ECO:0000255|HAMAP-Rule:MF_00419};	Guard_M_2WK	Guard_C_2WK	3.08045	2.80716	0.000140543	0.00114541	0.25	0.231	0.383	0.05	0.222	0.081	0.087	0.236	0.243	1.411	0.823	0.724	1.76	0.221	0.324	0.655	0.672	0.503
TRINITY_DN13520_c0_g4_i1	Bifunctional polymyxin resistance protein ArnA;	Guard_M_2WK	Guard_C_2WK	2.90832	3.03868	9.76858e-05	0.000836275	0.33	0.231	0.293	0.189	0.101	0.161	0	0.224	0.287	2.154	0.736	0.58	2.283	0.163	0.544	1.906	0.75	0.338
TRINITY_DN13520_c0_g4_i2	Signal transduction histidine-protein kinase BarA;	Guard_M_2WK	Guard_C_2WK	2.75146	3.91707	2.80726e-05	0.000276411	0.27	0.221	0.353	0.209	0.182	0.232	0.065	0.236	0.431	2.657	1.017	0.618	2.325	0.221	0.625	3.138	0.701	0.28
TRINITY_DN13520_c0_g6_i1	Malate synthase G {ECO:0000255|HAMAP-Rule:MF_00641};	Guard_M_2WK	Guard_C_2WK	3.26721	2.71709	4.62122e-06	5.54819e-05	0.23	0.211	0.363	0.179	0.091	0.232	0.153	0.202	0.375	2.522	1.278	1.178	2.053	0.279	0.625	4.014	0.789	0.222
TRINITY_DN1354_c0_g1_i1	Replication factor C subunit 3;	Guard_M_2WK	Guard_C_2WK	5.37471	0.0364794	0.00054041	0.00368301	0	0	0	0.06	0	0	0	0	0	1.101	0.862	0.599	0	1.245	0	1.569	5.444	4.524
TRINITY_DN1354_c0_g1_i5	Protein CELLULOSE SYNTHASE INTERACTIVE 3 {ECO:0000303|PubMed:20616083};	Guard_M_2WK	Guard_C_2WK	-9.62467	0.967827	2.3194e-07	3.6923e-06	0.38	0.712	0.696	0.607	0.565	0.554	0.382	0.426	0.618	0	0	0	0.848	0	0.289	0	0	0
TRINITY_DN1354_c0_g1_i9	Protein CELLULOSE SYNTHASE INTERACTIVE 3 {ECO:0000303|PubMed:20616083};	Guard_M_2WK	Guard_C_2WK	-8.27987	-0.256109	5.67789e-05	0.000516675	0.1	0.15	0.252	0.229	0.222	0.212	0.065	0.112	0.177	0	0	0	0.23	0	0.035	0	0	0
TRINITY_DN13543_c0_g1_i9	Probable serine/threonine-protein kinase abkC;	Guard_M_2WK	Guard_C_2WK	-10.935	2.22448	2.94432e-13	9.89017e-12	7.484	5.675	11.47	6.037	6.031	6.922	8.783	7.663	9.184	0	0	0	0	9.58	5.633	0	0	0
TRINITY_DN13544_c0_g1_i1		Guard_M_2WK	Guard_C_2WK	11.6774	2.93055	8.42032e-24	6.24052e-22	0	0	0	0	0	0	0	0	0	8.695	10.77	9.456	0	0	0	0	0.847	0.754
TRINITY_DN13544_c0_g1_i4		Guard_M_2WK	Guard_C_2WK	10.9168	2.17275	2.85939e-14	1.04466e-12	0	0	0	0	0	0	0	0	0	5.884	6.954	4.279	0	0.035	0	1.078	0	0.918
TRINITY_DN13544_c0_g1_i7		Guard_M_2WK	Guard_C_2WK	12.021	3.27373	1.63965e-30	1.72815e-28	0	0	0	0	0	0	0	0	0	11.97	12.61	11.33	0	0	0	0	1.48	0
TRINITY_DN13566_c0_g1_i13	U4/U6 small nuclear ribonucleoprotein Prp31 homolog {ECO:0000305};	Guard_M_2WK	Guard_C_2WK	-5.96368	0.422599	0.00108729	0.00675536	5.923	0	1.624	3.401	0.514	0.877	1.396	0.381	0.099	0	0.029	0	0.168	1.63	0.162	0	0.01	0
TRINITY_DN13566_c0_g1_i6	U4/U6 small nuclear ribonucleoprotein Prp31 homolog {ECO:0000305};	Guard_M_2WK	Guard_C_2WK	-6.0236	1.31546	8.21007e-05	0.000717724	1.351	5.965	5.105	1.104	3.984	4.585	4.593	2.513	0.497	0	0.097	0	1.309	4.4	0.521	0	0.019	0
TRINITY_DN13567_c0_g1_i7		Guard_M_2WK	Guard_C_2WK	-3.81186	1.69202	0.00163038	0.00960259	3.442	4.321	2.875	3.491	4.105	4.252	2.891	1.874	3.356	0.377	0	0.512	2.88	2.258	3.146	0.568	2.259	1.131
TRINITY_DN13578_c0_g1_i1		Guard_M_2WK	Guard_C_2WK	16.8367	8.08725	2.31078e-248	1.34866e-244	0.02	0	0	0	0	0	0.011	0	0.011	126.589	106.312	91.111	0.461	0.442	0.544	5.256	5.58	5.026
TRINITY_DN13578_c0_g1_i3		Guard_M_2WK	Guard_C_2WK	12.2638	3.51685	3.43096e-22	2.24677e-20	0	0	0	0	0	0	0	0	0	7.198	2.867	3.506	0	0	0	3.475	1.363	0.706
TRINITY_DN13588_c0_g1_i26	Metalloendoproteinase 2-MMP {ECO:0000303|PubMed:10574937};	Guard_M_2WK	Guard_C_2WK	-3.67814	2.03241	4.00918e-06	4.88117e-05	10.225	11.71	12.993	10.055	13.827	12	1.778	2.098	1.225	0.927	0.455	1.507	13.406	8.311	8.155	47.608	33.665	30.903
TRINITY_DN13588_c0_g1_i6	Metalloendoproteinase 5-MMP {ECO:0000303|PubMed:10574937};	Guard_M_2WK	Guard_C_2WK	-3.15122	3.02675	1.49472e-08	2.92744e-07	1.141	0.902	0.484	24.795	14.826	19.708	1.975	0.393	0.166	1.565	2.615	2.618	43.485	32.022	36.934	27.702	20.908	11.271
TRINITY_DN13593_c0_g1_i5	Polygalacturonase 1 beta-like protein 3 {ECO:0000303|PubMed:26106400};	Guard_M_2WK	Guard_C_2WK	-2.77077	5.47453	1.05207e-35	1.38372e-33	33.137	30.409	37.548	37.147	39.928	42.742	28.955	29.519	29.12	5.613	5.269	7.012	16.715	32.232	35.731	15.295	7.479	6.534
TRINITY_DN13593_c3_g2_i2	Scarecrow-like protein 32;	Guard_M_2WK	Guard_C_2WK	-2.45031	4.73399	3.00611e-21	1.87145e-19	10.225	10.668	11.732	25.67	24.064	29.683	13.343	15.786	13.864	4.637	5.094	5.052	9.426	13.246	15.35	0.934	4.596	3.644
TRINITY_DN136_c0_g1_i3		Guard_M_2WK	Guard_C_2WK	12.9357	4.18672	1.24828e-28	1.21424e-26	0	0	0	0	0	0	0	0	0	21.225	57.897	45.309	0	0.163	0.035	0	1.909	2.823
TRINITY_DN136_c0_g1_i5		Guard_M_2WK	Guard_C_2WK	14.6667	5.91796	5.51894e-125	7.36242e-122	0	0	0	0	0	0	0	0	0	157.997	130.137	108.217	0	0	0	7.585	16.38	12.209
TRINITY_DN1361_c0_g1_i18	Probable magnesium transporter NIPA3;	Guard_M_2WK	Guard_C_2WK	-8.64397	0.0657117	0.000106238	0.000899265	0.14	0	0.04	0.517	0.988	0.282	0	0.079	0.453	0	0	0.01	0	0.524	0.22	0.173	0.01	0.01
TRINITY_DN1366_c0_g2_i3	LINE-1 retrotransposable element ORF2 protein;	Guard_M_2WK	Guard_C_2WK	-3.46908	-0.0206564	0.00157051	0.00929625	0.33	0.17	0.404	0.398	0.434	0.202	0.229	0.37	0.287	0.029	0.039	0.019	0	0.116	0.162	0.279	0.205	0.474
TRINITY_DN1366_c0_g3_i1	Probably inactive leucine-rich repeat receptor-like protein kinase IMK2;	Guard_M_2WK	Guard_C_2WK	-5.44887	1.32646	1.10005e-06	1.51378e-05	5.593	6.978	5.871	6.087	6.334	7.758	5.16	3.904	2.428	0	0.271	0.145	3.613	5.704	9.219	0.597	1.928	3.045
TRINITY_DN1369_c0_g1_i44		Guard_M_2WK	Guard_C_2WK	-3.55048	3.46517	3.77024e-12	1.13866e-10	9.825	9.264	6.769	20.11	20.141	19.053	14.096	14.204	14.979	2.106	2.111	0.985	15.26	12.979	16.784	3.638	3.506	2.668
TRINITY_DN137_c0_g1_i3	Pumilio homolog 4;	Guard_M_2WK	Guard_C_2WK	-10.8298	2.12213	1.4706e-12	4.61452e-11	3.872	6.868	5.861	4.356	6.313	5.874	7.321	5.935	3.19	0	0	0	3.969	0.338	1.423	0	0	0
TRINITY_DN137_c0_g1_i7	Pumilio homolog 4;	Guard_M_2WK	Guard_C_2WK	-9.79244	1.12619	1.46181e-06	1.95737e-05	0.31	0.772	1.12	1.542	0.998	0.403	0.938	0.28	0.155	0	0	0	1.906	0.489	0	0.905	0	0.957
TRINITY_DN13704_c0_g1_i6	Protein trichome birefringence-like 23;	Guard_M_2WK	Guard_C_2WK	-9.91117	1.23854	6.25506e-08	1.10418e-06	2.601	1.554	3.037	2.039	3.802	1.844	1.167	2.345	0	0	0	0	0	0.885	2.996	0	19.418	0
TRINITY_DN1371_c0_g1_i56	DExH-box ATP-dependent RNA helicase DExH10 {ECO:0000305};	Guard_M_2WK	Guard_C_2WK	-2.49067	2.67221	1.17653e-05	0.00012793	8.054	7.65	8.131	8.494	8.916	7.103	7.975	7.742	6.7	2.01	1.433	1.111	11.217	5.564	6.535	2.945	1.451	1.044
TRINITY_DN13759_c0_g1_i6	Protein HASTY 1;	Guard_M_2WK	Guard_C_2WK	4.45113	1.74912	0.000826139	0.00533295	0.19	0.592	0.282	0.239	0	0.484	0.971	0.808	0	8.656	4.271	3.487	0.848	1.315	0	11.339	8.472	7.907
TRINITY_DN1376_c0_g1_i12	[Pyruvate dehydrogenase (acetyl-transferring)] kinase, mitochondrial;	Guard_M_2WK	Guard_C_2WK	2.75403	8.60901	8.76928e-125	1.13735e-121	138.722	133.246	128.694	72.962	72.272	75.962	118.32	123.955	115.221	489.469	501.894	533.04	103.633	98.673	97.338	21.407	32.078	33.88
TRINITY_DN1376_c0_g1_i27		Guard_M_2WK	Guard_C_2WK	-3.76446	0.684874	0.00119815	0.00734546	0.51	0.772	1.211	2.099	2.279	3.204	1.713	0.864	0.817	0	0.232	0.28	0.429	0.547	0.174	0	0	0.86
TRINITY_DN1376_c0_g1_i36		Guard_M_2WK	Guard_C_2WK	-5.16473	1.07168	1.45971e-05	0.000154582	3.502	3.79	2.895	8.524	12.566	7.98	3.077	4.017	3.223	0	0.242	0.531	3.791	1.455	1.92	0	0.36	0.638
TRINITY_DN1376_c0_g1_i41	[Pyruvate dehydrogenase (acetyl-transferring)] kinase, mitochondrial;	Guard_M_2WK	Guard_C_2WK	-8.65218	0.0735336	2.30828e-05	0.000232326	0	0.361	0.444	1.094	0.605	0.786	0.447	0.606	0.817	0	0	0	0	0	0	0	0	0
TRINITY_DN1376_c0_g1_i56	[Pyruvate dehydrogenase (acetyl-transferring)] kinase, mitochondrial;	Guard_M_2WK	Guard_C_2WK	4.54325	2.75749	0.000925847	0.005884	1.411	1.103	2.209	0	0.282	0.564	1.2	1.1	0.397	5.855	3.661	10.538	1.739	0.151	0.416	0	0	0.445
TRINITY_DN1376_c0_g1_i69	[Pyruvate dehydrogenase (acetyl-transferring)] kinase, mitochondrial;	Guard_M_2WK	Guard_C_2WK	-8.08058	-0.428854	0.000117013	0.000979291	0.62	0.561	1.271	1.382	1.301	1.441	0.796	0.269	0.574	0	0	0	0.199	0.303	0.798	0	0	0
TRINITY_DN1376_c0_g1_i73	[Pyruvate dehydrogenase (acetyl-transferring)] kinase, mitochondrial;	Guard_M_2WK	Guard_C_2WK	3.69046	4.62277	1.35099e-07	2.24641e-06	7.354	5.304	5.468	2.089	0.494	2.912	2.684	3.074	3.113	18.076	25.83	28.667	4.147	3.667	4.419	1.973	0.195	0.793
TRINITY_DN13761_c0_g1_i4	Eukaryotic translation initiation factor 3 subunit A {ECO:0000255|HAMAP-Rule:MF_03000};	Guard_M_2WK	Guard_C_2WK	-8.95916	0.351397	7.4206e-05	0.000655707	0.35	0	0	1.601	0.353	1.008	0	0	0	0	0	0	0	0	0	0	0	0
TRINITY_DN13769_c0_g1_i2		Guard_M_2WK	Guard_C_2WK	3.59206	4.33605	1.81231e-26	1.56701e-24	2.581	2.336	2.482	3.203	3.671	2.368	0.666	0.92	0.64	37.437	41.481	35.419	5.1	4.412	3.782	4.717	4.684	5.181
TRINITY_DN1378_c0_g1_i53	Solute carrier family 35 member F1;	Guard_M_2WK	Guard_C_2WK	-2.97184	2.61283	8.42301e-05	0.000733729	9.375	7.249	9.392	17.882	18.426	20.595	11.237	11.781	7.44	0.86	4.019	2.589	0	4.237	9.763	4.62	6.242	5.355
TRINITY_DN13788_c0_g1_i9		Guard_M_2WK	Guard_C_2WK	-7.83324	-0.639554	0.00032831	0.00238511	0.05	0.201	0.04	0.298	0.474	0.443	0.196	0.18	0	0	0	0	0	0.163	0	0	0.341	0
TRINITY_DN1381_c0_g1_i11	Hexokinase-1;	Guard_M_2WK	Guard_C_2WK	2.03496	5.00704	3.05497e-15	1.21396e-13	9.865	7.79	10.048	6.763	6.384	7.889	6.361	4.847	7.904	34.055	24.145	29.826	5.53	8.718	8.895	4.437	5.862	3.789
TRINITY_DN1381_c0_g2_i10	Hexokinase-2;	Guard_M_2WK	Guard_C_2WK	2.76076	2.10957	0.000353814	0.00254584	0.84	0.742	0.141	1.114	0.656	0.302	0.796	0.808	1.777	5.468	3.884	5.11	0.408	1.257	1.781	7.931	1.188	2.571
TRINITY_DN1381_c0_g2_i5	Hexokinase-1;	Guard_M_2WK	Guard_C_2WK	-10.7795	2.07328	2.3712e-09	5.19052e-08	0	2.687	0	3.252	4.155	1.27	4.931	1.335	8.82	0	0	0	13.511	0	5.633	0	0	1.73
TRINITY_DN13815_c0_g1_i19		Guard_M_2WK	Guard_C_2WK	-7.84004	-0.633869	0.00131803	0.00796223	0.25	1.584	0.666	0.975	1.422	0.343	0	0.157	0	0	0	0	0	0	0	0	0	0
TRINITY_DN1385_c0_g1_i2	RNA-dependent RNA polymerase 1;	Guard_M_2WK	Guard_C_2WK	-9.33324	0.695398	4.47973e-07	6.71039e-06	0.89	0.932	1.634	1.005	0.938	1.098	0.524	0.785	0.254	0	0	0	0.587	0	0.486	0	0	0
TRINITY_DN13882_c0_g1_i1	Basic form of pathogenesis-related protein 1;	Guard_M_2WK	Guard_C_2WK	-2.29495	5.02469	8.39492e-26	6.99941e-24	105.534	114.858	103.877	72.992	80.795	74.41	140.871	148.908	121.921	16.337	16.397	15.203	136.677	106.763	99.756	79.468	61.809	65.093
TRINITY_DN13899_c0_g1_i64	Tubulin-folding cofactor D;	Guard_M_2WK	Guard_C_2WK	-10.0914	1.41043	3.03447e-07	4.71489e-06	1.751	0.782	1.705	2.765	0.716	1.804	1.2	0.482	0.762	0	0	0	1.854	0.233	0	0	0.662	0.454
TRINITY_DN13901_c0_g1_i1	Stigma-specific STIG1-like protein 3 {ECO:0000303|PubMed:19279211};	Guard_M_2WK	Guard_C_2WK	5.20524	0.676287	0.000226191	0.0017261	0.63	0.09	0	0	0.605	0.252	0.796	0.999	1.954	4.241	17.84	13.976	0	2.247	1.828	0	3.506	2.262
TRINITY_DN13917_c0_g2_i3	Probable glycosyltransferase At5g20260;	Guard_M_2WK	Guard_C_2WK	-8.48049	-0.0797769	3.38151e-05	0.000326346	2.091	2.938	3.702	1.144	1.785	1.411	0	0.224	0	0	0	0	0.66	0.547	0.428	0	5.746	4.466
TRINITY_DN13938_c0_g1_i3	Beta-galactosidase 1;	Guard_M_2WK	Guard_C_2WK	-8.32907	-0.213286	0.00113642	0.00701766	0.52	0	0.545	1.005	1.432	0.202	0	0.09	0	0	0	0	0	0.128	0.463	0	0.633	0
TRINITY_DN1397_c0_g1_i9	Probable polyamine aminopropyl transferase;	Guard_M_2WK	Guard_C_2WK	-9.07964	0.46087	1.63386e-05	0.000170511	0	0.02	0	0.786	2.148	0.937	0	0.606	0.475	0	0	0	3.027	0.629	0	0	1.383	4.408
TRINITY_DN13973_c0_g1_i6		Guard_M_2WK	Guard_C_2WK	-7.93608	-0.553035	0.001046	0.00653272	0.11	0	0.615	0.219	0.787	0.776	0.196	0.774	0.673	0	0	0	0	0	0.555	0	0	0
TRINITY_DN13973_c1_g1_i19	General negative regulator of transcription subunit 4;	Guard_M_2WK	Guard_C_2WK	-9.24101	0.60999	2.49103e-06	3.18392e-05	1.171	1.644	0.888	1.482	0.817	1.602	2.455	2.322	0.695	0	0	0	0	1.013	0.914	0	0	0
TRINITY_DN13984_c1_g1_i16	Kinesin-like protein KIN-12C {ECO:0000305};	Guard_M_2WK	Guard_C_2WK	-8.51348	-0.0502063	4.88775e-05	0.00045173	0.64	0.301	0.192	0.209	0.121	0.232	0.273	0.438	0.11	0	0	0	0	0.372	0.22	0	0	0.541
TRINITY_DN13984_c1_g1_i2	Kinesin-like protein KIN-12C {ECO:0000305};	Guard_M_2WK	Guard_C_2WK	-10.262	1.57339	2.87692e-06	3.63142e-05	0	0.471	0	0.139	1.009	0.867	0.578	0.157	0	0	0	0	2.409	0	1.457	0	0	0
TRINITY_DN13984_c1_g1_i38	Kinesin-like protein KIN-12C {ECO:0000305};	Guard_M_2WK	Guard_C_2WK	-9.39318	0.750771	2.13139e-05	0.0002162	0	0.231	0.161	0.179	0.676	0.191	0	0	1.005	0	0	0	0	0	0.139	0	0	0
TRINITY_DN13984_c1_g1_i57	Kinesin-like protein KIN-12C {ECO:0000305};	Guard_M_2WK	Guard_C_2WK	-9.87625	1.20554	1.68912e-07	2.75565e-06	0	0.792	0.767	0.696	0.363	0.453	0	0	1.214	0	0	0	0	0	0.231	0	0	0
TRINITY_DN13984_c1_g1_i62	Calmodulin-binding transcription activator 2 {ECO:0000303|PubMed:11925432};	Guard_M_2WK	Guard_C_2WK	-4.37743	0.345169	0.000219837	0.0016846	5.723	5.605	6.446	5.699	5.85	4.988	4.713	6.665	6.171	0	0.591	0.28	0	2.538	2.799	0	0.467	0.725
TRINITY_DN1399_c0_g1_i10	7-deoxyloganetic acid glucosyltransferase;	Guard_M_2WK	Guard_C_2WK	-9.20702	0.578442	9.92136e-07	1.38445e-05	2.431	3.198	3.803	2.079	2.259	2.63	0	0.224	0.254	0	0	0	2	2.223	2.869	4.562	3.691	4.234
TRINITY_DN13991_c0_g1_i1		Guard_M_2WK	Guard_C_2WK	8.23953	-0.463042	2.85422e-05	0.000280502	0	0	0	0	0	0	0	0	0	6.125	5.947	3.96	0	0	0	0	0.214	0
TRINITY_DN14021_c1_g1_i1	Membrane protein of ER body-like protein;	Guard_M_2WK	Guard_C_2WK	-2.21469	3.51258	3.98145e-07	6.02978e-06	10.395	10.347	9.614	11.298	10.025	11.93	8.935	9.885	9.096	3.063	2.518	1.739	14.097	11.314	13.765	13.168	15.971	17.902
TRINITY_DN14026_c0_g1_i1		Guard_M_2WK	Guard_C_2WK	8.54577	-0.159969	2.73425e-05	0.000270019	0	0	0	0	0	0	0	0	0	12.801	45.142	36.819	0	0	0	0	1.305	1.547
TRINITY_DN14033_c0_g1_i5	Protein IQ-DOMAIN 1 {ECO:0000303|PubMed:15960618};	Guard_M_2WK	Guard_C_2WK	-5.18786	0.548341	0.000282841	0.00209654	2.301	2.677	2.361	3.421	2.088	2.146	1.92	1.907	1.888	0	0.184	0	1.739	0.85	1.897	1.579	2.571	1.866
TRINITY_DN14034_c0_g1_i18	Gibberellin 20 oxidase 1;	Guard_M_2WK	Guard_C_2WK	-8.24416	-0.287465	0.000196554	0.00153103	0	0	0.565	0.348	0.504	0.836	2.106	0	0	0	0	0	0	0.861	0	0	0	0
TRINITY_DN1404_c0_g2_i22	Beta-fructofuranosidase, insoluble isoenzyme CWINV1;	Guard_M_2WK	Guard_C_2WK	-2.36526	6.50496	9.26978e-20	5.23356e-18	305.317	308.742	313.771	135.61	145.654	138.22	277.073	277.059	274.795	34.886	29.336	19.347	247.453	241.288	255.011	103.33	84.547	82.338
TRINITY_DN14042_c0_g1_i80	Piezo-type mechanosensitive ion channel homolog;	Guard_M_2WK	Guard_C_2WK	-8.83785	0.240257	4.56659e-05	0.000425501	0.09	0.301	0.171	0.159	0.514	0.333	0.262	0.516	0	0	0	0	0	0.338	0.174	0	0	0
TRINITY_DN14068_c0_g1_i4	(S)-8-oxocitronellyl enol synthase CYC2 {ECO:0000305};	Guard_M_2WK	Guard_C_2WK	2.0605	5.26629	1.75283e-25	1.4333e-23	9.785	9.675	8.605	16.222	13.474	14.348	8.859	8.987	7.076	61.928	65.838	60.686	9.594	11.722	13.441	2.503	2.824	4.621
TRINITY_DN141_c0_g2_i3	Protein PSK SIMULATOR 1 {ECO:0000303|PubMed:25062973};	Guard_M_2WK	Guard_C_2WK	-9.67478	1.01503	2.97112e-07	4.63341e-06	5.163	5.424	3.914	4.794	3.096	4.302	3.524	2.345	2.285	0	0	0	2.398	1.606	1.943	0	0.38	0.416
TRINITY_DN141_c0_g2_i4	Protein PSK SIMULATOR 1 {ECO:0000303|PubMed:25062973};	Guard_M_2WK	Guard_C_2WK	-8.3068	-0.232199	0.000429351	0.00301366	1.631	0.642	3.944	1.412	0.898	0.333	0.185	0.079	2.903	0	0	0.01	1.927	0.617	1.423	1.915	0.993	0.812
TRINITY_DN1410_c1_g1_i10	Acetylserotonin O-methyltransferase {ECO:0000305};	Guard_M_2WK	Guard_C_2WK	-4.37814	4.63149	2.13706e-41	3.70935e-39	13.247	11.771	13.78	72.216	90.053	85.917	1.32	1.436	0.662	3.806	3.738	4.742	31.745	21.022	29.739	93.445	104.462	87.268
TRINITY_DN1410_c1_g1_i2	Acetylserotonin O-methyltransferase {ECO:0000305};	Guard_M_2WK	Guard_C_2WK	-10.2793	1.59017	8.5972e-10	1.99807e-08	0.33	0	0.282	6.405	5.638	5.431	0.087	0.112	0.21	0	0	0	0.89	0.116	0.058	0	2.542	4.369
TRINITY_DN1410_c1_g1_i5	Acetylserotonin O-methyltransferase {ECO:0000305};	Guard_M_2WK	Guard_C_2WK	-3.5328	2.50944	4.31008e-05	0.000404669	4.342	2.697	3.309	25.212	19.939	23.93	0.851	0.505	0.585	0.638	1.317	4.105	1.728	4.307	3.586	58.812	58.751	86.968
TRINITY_DN1410_c1_g1_i6	Acetylserotonin O-methyltransferase {ECO:0000305};	Guard_M_2WK	Guard_C_2WK	-7.89445	-0.587632	0.000209357	0.00161492	0.43	0.241	0	2.059	1.795	1.935	0	0	0.188	0	0	0	1.592	0.396	0	0	0	0.493
TRINITY_DN14100_c0_g2_i1	Peroxidase 27;	Guard_M_2WK	Guard_C_2WK	-2.42754	2.30837	0.000409198	0.00288827	1.561	2.587	1.735	9.061	7.806	9.461	2.204	1.649	1.799	0.918	2.596	1.42	7.101	7.438	5.656	2.965	2.318	0.677
TRINITY_DN14121_c0_g2_i24	F-box/LRR-repeat MAX2 homolog A;	Guard_M_2WK	Guard_C_2WK	-9.53726	0.885716	3.65267e-06	4.49044e-05	0.61	0.361	1.211	1.014	1.331	0.373	1.266	0.954	0.795	0	0	0	0.335	0.21	0.197	0	0.614	0
TRINITY_DN14121_c0_g2_i54	F-box/LRR-repeat MAX2 homolog A;	Guard_M_2WK	Guard_C_2WK	4.24679	4.71138	3.91423e-17	1.79704e-15	0.64	0	0	0.995	0.444	1.38	0.491	0	0.11	21.457	16.707	16.391	0	0.873	0	2.31	2.25	0.841
TRINITY_DN1413_c1_g1_i3		Guard_M_2WK	Guard_C_2WK	-9.46901	0.821986	7.3646e-06	8.44866e-05	1.381	1.544	0.636	1.979	1.704	0.524	2.891	1.201	0	0	0	0	0	0	1.955	2.041	0	0
TRINITY_DN14133_c0_g1_i1		Guard_M_2WK	Guard_C_2WK	13.714	4.96539	1.58913e-104	1.34906e-101	0	0	0	0	0	0	0	0	0	53.735	49.074	48.816	0	0.07	0	3.35	3.35	1.962
TRINITY_DN14138_c0_g4_i3	Histone deacetylase 6 {ECO:0000303|PubMed:11340181, ECO:0000303|PubMed:28229965};	Guard_M_2WK	Guard_C_2WK	-12.3176	3.58325	0.000597534	0.00401951	57.71	17.014	0.02	14.73	0.02	46.641	43.313	0.034	20.863	0	0	0	0.01	0.012	0	44.528	0	0.01
TRINITY_DN1418_c2_g1_i13	Acid phosphatase 1;	Guard_M_2WK	Guard_C_2WK	-3.49805	4.49862	5.28399e-15	2.06111e-13	15.908	13.686	13.629	65.155	62.056	64.233	6.492	3.501	5.95	8.028	3.051	6.655	25.921	19.532	22.996	32.448	47.698	45.432
TRINITY_DN1418_c2_g1_i4	Acid phosphatase 1;	Guard_M_2WK	Guard_C_2WK	-5.54785	3.89788	1.02555e-15	4.23378e-14	10.976	11.189	8.696	66.637	67.855	60.042	2.869	4.398	4.305	0.319	1.269	2.589	14.673	14.434	13.742	28.992	31.425	31.213
TRINITY_DN142_c0_g1_i10		Guard_M_2WK	Guard_C_2WK	12.2147	3.46683	1.35276e-26	1.17839e-24	0	0	0	0	0	0	0	0	0	71.251	114.951	62	0	1.024	0.393	1.078	8.686	6.96
TRINITY_DN142_c0_g1_i29		Guard_M_2WK	Guard_C_2WK	12.9736	4.22453	4.5456e-54	1.17259e-51	0	0	0	0	0	0	0	0	0	116.474	160.586	133.533	0	0	0	0	7.907	4.041
TRINITY_DN142_c0_g1_i47		Guard_M_2WK	Guard_C_2WK	10.8532	2.1095	1.07627e-13	3.75016e-12	0	0	0	0	0	0	0	0	0	59.58	38.042	43.87	1.372	0	0	2.994	3.545	2.755
TRINITY_DN14200_c0_g1_i1		Guard_M_2WK	Guard_C_2WK	3.23153	4.83912	3.1245e-26	2.67191e-24	52.927	51.414	39.162	11.119	13.757	9.784	91.154	87.132	86.631	91.104	126.563	121.411	86.3	122.326	98.298	57.166	111.366	112.719
TRINITY_DN1423_c0_g2_i2	Protein SMG7 {ECO:0000303|PubMed:18544632};	Guard_M_2WK	Guard_C_2WK	-2.13423	4.44646	1.80945e-15	7.33376e-14	56.029	55.474	60.771	61.296	62.6	63.246	56.558	65.299	58.24	14.637	16.116	13.329	24.319	34.525	40.89	3.09	4.635	3.461
TRINITY_DN1423_c2_g1_i1	Cytochrome P450 78A3;	Guard_M_2WK	Guard_C_2WK	-2.71081	3.40215	8.49768e-11	2.23152e-09	15.638	16.553	17.18	13.546	14.876	14.942	6.241	5.857	5.972	2.319	1.995	2.502	7.625	9.359	12.527	5.092	3.399	3.499
TRINITY_DN14234_c0_g1_i14		Guard_M_2WK	Guard_C_2WK	2.63844	2.60336	0.000874217	0.00560149	0.69	0.642	4.237	2.118	2.884	6.318	2.171	2.255	1.358	11.043	29.055	33.97	8.441	11.058	0	22.533	32.185	55.398
TRINITY_DN1424_c0_g1_i2	Probable galacturonosyltransferase 14;	Guard_M_2WK	Guard_C_2WK	-3.89716	1.49123	0.0015844	0.00936777	1.221	1.594	2.048	1.611	1.704	1.995	2.411	2.794	2.086	0	0.048	0.28	0.838	1.967	2.938	0.616	0.711	1.025
TRINITY_DN1424_c0_g1_i4	Probable galacturonosyltransferase 14;	Guard_M_2WK	Guard_C_2WK	-9.10599	0.486111	0.000401947	0.00284353	1.291	1.464	0.615	2.258	0.202	1.159	2.793	2.435	3.665	0	0	0	0.754	2.538	1.145	0	1.558	0
TRINITY_DN14267_c0_g1_i1		Guard_M_2WK	Guard_C_2WK	4.15534	1.78554	1.78981e-07	2.90873e-06	3.642	3.128	2.633	1.283	0.867	1.894	1.156	2.311	2.848	28.954	28.125	19.849	4.043	4.109	2.672	1.877	5.697	7.211
TRINITY_DN1428_c2_g1_i6	Translation initiation factor eIF-2B subunit delta;	Guard_M_2WK	Guard_C_2WK	-8.26257	-0.271187	6.1943e-05	0.00055769	0	0	0.192	0.895	0.797	0.836	1.342	0.224	1.247	0	0	0	0.66	0.116	0	0	0.136	0
TRINITY_DN143_c0_g1_i22	TPR and ankyrin repeat-containing protein 1;	Guard_M_2WK	Guard_C_2WK	-4.03348	1.5774	0.000517249	0.00354223	2.381	1.384	1.886	1.571	2.965	2.459	3.022	4.477	2.384	0	0.271	0.116	1.686	1.245	1.943	0.356	0.019	0.213
TRINITY_DN143_c0_g1_i9	TPR and ankyrin repeat-containing protein 1;	Guard_M_2WK	Guard_C_2WK	-9.38346	0.742042	2.03994e-05	0.000208236	0.27	0.571	0.04	0.288	0.292	0.998	0	0.135	0.088	0	0	0	0	0.244	0.162	0	0	0
TRINITY_DN14302_c0_g1_i9		Guard_M_2WK	Guard_C_2WK	4.21239	3.21783	3.39128e-11	9.31424e-10	1.641	1.223	0.232	0.199	0.676	0.584	1.538	0.471	0	8.376	9.327	9.968	1.906	3.923	2.36	0.501	0	0
TRINITY_DN14303_c0_g1_i7	Cysteine-rich repeat secretory protein 38;	Guard_M_2WK	Guard_C_2WK	2.60657	7.17874	9.88394e-83	5.49394e-80	107.996	111.149	104.049	67.85	68.359	68.385	536.416	570.803	528.672	394.955	440.956	452.514	558.855	628.113	604.907	334.237	302.401	296.824
TRINITY_DN14326_c0_g2_i3	Protein arginine N-methyltransferase PRMT10;	Guard_M_2WK	Guard_C_2WK	-8.3362	-0.206853	5.10337e-05	0.000469798	0	0.411	0.232	0.786	0.807	1.028	0	0.202	0.232	0	0	0	0	0	0.694	0	0	0
TRINITY_DN1433_c0_g1_i18	Regulator of nonsense transcripts 1 homolog;	Guard_M_2WK	Guard_C_2WK	7.21494	4.40005	8.20449e-19	4.33344e-17	0.42	0.541	0	0	0.182	0.343	0.087	0.426	0	23.679	25.52	31.7	0	2.235	0.902	14.188	27.082	34.19
TRINITY_DN14334_c0_g1_i4	Calcium/calmodulin-regulated receptor-like kinase 1 {ECO:0000303|PubMed:21056039};	Guard_M_2WK	Guard_C_2WK	-9.83296	1.16436	1.87919e-07	3.03813e-06	2.161	1.544	1.13	2.108	3.701	2.207	3.48	3.59	1.545	0	0	0	1.99	2.945	1.978	0	0.75	0
TRINITY_DN14334_c1_g1_i1	UPF0481 protein At3g47200;	Guard_M_2WK	Guard_C_2WK	-7.89124	-0.5903	0.000540595	0.00368319	0.971	1.724	2.451	1.353	1.271	0.574	0.251	0.741	0.618	0	0	0	0.524	0	0	0	0	0
TRINITY_DN1434_c0_g1_i28	Calcium-dependent mitochondrial ATP-magnesium/phosphate carrier protein 2 {ECO:0000303|PubMed:22062157};	Guard_M_2WK	Guard_C_2WK	10.2059	1.47403	0.00102531	0.00641383	0	0	0	0	0	0	0	0	0	0	3.409	1.41	0	0	0	0	0	0
TRINITY_DN1434_c0_g2_i6	Nuclear pore complex protein NUP43 {ECO:0000303|PubMed:21189294};	Guard_M_2WK	Guard_C_2WK	-8.70233	0.118069	3.25827e-05	0.000315561	1.561	2.276	1.876	1.512	3.449	2.156	2.193	0.976	2.263	0	0	0	0	0	0	2.233	0	0.512
TRINITY_DN14344_c0_g1_i2	Protein BEARSKIN2;	Guard_M_2WK	Guard_C_2WK	-8.10528	-0.407584	0.00012476	0.00103466	3.092	2.306	2.048	1.671	1.634	1.249	0.185	0.034	0.309	0	0	0	0.325	0.582	0.254	1.8	2.103	2.204
TRINITY_DN1437_c0_g1_i42	Phosphoinositide phosphatase SAC7;	Guard_M_2WK	Guard_C_2WK	-9.20575	0.577312	1.46292e-06	1.95829e-05	1.161	1.424	0	0.925	0.877	0.594	0	0.314	0	0	0	0	0.901	1.536	0.463	0	0.769	1.682
TRINITY_DN1437_c0_g2_i7	Leucine-rich repeat extensin-like protein 4;	Guard_M_2WK	Guard_C_2WK	-13.6817	4.93793	4.15461e-72	1.77966e-69	95.589	73.501	103.272	62.37	45.919	53.996	85.568	92.989	69.102	0	0	0	55.257	36.829	100.091	0	0.584	0
TRINITY_DN1438_c0_g1_i19	Serine/threonine-protein kinase PCRK2 {ECO:0000305};	Guard_M_2WK	Guard_C_2WK	-8.01837	-0.482205	0.000197924	0.00153868	0.31	0.652	0	0.796	0.817	0.504	0.469	0.247	0	0	0	0	0	2.072	1.006	1.877	0	0.445
TRINITY_DN14381_c0_g1_i2	Low affinity sulfate transporter 3;	Guard_M_2WK	Guard_C_2WK	-7.95579	-0.536033	0.00037989	0.0027109	1.111	1.293	1.271	0.517	1.2	0.826	0	0.774	0	0	0	0	0	0.384	0.613	0	1.276	0.812
TRINITY_DN1440_c0_g2_i5		Guard_M_2WK	Guard_C_2WK	-9.47022	0.823071	2.09395e-07	3.36206e-06	2.901	1.875	3.077	8.872	6.697	7.496	2.138	1.178	1.7	0	0	0	3.938	5.785	4.777	0	0	0
TRINITY_DN14408_c0_g1_i1		Guard_M_2WK	Guard_C_2WK	9.20604	0.47806	2.33317e-07	3.71169e-06	0	0	0	0	0	0	0	0	0	11.864	14.372	11.958	0	0	0	0	0	1.972
TRINITY_DN14416_c0_g1_i2		Guard_M_2WK	Guard_C_2WK	8.28799	-0.414566	1.60453e-05	0.000167917	0	0	0	0	0	0	0	0	0	4.686	4.61	5.438	0	0	0	0	0.652	0.213
TRINITY_DN1443_c0_g1_i1	(S)-2-hydroxy-acid oxidase GLO1;	Guard_M_2WK	Guard_C_2WK	-8.7832	0.190789	8.19987e-05	0.000716966	2.681	2.857	0	0.835	2.35	0.766	2.509	2.311	0.629	0	0	0	0	1.013	0	1.55	1.149	0
TRINITY_DN14435_c0_g1_i3	F-box protein At5g39250;	Guard_M_2WK	Guard_C_2WK	-8.43583	-0.119053	5.53637e-05	0.000505472	1.921	1.263	1.261	2.238	1.926	1.229	0.578	1.324	0.552	0	0	0	0	1.048	1.92	0	0	1.798
TRINITY_DN14479_c0_g1_i1	Heat shock protein 21, chloroplastic {ECO:0000303|PubMed:2038305};	Guard_M_2WK	Guard_C_2WK	3.74783	0.966587	0.000305379	0.00224331	0.88	0.541	0.565	0.617	0.706	0.131	2.029	1.515	0.695	7.922	4.804	7.853	1.288	1.222	0.266	0	0	1.344
TRINITY_DN14483_c0_g1_i5	Presequence protease 1, chloroplastic/mitochondrial;	Guard_M_2WK	Guard_C_2WK	6.44722	2.92537	1.55301e-09	3.49285e-08	0.35	0.221	0	0.219	0	0.151	0.491	0.213	0	17.767	8.726	6.491	0.566	1.187	0	4.322	17.305	17.245
TRINITY_DN14486_c0_g1_i4	Protein virilizer homolog {ECO:0000305};	Guard_M_2WK	Guard_C_2WK	2.54278	5.09576	8.98533e-23	6.14252e-21	4.722	5.214	8.252	4.645	4.599	4.645	6.361	4.925	10.122	21.554	31.021	29.681	14.956	14.259	15.327	25.45	27.783	29.028
TRINITY_DN14497_c0_g1_i34	TITAN-like protein;	Guard_M_2WK	Guard_C_2WK	-8.73418	0.146375	0.000507837	0.003488	0.88	0.511	0	0.537	1.684	0.232	0.295	0.359	0.066	0	0	0	0	0.873	0.44	0	0.984	0
TRINITY_DN1450_c0_g1_i47	Protein SPA1-RELATED 3;	Guard_M_2WK	Guard_C_2WK	-9.67687	1.01681	1.37027e-06	1.84751e-05	0.04	1.233	0.958	0.716	1.775	2.328	0.415	1.234	0.309	0	0	0	0	1.443	0	0	1.052	0
TRINITY_DN1453_c0_g1_i63	G-type lectin S-receptor-like serine/threonine-protein kinase At4g27290;	Guard_M_2WK	Guard_C_2WK	-8.71273	0.127927	4.08985e-05	0.000386244	0.7	1.123	1.1	0.875	0.383	0.907	1.418	1.818	0.585	0	0	0	1.529	1.653	0.717	0	0.643	0
TRINITY_DN14554_c0_g2_i6		Guard_M_2WK	Guard_C_2WK	12.5921	3.84367	8.09394e-42	1.42609e-39	0	0	0	0	0	0	0	0	0	28.017	35.36	27.276	0	0.035	0	0	1.694	1.808
TRINITY_DN1456_c0_g1_i27	G-type lectin S-receptor-like serine/threonine-protein kinase RKS1;	Guard_M_2WK	Guard_C_2WK	-8.28638	-0.250672	0.000165633	0.00131725	0.84	1.273	2.018	0.547	0.948	1.37	0	1.133	0	0	0	0	2.65	0	0	0	0	0
TRINITY_DN14583_c0_g1_i108	Glucan endo-1,3-beta-glucosidase 5;	Guard_M_2WK	Guard_C_2WK	-7.96177	-0.530494	0.000766741	0.00500208	0.51	0.05	0.323	0.458	0.484	0.151	0.12	0.135	0.309	0	0	0	0	0.128	0.104	0	3.749	0
TRINITY_DN14583_c0_g1_i121	Glucan endo-1,3-beta-glucosidase 5;	Guard_M_2WK	Guard_C_2WK	-9.29139	0.655873	0.000756686	0.00494132	0.62	0.12	0.363	0.547	2.37	0.141	0.229	0.999	0.453	0	0	0	0	0.291	1.596	8.711	1.957	0
TRINITY_DN14596_c0_g1_i2	Protein NRT1/ PTR FAMILY 7.1;	Guard_M_2WK	Guard_C_2WK	-8.37722	-0.170746	4.12502e-05	0.000389173	0.84	0.912	1.322	1.114	0.978	0.856	0.371	0.168	0.144	0	0	0	0.367	0.582	0.81	1.28	0.584	0.416
TRINITY_DN14615_c0_g1_i11	Kinesin-like protein KIN-14B {ECO:0000305};	Guard_M_2WK	Guard_C_2WK	-8.54834	-0.0191645	0.000672707	0.00445333	0.08	0.09	0	0.458	0.141	1.018	0.295	0.224	0.188	0	0	0	0	0.116	0	0	0	0.232
TRINITY_DN14615_c0_g1_i3	Kinesin-like protein KIN-14B {ECO:0000305};	Guard_M_2WK	Guard_C_2WK	-2.18363	5.71397	2.01091e-08	3.85116e-07	26.834	25.887	29.104	27.052	32.596	31.527	23.729	28.779	23.921	8.367	3.496	8.587	14.055	13.549	20.058	10.088	1.578	3.229
TRINITY_DN14618_c0_g1_i8	Chitinase-like protein 2;	Guard_M_2WK	Guard_C_2WK	-2.62319	3.98509	2.57134e-09	5.58671e-08	13.087	12.492	15.536	31.836	33.453	30.53	18.471	17.963	17.949	3.034	6.169	6.616	11.877	18.252	18.126	32.525	22.778	23.006
TRINITY_DN14619_c0_g1_i2	Probable indole-3-acetic acid-amido synthetase GH3.1;	Guard_M_2WK	Guard_C_2WK	2.46266	2.64568	2.39519e-06	3.07404e-05	1.821	1.905	1.987	1.333	1.372	1.29	9.601	12.173	11.127	6.541	7.002	8.944	2.011	8.905	8.814	9.038	7.089	6.486
TRINITY_DN14629_c0_g1_i6		Guard_M_2WK	Guard_C_2WK	2.54874	2.31433	8.58888e-05	0.000746914	0.83	1.083	0.293	0.716	1.271	0.766	1.091	0.269	1.071	4.608	4.562	7.254	2.493	2.328	1.689	0	0.526	2.881
TRINITY_DN1464_c0_g1_i2	Apoptotic protease-activating factor 1;	Guard_M_2WK	Guard_C_2WK	-9.7889	1.12273	8.74069e-08	1.50378e-06	1.031	0.401	2.572	1.542	1.281	1.582	0.458	0.157	0.397	0	0	0	0	0.233	1.087	0	0	0
TRINITY_DN1464_c0_g1_i6	Apoptotic protease-activating factor 1;	Guard_M_2WK	Guard_C_2WK	-8.43237	-0.122416	6.86226e-05	0.000611928	1.361	0.922	0.716	0.328	0.615	0.645	1.113	0	0.243	0	0	0	0.765	0.233	0.405	0	0	0
TRINITY_DN14640_c0_g2_i1		Guard_M_2WK	Guard_C_2WK	3.12267	1.94633	2.6696e-06	3.39544e-05	1.691	1.574	1.12	0.637	0.726	0.826	0.371	1.1	0.265	6.521	7.554	5.583	0.848	0.966	0.729	6.064	5.668	5.094
TRINITY_DN14644_c0_g1_i12	Guanylate-binding protein 1;	Guard_M_2WK	Guard_C_2WK	-2.16455	5.50346	2.97003e-16	1.28046e-14	23.872	26.97	27.581	28.435	28.36	25.018	23.14	30.922	25.764	8.144	4.852	5.679	24.476	11.652	16.217	0.25	0.185	0
TRINITY_DN14644_c0_g1_i27	Dihydroorotate dehydrogenase (quinone), mitochondrial;	Guard_M_2WK	Guard_C_2WK	-10.0909	1.40959	2.22366e-06	2.87524e-05	1.591	1.464	0	1.87	4.417	0.756	1.866	0.28	0.552	0	0	0	0	1.467	1.793	4.197	0	2.001
TRINITY_DN14670_c2_g1_i4	Pentatricopeptide repeat-containing protein At4g16470;	Guard_M_2WK	Guard_C_2WK	-8.05027	-0.455042	0.000155937	0.00125187	0.68	0.952	1.533	0.567	0.807	0.645	0.196	0.931	0	0	0	0	0	0.303	0.393	0	0	0
TRINITY_DN1468_c2_g1_i6	Protein ALP1-like {ECO:0000305};	Guard_M_2WK	Guard_C_2WK	11.2993	2.55169	0.000561241	0.00380553	0.65	0.11	2.27	0	0	0	0.469	0	0	15.274	11.506	0	26.665	0.291	0	10.915	2.24	5.394
TRINITY_DN14690_c0_g1_i4	Auxin-responsive protein IAA13;	Guard_M_2WK	Guard_C_2WK	2.84024	0.530316	0.00107048	0.00667044	0.6	0.451	0.636	0.557	0.323	0.484	1.418	1.649	1.512	3.053	4	3.149	0	0.57	0.359	2.483	2.853	2.397
TRINITY_DN1473_c0_g1_i10	Ornithine aminotransferase, mitochondrial;	Guard_M_2WK	Guard_C_2WK	9.65974	0.924868	1.64076e-08	3.19337e-07	0	0.16	0.111	0	0	0	0	0	0	1.169	1.036	1.439	0	0	0	0	0	0
TRINITY_DN1473_c0_g1_i15	Ornithine aminotransferase, mitochondrial;	Guard_M_2WK	Guard_C_2WK	2.09088	3.77413	9.81963e-08	1.67393e-06	1.391	1.193	0.817	2.785	2.098	1.703	1.778	1.245	2.23	8.85	10.76	8.925	4.011	1.921	5.032	3.186	3.048	3.963
TRINITY_DN1473_c0_g1_i3	Ornithine aminotransferase, mitochondrial;	Guard_M_2WK	Guard_C_2WK	2.33591	3.26698	0.000139977	0.0011414	1.341	1.815	2.623	1.323	0.938	1.622	0.971	1.604	0.442	8.54	3.119	8.432	0	3.178	0.636	1.867	3.418	0.754
TRINITY_DN14737_c0_g1_i1	Homeobox-leucine zipper protein ANTHOCYANINLESS 2;	Guard_M_2WK	Guard_C_2WK	-9.65335	0.994796	1.94663e-07	3.13739e-06	1.671	1.875	1.856	1.581	1.704	1.471	0.349	0.303	0.596	0	0	0	0.503	0.815	0.891	1.713	0.623	0.483
TRINITY_DN14752_c0_g1_i48	Biogenesis of lysosome-related organelles complex 1 subunit 2;	Guard_M_2WK	Guard_C_2WK	-5.34512	3.32041	0.00115187	0.0071009	6.773	6.256	7.566	6.713	8.038	7.446	7.124	7.719	3.731	0	0	0.522	2.063	2.212	3.887	0	0.721	0.773
TRINITY_DN14784_c0_g1_i6	Glutamate receptor 2.1;	Guard_M_2WK	Guard_C_2WK	-8.71218	0.12708	1.40188e-05	0.000149134	3.432	3.258	2.462	0.766	1.22	1.118	2.608	1.683	1.943	0	0	0	1.089	1.769	1.608	0	1.977	0.715
TRINITY_DN14785_c0_g1_i77	YTH domain-containing protein ECT2 {ECO:0000305};	Guard_M_2WK	Guard_C_2WK	-8.14881	-0.370423	0.000466801	0.00323758	0	0.281	0	0.318	0.645	0.191	0.109	0.527	0.11	0	0	0	0	0.349	0.578	0	0	0
TRINITY_DN14787_c0_g1_i1		Guard_M_2WK	Guard_C_2WK	2.44322	3.97001	1.50712e-13	5.18181e-12	20.21	22.569	16.726	7.499	8.845	8.292	13.081	15.999	11.613	51.088	43.321	44.43	23.188	28.344	26.373	2.897	10.196	8.729
TRINITY_DN148_c0_g1_i45	Probable inactive purple acid phosphatase 1;	Guard_M_2WK	Guard_C_2WK	-7.88178	-0.59792	0.000909751	0.00579577	0.35	0.561	1.019	0.378	0.131	0.403	0.175	0	0.177	0	0	0	0.639	0.547	0	0	0	0.425
TRINITY_DN148_c0_g1_i67	Probable inactive purple acid phosphatase 1;	Guard_M_2WK	Guard_C_2WK	-9.42093	0.776979	5.64346e-07	8.25239e-06	0.75	0	0.666	1.512	2.007	1.118	0.055	1.638	0	0	0	0	0	0	0.59	1.04	1.373	0
TRINITY_DN148_c1_g1_i2	MND1-interacting protein 1;	Guard_M_2WK	Guard_C_2WK	-10.8969	2.18739	5.12215e-12	1.52915e-10	0.59	0.862	0.958	1.76	1.704	2.982	0.578	0.595	0.386	0	0	0	1.047	1.734	3.47	0.809	0.555	1.295
TRINITY_DN1481_c0_g1_i21	Dynein light chain 1, cytoplasmic;	Guard_M_2WK	Guard_C_2WK	-5.22162	0.577234	0.000321686	0.00234466	0.91	0.541	0.555	0.686	1.402	0.877	0.229	0.034	0.706	0	0.077	0	0	0.105	1.747	0	0	0
TRINITY_DN1481_c0_g1_i46	Dynein light chain LC6, flagellar outer arm;	Guard_M_2WK	Guard_C_2WK	-8.93711	0.330417	4.16016e-05	0.000392012	0.49	0	1.513	0.288	1.019	0.574	0.295	0.707	0.055	0	0	0	0.44	0.163	0	0	0.058	0
TRINITY_DN1484_c0_g1_i74	MLO-like protein 4;	Guard_M_2WK	Guard_C_2WK	-8.873	0.272387	9.98094e-06	0.000111036	0.44	0.251	1.584	0.358	0.595	0.675	0.109	0.55	0.155	0	0	0	0.419	0.256	0.59	0	0.312	0.522
TRINITY_DN14840_c0_g1_i5		Guard_M_2WK	Guard_C_2WK	-7.73634	-0.720626	0.00047201	0.00327031	0.9	0.211	0.726	0.716	0.837	0.484	0	0.123	0	0	0	0	0.503	0.687	0.59	0	0.117	0
TRINITY_DN14841_c0_g1_i4	Protein trichome birefringence-like 19;	Guard_M_2WK	Guard_C_2WK	-8.3706	-0.176706	9.5943e-05	0.000823167	1.141	2.176	0.757	1.412	1.604	2.841	0	0.471	0	0	0	0	2.22	0.489	0.694	3.889	2.006	2.31
TRINITY_DN14842_c0_g1_i6	26S proteasome non-ATPase regulatory subunit 14 homolog;	Guard_M_2WK	Guard_C_2WK	-7.95781	-0.533963	0.00086241	0.00553495	0.63	1.193	0.857	1.333	1.573	0.433	0.927	0.987	0.949	0	0	0	0.388	0.663	1.203	0	0.662	1.808
TRINITY_DN1485_c0_g1_i1	(R)-mandelonitrile lyase 3;	Guard_M_2WK	Guard_C_2WK	-3.57207	3.67474	3.54619e-15	1.40199e-13	29.285	24.063	29.266	69.173	66.322	72.496	5.739	4.443	5.817	5.961	4.261	8.22	292.991	173.95	238.03	321.704	239.034	186.493
TRINITY_DN14871_c0_g1_i5	Protein NRT1/ PTR FAMILY 7.3;	Guard_M_2WK	Guard_C_2WK	2.45303	5.20647	5.1011e-36	6.84412e-34	6.904	7.189	7.748	7.708	7.282	7.658	3.262	3.759	2.704	44.808	40.929	40.992	9.51	10.732	13.059	14.246	15.825	14.731
TRINITY_DN1488_c0_g1_i8	(-)-germacrene D synthase;	Guard_M_2WK	Guard_C_2WK	-2.25575	6.60326	9.91894e-28	9.189e-26	70.426	68.538	71.908	126.202	135.912	135.913	98.289	96.4	102.284	31.679	31.621	21.954	66.464	66.71	73.406	0.934	1.509	0
TRINITY_DN14880_c0_g1_i1	Bidirectional sugar transporter SWEET4;	Guard_M_2WK	Guard_C_2WK	-2.5946	2.11608	0.000224955	0.00171877	5.413	4.662	5.357	9.061	8.966	7.92	7.463	7.45	6.723	1.71	0.784	1.951	9.395	12.257	9.693	7.691	3.535	5.906
TRINITY_DN1490_c0_g1_i41		Guard_M_2WK	Guard_C_2WK	2.02117	6.03566	2.19521e-36	2.99698e-34	45.303	47.062	45.75	38.46	37.76	40.666	43.357	41.726	44.894	148.153	172.896	168.343	44.03	59.842	58.669	64.645	91.082	101.4
TRINITY_DN14927_c0_g1_i5	Putative disease resistance protein At1g50180;	Guard_M_2WK	Guard_C_2WK	-8.51401	-0.050068	7.35832e-05	0.000650942	1.151	0.632	2.068	1.124	1.725	2.7	1.517	0.684	0.596	0	0	0	0	0	0.486	0	0	0
TRINITY_DN14927_c0_g1_i6	Putative disease resistance protein At1g50180;	Guard_M_2WK	Guard_C_2WK	-2.20124	2.49379	0.000893566	0.0057098	20.05	21.376	18.441	16.729	15.158	17.572	12.918	17.155	12.109	3.671	1.898	5.65	10.589	7.566	12.238	0	2.142	1.257
TRINITY_DN14936_c0_g1_i2	(R)-mandelonitrile lyase 2;	Guard_M_2WK	Guard_C_2WK	-3.78103	2.69724	3.82294e-09	8.1135e-08	9.865	10.207	11.813	25.421	32.515	38.056	3.044	4.095	3.775	1.546	3.341	2.279	60.106	38.68	57.049	58.388	41.378	27.897
TRINITY_DN14946_c0_g1_i4	Actin-related protein 5;	Guard_M_2WK	Guard_C_2WK	-8.69821	0.114543	1.60846e-05	0.000168235	1.681	0.973	1.513	0.895	1.271	1.471	0.175	0.269	1.027	0	0	0	0.304	0.256	1.087	0	0	0
TRINITY_DN1495_c0_g1_i38	Protein ULTRAPETALA 1 {ECO:0000303|PubMed:15673576};	Guard_M_2WK	Guard_C_2WK	-10.3085	1.61842	2.8088e-07	4.40382e-06	1.141	2.326	0.565	3.551	0.827	1.31	4.059	2.614	0.397	0	0	0	0	3.539	2.267	0	0.351	1.112
TRINITY_DN14951_c0_g1_i6	Reticulon-like protein B21;	Guard_M_2WK	Guard_C_2WK	-8.62715	0.0507804	2.14464e-05	0.000217403	0.58	1.474	1.634	0.845	1.412	1.139	0.065	0.449	0.243	0	0	0	1.016	0.733	0.625	0	0.662	0.271
TRINITY_DN14953_c0_g1_i1	Sensor protein EvgS;	Guard_M_2WK	Guard_C_2WK	2.83174	4.34895	3.35788e-06	4.1737e-05	0.29	0.18	0.363	0.139	0.252	0.202	0.109	0.213	0.353	2.608	0.765	0.908	2.283	0.326	0.625	4.033	0.682	0.464
TRINITY_DN14953_c0_g1_i3	UvrABC system protein A {ECO:0000255|HAMAP-Rule:MF_00205};	Guard_M_2WK	Guard_C_2WK	3.07559	2.7515	0.00116365	0.00716308	0.3	0.241	0.373	0.139	0.212	0.141	0.098	0.224	0.431	3.082	0.407	0.773	2.021	0.291	0.625	2.397	0.847	0.474
TRINITY_DN14953_c0_g2_i1	Alpha-xylosidase;	Guard_M_2WK	Guard_C_2WK	2.74486	4.49737	0.000524534	0.0035858	0.33	0.211	0.545	0.139	0.343	0.272	0.055	0.224	0.453	3.633	0.814	0.705	2.555	0.291	0.81	3.388	0.711	0.445
TRINITY_DN14953_c0_g3_i2	Altronate oxidoreductase {ECO:0000255|HAMAP-Rule:MF_00670};	Guard_M_2WK	Guard_C_2WK	2.54005	3.94559	0.000161364	0.00128901	0.23	0.261	0.393	0.169	0.242	0.212	0.12	0.224	0.431	2.415	0.775	0.56	2.262	0.268	0.613	3.061	0.74	0.387
TRINITY_DN14953_c0_g4_i1	Adenine deaminase;	Guard_M_2WK	Guard_C_2WK	2.51725	3.21004	0.000376545	0.0026895	0.29	0.281	0.323	0.189	0.171	0.322	0.164	0.258	0.397	2.425	0.794	0.782	1.959	0.268	0.474	3.879	0.643	0.329
TRINITY_DN14953_c0_g6_i1	Putative transport protein YidE {ECO:0000255|HAMAP-Rule:MF_01016};	Guard_M_2WK	Guard_C_2WK	2.7921	3.45451	0.000102328	0.000871222	0.3	0.251	0.514	0.199	0.182	0.252	0.175	0.191	0.375	2.821	1.085	0.58	2.66	0.326	0.544	3.918	0.584	0.445
TRINITY_DN14964_c0_g1_i1		Guard_M_2WK	Guard_C_2WK	10.0502	1.31302	1.32452e-08	2.61714e-07	0	0	0	0	0	0	0	0	0	2.56	6.576	3.574	0	0	0	0	0	0
TRINITY_DN14964_c0_g1_i2		Guard_M_2WK	Guard_C_2WK	10.6258	1.88287	5.03524e-12	1.50609e-10	0	0	0	0	0	0	0	0	0	8.579	4.668	6.22	0	0	0	0	0.438	0.435
TRINITY_DN1497_c0_g1_i1	Ubiquitin C-terminal hydrolase 13 {ECO:0000303|PubMed:11115897};	Guard_M_2WK	Guard_C_2WK	2.61513	5.12675	1.47455e-21	9.31639e-20	8.554	13.726	5.518	9.349	7.927	10.549	11.346	9.155	12.209	49.523	54.081	71.156	41.967	41.171	30.133	52.565	77.127	72.024
TRINITY_DN14971_c0_g1_i2		Guard_M_2WK	Guard_C_2WK	8.66145	-0.0530467	4.42376e-06	5.33445e-05	0	0	0	0	0	0	0	0	0	15.12	24.038	17.453	0	0	0	0	0	2.388
TRINITY_DN15_c0_g1_i11	Protein transport protein Sec24-like At3g07100;	Guard_M_2WK	Guard_C_2WK	4.55105	4.47101	7.68173e-15	2.96175e-13	1.271	2.196	1.755	1.979	0.696	2.015	0.436	0.684	1.7	44.673	23.467	44.74	0	5.913	7.044	28.145	69.063	62.744
TRINITY_DN15003_c0_g1_i2	Transketolase-1, chloroplastic;	Guard_M_2WK	Guard_C_2WK	-2.33255	7.42558	7.61654e-23	5.21443e-21	359.666	350.28	369.074	400.396	430.618	401.512	421.228	440.609	374.308	110.426	74.351	68.027	344.32	349.856	417.657	165.472	82.989	80.095
TRINITY_DN15008_c1_g1_i3	Acid beta-fructofuranosidase 1, vacuolar {ECO:0000305};	Guard_M_2WK	Guard_C_2WK	-3.69776	5.5902	3.29082e-33	3.97033e-31	37.569	37.768	40.655	56.353	57.86	56.596	21.624	24.044	21.547	4.454	5.927	2.994	45.318	46.921	48.316	53.97	59.763	57.37
TRINITY_DN15032_c0_g1_i8		Guard_M_2WK	Guard_C_2WK	11.0783	2.33368	1.8135e-16	7.94317e-15	0	0	0	0	0	0	0	0	0	10.463	9.578	8.307	0	0	0	0	0.419	0.464
TRINITY_DN1505_c0_g1_i20		Guard_M_2WK	Guard_C_2WK	13.8754	5.12721	1.02975e-77	5.06107e-75	0	0	0	0	0	0	0	0	0	165.176	125.352	106.063	0.052	0.163	1.099	17.336	14.052	13.939
TRINITY_DN1505_c0_g1_i33		Guard_M_2WK	Guard_C_2WK	10.559	1.81668	1.28514e-12	4.05161e-11	0	0	0	0	0	0	0	0	0	7.033	7.138	8.432	0	0	0	0	0.886	0.986
TRINITY_DN1505_c0_g1_i35		Guard_M_2WK	Guard_C_2WK	10.7924	2.05324	0.00063197	0.00421714	0	0	0	0	0	0	0	0	0	0	8.716	23.925	0	0.361	0	0	0	0
TRINITY_DN1505_c0_g1_i43		Guard_M_2WK	Guard_C_2WK	8.14361	-0.553032	3.57613e-05	0.000343354	0	0	0	0	0	0	0	0	0	2.077	2.489	1.603	0	0	0	0	0	0
TRINITY_DN1505_c0_g1_i44		Guard_M_2WK	Guard_C_2WK	13.8692	6.50821	3.24996e-152	7.2259e-149	0	0	0	0	0	0.03	0	0	0	305.619	239.741	213.16	0	0	0.694	54.577	36.986	25.77
TRINITY_DN15050_c0_g1_i1	Wee1-like protein kinase;	Guard_M_2WK	Guard_C_2WK	-2.92218	2.26882	1.06077e-05	0.000117124	6.463	7.078	6.033	7.36	6.505	7.224	5.608	5.408	6.7	0.599	1.337	0.86	4.671	6.961	6.975	11.175	7.703	8.429
TRINITY_DN15101_c0_g1_i1		Guard_M_2WK	Guard_C_2WK	14.0531	6.69154	4.51143e-151	9.57469e-148	0.02	0	0	0	0	0.01	0	0	0	51.445	60.24	40.171	0	0	0	1.338	0.974	0.986
TRINITY_DN15101_c0_g1_i3		Guard_M_2WK	Guard_C_2WK	12.9818	4.23331	1.66259e-14	6.2252e-13	0	0	0	0	0	0	0	0	0	9.023	1.792	14.488	0	0.058	0	0	0	0
TRINITY_DN1513_c0_g1_i28	Enoyl-[acyl-carrier-protein] reductase [NADH], chloroplastic;	Guard_M_2WK	Guard_C_2WK	-8.03286	-0.469341	0.000414405	0.00292104	0.64	0.862	0.353	0.676	0.252	0.474	0.251	0.09	0.254	0	0	0	1.55	0.535	0.81	0.818	0.487	0.986
TRINITY_DN15172_c0_g1_i21		Guard_M_2WK	Guard_C_2WK	2.68887	7.63548	1.02433e-113	1.11226e-110	139.922	146.982	140.416	155.382	153.743	161.778	136.714	145.991	127.639	1054.17	1041.4	1097.56	308.282	203.074	176.816	131.071	111.444	100.308
TRINITY_DN15198_c0_g1_i4	FT-interacting protein 3 {ECO:0000303|PubMed:29742441};	Guard_M_2WK	Guard_C_2WK	-9.11231	0.490956	1.24137e-05	0.000134169	1.731	1.544	1.856	0.448	1.119	1.259	1.266	1.369	0.486	0	0	0	1.435	2.852	1.342	0.241	0	0
TRINITY_DN152_c1_g1_i17	Isopentenyl-diphosphate Delta-isomerase II;	Guard_M_2WK	Guard_C_2WK	-8.52433	-0.0404804	5.9346e-05	0.000537209	1.401	2.126	1.826	1.432	0.645	1.249	1.069	1.571	3.698	0	0	0	2.775	1.385	3.54	0	0.195	0.822
TRINITY_DN15216_c0_g1_i2		Guard_M_2WK	Guard_C_2WK	8.58129	-0.130785	5.17053e-06	6.12424e-05	0	0	0	0	0	0	0	0	0	5.401	7.235	6.626	0	0	0	0	0	0
TRINITY_DN15229_c0_g1_i13	Lysine-specific demethylase JMJ25;	Guard_M_2WK	Guard_C_2WK	-10.2503	1.56226	2.06537e-07	3.31845e-06	2.501	2.827	3.702	0.855	3.57	2.902	1.244	2.121	1.788	0	0	0	0.482	0.175	2.822	0	0	0
TRINITY_DN15229_c0_g1_i5	Lysine-specific demethylase JMJ25;	Guard_M_2WK	Guard_C_2WK	2.71895	2.20464	5.68797e-05	0.000517492	1.531	0.541	1.342	0.527	0.484	0.242	0.164	0.617	0	3.526	2.654	2.26	0	0.466	1.215	0	1.052	0.493
TRINITY_DN1529_c0_g1_i16	Alpha-glucan water dikinase, chloroplastic;	Guard_M_2WK	Guard_C_2WK	-9.00731	0.39473	1.54116e-05	0.000162251	0.54	1.043	0	0.328	0.645	0.917	0.578	0	0.431	0	0	0	0	0	0.174	0	0	0
TRINITY_DN15302_c0_g1_i1	Auxin-binding protein ABP19a;	Guard_M_2WK	Guard_C_2WK	-8.56306	-0.00603644	6.00836e-05	0.000543359	7.974	4.111	4.348	5.888	2.521	5.713	2.04	2.21	0.784	0	0	0	1.131	1.769	0	5.833	1.607	0.425
TRINITY_DN15328_c0_g1_i1		Guard_M_2WK	Guard_C_2WK	-8.70092	0.117236	2.02657e-05	0.000207278	3.152	1.083	1.725	1.731	0.968	1.622	2.542	1.649	0.486	0	0	0	1.519	0.908	4.384	0	0	0
TRINITY_DN1533_c0_g1_i1	Small subunit processome component 20 homolog;	Guard_M_2WK	Guard_C_2WK	-4.94092	1.83301	2.99433e-05	0.000292547	1.491	1.855	1.816	2.228	2.199	1.864	1.538	1.492	1.269	0.048	0	0.145	0.597	0.792	0.763	0.549	0.195	0.184
TRINITY_DN1534_c1_g1_i3	Proline dehydrogenase 1, mitochondrial;	Guard_M_2WK	Guard_C_2WK	5.27057	-0.221693	0.000335355	0.00242798	0.05	0.11	0.02	0.01	0	0.06	0	0	0	0.927	0.717	1.565	0	0.012	0.023	0	0.136	0.029
TRINITY_DN1534_c1_g1_i4	Proline dehydrogenase 2, mitochondrial;	Guard_M_2WK	Guard_C_2WK	4.81199	3.94235	7.51649e-19	3.98357e-17	0.51	0.521	1.523	0.448	0.535	1.189	0	0	0.673	21.303	21.326	19.617	0.639	1.199	1.758	0	2.396	4.041
TRINITY_DN1534_c1_g1_i5	Proline dehydrogenase 2, mitochondrial;	Guard_M_2WK	Guard_C_2WK	7.9172	-0.75375	0.00054728	0.0037206	0	0	0	0	0	0	0	0	0	0.164	0.872	1.101	0	0	0	0	0.019	0
TRINITY_DN1534_c1_g1_i6	Proline dehydrogenase 2, mitochondrial;	Guard_M_2WK	Guard_C_2WK	4.7189	8.14027	5.29974e-247	2.74945e-243	12.506	10.547	9.099	14.59	14.342	15.557	6.917	7.405	7.617	425.561	396.512	375.138	28.77	31.324	31.046	50.842	46.997	41.314
TRINITY_DN1534_c1_g1_i7	Proline dehydrogenase 2, mitochondrial;	Guard_M_2WK	Guard_C_2WK	5.2012	3.22823	5.42156e-15	2.11301e-13	0.23	0.291	0.192	0.199	0.555	0.232	0.076	0	0	12.888	14.692	9.707	0	0.92	1.122	4.399	1.11	0.918
TRINITY_DN1536_c0_g1_i1	NAC transcription factor 47 {ECO:0000305};	Guard_M_2WK	Guard_C_2WK	3.97119	5.08959	2.10535e-06	2.74124e-05	7.474	4.411	9.362	7.459	1.987	0.846	3.022	4.151	7.087	51.059	60.279	53.944	38.081	20.929	24.094	36.394	25.816	16.694
TRINITY_DN1536_c0_g1_i4	NAC transcription factor 47 {ECO:0000305};	Guard_M_2WK	Guard_C_2WK	2.04432	7.26943	2.12896e-37	3.11609e-35	37.109	36.234	31.384	33.209	35.924	41.341	42.004	41.322	46.362	168.654	152.596	143.964	45.035	60.529	69.646	8.268	21.892	32.595
TRINITY_DN1536_c0_g3_i14	Probable pectate lyase 8;	Guard_M_2WK	Guard_C_2WK	-10.7046	2.00065	5.24907e-12	1.56503e-10	12.236	15.941	15.768	11.776	12.869	9.925	0	0	0	0	0	0	6.253	7.694	10.376	0	6.281	11.832
TRINITY_DN1536_c0_g3_i5	Auxin-responsive protein IAA33;	Guard_M_2WK	Guard_C_2WK	-3.06978	2.60406	3.36951e-07	5.19056e-06	17.599	17.405	14.749	21.274	16.722	18.711	21.809	25.716	22.022	3.043	2.334	1.652	30.331	36.841	32.076	15.122	14.374	14.538
TRINITY_DN1536_c2_g1_i3	Chromatin modification-related protein EAF1 B;	Guard_M_2WK	Guard_C_2WK	-9.76193	1.09702	8.85982e-07	1.24826e-05	0.9	3.128	3.228	0.408	1.341	0.756	0.982	0.202	0	0	0	0	3.393	1.257	0.428	0	0	1.17
TRINITY_DN1536_c3_g2_i6	Light-inducible protein CPRF2;	Guard_M_2WK	Guard_C_2WK	2.08183	3.21695	2.36042e-06	3.03359e-05	3.782	2.837	3.874	3.929	2.804	3.516	2.76	4.376	5.332	17.206	12.784	14.527	9.594	7.904	8.051	3.687	0	1.044
TRINITY_DN1537_c0_g1_i10	Probable phospholipid-transporting ATPase 8 {ECO:0000303|PubMed:11402198};	Guard_M_2WK	Guard_C_2WK	3.25818	1.06746	6.09143e-05	0.000549689	0.71	0.441	0.615	0.338	0.252	0.202	0.458	0	0.044	2.415	2.76	2.801	0	1.141	0.775	1.627	10.732	11.638
TRINITY_DN15373_c0_g1_i1	Disease resistance protein RPM1;	Guard_M_2WK	Guard_C_2WK	2.36147	5.24234	7.2004e-29	7.15306e-27	3.512	4.191	3.41	5.44	5.376	5.814	2.367	1.156	2.936	33.128	26.43	27.586	6.326	4.086	2.545	5.814	6.603	8.236
TRINITY_DN15384_c0_g2_i2		Guard_M_2WK	Guard_C_2WK	9.76215	1.02711	2.82412e-08	5.27443e-07	0	0	0	0	0	0	0	0	0	5.101	6.925	10.683	0	0	0	0	0.253	0.077
TRINITY_DN15384_c0_g2_i3		Guard_M_2WK	Guard_C_2WK	10.9422	2.1983	2.50205e-12	7.68069e-11	0	0	0	0	0	0	0	0	0	10.318	23.321	26.32	0	0	0	0	0.789	1.45
TRINITY_DN1539_c0_g1_i2	Protein NRT1/ PTR FAMILY 6.3;	Guard_M_2WK	Guard_C_2WK	-2.47572	6.73171	1.44277e-50	3.43695e-48	60.821	61.831	63.999	128.39	133.289	132.135	38.469	40.963	41.373	24.114	27.157	20.998	90.311	90.002	95.001	22.504	30.403	26.544
TRINITY_DN154_c0_g1_i115	Callose synthase 10;	Guard_M_2WK	Guard_C_2WK	-7.59911	-0.834183	0.00139534	0.00837618	0	0	0.141	0.278	0.262	0.101	0.284	0	0	0	0	0	0	0.291	0.763	0	0	0
TRINITY_DN154_c1_g1_i17	Callose synthase 5;	Guard_M_2WK	Guard_C_2WK	-8.59528	0.0221697	4.61037e-05	0.000429066	0.88	0	0	0.269	0.615	0.423	0.447	0.112	0.309	0	0	0	0	0	0	0	0	0
TRINITY_DN1540_c0_g1_i21		Guard_M_2WK	Guard_C_2WK	-8.39307	-0.157429	0.000821142	0.00530656	0	2.486	1.705	0.567	2.471	3.627	2.575	3.579	3.29	0	0	0	0	3.422	2.082	0	0	1.895
TRINITY_DN1542_c0_g1_i4	XIAP-associated factor 1;	Guard_M_2WK	Guard_C_2WK	-8.31545	-0.225385	0.000275652	0.00205304	1.911	1.333	0.575	0.885	1.785	0.564	1.44	2.132	1.016	0	0	0	1.655	1.024	0.208	0	0.643	0
TRINITY_DN15439_c0_g1_i8	AUGMIN subunit 3 {ECO:0000303|PubMed:22505726};	Guard_M_2WK	Guard_C_2WK	-5.14592	2.17738	0.000835716	0.00538634	1.271	1.704	1.634	2.745	5.012	3.154	2.673	2.726	2.958	0	0	0.309	3.477	1.723	4.465	0	2.707	2.61
TRINITY_DN15441_c0_g4_i1		Guard_M_2WK	Guard_C_2WK	-2.08445	5.05555	1.06424e-12	3.3803e-11	117.861	127.341	117.416	147.277	149.214	150.785	79.862	79.637	69.908	31.06	29.684	50.071	151.486	158.888	138.02	161.834	187.383	189.247
TRINITY_DN15442_c0_g1_i1	Disease resistance RPP8-like protein 3;	Guard_M_2WK	Guard_C_2WK	-2.15981	3.49891	2.22843e-06	2.88061e-05	5.133	4.301	4.862	5.082	5.729	6.58	4.451	4.331	4.515	1.034	1.811	1.072	9.154	4.738	6.512	1.607	3.136	3.325
TRINITY_DN15445_c0_g1_i3	Cleavage and polyadenylation specificity factor subunit 1;	Guard_M_2WK	Guard_C_2WK	-2.24386	4.11404	9.41126e-09	1.89487e-07	6.413	7.058	7.092	8.205	7.907	6.801	5.946	6.025	4.758	1.353	2.266	1.285	5.97	4.179	6.003	2.339	0.935	1.179
TRINITY_DN1545_c0_g1_i17	Phloretin 4'-O-glucosyltransferase {ECO:0000303|PubMed:27316677};	Guard_M_2WK	Guard_C_2WK	2.27537	4.70707	1.81822e-18	9.33934e-17	6.984	7.69	5.78	5.629	6.989	5.209	20.118	18.58	20.333	30.403	27.544	30.048	18.307	18.997	18.6	27.413	23.44	23.576
TRINITY_DN1545_c0_g1_i2	Phloretin 4'-O-glucosyltransferase {ECO:0000303|PubMed:27316677};	Guard_M_2WK	Guard_C_2WK	2.16417	5.17695	5.8514e-25	4.59945e-23	13.107	14.788	14.991	11.825	11.074	10.015	33.494	31.112	33.502	55.194	48.531	47.309	38.406	30.311	29.126	39.186	39.927	30.217
TRINITY_DN15451_c0_g1_i1	Secoisolariciresinol dehydrogenase {ECO:0000303|PubMed:23653238, ECO:0000303|Ref.1};	Guard_M_2WK	Guard_C_2WK	-5.31546	-0.118112	0.000281582	0.00208953	3.342	4.131	3.248	2.188	2.542	2.217	0.273	0.112	0.508	0	0	0.155	0.178	0.885	0.197	15.237	5.609	6.351
TRINITY_DN15458_c0_g1_i15		Guard_M_2WK	Guard_C_2WK	8.61892	-0.0922891	2.00851e-05	0.000205747	0	0	0	0	0	0	0	0	0	0.28	0.329	0.724	0	0	0	0	0	0
TRINITY_DN15458_c0_g1_i30		Guard_M_2WK	Guard_C_2WK	11.2993	2.5537	2.64701e-16	1.14969e-14	0	0	0	0	0	0	0	0	0	2.193	2.373	3.979	0	0	0	0	0	0
TRINITY_DN15458_c0_g1_i6		Guard_M_2WK	Guard_C_2WK	9.21536	0.48538	6.72893e-06	7.78638e-05	0	0	0	0	0	0	0	0	0	0.773	0.252	1.12	0	0	0	0.963	0	0
TRINITY_DN15458_c0_g1_i70		Guard_M_2WK	Guard_C_2WK	11.9852	3.23769	1.03991e-13	3.62888e-12	0	0	0	0	0	0	0	0	0	8.154	1.53	5.023	0	0	0.035	0	0	0
TRINITY_DN15458_c0_g1_i8		Guard_M_2WK	Guard_C_2WK	8.97971	0.264436	4.08024e-05	0.000385493	0	0	0	0	0	0	0	0	0	0.164	1.075	0.918	0	0	0	0	0	0
TRINITY_DN15458_c0_g1_i86		Guard_M_2WK	Guard_C_2WK	11.5191	2.7727	3.48818e-19	1.89821e-17	0	0	0	0	0	0	0	0	0	2.666	3.448	4.636	0	0	0	0	0	0.116
TRINITY_DN15458_c0_g1_i9		Guard_M_2WK	Guard_C_2WK	9.66754	2.32074	1.44217e-16	6.34651e-15	0	0	0	0	0.03	0	0	0	0	12.27	13.704	15.28	0.607	0.198	0.289	0	0	0.135
TRINITY_DN15458_c0_g1_i93		Guard_M_2WK	Guard_C_2WK	9.87121	1.13127	7.47925e-08	1.30158e-06	0	0	0	0	0	0	0.022	0	0	5.459	1.869	2.946	0	0	0	0	0	0
TRINITY_DN15468_c0_g2_i1	Uncharacterized protein YehI;	Guard_M_2WK	Guard_C_2WK	2.78004	2.49526	0.000339353	0.00245389	0.23	0.17	0.353	0.209	0.141	0.191	0.055	0.18	0.442	2.28	0.949	0.58	2.273	0.338	0.659	3.138	0.701	0.599
TRINITY_DN15469_c0_g1_i2	Protein BPS1, chloroplastic;	Guard_M_2WK	Guard_C_2WK	2.71923	4.25484	1.96051e-13	6.66216e-12	12.126	10.888	7.031	3.59	6.303	4.383	10.223	12.981	13.125	28.384	31.495	36.443	12.557	10.86	8.132	8.576	4.08	5.384
TRINITY_DN15469_c0_g1_i3	Protein BPS1, chloroplastic;	Guard_M_2WK	Guard_C_2WK	2.34998	6.37861	3.40606e-51	8.19754e-49	122.643	142.56	125.99	50.703	46.433	46.49	132.045	125.941	125.973	227.258	255.121	275.633	66.6	112.257	95.834	22.216	24.91	33.581
TRINITY_DN15474_c0_g1_i23		Guard_M_2WK	Guard_C_2WK	12.0089	3.26112	4.26385e-27	3.82118e-25	1.961	0.321	0.706	0	0	0	1.189	1.212	2.186	14.82	20.823	22.631	0	5.832	7.195	8.124	19.808	15.282
TRINITY_DN15480_c0_g1_i3		Guard_M_2WK	Guard_C_2WK	12.0267	3.27918	2.05829e-28	1.97744e-26	0	0	0	0	0	0	0	0	0	16.337	21.007	14.961	0	0	0	3.956	0	2.32
TRINITY_DN15489_c1_g1_i47	DNA-directed RNA polymerase 2, chloroplastic/mitochondrial;	Guard_M_2WK	Guard_C_2WK	10.0828	1.34336	1.59305e-07	2.6172e-06	0.38	0	0.484	0	0	0	0	0	1.369	4.203	1.608	7.312	0.649	0.291	0.775	2.3	5.97	4.669
TRINITY_DN15491_c0_g1_i73	Hydroxymethylglutaryl-CoA synthase;	Guard_M_2WK	Guard_C_2WK	-2.07896	4.70871	3.53724e-06	4.37039e-05	28.625	29.737	25.664	27.023	37.205	23.054	24.853	27.701	30.809	8.83	3.7	8.606	13.72	22.07	31.382	1.896	12.455	11.387
TRINITY_DN1551_c0_g1_i2	Probable WRKY transcription factor 41;	Guard_M_2WK	Guard_C_2WK	11.9145	3.16756	5.71768e-28	5.37152e-26	0	0.241	2.149	0	0	0	0.349	0	1.159	8.299	8.697	7.176	4.367	4.586	2.394	0	1.208	0
TRINITY_DN1551_c0_g1_i8	Probable WRKY transcription factor 53 {ECO:0000303|PubMed:17369373};	Guard_M_2WK	Guard_C_2WK	3.2231	2.53093	0.000270022	0.00201786	0.81	0.592	2.048	1.373	1.23	0.191	0.033	0.909	1.435	7.178	9.394	10.093	7.509	4.528	0.521	11.108	4.616	1.257
TRINITY_DN1553_c0_g2_i1	Aspartic proteinase NANA, chloroplast {ECO:0000303|PubMed:22987884};	Guard_M_2WK	Guard_C_2WK	-3.15258	1.10801	0.000464605	0.00322654	4.132	4.813	5.034	4.356	5.335	5.068	4.582	6.979	4.515	0.956	0.368	0.386	13.668	8.788	12.111	2.753	4.382	4.389
TRINITY_DN1553_c1_g1_i72	bHLH transcription factor RHL1 {ECO:0000303|PubMed:19675148};	Guard_M_2WK	Guard_C_2WK	2.52636	3.1571	1.16585e-06	1.59446e-05	3.822	5.204	6.436	3.72	1.977	3.486	6.371	1.56	3.93	18.8	21.433	14.169	1.288	4.074	1.839	0	10.439	9.492
TRINITY_DN15530_c0_g1_i6	Exportin-T;	Guard_M_2WK	Guard_C_2WK	5.50963	1.94637	5.06704e-05	0.000467006	0.2	0	0.343	0.318	0.151	0	0.131	0	0	6.579	2.692	12.296	0	0.349	0.289	2.763	11.666	11.174
TRINITY_DN1555_c0_g1_i39		Guard_M_2WK	Guard_C_2WK	2.93795	2.02834	0.000553046	0.00375487	1.651	0.531	2.169	0.438	0.625	0.312	2.324	0.494	0	4.666	1.317	4.849	0	0	1.504	0	2.425	2.919
TRINITY_DN1555_c0_g1_i59		Guard_M_2WK	Guard_C_2WK	-8.65397	0.0744123	0.000144341	0.00117228	0	0	0	0.348	1.392	0.736	1.898	3.433	0	0	0	0	0	0.349	0	0	0.954	0
TRINITY_DN1556_c2_g1_i12	Serine/threonine-protein kinase fray2 {ECO:0000250|UniProtKB:O61125, ECO:0000312|EMBL:EAL69242.1};	Guard_M_2WK	Guard_C_2WK	-9.64087	0.983072	2.11744e-07	3.39278e-06	1.891	2.837	4.096	1.92	1.684	1.814	3.393	2.188	3.124	0	0	0	1.163	1.432	2.036	0	2.113	1.363
TRINITY_DN15590_c0_g1_i88	DUF724 domain-containing protein 7 {ECO:0000305};	Guard_M_2WK	Guard_C_2WK	-9.67665	1.01677	2.52815e-07	3.98789e-06	2.351	1.364	1.291	1.462	1.16	1.652	1.047	1.481	0.574	0	0	0	0	1.222	0.093	0	1.266	0.242
TRINITY_DN156_c0_g1_i4	MDIS1-interacting receptor like kinase 2 {ECO:0000303|PubMed:26863186};	Guard_M_2WK	Guard_C_2WK	-8.97735	0.367312	0.000405803	0.00286733	2.561	2.115	0.847	0.985	1.573	0.161	0.316	2.064	0.795	0	0	0	1.267	0	2.175	0	0	0
TRINITY_DN1560_c0_g1_i58	Cycloartenol synthase;	Guard_M_2WK	Guard_C_2WK	-8.50527	-0.0577468	4.1684e-05	0.00039271	1.301	0.662	0.192	0.716	0.928	0.504	1.429	0.303	0.475	0	0	0	0	1.013	0.312	0	0.896	0
TRINITY_DN15609_c0_g1_i2	Protein LONGIFOLIA 1;	Guard_M_2WK	Guard_C_2WK	-3.33353	2.93361	3.63698e-07	5.56038e-06	6.814	6.226	6.204	7.29	8.895	7.587	1.724	2.491	2.274	0.328	0.852	1.169	3.708	3.702	3.713	6.122	6.593	6.244
TRINITY_DN1562_c0_g1_i6	Mediator of RNA polymerase II transcription subunit 16;	Guard_M_2WK	Guard_C_2WK	-8.49233	-0.0692728	3.21753e-05	0.000312068	5.813	5.043	6.709	4.754	6.656	5.33	4.08	4.331	8.378	0	0	0	2.524	1.932	5.633	0	1.831	2.475
TRINITY_DN1562_c0_g1_i7	Mediator of RNA polymerase II transcription subunit 16;	Guard_M_2WK	Guard_C_2WK	-9.39153	0.749575	1.29741e-06	1.76148e-05	0.8	0.561	0.182	1.044	1.351	0.615	0.829	0.886	0.751	0	0	0	0.681	0.116	0.532	0	0	0
TRINITY_DN15623_c0_g1_i2		Guard_M_2WK	Guard_C_2WK	8.22318	-0.481856	0.000239577	0.00181622	0	0	0	0	0	0	0	0	0	2.048	1.869	0.357	0	0	0	0	0.594	0.735
TRINITY_DN15623_c0_g1_i4		Guard_M_2WK	Guard_C_2WK	10.2503	1.51038	2.04478e-10	5.11643e-09	0	0	0	0	0	0	0	0	0	4.686	7.535	7.534	0	0	0	0	0.39	0.628
TRINITY_DN15623_c0_g1_i5		Guard_M_2WK	Guard_C_2WK	11.2422	2.49731	1.82957e-12	5.67981e-11	0	0	0	0	0	0	0	0	0	7.739	21.365	7.698	0	0	0	0	4.869	3.103
TRINITY_DN15623_c0_g1_i7		Guard_M_2WK	Guard_C_2WK	8.69835	-0.0191667	2.78054e-06	3.52501e-05	0	0	0	0	0	0	0	0	0	2.28	2.082	1.912	0	0	0	0	0	0
TRINITY_DN1568_c0_g1_i9		Guard_M_2WK	Guard_C_2WK	-4.65355	2.12376	2.37814e-05	0.00023838	6.613	9.745	6.588	10.373	11.397	9.018	7.812	10.569	7.032	0.618	0.707	0	0	5.82	4.812	0	0	0
TRINITY_DN1569_c5_g1_i2	Delta(3,5)-Delta(2,4)-dienoyl-CoA isomerase, peroxisomal {ECO:0000305};	Guard_M_2WK	Guard_C_2WK	2.72167	1.4774	0.000123988	0.00102955	0.64	1.534	2.401	1.074	1.079	0.937	1.113	0.202	1.601	6.27	6.46	8.413	1.152	1.525	0	0	0.993	1.131
TRINITY_DN1570_c0_g1_i76	Pentatricopeptide repeat-containing protein At2g02750;	Guard_M_2WK	Guard_C_2WK	-7.88312	-0.596963	0.00105191	0.00656526	0.37	0	0.646	0.448	0.192	0.685	0.666	0.774	0.475	0	0	0	0	1.129	0.544	0	0.117	0.126
TRINITY_DN15722_c1_g1_i1	TMV resistance protein N;	Guard_M_2WK	Guard_C_2WK	3.81102	-0.0400628	0.00169629	0.00994369	0.07	0	0.05	0.05	0.091	0.091	0.153	0.045	0.166	1.633	0.358	1.478	0	0.233	0	1.155	0.185	0.638
TRINITY_DN15740_c0_g1_i24	Glutamate--tRNA ligase, chloroplastic/mitochondrial;	Guard_M_2WK	Guard_C_2WK	-9.12206	0.499387	0.000450229	0.00314222	0.56	2.827	1.513	0.288	3.57	1.713	0	0.785	1.667	0	0	0	1.215	1.397	0	0	1.529	0.812
TRINITY_DN1575_c0_g1_i14	WD repeat-containing protein 46;	Guard_M_2WK	Guard_C_2WK	-2.30822	1.61757	0.000999841	0.00627215	2.231	2.115	1.352	2.387	3.137	2.418	2.193	2.984	2.186	0.531	0.494	0.57	0.869	1.886	1.157	0.712	2.026	2.301
TRINITY_DN1575_c0_g2_i2	Phosphoribulokinase, chloroplastic;	Guard_M_2WK	Guard_C_2WK	2.30933	1.80497	0.00040221	0.00284496	1.821	2.226	1.13	0.736	0.988	1.078	0.96	0.527	0.85	4.589	4.552	5.023	2.901	0.826	2.533	0	0.029	0.802
TRINITY_DN15761_c0_g1_i16	COP1-interacting protein 7 {ECO:0000303|PubMed:9668129};	Guard_M_2WK	Guard_C_2WK	-9.33749	0.699002	2.02946e-05	0.000207307	0.87	1.033	0.646	0.448	1.936	1.652	0	0.628	0.53	0	0	0	2.084	0.803	0	10.059	3.165	0
TRINITY_DN15822_c0_g1_i1	Transcription factor MAMYB {ECO:0000305};	Guard_M_2WK	Guard_C_2WK	-9.17055	0.544717	4.76125e-06	5.68707e-05	1.951	0.752	0	1.86	2.693	1.139	0	2.289	0	0	0	0	0	2.049	0.729	2.532	3.613	1.837
TRINITY_DN15835_c0_g1_i2	Transcription factor MYB52 {ECO:0000303|PubMed:9839469};	Guard_M_2WK	Guard_C_2WK	2.06539	4.11356	5.66977e-09	1.17814e-07	6.313	7.67	5.871	7.35	5.507	7.708	4.091	5.789	4.217	33.244	23.157	32.067	6.483	5.587	4.962	22.899	22.067	21.546
TRINITY_DN15857_c0_g1_i1		Guard_M_2WK	Guard_C_2WK	2.76142	6.77132	2.04524e-85	1.22429e-82	42.302	44.325	47.142	38.888	40.533	39.024	44.742	44.823	43.68	258.531	291.44	277.526	54.084	98.638	87.437	91.221	92.367	87.944
TRINITY_DN1587_c3_g1_i3		Guard_M_2WK	Guard_C_2WK	-8.16832	-0.353083	0.00010899	0.000919561	5.083	3.419	3.48	3.909	2.995	4.665	4.429	3.007	5.729	0	0	0	1.047	1.688	1.423	0	0	0
TRINITY_DN15874_c0_g1_i2	E3 ubiquitin-protein ligase SIRP1 {ECO:0000305};	Guard_M_2WK	Guard_C_2WK	2.41386	2.5559	1.29435e-05	0.000139089	3.262	3.118	1.705	3.67	4.397	3.92	5.019	4.477	4.349	27.283	18.043	21.211	5.718	9.429	4.199	2.32	3.282	3.441
TRINITY_DN15883_c1_g1_i2	Ribonuclease 1;	Guard_M_2WK	Guard_C_2WK	-3.12527	2.47931	3.28164e-06	4.08703e-05	15.908	16.252	27.187	27.858	29.994	30.449	24.351	22.776	19.141	3.381	5.104	1.941	30.215	28.984	18.774	31.86	14.617	11.6
TRINITY_DN159_c0_g1_i46	Protein DEFECTIVE IN MERISTEM SILENCING 3;	Guard_M_2WK	Guard_C_2WK	-6.0903	0.656811	5.44942e-05	0.000498216	0.4	0.491	1.09	2.825	4.549	2.7	1.32	1.032	3.179	0.193	0	0	2.87	2.2	2.568	0.857	1.987	0
TRINITY_DN1590_c1_g1_i6		Guard_M_2WK	Guard_C_2WK	-2.03568	10.2929	1.6391e-17	7.84133e-16	1676.63	1645.67	1968.15	2016.13	2476.66	2239	1618.37	1863.52	2022.41	738.291	515.065	433.023	1693.32	2068.38	2861.28	790.419	520.489	398.949
TRINITY_DN15917_c0_g1_i29	Kinesin-like protein KIN-7E {ECO:0000305};	Guard_M_2WK	Guard_C_2WK	-11.5376	2.81404	9.04726e-19	4.77317e-17	4.032	4.762	2.885	3.809	4.498	4.675	2.749	2.02	0	0	0	0	0	0.512	0.798	0	0	0
TRINITY_DN1592_c0_g1_i77	Glycosyltransferase BC10 {ECO:0000305};	Guard_M_2WK	Guard_C_2WK	-3.47755	3.22776	2.78398e-06	3.52841e-05	7.274	5.264	6.92	6.644	7.433	5.874	5.564	6.62	6.998	1.14	0.533	0.174	11.311	6.414	10.075	1.174	1.519	0.503
TRINITY_DN1592_c1_g1_i22	AMP deaminase {ECO:0000303|PubMed:15918887};	Guard_M_2WK	Guard_C_2WK	3.36131	2.93337	4.19335e-05	0.000394821	0.971	0.812	0.625	0.995	0.857	2.076	0.589	1.111	0.762	5.256	13.307	22.756	0	0	2.522	4.505	39.722	38.076
TRINITY_DN1594_c0_g1_i8	DEAD-box ATP-dependent RNA helicase 1;	Guard_M_2WK	Guard_C_2WK	8.99895	0.268014	1.69839e-05	0.00017681	0.06	0	0	0	0	0	0	0.157	0.11	5.207	1.104	3.612	0.377	1.595	0.116	1.473	2.512	7.578
TRINITY_DN15968_c1_g1_i9	F-box/LRR-repeat protein 17;	Guard_M_2WK	Guard_C_2WK	-2.77934	1.72236	0.000604351	0.00406303	4.012	4.682	4.832	4.287	3.248	3.678	2.269	2.715	2.539	0.29	0.93	0.406	3.708	3.306	3.991	5.179	5.376	4.389
TRINITY_DN15974_c0_g2_i1	Disease resistance protein RUN1 {ECO:0000305};	Guard_M_2WK	Guard_C_2WK	-3.20323	2.96397	1.02714e-08	2.05742e-07	31.906	24.995	28.479	24.825	32.183	24.756	30.363	32.515	33.734	3.662	3.535	2.048	18.559	18.822	19.248	3.456	1.909	1.315
TRINITY_DN15990_c0_g1_i12	Cytochrome P450 89A2;	Guard_M_2WK	Guard_C_2WK	-10.1334	1.45063	4.57199e-06	5.49758e-05	18.6	13.515	18.542	8.285	1.119	5.915	7.637	25.817	17.463	0	0	0	4.807	25.108	39.629	12.619	0	0
TRINITY_DN1601_c2_g1_i20		Guard_M_2WK	Guard_C_2WK	3.41016	0.87294	0.000397964	0.00282134	1.871	2.627	4.015	0.259	0.686	1.068	0.818	1.156	1.678	6.454	9.123	7.495	2.21	2.747	1.215	8.73	10.391	14.432
TRINITY_DN1601_c2_g1_i25	Protein disulfide isomerase pTAC5, chloroplastic {ECO:0000303|PubMed:23922206};	Guard_M_2WK	Guard_C_2WK	-7.79103	-0.674879	0.000327193	0.00237811	0.52	1.173	0.615	0.477	0.565	0.413	0.24	0.999	0.464	0	0	0	1.026	0.64	0.208	0	0	0
TRINITY_DN1602_c0_g1_i12		Guard_M_2WK	Guard_C_2WK	-11.0517	2.33821	4.64892e-12	1.39411e-10	5.363	2.567	5.286	2.835	5.265	2.348	2.018	2.637	4.769	0	0	0	8.693	2.514	4.199	0	0	0
TRINITY_DN1602_c0_g1_i19		Guard_M_2WK	Guard_C_2WK	-11.7701	3.0427	5.88374e-21	3.60049e-19	4.362	7.118	3.016	5.44	6.646	4.474	6.644	5.991	2.274	0	0	0	9.981	2.258	2.51	0	0	0
TRINITY_DN1602_c0_g1_i9		Guard_M_2WK	Guard_C_2WK	-11.2661	2.54778	3.71427e-15	1.46472e-13	1.271	1.875	1.322	2.944	4.256	4.544	2.16	2.244	1.634	0	0	0	1.561	0.954	1.064	0	0	0
TRINITY_DN16033_c0_g1_i3		Guard_M_2WK	Guard_C_2WK	-9.55076	0.897905	0.000378767	0.00270372	1.601	2.888	1.533	0.179	3.227	3.234	2.815	0.785	0	0	0	0	2.388	0.652	3.493	4.967	0.73	0
TRINITY_DN161_c3_g3_i1	NADP-dependent malic enzyme;	Guard_M_2WK	Guard_C_2WK	-5.26083	3.55485	1.78443e-16	7.82317e-15	44.583	40.475	45.84	62.847	82.277	66.168	48.517	40.829	32.597	1.246	3.283	0.995	41.013	57.002	54.03	0	11.793	15.669
TRINITY_DN16106_c0_g1_i4	Protein SOSEKI 2 {ECO:0000303|PubMed:30737509};	Guard_M_2WK	Guard_C_2WK	-7.82909	-0.642719	0.000280063	0.00207991	1.361	1.654	1.261	1.074	0.807	0.967	1.2	1.257	2.064	0	0	0	0	0.093	0.416	0	1.821	0
TRINITY_DN1611_c1_g1_i1	Lysine-specific histone demethylase 1 homolog 3;	Guard_M_2WK	Guard_C_2WK	-11.3408	2.62094	4.73963e-14	1.69707e-12	1.741	1.494	1.1	1.422	3.066	2.076	1.386	1.84	2.991	0	0	0	4.671	0.547	0.914	0	0	0
TRINITY_DN1611_c1_g1_i2	Lysine-specific histone demethylase 1 homolog 3;	Guard_M_2WK	Guard_C_2WK	8.69557	3.86667	6.11818e-26	5.13784e-24	0	0	0	0.09	0	0	0	0	0	11.902	14.169	18.883	4.483	2.386	0.486	12.321	18.805	14.702
TRINITY_DN1611_c1_g1_i3	Lysine-specific histone demethylase 1 homolog 3;	Guard_M_2WK	Guard_C_2WK	-8.33707	-0.206093	0.000172582	0.00136577	0.91	0.18	0.02	0.199	0.182	0.423	0.36	0.224	0.839	0	0	0	0	0	0	0	0	0
TRINITY_DN1611_c1_g1_i6	Lysine-specific histone demethylase 1 homolog 3;	Guard_M_2WK	Guard_C_2WK	-10.7312	2.02644	1.34057e-09	3.03111e-08	4.412	1.484	0.272	1.591	0.706	1.975	2.52	1.29	1.943	0	0	0	0	0	0	0	0	0
TRINITY_DN16112_c0_g1_i1	Probable aspartic proteinase GIP2 {ECO:0000305};	Guard_M_2WK	Guard_C_2WK	2.08895	4.9036	1.42173e-15	5.79757e-14	77.97	76.429	79.121	12.024	10.126	11.809	125.455	134.704	125.962	58.865	47.631	41.909	114.463	157.491	163.005	96.188	61.935	57.544
TRINITY_DN1615_c0_g1_i1	Protein NPGR1 {ECO:0000303|PubMed:12928497};	Guard_M_2WK	Guard_C_2WK	-10.2791	1.59034	5.11632e-06	6.06464e-05	5.943	3.489	6.809	5.182	0.605	1.904	4.124	0.438	4.217	0	0	0	0	0.023	2.51	0	0	0
TRINITY_DN1615_c0_g1_i4	Protein NPGR1 {ECO:0000303|PubMed:12928497};	Guard_M_2WK	Guard_C_2WK	-9.02509	0.410969	8.98976e-05	0.000777442	0.53	1.785	0	0.408	0.777	1.965	0.36	1.167	0	0	0	0	0	0	0	0	0	0
TRINITY_DN16168_c0_g1_i9	ATP-dependent Clp protease ATP-binding subunit ClpA homolog CD4B, chloroplastic;	Guard_M_2WK	Guard_C_2WK	6.08111	6.29401	1.42595e-17	6.85673e-16	1.671	1.424	1.554	3.929	0.696	1.37	0.786	1.683	2.903	151.157	126.476	139.599	5.551	36.143	16.46	90.807	107.189	114.962
TRINITY_DN16168_c1_g1_i26	Small RNA 2'-O-methyltransferase;	Guard_M_2WK	Guard_C_2WK	-8.10164	-0.410975	0.0011511	0.00709708	0.27	0.812	0.464	0.607	0.898	0.171	1.047	0.92	1.093	0	0	0	0	0.431	0	0	0	0.338
TRINITY_DN16168_c1_g1_i30	Small RNA 2'-O-methyltransferase;	Guard_M_2WK	Guard_C_2WK	-8.62591	0.0495301	7.0358e-05	0.000625731	0	0.451	0	0.368	0.918	0.998	0.098	0	0	0	0	0	0	0	0.046	0	1.85	0
TRINITY_DN16189_c0_g1_i4	Plastid division protein PDV1;	Guard_M_2WK	Guard_C_2WK	-8.19068	-0.333864	9.16559e-05	0.000790621	0.86	2.156	1.846	1.542	1.936	2.045	2.422	3.646	1.446	0	0	0	0	0.698	0.706	0	0	1.025
TRINITY_DN1619_c0_g1_i3	Pleiotropic drug resistance protein 1;	Guard_M_2WK	Guard_C_2WK	-10.2498	1.56191	9.59003e-08	1.63778e-06	2.101	1.594	1.947	1.76	2.088	0.574	0.415	1.066	0	0	0	0	0	0	0	0	0	0
TRINITY_DN1619_c0_g1_i31	Pleiotropic drug resistance protein 1;	Guard_M_2WK	Guard_C_2WK	-8.13537	-0.381293	0.000875047	0.00560527	0.46	0.451	0.182	0.517	0.373	0.111	0.087	0.213	0	0	0	0	0	0	0	0	0	0
TRINITY_DN1619_c0_g1_i47	Pleiotropic drug resistance protein 1;	Guard_M_2WK	Guard_C_2WK	-12.2554	3.52172	8.12611e-29	8.02148e-27	7.534	9.445	11.561	6.624	6.152	8.111	14.75	11.13	13.522	0	0	0	10.494	17.577	16.159	12.831	7.411	10.575
TRINITY_DN1619_c0_g1_i73	Pleiotropic drug resistance protein 1;	Guard_M_2WK	Guard_C_2WK	-10.7618	2.05618	8.31819e-08	1.43793e-06	1.901	1.584	1.443	3.401	2.299	0.534	0.196	0.729	0	0	0	0	0	0	0	0	0	0
TRINITY_DN1619_c0_g1_i8	Pleiotropic drug resistance protein 1;	Guard_M_2WK	Guard_C_2WK	-8.76098	0.171827	0.000703816	0.004633	0.39	0.441	0.131	1.005	0.424	0.101	0.044	0.146	0	0	0	0	0	0	0	0	0	0
TRINITY_DN162_c0_g1_i22	Disease resistance protein RPV1 {ECO:0000305};	Guard_M_2WK	Guard_C_2WK	-8.24237	-0.288908	0.000104254	0.000885639	0	0.511	0.716	0.428	0.535	0.302	0	0.797	0	0	0	0	0	0	0.15	0	0	0
TRINITY_DN162_c0_g1_i8	Disease resistance protein Roq1 {ECO:0000305};	Guard_M_2WK	Guard_C_2WK	-8.07368	-0.434697	0.000329797	0.00239368	3.332	3.639	4.237	2.606	2.35	1.068	3.644	3.164	4.206	0	0	0	1.54	0.873	0.787	0	0	0
TRINITY_DN1622_c1_g1_i24	Pentatricopeptide repeat-containing protein At5g27460;	Guard_M_2WK	Guard_C_2WK	2.43461	3.82207	4.46015e-10	1.07678e-08	2.141	1.835	2.149	1.064	1.341	1.411	2.138	1.818	2.749	5.942	6.353	8.645	3.697	2.91	2.73	4.072	3.915	4.012
TRINITY_DN16241_c0_g1_i48	Proline-rich receptor-like protein kinase PERK10;	Guard_M_2WK	Guard_C_2WK	-9.40458	0.761527	1.38304e-05	0.000147399	0.68	1.584	0.575	0.308	1.009	1.33	1.418	1.346	0	0	0	0	0	3.457	0	0	0	0
TRINITY_DN1626_c0_g1_i13	Serine carboxypeptidase-like 18;	Guard_M_2WK	Guard_C_2WK	3.05037	2.48904	0.00022621	0.0017261	9.155	4.281	5.649	1.074	5.819	2.993	6.273	5.655	2.572	30.935	24.871	31.169	4.703	3.05	3.551	0	9.748	7.134
TRINITY_DN1626_c0_g1_i17		Guard_M_2WK	Guard_C_2WK	-2.02461	3.80346	4.50742e-08	8.13198e-07	88.986	75.817	93.89	48.893	36.63	43.074	66.999	74.779	70.857	11.545	12.029	9.234	35.609	33.861	55.742	12.34	10.693	5.539
TRINITY_DN1626_c0_g1_i28	Ubiquitin C-terminal hydrolase 12 {ECO:0000303|PubMed:11115897};	Guard_M_2WK	Guard_C_2WK	-2.11958	6.55754	2.72812e-29	2.7691e-27	210.689	208.061	211.82	115.778	113.34	116.356	230.585	239.967	223.565	23.119	32.28	25.644	122.286	139.053	125.574	0.164	11.403	6.911
TRINITY_DN1627_c0_g1_i113	Heparan-alpha-glucosaminide N-acetyltransferase;	Guard_M_2WK	Guard_C_2WK	-8.06013	-0.446132	0.000273673	0.00204057	0	0	0	0.806	0.383	0.746	0.218	0.785	0.982	0	0	0	0	1.676	0	0.655	0	0.454
TRINITY_DN1627_c0_g1_i151	Heparan-alpha-glucosaminide N-acetyltransferase;	Guard_M_2WK	Guard_C_2WK	-8.2122	-0.315163	8.63813e-05	0.000750369	2.231	2.587	2.018	2.128	2.612	1.904	0.589	2.951	1.799	0	0	0	0	2.992	0.625	2.666	0.419	0.812
TRINITY_DN16272_c1_g1_i1		Guard_M_2WK	Guard_C_2WK	5.14576	1.04121	0.000206295	0.00159552	0.07	0	0.767	0.398	0.071	0	0.131	0.034	0	7.449	5.569	4.762	0	0	0	0.606	0	1.276
TRINITY_DN1631_c0_g1_i31	Probable serine/threonine-protein kinase SIS8 {ECO:0000305};	Guard_M_2WK	Guard_C_2WK	-8.9692	0.360125	3.24845e-06	4.05002e-05	0.76	0.602	0.615	0.656	0.535	0.655	0.72	0.146	0	0	0	0	0.618	0.512	0.613	0	0	0
TRINITY_DN1631_c0_g1_i32	Probable serine/threonine-protein kinase SIS8 {ECO:0000305};	Guard_M_2WK	Guard_C_2WK	-9.26403	0.631054	3.08766e-05	0.000300346	0.39	0	0.161	0.328	0.535	1.401	0	0	0.927	0	0	0	0	0.338	0	0	0	0
TRINITY_DN16310_c0_g1_i2	Probable membrane-associated kinase regulator 1;	Guard_M_2WK	Guard_C_2WK	-9.25491	0.622703	9.85634e-07	1.3762e-05	2.691	1.223	2.199	1.711	2.148	2.509	0.753	0.337	0	0	0	0	0	0.908	0	1.617	3.428	2.397
TRINITY_DN16312_c0_g1_i13		Guard_M_2WK	Guard_C_2WK	-8.48638	2.86725	3.41619e-17	1.5824e-15	8.064	10.618	9.463	8.225	11.82	9.048	2.913	6.204	6.811	0	0	0.087	8.504	4.388	9.52	16.363	2.074	3.354
TRINITY_DN16312_c0_g1_i22		Guard_M_2WK	Guard_C_2WK	-5.63293	0.253858	0.000555811	0.003772	0.56	0.07	0.212	1.492	1.846	0.725	1.178	0.09	0.938	0.087	0	0	0	0	0.266	0	0.818	0.638
TRINITY_DN16315_c0_g1_i5	Disease resistance protein Roq1 {ECO:0000305};	Guard_M_2WK	Guard_C_2WK	-4.01081	1.72646	2.63856e-05	0.000261565	31.106	36.314	31.798	39.246	49.943	38.167	33.93	39.291	50.59	1.034	5.414	1.401	45.915	21.674	21.318	14.381	7.274	0
TRINITY_DN1633_c0_g1_i34	Protein MEI2-like 2;	Guard_M_2WK	Guard_C_2WK	-3.02216	3.23911	5.33346e-07	7.84823e-06	1.481	3.76	3.026	4.844	4.649	6.449	1.691	2.984	2.914	1.043	0.62	0.357	0	0.512	3.181	0.953	0	0
TRINITY_DN1633_c2_g1_i2	Enoyl-CoA delta isomerase 1, peroxisomal {ECO:0000305};	Guard_M_2WK	Guard_C_2WK	-9.28999	0.655093	3.40083e-06	4.22197e-05	1.381	1.594	2.351	0.895	1.916	2.156	3.273	2.984	1.965	0	0	0	0	1.699	1.781	0	3.603	2.542
TRINITY_DN16331_c0_g1_i3		Guard_M_2WK	Guard_C_2WK	-8.60266	0.0291026	5.43465e-05	0.00049706	3.342	0.942	3.147	2.825	2.652	1.229	2.4	3.703	0	0	0	0	0	0	1.041	0	0	0
TRINITY_DN1634_c0_g1_i135	Pentatricopeptide repeat-containing protein At1g71490;	Guard_M_2WK	Guard_C_2WK	-7.98712	-0.508455	0.00122334	0.00747633	0.21	0.14	0.182	0.209	0.061	0.282	0	0.303	0.442	0	0	0	1.529	0	0	0	0.156	0
TRINITY_DN16358_c0_g2_i1		Guard_M_2WK	Guard_C_2WK	10.0488	1.30994	1.89236e-09	4.19346e-08	0	0	0	0	0	0	0	0	0	10.221	11.845	6.713	0	0	0	0	0.964	1.189
TRINITY_DN16373_c0_g1_i13	Structural maintenance of chromosomes protein 6B;	Guard_M_2WK	Guard_C_2WK	-2.44124	3.29338	1.50239e-05	0.000158563	8.064	6.778	9.321	7.579	5.255	8.363	5.608	5.038	5.089	1.942	0.765	1.352	4.744	4.249	5.101	0	0.828	1.924
TRINITY_DN16373_c0_g1_i3	Structural maintenance of chromosomes protein 6B;	Guard_M_2WK	Guard_C_2WK	-8.85597	0.256713	3.81013e-05	0.000363281	0	0	0	0.507	1.412	0.625	0	0.886	0	0	0	0	1.142	0.535	0	0	0.477	0
TRINITY_DN164_c0_g1_i5	Ubiquitin-activating enzyme E1 1;	Guard_M_2WK	Guard_C_2WK	-9.43858	0.793445	3.60575e-07	5.51806e-06	0.84	1.183	1.17	0.915	1.16	1.401	0.6	1.245	0.905	0	0	0	1.979	0	0.451	0	0	0
TRINITY_DN164_c0_g2_i6	Ubiquitin-activating enzyme E1 1;	Guard_M_2WK	Guard_C_2WK	4.90677	1.70268	5.64144e-05	0.000513659	0.981	0	0.303	0.607	0.222	0.121	0.622	0.909	1.325	4.579	6.043	19.347	0	0.454	0.821	24.584	22.885	13.949
TRINITY_DN1640_c0_g2_i3	Tetrahydrocannabinolic acid synthase;	Guard_M_2WK	Guard_C_2WK	-9.57995	0.925862	1.75187e-07	2.85105e-06	4.602	0.792	7.374	11.04	7.463	6.942	4.015	7.517	6.689	0	0	0	4.922	10.325	22.972	0	1.86	5.326
TRINITY_DN1643_c0_g3_i6	Protein TIFY 8 {ECO:0000303|PubMed:17499004};	Guard_M_2WK	Guard_C_2WK	10.0263	1.28658	3.41519e-08	6.28825e-07	0.981	0	0	0	0	0	0	1.369	1.512	5.053	4.552	1.71	0.419	0.617	2.51	0	3.292	4.012
TRINITY_DN1643_c2_g1_i19	Diphosphomevalonate decarboxylase 2 {ECO:0000305};	Guard_M_2WK	Guard_C_2WK	-2.18867	6.17536	1.41416e-21	8.94699e-20	280.915	278.072	276.081	299.049	337.56	287.182	361.484	380.18	303.429	84.515	71.126	56.842	296.164	359.133	364.321	127.298	99.466	93.792
TRINITY_DN1643_c3_g1_i5	GPI ethanolamine phosphate transferase 3;	Guard_M_2WK	Guard_C_2WK	-8.09493	-0.416449	0.000260843	0.00195678	3.832	4.421	3.934	2.984	2.108	4.867	3.513	3.388	2.406	0	0	0	6.839	0	6.327	0	0	0.145
TRINITY_DN1643_c3_g1_i7	GPI ethanolamine phosphate transferase 3;	Guard_M_2WK	Guard_C_2WK	-4.75329	0.156213	0.00166664	0.00978461	0.83	0.892	0.888	0.875	0.414	0.856	1.167	1.021	1.314	0	0.087	0	0.67	0.454	0.682	0	0	0
TRINITY_DN16430_c0_g1_i2	UDP-glycosyltransferase 73C2;	Guard_M_2WK	Guard_C_2WK	2.73032	1.32895	0.000907195	0.00578166	4.382	9.785	2.623	3.74	5.446	2.912	9.317	9.122	6.954	21.882	43.205	25.219	27.409	27.715	27.044	24.901	21.775	23.76
TRINITY_DN16432_c0_g1_i7	Pentatricopeptide repeat-containing protein At5g64320, mitochondrial;	Guard_M_2WK	Guard_C_2WK	-8.17166	-0.350902	0.000971609	0.00612123	0.83	0	0.323	0.119	0.494	0.564	0	0.292	0	0	0	0	0	0.431	0.208	0	0	0
TRINITY_DN16441_c0_g1_i1	Cytochrome P450 monooxygenase 74 {ECO:0000303|PubMed:21938516};	Guard_M_2WK	Guard_C_2WK	9.67055	2.31722	1.60787e-13	5.51198e-12	0	0	0	0	0	0.03	0	0	0	18.685	8.668	9.108	0	0	0	0	0.234	0
TRINITY_DN1645_c0_g1_i111		Guard_M_2WK	Guard_C_2WK	-2.43505	4.98043	8.05072e-06	9.1548e-05	29.335	27.722	31.445	32.204	30.68	21.965	27.264	22.08	22.817	2	6.421	7.505	7.457	11.885	16.842	4.331	3.292	4.823
TRINITY_DN1645_c0_g1_i91		Guard_M_2WK	Guard_C_2WK	-8.48919	-0.0718758	0.00014822	0.00119857	0	0.963	0.434	0.686	0.484	1.451	0.949	0.415	0	0	0	0	0	0	0	0	1.841	0
TRINITY_DN1646_c0_g1_i70	Lipid droplet phospholipase 1 {ECO:0000303|PubMed:25014274};	Guard_M_2WK	Guard_C_2WK	-8.28795	-0.248766	0.000742138	0.00485787	1.621	0.872	1.251	1.164	0.373	2.005	2.018	0.92	0.188	0	0	0	0	0.815	0	0	0	0
TRINITY_DN16461_c0_g2_i11	Putative disease resistance protein At1g59780;	Guard_M_2WK	Guard_C_2WK	-2.27463	3.69896	9.88484e-10	2.2758e-08	9.185	8.412	8.171	7.34	7.413	7.325	5.499	5.486	6.778	1.42	1.811	1.391	5.844	5.576	6.871	4.707	4.256	3.2
TRINITY_DN16462_c0_g1_i6		Guard_M_2WK	Guard_C_2WK	10.8375	2.09373	5.31247e-13	1.74311e-11	0	0	0	0	0	0	0	0	0	10.009	5.22	6.346	0	0	0	0	0.331	0.57
TRINITY_DN16499_c0_g1_i30	E3 ubiquitin-protein ligase HOS1;	Guard_M_2WK	Guard_C_2WK	-8.17284	-0.349708	0.000500746	0.00344589	0.32	0.18	0.989	0.209	0.635	0.756	0.36	0.774	0.099	0	0	0	0.492	0.535	0.197	0	0.205	0
TRINITY_DN1651_c1_g1_i2	Alpha-1,4 glucan phosphorylase L isozyme, chloroplastic/amyloplastic;	Guard_M_2WK	Guard_C_2WK	-9.83051	1.16206	1.30755e-07	2.18116e-06	1.001	2.115	1.049	1.532	2.209	1.32	1.68	1.167	1.579	0	0	0	0	0.803	0.243	0	1.655	0
TRINITY_DN166_c0_g1_i26	ATP-dependent RNA helicase DEAH13;	Guard_M_2WK	Guard_C_2WK	-11.0699	2.35603	3.10942e-10	7.6131e-09	3.972	4.03	4.782	4.575	1.362	3.839	2.073	6.227	2.318	0	0	0	1.822	0.931	2.279	0	0	0.657
TRINITY_DN1660_c0_g1_i2	Probable hexosyltransferase MUCI70 {ECO:0000305};	Guard_M_2WK	Guard_C_2WK	-9.64998	0.991595	1.20047e-07	2.01623e-06	0.05	1.354	0.656	1.363	1.745	2.257	0.371	1.088	1.954	0	0	0	4.179	0	0.914	0.914	1.539	0
TRINITY_DN1660_c1_g1_i10	ATP-citrate synthase alpha chain protein 2;	Guard_M_2WK	Guard_C_2WK	-2.1266	8.18991	9.41571e-43	1.73082e-40	383.408	348.275	381.926	382.185	395.904	443.77	423.792	446.6	475.08	107.847	93.45	85.451	239.619	326.82	333.02	396.783	380.609	385.445
TRINITY_DN1660_c2_g1_i2	CRC domain-containing protein TSO1;	Guard_M_2WK	Guard_C_2WK	-3.14601	4.3564	2.12073e-20	1.24552e-18	14.487	16.012	15.304	16.033	16.702	15.507	15.296	16.257	15.421	1.942	2.237	1.362	18.224	15.388	19.595	7.431	4.996	8.371
TRINITY_DN1660_c2_g1_i3	CRC domain-containing protein TSO1;	Guard_M_2WK	Guard_C_2WK	-10.0966	1.4152	2.35273e-08	4.44562e-07	4.452	3.258	2.401	1.621	2.975	1.945	1.767	1.907	2.064	0	0	0	3.687	3.236	1.249	3.667	3.379	2.31
TRINITY_DN1660_c3_g1_i3	Beta-galactosidase 3;	Guard_M_2WK	Guard_C_2WK	-2.44205	3.4153	2.38643e-07	3.78867e-06	6.964	6.116	7.405	9.071	8.28	8.746	4.855	4.623	3.731	2.299	1.182	1.468	3.896	5.692	7.149	7.96	12.562	10.005
TRINITY_DN1661_c0_g1_i13	Protein NPGR2 {ECO:0000303|PubMed:12928497};	Guard_M_2WK	Guard_C_2WK	-4.44766	0.396714	0.00120339	0.0073737	1.551	0.983	1.12	1.303	0.393	1.552	0.687	1.402	1.049	0	0.087	0.068	1.382	0.501	0.37	2.098	2.172	1.701
TRINITY_DN1662_c0_g1_i4	Methyltransferase str2 {ECO:0000303|PubMed:30258052};	Guard_M_2WK	Guard_C_2WK	7.91153	-0.775277	0.000135475	0.00110798	0	0	0	0	0	0	0	0	0	1.314	1.317	0.531	0	0	0	0	0	0.28
TRINITY_DN1662_c0_g1_i7	Methyltransferase str2 {ECO:0000303|PubMed:30258052};	Guard_M_2WK	Guard_C_2WK	10.4205	1.67912	3.63702e-11	9.9599e-10	0	0	0	0	0	0	0	0	0	4.995	5.056	7.92	0	0	0	0	0	0
TRINITY_DN1662_c0_g1_i9	Methyltransferase str2 {ECO:0000303|PubMed:30258052};	Guard_M_2WK	Guard_C_2WK	12.4754	3.7278	7.64829e-30	7.86578e-28	0	0	0	0	0	0	0	0	0	30.761	29.975	16.217	0	0	0	0.039	1.373	0.725
TRINITY_DN1662_c0_g2_i15	Methyltransferase str2 {ECO:0000303|PubMed:30258052};	Guard_M_2WK	Guard_C_2WK	9.78092	1.04704	1.04341e-07	1.77415e-06	0	0	0	0	0	0	0	0	0	1.836	4.504	4.887	0	0	0	0	0.049	1.112
TRINITY_DN1662_c0_g2_i2	Methyltransferase str3 {ECO:0000303|PubMed:30258052};	Guard_M_2WK	Guard_C_2WK	9.01703	0.290345	1.12785e-05	0.0001235	0	0	0	0	0	0	0	0	0	2.483	0.804	3.361	0	0	0	0	0	0.242
TRINITY_DN1662_c0_g2_i3	Methyltransferase str2 {ECO:0000303|PubMed:30258052};	Guard_M_2WK	Guard_C_2WK	11.4527	2.70679	2.77078e-16	1.19898e-14	0	0	0	0	0	0	0	0	0	12.53	17.278	7.215	0	0	0	1.405	0.253	2.204
TRINITY_DN1663_c0_g1_i21		Guard_M_2WK	Guard_C_2WK	3.61227	7.58897	1.43718e-30	1.51818e-28	34.898	33.968	38.547	24.496	15.047	31.326	15.11	4.746	5.74	273.428	309.531	304.204	23.764	1.187	22.163	8.288	3.642	0
TRINITY_DN1663_c0_g1_i8		Guard_M_2WK	Guard_C_2WK	3.56339	3.06084	3.99031e-07	6.04123e-06	1.181	0.07	1.342	0.686	0.615	1.209	0.425	0.034	0.11	15.033	10.392	4.858	1.382	0.093	1.562	0	0	0
TRINITY_DN16649_c0_g1_i6	Eukaryotic translation initiation factor 4G;	Guard_M_2WK	Guard_C_2WK	-6.78376	7.2331	0.000615264	0.00412275	33.867	36.274	38.133	33.398	39.908	34.621	32.196	33.895	34.838	0.01	0.968	0	45.475	29.81	42.972	0	0	0
TRINITY_DN16653_c0_g1_i1	Sulfate adenylyltransferase subunit 1 {ECO:0000255|HAMAP-Rule:MF_00062};	Guard_M_2WK	Guard_C_2WK	2.82792	3.43919	6.05768e-05	0.000547183	0.33	0.261	0.363	0.189	0.232	0.222	0.055	0.157	0.453	2.937	1.017	0.676	2.482	0.233	0.752	4.717	0.701	0.599
TRINITY_DN1666_c0_g1_i26	Histidine kinase 5;	Guard_M_2WK	Guard_C_2WK	-8.02708	-0.47485	0.000145847	0.00118286	0	0.08	0	0.428	0.535	0.494	0	0	0	0	0	0	1.707	0	0	0.597	0	0
TRINITY_DN167_c0_g1_i32	Putative disease resistance protein RGA3;	Guard_M_2WK	Guard_C_2WK	-8.90938	0.306104	0.000163526	0.0013036	0.14	0.361	0.252	1.452	0.262	1.098	0.295	0.224	0.618	0	0	0	0.021	0.454	0.335	1.434	0	0
TRINITY_DN167_c0_g1_i36	Protein DETOXIFICATION 27 {ECO:0000303|PubMed:11739388};	Guard_M_2WK	Guard_C_2WK	-6.20495	0.652017	7.30354e-05	0.000646464	2.351	1.253	2.744	1.263	1.442	0.423	0.098	1.189	0.519	0	0.048	0	0.346	0.78	0.59	0.096	0.672	0
TRINITY_DN167_c0_g1_i41	Putative disease resistance protein RGA3;	Guard_M_2WK	Guard_C_2WK	-8.65138	0.072224	9.24118e-05	0.000796823	2.101	0.582	1.927	0.348	1.109	0.947	0.175	0	0	0	0	0	0	0	1.446	0	0	0
TRINITY_DN167_c0_g1_i5	Putative disease resistance protein RGA3;	Guard_M_2WK	Guard_C_2WK	-8.57954	0.00828246	0.000960109	0.00605872	0.71	2.898	2.26	1.074	1.452	0.161	2.76	0.886	1.711	0	0	0	0	0.501	0.359	0.674	3.155	3.171
TRINITY_DN167_c3_g1_i58	Putative disease resistance protein RGA3;	Guard_M_2WK	Guard_C_2WK	-7.96781	-0.525862	0.000550314	0.0037382	0.22	0.501	0.252	0.159	0.414	0.403	0.185	0.494	0.541	0	0	0	0	0	0	0.452	0	0.126
TRINITY_DN1671_c0_g1_i19	Sulfite oxidase;	Guard_M_2WK	Guard_C_2WK	-8.78048	0.189257	0.000220646	0.00169027	0	0.271	0.484	1.532	0.282	1.32	0.502	2.132	1.115	0	0	0	0.45	0.687	0	0	0	0
TRINITY_DN1672_c0_g1_i3	E3 ubiquitin-protein ligase SINAT2 {ECO:0000305};	Guard_M_2WK	Guard_C_2WK	-8.49466	-0.0675652	0.000345063	0.00249132	0.95	0.321	1.09	0.408	1.493	1.864	0.48	1.01	0.497	0	0	0	0	0.489	0	0.462	0	0
TRINITY_DN1674_c0_g1_i3	Polyadenylate-binding protein-interacting protein 7;	Guard_M_2WK	Guard_C_2WK	10.5445	1.79622	0.00120763	0.00739482	0	0	3.188	0	0	0	0.491	0	0	7.236	3.148	0	0	2.119	0	0	2.454	2.272
TRINITY_DN1674_c0_g3_i1		Guard_M_2WK	Guard_C_2WK	3.51393	5.09514	3.24944e-51	7.86111e-49	28.515	25.707	26.986	8.563	7.524	9.622	33.963	31.752	33.193	96.669	105.062	101.572	26.382	34.141	33.695	43.18	29.185	42.387
TRINITY_DN16751_c0_g1_i22	ATP-dependent zinc metalloprotease FTSH 12, chloroplastic;	Guard_M_2WK	Guard_C_2WK	-2.9492	4.26468	5.30844e-06	6.27325e-05	10.105	9.154	11.753	13.099	14.856	15.194	10.19	12.14	12.043	2.947	2.198	0.56	4.378	8.672	11.012	5.958	2.668	1.431
TRINITY_DN1676_c0_g1_i6	Delta-aminolevulinic acid dehydratase 1, chloroplastic;	Guard_M_2WK	Guard_C_2WK	-8.55169	-0.0163753	2.68751e-05	0.000265966	0.66	0.712	0.636	0.865	0.736	1.149	0.916	0.168	1.071	0	0	0	0.042	0.675	0.648	0	0.049	0.319
TRINITY_DN16769_c0_g1_i10		Guard_M_2WK	Guard_C_2WK	9.06538	0.342179	1.04829e-06	1.44809e-05	0	0	0	0	0	0	0	0	0	2.319	4.387	3.554	0	0	0	0	0	0
TRINITY_DN16769_c0_g1_i14		Guard_M_2WK	Guard_C_2WK	9.85976	1.12321	1.69839e-07	2.76981e-06	0	0	0	0	0	0	0	0	0	2.927	4.639	1.265	0	0	0	0	0	0
TRINITY_DN16769_c0_g1_i5		Guard_M_2WK	Guard_C_2WK	8.84104	0.121464	0.00158151	0.00935542	0	0	0	0	0	0	0	0	0	1.063	0.077	3.361	0	0	0	0	0	0
TRINITY_DN16769_c0_g3_i1		Guard_M_2WK	Guard_C_2WK	9.81948	1.07592	2.70058e-06	3.43296e-05	0	0	0	0	0	0	0	0	0	5.681	1.085	1.545	0	0	0	0	0	0
TRINITY_DN16769_c0_g3_i4		Guard_M_2WK	Guard_C_2WK	12.7032	3.95581	3.51547e-42	6.31311e-40	0	0	0	0	0	0	0	0	0	25.235	16.987	19.636	0	0.116	0	1.627	0	1.711
TRINITY_DN1678_c0_g1_i8	Probable ribose-5-phosphate isomerase 3, chloroplastic;	Guard_M_2WK	Guard_C_2WK	-9.45164	0.805608	3.68679e-07	5.62733e-06	0.33	0	0	0.746	1.16	1.128	0.316	0.404	0	0	0	0	1.885	0	0.44	0	0	0
TRINITY_DN1679_c0_g1_i33	Beta-glucuronosyltransferase GlcAT14A {ECO:0000305};	Guard_M_2WK	Guard_C_2WK	-9.73019	1.06725	1.19958e-07	2.01545e-06	0	0.722	1.342	1.353	1.17	1.219	0.786	0.763	0.364	0	0	0	1.403	0	0.555	0	0.672	0.522
TRINITY_DN16802_c0_g1_i1	Vegetative incompatibility protein HET-E-1;	Guard_M_2WK	Guard_C_2WK	12.7143	3.96655	3.56697e-32	4.07202e-30	0	0	0	0	0	0	0	0	0	16.859	8.833	17.782	0.073	0.023	0.046	1.02	0	0.938
TRINITY_DN16802_c0_g1_i2	Vegetative incompatibility protein HET-E-1;	Guard_M_2WK	Guard_C_2WK	11.1697	2.42448	0.000633485	0.00422544	0	0	0	0	0	0	0	0	0	6.135	8.833	0	0.073	0.023	0	1.02	1.607	0
TRINITY_DN1681_c0_g1_i20	Heat shock cognate 70 kDa protein;	Guard_M_2WK	Guard_C_2WK	2.05286	4.02378	9.63636e-10	2.22188e-08	6.353	5.986	8.151	3.242	3.974	3.577	2.575	3.276	2.804	18.144	14.179	13.368	2.095	2.514	1.851	48.513	33.11	26.66
TRINITY_DN1681_c1_g1_i4	Heat shock cognate 70 kDa protein;	Guard_M_2WK	Guard_C_2WK	-3.93802	0.363213	0.00143311	0.00856985	48.035	43.403	44.479	14.222	12.728	14.963	24.919	27.152	30.709	1.188	2.131	0	19.575	24.759	16.344	0	3.262	11.339
TRINITY_DN1681_c1_g1_i5	Heat shock 70 kDa protein 4 {ECO:0000303|PubMed:11599561};	Guard_M_2WK	Guard_C_2WK	-2.70243	2.83169	2.94234e-06	3.70298e-05	44.993	37.066	48.826	13.725	16.177	14.761	18.362	19.186	16.216	1.923	3.477	1.642	18.527	11.547	15.246	5.968	6.194	4.708
TRINITY_DN16831_c0_g1_i2	Disease resistance protein At4g27190;	Guard_M_2WK	Guard_C_2WK	-8.75749	0.167996	7.88923e-06	8.98868e-05	0.81	0.481	0.726	0.855	0.908	0.746	0.535	0.471	0.287	0	0	0	0.346	0.198	0.474	0	0	0
TRINITY_DN1685_c0_g1_i18	DNA-directed primase/polymerase protein {ECO:0000250|UniProtKB:Q96LW4};	Guard_M_2WK	Guard_C_2WK	-8.20221	-0.32373	7.63746e-05	0.000672704	0.41	0.421	0.625	1.054	0.978	0.927	0.567	0.022	0	0	0	0	0	0.314	0.081	0	0.409	0.155
TRINITY_DN16888_c0_g1_i2	Inactive leucine-rich repeat receptor-like serine/threonine-protein kinase At1g60630;	Guard_M_2WK	Guard_C_2WK	-9.71317	1.0513	1.11783e-06	1.53463e-05	2.741	3.429	1.453	2.377	1.513	0.725	1.571	1.178	0.762	0	0	0	3.854	1.688	2.059	0	0	0
TRINITY_DN169_c2_g1_i1	Probable glucuronoxylan glucuronosyltransferase F8H;	Guard_M_2WK	Guard_C_2WK	-11.4367	2.7149	3.90737e-16	1.66916e-14	5.193	6.056	3.763	5.152	4.478	7.537	8.859	6.362	8.974	0	0	0	0	5.529	5.136	0	0	0
TRINITY_DN16900_c0_g1_i1	Auxin-responsive protein SAUR36 {ECO:0000305};	Guard_M_2WK	Guard_C_2WK	2.06553	6.42764	2.41885e-34	3.04417e-32	57.42	55.995	53.719	40.897	39.111	46.006	45.942	50.489	53.681	163.543	201.311	177.5	23.314	54.93	52.203	72.22	77.487	76.963
TRINITY_DN16905_c0_g1_i1		Guard_M_2WK	Guard_C_2WK	11.918	3.17074	2.62124e-28	2.50796e-26	0	0	0	0	0	0	0	0	0	10.105	11.544	11.079	0	0	0	0.25	0.312	0.599
TRINITY_DN1694_c0_g1_i29	tRNA methyltransferase 10 homolog A;	Guard_M_2WK	Guard_C_2WK	-10.0212	1.34308	1.52162e-06	2.03221e-05	3.252	1.484	3.309	0.656	3.116	2.771	0.284	1.896	0	0	0	0	0	1.606	0	6.353	0	3.548
TRINITY_DN16945_c1_g1_i12		Guard_M_2WK	Guard_C_2WK	-9.12013	0.498416	4.935e-06	5.87057e-05	2.051	2.978	2.381	1.323	0.948	2.005	0.906	1.133	0.751	0	0	0	0	0	1.828	0	1.811	0
TRINITY_DN16947_c0_g1_i10		Guard_M_2WK	Guard_C_2WK	-2.40858	5.53432	4.10526e-26	3.48507e-24	213.7	213.495	227.033	127.863	132.19	139.591	116.847	124.718	162.599	31.553	24.658	22.032	111.436	138.483	180.703	92.463	72.073	62.029
TRINITY_DN16947_c0_g1_i11		Guard_M_2WK	Guard_C_2WK	-2.40184	5.46454	6.55248e-13	2.13348e-11	726.795	746.971	875.245	440.01	516.244	512.951	368.652	442.034	608.415	119.614	116.578	69.292	445.398	552.22	669.95	444.218	341.51	272.049
TRINITY_DN16947_c0_g1_i14		Guard_M_2WK	Guard_C_2WK	-3.5274	2.15157	9.79331e-07	1.36863e-05	51.096	46.11	57.573	31.518	41.955	32.968	24.079	31.213	43.812	2.087	4.378	3.294	57.656	38.901	46.639	44.354	27.413	18.124
TRINITY_DN16947_c0_g1_i15		Guard_M_2WK	Guard_C_2WK	-2.38155	1.88359	0.000823112	0.00531635	80.602	64.889	90.319	37.436	43.115	45.664	31.017	42.197	50.822	5.816	7.283	14.276	37.536	38.564	87.217	45.471	37.151	40.299
TRINITY_DN16947_c0_g1_i5		Guard_M_2WK	Guard_C_2WK	-2.24041	5.24924	3.62298e-12	1.09773e-10	511.124	515.399	559.81	304.608	337.873	336.251	242.968	305.995	378.481	84.776	87.775	50.68	260.869	366.431	423.105	335.738	254.226	211.364
TRINITY_DN16947_c0_g1_i9		Guard_M_2WK	Guard_C_2WK	-2.29538	4.59756	1.16181e-15	4.7668e-14	206.146	217.676	247.048	142.025	157.938	157.173	107.388	116.382	167.787	35.591	35.815	27.837	165.394	150.472	188.349	134.854	103.488	86.195
TRINITY_DN1696_c0_g1_i1	Transcription factor MYB2 {ECO:0000305};	Guard_M_2WK	Guard_C_2WK	2.18892	3.94845	3.22211e-10	7.87662e-09	6.743	4.973	6.325	4.515	5.335	4.786	3.491	3.276	3.676	18.52	25.045	24.707	10.075	11.14	12.874	10.781	12.504	10.565
TRINITY_DN1696_c0_g1_i3	Transcription factor MYB78 {ECO:0000303|PubMed:9839469};	Guard_M_2WK	Guard_C_2WK	4.2823	2.639	0.000657983	0.00437198	0.55	0.391	0.968	0.666	0	0.625	0.578	0.168	0.287	9.603	8.513	7.94	0.681	1.211	1.423	0	2.844	1.759
TRINITY_DN16978_c0_g1_i28		Guard_M_2WK	Guard_C_2WK	8.35802	-0.33459	0.000253478	0.00190761	0	0	0	0	0	0	0	0	0	0.667	4.106	1.893	0	0	0	0	0	0
TRINITY_DN16978_c0_g1_i95		Guard_M_2WK	Guard_C_2WK	8.46284	-0.252813	5.57201e-05	0.000508432	0	0	0	0	0	0	0	0	0	4.261	2.896	1.246	0	0	0	0	0	0
TRINITY_DN17_c0_g1_i15	G2/mitotic-specific cyclin-2;	Guard_M_2WK	Guard_C_2WK	-4.95783	1.19603	0.000460498	0.00320148	3.692	3.88	4.237	3.441	3.096	4.192	2.422	2.188	0.85	0	0.32	0	2.053	2.607	2.603	4.649	3.593	2.929
TRINITY_DN17_c0_g1_i16	G2/mitotic-specific cyclin-2;	Guard_M_2WK	Guard_C_2WK	-3.75446	2.49533	2.56066e-09	5.5687e-08	7.894	9.826	8.999	8.961	9.228	8.051	5.215	5.834	5.133	0.841	0.552	0.609	4.095	5.541	5.471	9.067	7.382	6.96
TRINITY_DN170_c0_g1_i1	Lon protease homolog, mitochondrial {ECO:0000255|HAMAP-Rule:MF_03120};	Guard_M_2WK	Guard_C_2WK	-9.49178	0.842947	1.28371e-05	0.000138042	1.371	0.622	0.827	0.587	1.382	0.302	1.08	1.773	0.894	0	0	0	1.152	0.384	0.798	0	0	0.203
TRINITY_DN170_c0_g1_i6	Lon protease homolog, mitochondrial {ECO:0000255|HAMAP-Rule:MF_03120};	Guard_M_2WK	Guard_C_2WK	-8.97551	0.36555	5.96833e-05	0.000539948	0.78	0.431	0.615	0.418	0.898	0.212	0.567	0.987	0.629	0	0	0	0.775	0.279	0.486	0	0	0.242
TRINITY_DN1701_c0_g1_i3		Guard_M_2WK	Guard_C_2WK	2.45609	2.8542	4.43558e-06	5.34732e-05	2.271	1.915	2.855	2.128	1.533	1.37	0.829	1.29	2.958	7.169	9.791	11.291	5.457	2.153	2.626	0	1.159	1.663
TRINITY_DN1702_c0_g2_i12	Transcription initiation factor IIF subunit alpha;	Guard_M_2WK	Guard_C_2WK	2.69866	1.70864	0.00123385	0.00752574	0.24	0.211	0	0.259	0.464	0.322	0.556	1.784	0.121	1.227	3.826	1.845	2.587	0.128	0	0.058	0	0
TRINITY_DN17024_c0_g1_i5		Guard_M_2WK	Guard_C_2WK	9.91595	1.17761	5.28139e-09	1.10481e-07	0	0	0	0	0	0	0	0	0	10.956	6.305	10.209	0	0	0	0	1.178	0.435
TRINITY_DN1704_c0_g1_i138	Phosphopantetheine adenylyltransferase;	Guard_M_2WK	Guard_C_2WK	-2.50825	1.0888	0.00137526	0.00827054	2.141	2.326	1.806	3.014	3.338	3.587	1.658	2.098	1.645	0.531	0.533	0.705	0	1.327	3.759	1.656	0.711	2.629
TRINITY_DN1709_c0_g1_i13	Probable polygalacturonase;	Guard_M_2WK	Guard_C_2WK	-9.46508	0.8182	2.12296e-07	3.40045e-06	2.831	2.456	0.242	1.532	1.987	1.683	1.113	1.066	1.203	0	0	0.01	1.362	1.443	1.238	0	0	1.392
TRINITY_DN1709_c1_g1_i9	DNA polymerase I B, chloroplastic/mitochondrial;	Guard_M_2WK	Guard_C_2WK	2.62614	1.82429	0.000849452	0.00546005	0.27	0	1.079	0.507	0.393	0.252	0.382	0	0.254	1.333	2.382	3.516	1.005	0.314	0.578	0	0	0.976
TRINITY_DN171_c0_g1_i12	AFG1-like ATPase {ECO:0000312|HGNC:HGNC:16411};	Guard_M_2WK	Guard_C_2WK	-2.48119	1.64223	0.000983736	0.0061877	5.653	4.782	5.054	6.962	5.063	8.302	6.644	4.05	6.215	1.623	1.085	0.918	3.477	4.47	4.268	0	5.96	5.026
TRINITY_DN1710_c0_g1_i25	LRR receptor-like serine/threonine-protein kinase IOS1 {ECO:0000303|PubMed:21711359};	Guard_M_2WK	Guard_C_2WK	-2.2436	5.23647	1.39862e-15	5.70829e-14	40.031	43.232	42.31	26.018	29.147	30.903	32.501	35.522	36.449	5.971	4.688	7.843	28.498	22.221	25.205	7.98	7.05	8.526
TRINITY_DN1710_c0_g1_i27	Receptor-like protein kinase At3g21340;	Guard_M_2WK	Guard_C_2WK	10.7686	2.02523	1.64947e-12	5.14809e-11	0	0.822	0	0	0	0	0.338	0	0	4.444	5.743	2.869	3.823	0	0.856	0	1.061	0
TRINITY_DN1710_c0_g1_i28	Probable LRR receptor-like serine/threonine-protein kinase At1g51880;	Guard_M_2WK	Guard_C_2WK	-2.93261	2.14025	0.00111251	0.00688915	6.383	7.149	5.579	3.421	3.792	3.577	3.939	4.039	4.438	0.744	0.639	0.106	2.053	1.839	1.261	0.972	0.633	0.648
TRINITY_DN1710_c0_g1_i33	Putative leucine-rich repeat receptor-like serine/threonine-protein kinase At2g04300;	Guard_M_2WK	Guard_C_2WK	-7.7365	-0.720324	0.00116546	0.00717231	1.121	0.622	2.048	0.597	0.575	0.202	0.24	0	0.331	0	0	0	0	0.081	0.648	0	0	0
TRINITY_DN17106_c1_g1_i33	ABC transporter A family member 1;	Guard_M_2WK	Guard_C_2WK	-3.20965	5.34515	1.87131e-06	2.45914e-05	13.437	13.756	16.353	11.149	15.209	13.764	15.372	13.845	13.257	2.551	1.501	0.377	11.782	6.809	11.625	0.558	0.136	0
TRINITY_DN17106_c1_g1_i40	ABC transporter A family member 1;	Guard_M_2WK	Guard_C_2WK	12.1663	3.41874	1.00572e-17	4.87624e-16	0	0	0	0	0	0	0	0	0	5.903	18.682	19.704	0	0	0	12.763	28.835	29.598
TRINITY_DN1711_c0_g1_i24	Ubiquitin recognition factor in ER-associated degradation protein 1;	Guard_M_2WK	Guard_C_2WK	-9.91763	1.24473	2.99409e-08	5.57627e-07	7.684	4.953	5.064	4.068	4.438	5.129	5.891	6.373	6.954	0	0	0	6.986	6.46	5.506	0	4.402	3.209
TRINITY_DN1711_c0_g1_i43	Ubiquitin recognition factor in ER-associated degradation protein 1;	Guard_M_2WK	Guard_C_2WK	-8.82901	0.232221	5.26652e-05	0.000483197	1.521	4.141	2.663	1.154	3.792	2.035	1.887	0	0.574	0	0	0	0.293	2.223	2.209	0	0.302	0.203
TRINITY_DN1712_c0_g1_i67	Uncharacterized protein sll0005;	Guard_M_2WK	Guard_C_2WK	-10.105	1.42332	1.61702e-08	3.14978e-07	0.75	1.714	3.904	2.735	1.735	2.862	1.506	0.516	0.132	0	0.01	0	0	0.128	1.319	0.914	3.866	0
TRINITY_DN17122_c0_g1_i24	26S proteasome non-ATPase regulatory subunit 12 homolog A;	Guard_M_2WK	Guard_C_2WK	-7.66701	-0.777868	0.000739804	0.00484591	0.87	0.912	1.443	0.706	0.363	0.635	0.349	0.606	0.331	0	0	0	0	0.303	0.254	0	0.614	0
TRINITY_DN1713_c0_g1_i10		Guard_M_2WK	Guard_C_2WK	-8.36863	-0.178497	5.5895e-05	0.000509625	0.49	1.053	0.636	2.297	3.348	2.237	4.211	0	0	0	0	0	4.074	0	0	0	0	0
TRINITY_DN1713_c0_g1_i5	Two-pore potassium channel 3;	Guard_M_2WK	Guard_C_2WK	8.27679	-0.417325	0.000105811	0.000895977	0	0	0	0	0	0	0	0	0	0.271	0.843	1.188	0	0	0	0	0	0
TRINITY_DN17135_c0_g1_i1	Photosynthetic NDH subunit of lumenal location 3, chloroplastic {ECO:0000303|PubMed:21785130};	Guard_M_2WK	Guard_C_2WK	3.41309	1.08237	3.98554e-05	0.000377661	0.26	0.762	0.615	0.786	0.938	0.625	0.338	0.875	0.96	10.386	8.949	6.896	0	1.967	1.145	0	1.324	0
TRINITY_DN17136_c0_g1_i11	Cyclic di-GMP phosphodiesterase PdeR {ECO:0000305};	Guard_M_2WK	Guard_C_2WK	4.80706	2.1496	0.000429504	0.00301427	0.09	0.09	0.01	0.03	0	0.05	0	0.146	0.155	1.391	0.562	0.338	0.765	0	0.254	1.425	0.195	0.29
TRINITY_DN17136_c0_g1_i7	Kojibiose phosphorylase {ECO:0000303|PubMed:29684280};	Guard_M_2WK	Guard_C_2WK	2.6942	4.52998	0.000195059	0.00152122	0.17	0.17	0.333	0.109	0.182	0.222	0.12	0.157	0.386	2.27	0.668	0.435	1.812	0.268	0.37	2.705	0.584	0.358
TRINITY_DN17136_c0_g3_i1	Sulfoquinovose isomerase {ECO:0000255|HAMAP-Rule:MF_00998};	Guard_M_2WK	Guard_C_2WK	2.95959	2.62863	2.75429e-05	0.00027171	0.37	0.351	0.404	0.129	0.272	0.242	0.098	0.292	0.32	2.753	1.201	1.169	1.833	0.396	0.763	4.072	0.691	0.512
TRINITY_DN1721_c0_g1_i13	DNA topoisomerase 2;	Guard_M_2WK	Guard_C_2WK	-3.02335	3.54289	1.07899e-10	2.80351e-09	8.444	6.236	8.04	6.047	5.608	7.194	4.615	3.355	6.678	1.101	0.61	0.686	5.121	2.782	5.506	2.811	3.438	3.809
TRINITY_DN1721_c0_g1_i2	DNA topoisomerase 2;	Guard_M_2WK	Guard_C_2WK	-4.22163	2.03296	0.000315634	0.00230728	5.353	4.903	5.67	4.873	4.569	5.904	3.579	3.871	3.797	0	0.174	0.599	2.901	1.606	2.036	1.136	2.62	0.454
TRINITY_DN1721_c0_g1_i21	DNA topoisomerase 2;	Guard_M_2WK	Guard_C_2WK	-10.4249	1.73022	3.86945e-09	8.20847e-08	0	1.604	0.958	1.959	2.642	1.149	2.4	3.119	0.662	0	0	0	3.969	2.363	0.301	0	0.467	1.034
TRINITY_DN1721_c0_g1_i6	DNA topoisomerase 2;	Guard_M_2WK	Guard_C_2WK	-9.42782	0.783355	1.72872e-06	2.28462e-05	0	0.712	0.293	0.905	1.452	0.574	0.84	1.279	0.21	0	0	0	0.105	0.489	0.046	0	0.205	0.203
TRINITY_DN17233_c0_g1_i1	Syntaxin-related protein KNOLLE;	Guard_M_2WK	Guard_C_2WK	-2.81272	3.07988	6.99658e-06	8.06212e-05	19.92	21.175	19.954	18.38	20.03	17.804	12.667	11.175	13.533	3.855	3.244	1.178	7.384	19.649	13.962	21.677	15.503	18.453
TRINITY_DN17266_c0_g1_i3	Coatomer subunit delta;	Guard_M_2WK	Guard_C_2WK	-8.05558	-0.450013	0.000872109	0.00558914	0.07	0	0	0.358	0.131	0.554	0.436	0.112	0.144	0	0	0	0	0	0	0	0	0
TRINITY_DN1727_c0_g2_i3		Guard_M_2WK	Guard_C_2WK	-7.92928	-0.55818	0.000202428	0.00156916	0.21	1.394	0.171	2.168	2.269	1.874	1.571	0.325	0.287	0	0	0	0	0.326	0	1.261	0	0.706
TRINITY_DN1728_c0_g2_i1	Disease resistance protein RPV1 {ECO:0000305};	Guard_M_2WK	Guard_C_2WK	2.02824	5.17613	9.39134e-07	1.31758e-05	0	4.722	3.591	6.882	7.715	3.748	4.528	4.252	0.342	31.196	28.813	16.14	4.912	2.235	4.881	0	20.256	22.484
TRINITY_DN17280_c0_g1_i3	RNA polymerase-associated protein RapA {ECO:0000255|HAMAP-Rule:MF_01821};	Guard_M_2WK	Guard_C_2WK	2.94259	4.4122	8.6381e-05	0.000750369	0.29	0.241	0.414	0.189	0.182	0.202	0.087	0.236	0.397	3.169	0.717	0.58	2.178	0.233	0.578	3.619	0.633	0.503
TRINITY_DN17280_c0_g2_i1	Methionine synthase;	Guard_M_2WK	Guard_C_2WK	3.29197	1.78769	0.000256605	0.00192964	0.21	0.19	0.393	0.179	0.111	0.131	0.109	0.236	0.243	2.637	0.862	0.753	3.299	0.396	0.416	2.714	0.682	0.58
TRINITY_DN17280_c0_g2_i3	Uncharacterized outer membrane usher protein YbgQ;	Guard_M_2WK	Guard_C_2WK	2.96977	2.17764	0.000261147	0.00195812	0.3	0.14	0.333	0.169	0.121	0.151	0.131	0.269	0.397	2.096	0.92	0.531	2.283	0.198	0.567	3.523	0.886	0.338
TRINITY_DN17280_c0_g3_i1	Inducible lysine decarboxylase {ECO:0000303|PubMed:4590109};	Guard_M_2WK	Guard_C_2WK	2.9538	3.06414	0.000252773	0.00190297	0.34	0.241	0.595	0.209	0.363	0.202	0.131	0.247	0.419	4.058	0.968	1.062	2.419	0.303	0.694	3.33	0.76	0.406
TRINITY_DN17318_c0_g1_i1		Guard_M_2WK	Guard_C_2WK	2.34493	4.21683	1.4293e-12	4.49093e-11	4.512	4.823	5.024	7.648	6.808	6.741	4.08	4.174	4.173	45.687	34.323	30.86	6.808	6.786	7.819	5.621	9.602	8.497
TRINITY_DN1733_c0_g1_i12	H/ACA ribonucleoprotein complex subunit 4;	Guard_M_2WK	Guard_C_2WK	-7.98078	-0.515109	0.00108577	0.00674865	0.55	0.942	0.646	0.219	0.918	0.655	0.153	0.808	0.254	0	0	0	0.199	0.314	0.162	0	0	0
TRINITY_DN1734_c0_g2_i102	Transcriptional activator DEMETER;	Guard_M_2WK	Guard_C_2WK	-10.704	1.99997	6.21348e-11	1.65119e-09	1.311	0.331	1.796	0.835	1.099	0.564	0.371	1.279	0.21	0	0	0	2.273	1.606	0.983	0	0	0
TRINITY_DN1734_c0_g2_i19	Transcriptional activator DEMETER;	Guard_M_2WK	Guard_C_2WK	-14.0136	5.26864	1.02956e-64	3.56082e-62	10.756	7.7	5.357	12.213	8.27	13.643	5.706	5.273	7.197	0	0	0	9.992	3.05	4.569	0	0	0
TRINITY_DN1734_c0_g3_i7	Transcriptional activator DEMETER;	Guard_M_2WK	Guard_C_2WK	-10.8151	2.10747	0.000412856	0.002911	8.384	5.675	9.876	0.02	4.831	1.3	3.568	5.083	5.928	0	0	0	5.415	0.198	0	0	0	0
TRINITY_DN17345_c0_g2_i1	PFL-like enzyme TdcE;	Guard_M_2WK	Guard_C_2WK	3.62524	2.90508	4.22765e-06	5.12443e-05	0.26	0.311	0.434	0.139	0.121	0.111	0.142	0.168	0.265	2.927	0.978	0.695	2.336	0.221	0.578	3.032	0.691	0.532
TRINITY_DN17348_c0_g1_i2	B3 domain-containing protein REM5;	Guard_M_2WK	Guard_C_2WK	-8.2701	-0.264523	7.69344e-05	0.000676996	0.48	0.642	0.393	1.024	0.696	0.998	0.633	0.449	0.718	0	0	0	0	0.559	0.278	0	0	0
TRINITY_DN17370_c0_g1_i8		Guard_M_2WK	Guard_C_2WK	9.8264	1.09147	8.9723e-08	1.54073e-06	0	0	0	0	0	0	0	0	0	3.874	9.327	3.757	0	0	0	0	0	0
TRINITY_DN1738_c0_g1_i38	Alpha-glucosidase 2;	Guard_M_2WK	Guard_C_2WK	-2.26591	4.43631	1.47607e-11	4.19984e-10	28.855	33.647	34.249	31.379	35.672	34.137	26.151	28.139	29.263	4.985	8.503	7.833	21.062	19.195	23.632	3.061	3.934	3.577
TRINITY_DN1738_c0_g1_i85	Alpha-glucosidase 2;	Guard_M_2WK	Guard_C_2WK	-10.3541	1.66206	3.14386e-08	5.82731e-07	0.59	0.09	0.262	1.353	1.957	0.665	0	0.258	0	0	0	0	0.45	0.221	0.359	0	0	0
TRINITY_DN1738_c0_g1_i90	Alpha-glucosidase 2;	Guard_M_2WK	Guard_C_2WK	-7.68768	-0.761067	0.00043015	0.00301796	0.21	0.12	0.323	0.229	0.232	0.181	0	0	0	0	0	0	0	0.21	0.116	0	0	0
TRINITY_DN17475_c0_g1_i13		Guard_M_2WK	Guard_C_2WK	-9.4363	0.791383	2.84584e-07	4.4574e-06	1.391	2.607	0.424	2.367	1.886	2.519	0.927	2.008	1.7	0	0	0	0	1.129	2.88	0	1.47	0
TRINITY_DN17483_c0_g1_i3	NADP-dependent malic enzyme;	Guard_M_2WK	Guard_C_2WK	-4.73406	4.12119	8.90949e-10	2.06551e-08	99.541	104.351	104.079	144.054	160.288	146.795	97.023	107.204	100.231	12.386	3.981	2.009	155.015	156.699	158.818	57.878	48.185	47.027
TRINITY_DN1749_c0_g2_i1	Squalene monooxygenase SE1 {ECO:0000303|Ref.1};	Guard_M_2WK	Guard_C_2WK	-2.20239	3.08949	0.000210476	0.00162247	11.196	10.557	14.85	12.203	10.085	10.993	5.106	4.903	4.68	4.135	1.646	1.7	6.588	6.425	7.496	14.9	11.949	15.524
TRINITY_DN175_c0_g1_i5	Cystinosin homolog;	Guard_M_2WK	Guard_C_2WK	2.27359	2.36398	0.000612223	0.00410709	7.634	11.43	9.311	0.975	1.543	1.401	10.397	9.896	6.634	9.854	5.191	4.462	0	1.723	1.11	6.074	5.843	7.211
TRINITY_DN17513_c0_g1_i1	Disease resistance protein RPM1;	Guard_M_2WK	Guard_C_2WK	-2.08594	3.1773	5.13402e-06	6.08408e-05	78.991	74.534	77.779	114.098	111.535	122.573	63.093	88.77	63.516	27.901	37.733	26.185	59.803	51.74	63.018	53.046	19.019	42.977
TRINITY_DN1752_c1_g1_i25	Probable cadmium/zinc-transporting ATPase HMA1, chloroplastic;	Guard_M_2WK	Guard_C_2WK	2.23712	5.14659	2.00317e-09	4.42014e-08	3.152	4.903	3.581	4.108	9.269	5.32	3.415	1.93	3.301	26.124	32.503	30.812	6.839	6.03	3.782	29.262	19.058	21.073
TRINITY_DN1752_c4_g1_i1	Pentatricopeptide repeat-containing protein At2g29760, chloroplastic;	Guard_M_2WK	Guard_C_2WK	4.80126	4.69475	9.58748e-24	7.06071e-22	0.42	0.401	0.404	0.547	1.17	0.554	0.207	0.157	0	23.824	15.418	24.949	0.492	1.909	1.631	2.984	5.005	7.472
TRINITY_DN1752_c4_g1_i2	Pentatricopeptide repeat-containing protein At2g29760, chloroplastic;	Guard_M_2WK	Guard_C_2WK	4.818	4.2669	5.79383e-18	2.87787e-16	0.31	0.12	0.202	0.577	0.777	0.272	0.633	0.381	0	12.492	21.326	12.991	2.618	1.094	1.099	6.189	7.021	5.036
TRINITY_DN1752_c4_g1_i3	Pentatricopeptide repeat-containing protein At2g29760, chloroplastic;	Guard_M_2WK	Guard_C_2WK	4.58996	6.96695	5.3248e-71	2.14328e-68	4.632	4.131	3.844	3.063	2.158	3.396	1.233	1.38	1.534	71.589	61.577	78.42	4.147	3.981	4.627	7.922	16.38	16.355
TRINITY_DN1754_c0_g1_i5	Protein FAR1-RELATED SEQUENCE 3;	Guard_M_2WK	Guard_C_2WK	-9.09217	0.472516	5.25078e-06	6.21298e-05	0.59	0.561	0.414	0.507	0.958	0.494	0.382	0.426	0.21	0	0	0	0.911	0	0.116	0	0	0
TRINITY_DN1756_c0_g1_i11	Serine carboxypeptidase-like 2;	Guard_M_2WK	Guard_C_2WK	3.8698	5.92143	6.17297e-36	8.25851e-34	9.235	9.174	13.922	8.812	4.831	8.988	17.5	16.594	16.536	121.15	114.554	103.822	15.637	18.869	22.464	51.487	43.014	42.223
TRINITY_DN1756_c0_g1_i2	Serine carboxypeptidase-like 2;	Guard_M_2WK	Guard_C_2WK	3.64025	6.75895	1.48871e-109	1.44811e-106	21.271	22.198	21.447	16.361	17.377	13.945	45.942	49.367	48.305	197.048	200.256	211.962	75.408	61.483	61.815	0	0.01	0.097
TRINITY_DN1756_c0_g1_i31	Serine carboxypeptidase 1;	Guard_M_2WK	Guard_C_2WK	2.28909	2.16196	0.000106742	0.000903038	5.073	4.532	6.426	6.027	7.302	6.852	2.422	1.818	1.711	29.998	37.742	38.683	6.19	4.447	3.274	0	13.429	8.767
TRINITY_DN17580_c0_g1_i3		Guard_M_2WK	Guard_C_2WK	13.621	4.87122	1.33809e-77	6.50799e-75	0	0	0	0	0	0	0	0	0	40.19	55.03	54.456	0	0.291	0.37	0.886	2.853	2.542
TRINITY_DN1759_c0_g2_i2	Clustered mitochondria protein;	Guard_M_2WK	Guard_C_2WK	-14.0169	5.27201	2.30503e-64	7.85577e-62	17.749	21.696	16.777	17.634	30.488	21.703	15.885	20.521	21.305	0	0	0	23.146	5.611	18.161	0	0	0
TRINITY_DN1760_c0_g1_i24	DNA repair protein RAD50;	Guard_M_2WK	Guard_C_2WK	-4.77962	0.7248	0.000993355	0.00623732	0.51	0.291	0.303	0.497	0.615	0.514	0.164	0.314	0.276	0	0	0.058	0.031	0.687	0.451	0	0.146	0.058
TRINITY_DN17629_c0_g1_i17	Probable cinnamyl alcohol dehydrogenase;	Guard_M_2WK	Guard_C_2WK	4.95179	1.2858	3.02091e-06	3.79573e-05	0.33	0.521	0.151	0.189	0.071	0.081	0.338	0.258	0.453	5.951	2.673	2.695	1.016	1.269	1.376	1.598	2.834	2.136
TRINITY_DN17631_c0_g1_i6	Chromatin-remodeling ATPase INO80 {ECO:0000305};	Guard_M_2WK	Guard_C_2WK	2.86455	5.62123	2.36205e-18	1.204e-16	3.552	4.101	8.888	8.016	4.266	4.443	7.55	7.068	10.398	39.06	45.558	39.572	22.559	22.722	21.515	31.475	38.602	34.557
TRINITY_DN17650_c0_g2_i1		Guard_M_2WK	Guard_C_2WK	8.37756	-0.322467	3.82877e-05	0.000364761	0	0	0	0	0	0	0	0	0	1.324	3.622	2.434	0	0	0	1.29	0.312	0
TRINITY_DN1766_c0_g1_i161	Pentatricopeptide repeat-containing protein At2g41720;	Guard_M_2WK	Guard_C_2WK	-11.0294	2.31649	4.34927e-14	1.56089e-12	1.541	1.013	2.179	2.705	2.441	2.69	1.287	2.794	0.607	0	0	0	2.346	2.875	2.175	10.328	2.327	4.524
TRINITY_DN1766_c0_g1_i35	Pentatricopeptide repeat-containing protein At2g41720;	Guard_M_2WK	Guard_C_2WK	-7.77565	-0.687709	0.000424965	0.00298601	0.17	0.08	0.313	0.348	0.373	0.222	0.098	0.146	0.033	0	0	0	0.199	0.21	0.312	0.443	0.068	0.377
TRINITY_DN17691_c0_g1_i1	Mitogen-activated protein kinase kinase kinase 20 {ECO:0000303|PubMed:21969089};	Guard_M_2WK	Guard_C_2WK	4.83148	1.67673	2.40892e-08	4.5426e-07	0.38	0.13	0.192	0.308	0.393	0.151	0.284	0.46	0.155	10.202	6.818	8.558	0.45	0.198	0	2.714	0.691	0.387
TRINITY_DN17691_c0_g2_i1	Mitogen-activated protein kinase kinase kinase 20 {ECO:0000303|PubMed:21969089};	Guard_M_2WK	Guard_C_2WK	2.72098	2.36614	2.23672e-06	2.89052e-05	1.601	2.577	1.776	1.452	1.957	1.612	1.386	1.47	0	10.173	12.678	11.552	0	3.818	1.619	0	2.649	2.349
TRINITY_DN177_c0_g1_i6		Guard_M_2WK	Guard_C_2WK	-9.56283	0.909909	8.53138e-07	1.20636e-05	1.151	2.266	1.634	4.147	1.866	2.045	2.618	2.121	2.141	0	0.019	0	3.477	2.561	2.579	3.879	2.522	2.533
TRINITY_DN17717_c0_g1_i5	DNA-directed RNA polymerases II and IV subunit 5A;	Guard_M_2WK	Guard_C_2WK	-10.9061	2.19631	3.48879e-12	1.05776e-10	4.442	3.088	0.252	4.366	3.419	6.277	3.12	0	0	0	0	0	0	0	1.423	0	0	0
TRINITY_DN1773_c0_g1_i15	Receptor-like serine/threonine-protein kinase NCRK;	Guard_M_2WK	Guard_C_2WK	-7.80826	-0.660389	0.000685201	0.00452525	0.15	0.571	0.081	0.348	0.393	0.161	0.109	0	0	0	0	0	0	0	0	0	0	0
TRINITY_DN1773_c0_g1_i18	Receptor-like serine/threonine-protein kinase NCRK;	Guard_M_2WK	Guard_C_2WK	-9.99262	1.3161	8.68681e-08	1.49556e-06	4.632	3.71	4.923	2.795	1.694	3.446	0.546	2.008	1.634	0	0	0	2.859	1.048	3.806	0	1.957	0.416
TRINITY_DN1778_c0_g1_i30	Fatty acid amide hydrolase {ECO:0000303|PubMed:16624618};	Guard_M_2WK	Guard_C_2WK	-8.67056	0.0903137	9.96125e-05	0.000850587	1.021	3.489	0.171	1.094	0.323	0.584	0.676	0.337	2.484	0	0	0	2.178	1.257	4.187	0	5.317	1.247
TRINITY_DN1778_c0_g3_i1	Mediator of RNA polymerase II transcription subunit 33B;	Guard_M_2WK	Guard_C_2WK	-9.05659	0.439929	6.69491e-06	7.74893e-05	1.471	0.902	0.595	0.676	0.998	0.453	0.535	1.156	0.077	0	0	0	1.173	1.269	0.763	0	0	0.242
TRINITY_DN1779_c0_g2_i5	Probable inactive receptor kinase At5g58300;	Guard_M_2WK	Guard_C_2WK	-8.72178	0.135712	1.83162e-05	0.000189455	0.67	1.374	0.474	0.925	1.412	0.766	0	0.426	1.998	0	0	0	0	1.385	0.856	0	2.035	3.132
TRINITY_DN178_c1_g1_i29	Probable LRR receptor-like serine/threonine-protein kinase At1g63430;	Guard_M_2WK	Guard_C_2WK	-8.92843	0.322728	2.04943e-05	0.000208976	1.391	0.842	0.313	0.656	1.331	1.794	0.731	0.337	3.963	0	0	0	0	0.687	2.325	0	0	0.706
TRINITY_DN1781_c0_g1_i30	Rhodanese-like domain-containing protein 6;	Guard_M_2WK	Guard_C_2WK	-7.90819	-0.575924	0.000329735	0.0023936	0.47	0.15	0.807	0.378	0.333	0.212	0.076	0.045	0.011	0	0	0	0.105	0.396	0.058	0	0	0
TRINITY_DN1783_c0_g1_i105		Guard_M_2WK	Guard_C_2WK	11.0827	2.33803	4.87045e-14	1.74124e-12	0	0	0	0	0	0	0	0	0	14.849	7.341	7.997	0	0.023	0	1.694	0.302	0.242
TRINITY_DN17833_c0_g1_i30		Guard_M_2WK	Guard_C_2WK	9.48796	0.750825	2.85478e-06	3.6064e-05	0	0	0	0	0	0	0	0	0	6.492	3.893	1.381	0	0	0	0	0	0.106
TRINITY_DN1785_c0_g2_i1	Mitogen-activated protein kinase 3 {ECO:0000303|PubMed:8282107};	Guard_M_2WK	Guard_C_2WK	2.7991	4.05388	3.94242e-16	1.68259e-14	3.902	3.409	3.763	3.69	2.693	2.559	1.004	1.919	1.258	21.216	21.045	21.529	6.975	6.227	5.298	0	2.931	1.875
TRINITY_DN1786_c0_g1_i3	KH domain-containing protein At5g56140;	Guard_M_2WK	Guard_C_2WK	-9.73205	1.06881	7.77672e-07	1.10702e-05	0	0.281	0	1.184	3.55	1.985	0	0	0	0	0	0	0	0	1.249	0	0	0
TRINITY_DN1787_c0_g1_i19		Guard_M_2WK	Guard_C_2WK	-8.34882	-0.196257	0.000228259	0.00173917	0.38	0.09	0.434	0.428	1.241	0.524	0.6	0.101	0	0	0	0	0	0	0.359	0	0	0.532
TRINITY_DN1788_c0_g1_i7	Acyltransferase Pun1 {ECO:0000305};	Guard_M_2WK	Guard_C_2WK	-9.39319	0.751171	1.41807e-06	1.90591e-05	0.971	0.11	3.975	3.441	3.59	1.703	0.666	0	0	0	0	0	0.995	0	0	0	0	0
TRINITY_DN1788_c0_g1_i9	Acyltransferase Pun1 {ECO:0000305};	Guard_M_2WK	Guard_C_2WK	2.03266	3.44097	0.000394786	0.00280094	2.351	1.083	1.917	9.19	2.955	7.436	6.208	2.569	4.824	33.756	23.273	25.576	7.499	2.095	1.041	40.957	24.18	20.183
TRINITY_DN17895_c0_g1_i16	Sodium/hydrogen exchanger 2;	Guard_M_2WK	Guard_C_2WK	-8.16497	-0.356255	0.000294258	0.00217083	0.34	0.301	0.313	0.438	0.666	1.169	0.404	0.729	0.618	0	0	0	0.618	0.64	0.254	0	0	0.203
TRINITY_DN179_c0_g5_i1	Endoglucanase 25;	Guard_M_2WK	Guard_C_2WK	-3.06073	4.82374	3.12641e-08	5.79957e-07	87.685	81.572	86.758	85.165	97.91	82.058	71.876	85.113	67.214	17.583	11.157	4.279	11.144	58.841	74.447	6.497	3.593	0
TRINITY_DN1794_c0_g1_i10	Cytochrome P450 82A3;	Guard_M_2WK	Guard_C_2WK	3.785	4.85105	1.69624e-20	1.00762e-18	0.5	1.614	1.483	3.461	4.518	2.136	0	0.112	0.695	59.078	46.856	37.051	0	0.826	0.937	4.668	0.428	1.073
TRINITY_DN1794_c0_g1_i12	Cytochrome P450 82A3;	Guard_M_2WK	Guard_C_2WK	5.56626	3.44141	0.000271897	0.00202895	0.91	0.19	0.141	0.09	0.888	0	0	0.112	0	19.921	14.983	12.508	0	0	0	0.279	0.497	0
TRINITY_DN1794_c0_g1_i13	Cytochrome P450 82A3;	Guard_M_2WK	Guard_C_2WK	2.02785	5.50781	4.7599e-11	1.28243e-09	13.077	6.527	8.06	16.749	14.886	12.726	16.463	15.91	16.271	42.944	60.734	81.115	6.996	6.926	9.751	0.096	7.352	6.08
TRINITY_DN1794_c0_g1_i9	Cytochrome P450 82A3;	Guard_M_2WK	Guard_C_2WK	6.73109	4.7023	4.14201e-06	5.03501e-05	0	0	0	0.209	1.392	0	0	0	0	79.163	38.498	59.575	0	0	0	0.626	0	0
TRINITY_DN1799_c0_g1_i19	MAG2-interacting protein 2 {ECO:0000303|PubMed:24118572};	Guard_M_2WK	Guard_C_2WK	-8.29264	-0.245076	6.17656e-05	0.0005562	0.67	0.521	0.666	0.418	0.565	0.544	0.284	0.942	0.574	0	0	0	0	0.07	0.301	0	0	0
TRINITY_DN1799_c0_g1_i42	MAG2-interacting protein 2 {ECO:0000303|PubMed:24118572};	Guard_M_2WK	Guard_C_2WK	-8.8174	0.221589	0.000155098	0.00124599	0.74	0.18	0	0.229	0.766	0.191	0	0.292	0.497	0	0	0	0	0.256	0.682	0	0	0
TRINITY_DN1799_c0_g1_i49	MAG2-interacting protein 2 {ECO:0000303|PubMed:24118572};	Guard_M_2WK	Guard_C_2WK	-11.7054	2.97895	8.61258e-21	5.2157e-19	3.512	1.253	3.238	3.024	3.449	2.559	2.597	2.738	4.702	0	0	0	0	1.327	3.158	0	0	0
TRINITY_DN1799_c0_g1_i53	MAG2-interacting protein 2 {ECO:0000303|PubMed:24118572};	Guard_M_2WK	Guard_C_2WK	-8.29126	-0.245554	0.000357276	0.002566	0.32	0.14	0.252	0.448	0.131	0.252	0.36	0.325	0.563	0	0	0	0	0.349	0.509	0	0	0
TRINITY_DN18_c0_g2_i1	Alpha,alpha-trehalose-phosphate synthase [UDP-forming] 5;	Guard_M_2WK	Guard_C_2WK	-8.43986	-0.116477	0.000898544	0.00573611	0.06	0.702	1.402	0.149	1.13	0.605	0.6	0.774	0.916	0	0	0	0	0.175	0	0	0	0.068
TRINITY_DN18_c0_g2_i10	Alpha,alpha-trehalose-phosphate synthase [UDP-forming] 5;	Guard_M_2WK	Guard_C_2WK	-12.1918	3.45888	6.53309e-26	5.47642e-24	5.853	5.745	7.808	5.222	8.3	6.086	3.677	3.949	8.809	0	0	0	6.389	5.611	5.182	0	0	0
TRINITY_DN1800_c1_g2_i2	Probable GMP synthase [glutamine-hydrolyzing];	Guard_M_2WK	Guard_C_2WK	-2.38477	3.61147	0.000276018	0.00205543	12.647	12.292	14.386	13.994	13.04	13.723	4.495	4.847	4.261	0.985	2.305	4.617	9.143	9.591	10.445	7.219	7.44	6.534
TRINITY_DN18011_c0_g1_i11		Guard_M_2WK	Guard_C_2WK	11.0069	2.26256	3.49808e-15	1.38532e-13	0	0	0	0	0	0	0	0	0	17.979	12.281	18.188	0	0.233	0.139	5.159	0.75	1.237
TRINITY_DN18013_c0_g1_i3	Protein trichome birefringence-like 3;	Guard_M_2WK	Guard_C_2WK	-2.25299	2.26131	0.000202686	0.00157072	2.821	3.509	4.287	7.559	8.381	8.464	2.989	3.366	3.499	1.343	2.247	1.613	7.928	6.204	5.159	12.022	10.478	8.651
TRINITY_DN1804_c0_g1_i1		Guard_M_2WK	Guard_C_2WK	-8.3418	-0.20192	5.8289e-05	0.000528871	0.34	0.912	1.493	0.855	0.827	1.189	0.786	0.83	0.32	0	0	0	0.241	0.559	0	0	1.042	0.367
TRINITY_DN1804_c0_g1_i5		Guard_M_2WK	Guard_C_2WK	-7.71966	-0.734766	0.000540519	0.00368319	0.94	0	0.646	0.557	0.998	0.907	0.655	0	0.232	0	0	0	0	0	0.139	0	0	1.189
TRINITY_DN1804_c0_g1_i9		Guard_M_2WK	Guard_C_2WK	-2.6113	3.67613	4.10222e-06	4.99054e-05	7.084	10.728	10.471	16.53	22.037	17.885	8.848	11.433	9.769	1.333	3.535	4.453	4.671	7.31	5.078	12.234	5.901	5.394
TRINITY_DN18041_c0_g1_i2		Guard_M_2WK	Guard_C_2WK	9.15229	0.419512	3.51637e-06	4.34921e-05	0	0	0	0	0	0	0	0	0	4.55	1.462	2.376	0	0	0	0	0.497	0.319
TRINITY_DN18045_c0_g1_i7		Guard_M_2WK	Guard_C_2WK	8.78128	0.058332	4.4409e-06	5.35236e-05	0	0	0	0	0	0	0	0	0	5.739	3.244	3.255	0	0	0	0	0	0
TRINITY_DN18076_c0_g1_i2	Disease resistance protein RUN1 {ECO:0000305};	Guard_M_2WK	Guard_C_2WK	-8.36983	-0.178077	0.00054934	0.00373297	0.93	0.491	0.868	0.179	0.888	0.433	0.993	0.516	1.81	0	0	0	0.712	0.291	0.983	0	0.049	0.599
TRINITY_DN18102_c0_g1_i4	Esterase;	Guard_M_2WK	Guard_C_2WK	6.12909	0.611485	3.78494e-05	0.000361027	2.101	1.945	2.431	0	0	0.131	0.055	0	0	4.405	2.741	4.173	0	0	0	3.032	1.548	1.498
TRINITY_DN18143_c0_g1_i1	C2 and GRAM domain-containing protein At5g50170;	Guard_M_2WK	Guard_C_2WK	-8.12164	-0.393668	0.000131779	0.0010844	0.19	0.391	0	0.467	0.716	0.534	0.404	0.135	0.806	0	0	0	0.147	0.524	0.509	1.068	0	0
TRINITY_DN18169_c0_g2_i3	Probable WRKY transcription factor 32;	Guard_M_2WK	Guard_C_2WK	4.68458	1.34662	0.000409511	0.00288963	0.32	0.351	1.705	0.686	0.414	0	0	1.178	0	8.289	16.619	5.399	1.372	1.595	0.578	2.05	10.011	18.405
TRINITY_DN1820_c0_g1_i136	Probable glutamate carboxypeptidase LAMP1 {ECO:0000305};	Guard_M_2WK	Guard_C_2WK	-8.20931	-0.316938	0.000431398	0.00302484	0.13	0	0.151	1.174	0.343	0.625	1.342	0.269	0	0	0	0	0	0	0	0	0	0.164
TRINITY_DN1821_c0_g1_i2		Guard_M_2WK	Guard_C_2WK	3.19221	3.47808	5.9851e-14	2.1251e-12	5.953	6.306	4.237	2.258	2.491	2.237	2.466	3.893	3.985	17.67	23.68	24.186	0.199	4.295	4.754	4.668	3.087	5.809
TRINITY_DN1821_c0_g1_i4		Guard_M_2WK	Guard_C_2WK	4.70223	1.61155	2.29098e-08	4.33949e-07	0.63	0.742	1.433	0.169	0.282	0.131	0.546	0.516	0.497	5.603	5.269	4.945	2.985	0.687	0.798	0	0	0
TRINITY_DN18216_c0_g2_i2	Peptidyl-prolyl cis-trans isomerase FKBP65;	Guard_M_2WK	Guard_C_2WK	-2.18133	3.6255	6.35452e-07	9.18304e-06	18.61	18.388	18.138	14.133	15.088	16.494	16.452	15.999	14.571	4.773	2.625	2.975	16.904	13.747	16.703	18.24	17.607	16.568
TRINITY_DN18242_c0_g1_i1		Guard_M_2WK	Guard_C_2WK	3.47261	1.69332	4.86447e-05	0.000449757	3.822	3.319	4.519	2.228	0.766	0.806	1.953	0	3.952	17.863	12.929	13.687	0	2.677	3.968	0	12.699	11.551
TRINITY_DN18263_c0_g1_i4	Non-symbiotic hemoglobin;	Guard_M_2WK	Guard_C_2WK	3.77207	0.44972	0.00135004	0.00813563	0.26	0.592	0.666	0.358	0.202	0.212	7.495	4.723	2.87	1.063	3.574	6.645	0.157	0.151	0.44	0	0	0
TRINITY_DN18263_c0_g1_i7	Non-symbiotic hemoglobin;	Guard_M_2WK	Guard_C_2WK	3.33246	0.735509	8.16965e-05	0.000715128	0.57	0.361	0.646	0.448	0.333	0.514	0.742	0.505	0.541	4.579	4.581	4.144	0.566	1.211	0.671	0.472	0.818	0.735
TRINITY_DN1828_c0_g1_i38	Cytokinin dehydrogenase 6;	Guard_M_2WK	Guard_C_2WK	-8.38128	-0.16728	3.99948e-05	0.000378782	0.7	0.692	0.424	0.298	0.363	0.282	0.382	0.314	0.243	0	0	0	0	0.14	0.359	0	0.506	0.561
TRINITY_DN1828_c2_g1_i2	Probable N-acetyltransferase HLS1-like;	Guard_M_2WK	Guard_C_2WK	2.34476	5.33679	6.13926e-23	4.22819e-21	9.175	8.001	8.878	7.678	8.613	6.237	13.158	12.847	11.469	44.934	34.517	37.273	4.535	6.914	6.825	30.648	30.909	27.82
TRINITY_DN1830_c0_g2_i2	2-isopropylmalate synthase 1, chloroplastic;	Guard_M_2WK	Guard_C_2WK	-9.17661	0.550612	1.37989e-05	0.000147164	0	0.13	0.242	1.084	0.383	1.139	0.305	0.314	0.541	0	0	0	0	0.326	0.694	0	0	0.251
TRINITY_DN1831_c0_g1_i1		Guard_M_2WK	Guard_C_2WK	10.782	2.03698	4.18205e-08	7.59192e-07	0	0	0	0	0	0	0	0	0	4.956	0.726	4.791	0	0	0	0	0	0
TRINITY_DN1831_c0_g1_i17		Guard_M_2WK	Guard_C_2WK	10.3656	1.62687	1.41276e-06	1.89986e-05	0	0	0	0	0	0	0	0	0	1.749	5.462	0.57	0	0	0	0	0	0
TRINITY_DN1831_c0_g1_i21		Guard_M_2WK	Guard_C_2WK	13.3061	4.5577	1.04414e-76	4.97471e-74	0.02	0	0	0	0	0	0	0	0	21.931	20.426	18.545	0	0.116	0	0.462	1.178	1.692
TRINITY_DN1831_c0_g1_i27		Guard_M_2WK	Guard_C_2WK	8.30885	-0.396159	1.6088e-05	0.000168235	0	0	0	0	0	0	0	0	0	1.44	1.259	1.072	0	0	0.023	0.683	0	0.406
TRINITY_DN1831_c0_g1_i28		Guard_M_2WK	Guard_C_2WK	10.4961	1.75305	1.54394e-09	3.47414e-08	0	0	0	0	0	0	0	0	0	7.236	2.276	6.172	0	0	0	0	1.071	0
TRINITY_DN1831_c0_g1_i34		Guard_M_2WK	Guard_C_2WK	9.9432	1.2138	0.00110569	0.00685328	0	0	0	0	0	0	0	0	0	0.048	5.036	5.264	0	0	0	0	0	0
TRINITY_DN1831_c0_g2_i1		Guard_M_2WK	Guard_C_2WK	9.96483	1.22616	3.40632e-09	7.28226e-08	0	0	0	0	0	0	0	0	0	3.613	2.973	2.009	0	0	0	0	0.243	0.358
TRINITY_DN1831_c0_g2_i16		Guard_M_2WK	Guard_C_2WK	11.3791	2.63639	0.000385821	0.00274819	0	0	0	0	0	0	0	0	0	0	5.714	15.753	0	0	0	0	0	0
TRINITY_DN1831_c0_g2_i9		Guard_M_2WK	Guard_C_2WK	10.8846	2.14156	0.000868918	0.00557136	0	0	0	0	0	0	0	0	0	5.043	9.976	0	0	0	0	0	0	0
TRINITY_DN18319_c0_g1_i3		Guard_M_2WK	Guard_C_2WK	9.91807	1.18097	2.45111e-09	5.35289e-08	0	0	0	0	0	0	0	0	0	11.352	16.9	14.942	0	0.524	0	0	3.671	1.073
TRINITY_DN18325_c0_g1_i1		Guard_M_2WK	Guard_C_2WK	-7.82699	-0.644459	0.0002985	0.0021997	8.594	1.323	1.816	6.196	3.953	5.532	3.949	1.055	5.917	0	0	0	0	1.746	1.654	12.167	12.611	8.651
TRINITY_DN1836_c0_g1_i21	Probable ubiquitin-conjugating enzyme E2 24 {ECO:0000303|PubMed:16339806};	Guard_M_2WK	Guard_C_2WK	-10.3427	1.65108	1.11775e-09	2.54827e-08	0	0.491	0.646	1.273	2.007	1.501	0	1.077	0.199	0	0	0	0	0.186	0.243	0	0	0.106
TRINITY_DN1836_c0_g1_i45	Probable ubiquitin-conjugating enzyme E2 24 {ECO:0000303|PubMed:16339806};	Guard_M_2WK	Guard_C_2WK	5.67392	4.53704	8.83331e-10	2.04988e-08	0.42	1.223	0	0.656	0.202	1.441	0.327	0	1.501	29.785	21.142	70.364	0	2.13	0	16.681	50.921	53.899
TRINITY_DN1837_c1_g1_i21	Sphingosine kinase 2;	Guard_M_2WK	Guard_C_2WK	-8.91696	0.311845	0.000378826	0.00270372	0.05	3.188	0	0.249	2.027	1.783	1.091	0.393	1.866	0	0	0	0	0.559	3.435	0	0.234	0.338
TRINITY_DN18376_c0_g1_i1	Stress-response A/B barrel domain-containing protein At5g22580 {ECO:0000305};	Guard_M_2WK	Guard_C_2WK	-3.80584	2.48409	2.49111e-08	4.68435e-07	6.794	4.171	4.862	24.496	22.168	22.54	2.477	3.287	3.411	0.966	1.491	2.598	5.718	4.481	4.06	2.84	6.7	6.302
TRINITY_DN18429_c0_g1_i12	Putative vacuolar protein sorting-associated protein 13A;	Guard_M_2WK	Guard_C_2WK	-3.86341	3.01187	1.92201e-09	4.2531e-08	4.062	4.221	3.874	2.844	2.33	2.952	2.608	3.276	2.351	0.106	0.3	0.145	1.267	0.221	1.376	0	0.029	0
TRINITY_DN18429_c0_g1_i28	Putative vacuolar protein sorting-associated protein 13A;	Guard_M_2WK	Guard_C_2WK	-8.05207	-0.453687	0.000516077	0.00353471	0.17	0.04	0.091	0.05	0.101	0.161	0.055	0.079	0.022	0	0	0	0.168	0	0.069	0	0	0
TRINITY_DN18429_c0_g1_i3	Putative vacuolar protein sorting-associated protein 13A;	Guard_M_2WK	Guard_C_2WK	2.10031	5.65408	6.51402e-13	2.12244e-11	3.142	3.088	0	2.178	2.279	1.259	5.619	3.444	7.859	7.342	8.668	8.809	2.702	7.066	0.093	5.14	6.417	6.747
TRINITY_DN18429_c0_g1_i36	Putative vacuolar protein sorting-associated protein 13A;	Guard_M_2WK	Guard_C_2WK	-14.1288	5.38348	4.18253e-123	5.27801e-120	6.864	7.64	10.502	8.344	8.593	7.829	4.593	7.495	5.354	0	0	0	5.059	0	5.39	0	0	0.319
TRINITY_DN18429_c0_g1_i5	Vacuolar protein sorting-associated protein 13C;	Guard_M_2WK	Guard_C_2WK	2.11403	4.64878	3.04899e-07	4.7343e-06	17.309	15.049	12.287	9.041	5.103	13.089	12.459	13.811	20.399	39.485	40.183	41.282	21.994	21.837	21.804	20.579	29.536	27.22
TRINITY_DN18429_c0_g1_i8	Vacuolar protein sorting-associated protein 13C;	Guard_M_2WK	Guard_C_2WK	-2.64743	5.22525	3.21042e-07	4.97173e-06	17.549	16.403	17.281	14.879	16.641	15.335	17.533	17.413	16.105	4.608	1.685	1.391	13.333	7.648	14.262	0	0	0.367
TRINITY_DN1843_c1_g1_i1	Cactin;	Guard_M_2WK	Guard_C_2WK	-2.90942	5.20723	0.000101634	0.000866106	20.601	20.463	20.691	19.185	19.253	17.562	21.133	23.763	25.234	0.435	3.128	3.921	3.624	9.941	9.612	3.59	1.237	0
TRINITY_DN1843_c1_g1_i5	Cactin;	Guard_M_2WK	Guard_C_2WK	3.50329	4.58835	0.000351473	0.0025329	1.891	1.584	2.179	0.497	0.303	3.214	0.6	1.189	0	19.003	16.435	11.262	22.968	10.034	13.649	13.553	18.522	18.675
TRINITY_DN1844_c0_g1_i17	Topless-related protein 4;	Guard_M_2WK	Guard_C_2WK	-2.11651	4.64028	4.28332e-10	1.03677e-08	42.512	40.475	43.45	42.031	47.906	38.107	40.455	41.176	36.659	7.101	12.997	10.035	37.484	28.286	46.593	6.247	2.883	1.044
TRINITY_DN18441_c0_g1_i2	3-ketoacyl-CoA synthase 11 {ECO:0000303|PubMed:18465198};	Guard_M_2WK	Guard_C_2WK	-9.76983	1.10464	1.71384e-07	2.79305e-06	2.691	2.537	2.603	1.89	2.854	2.912	1.353	1.829	1.38	0	0	0	4.001	3.294	2.522	2.897	4.236	3.586
TRINITY_DN1845_c0_g1_i1	5'-3' exoribonuclease 3 {ECO:0000305};	Guard_M_2WK	Guard_C_2WK	-10.0132	1.33563	3.29288e-08	6.07459e-07	1.381	4.933	0.847	1.293	1.967	2.166	1.68	0.875	1.479	0	0	0	0	0.291	2.001	0	2.327	0
TRINITY_DN1846_c0_g1_i185	Leucine--tRNA ligase, chloroplastic/mitochondrial {ECO:0000305};	Guard_M_2WK	Guard_C_2WK	-9.74769	1.08368	1.07525e-07	1.82297e-06	0.68	0	1.715	1.164	2.249	1.894	0	0.247	2.616	0	0	0	0	2.27	3.204	0	0	0
TRINITY_DN1848_c0_g1_i6	Protein POOR HOMOLOGOUS SYNAPSIS 1 {ECO:0000303|PubMed:19918061};	Guard_M_2WK	Guard_C_2WK	-5.64466	0.150225	8.2836e-05	0.00072361	2.651	2.085	2.149	2.715	2.703	2.116	2.738	2.356	2.329	0	0.116	0	0	1.758	2.163	0	2.454	1.141
TRINITY_DN18480_c0_g2_i2	ABC transporter B family member 11;	Guard_M_2WK	Guard_C_2WK	-2.48707	2.73271	2.02944e-05	0.000207307	8.835	10.257	8.081	24.596	23.681	23.85	10.714	11.624	11.535	4.608	2.731	6.114	6.996	6.437	6.212	3.225	7.742	9.84
TRINITY_DN185_c2_g1_i6		Guard_M_2WK	Guard_C_2WK	-7.71302	-0.740054	0.000841136	0.00541405	0.1	0	0.353	0.537	0.635	0.252	0.305	0.539	0	0	0	0	0	0.349	0	0	0	0.222
TRINITY_DN1853_c0_g1_i8	1-aminocyclopropane-1-carboxylate oxidase homolog 1;	Guard_M_2WK	Guard_C_2WK	-2.23287	4.55589	2.309e-17	1.0857e-15	130.377	128.634	139.852	67.76	76.438	69.261	350.956	366.997	374.176	14.115	16.619	16.13	319.886	473.09	428.658	35.971	32.389	36.732
TRINITY_DN1854_c0_g1_i77	Palmitoyl-protein thioesterase 1;	Guard_M_2WK	Guard_C_2WK	-8.2958	-0.242039	9.42017e-05	0.00081061	0.52	0.521	0.222	0.656	0.484	0.363	0.164	0.09	0	0	0	0	0.995	0.384	0.15	0	0	0
TRINITY_DN18546_c0_g1_i31	UDP-arabinose 4-epimerase 1;	Guard_M_2WK	Guard_C_2WK	-7.95438	-0.536679	0.000218723	0.00167691	0.54	0.501	0.504	0.637	0.444	0.645	0.393	0.101	0.265	0	0	0	0.304	0.966	0.37	0	0	0.551
TRINITY_DN1855_c0_g1_i5	ATP-citrate synthase beta chain protein 1;	Guard_M_2WK	Guard_C_2WK	-2.20909	8.76007	1.52418e-33	1.86297e-31	295.502	297.433	303.592	378.714	403.126	376.615	323.113	341.887	325.032	98.852	89.528	67.235	277.176	354.815	381.984	189.103	158.675	146.261
TRINITY_DN18561_c0_g1_i2		Guard_M_2WK	Guard_C_2WK	-8.13678	-0.380358	0.000195565	0.00152414	0.91	1.193	1.342	1.581	1.19	2.438	0.076	0.314	0	0	0	0	0.566	0.303	0.428	3.282	2.805	3.983
TRINITY_DN1857_c0_g1_i31	Aromatic aminotransferase ISS1 {ECO:0000303|PubMed:26163189};	Guard_M_2WK	Guard_C_2WK	2.18046	3.27625	2.88706e-07	4.5159e-06	1.621	2.256	3.44	1.959	1.795	1.824	3.142	1.279	3.886	9.081	6.954	9.707	0	1.711	2.499	0	0.195	0
TRINITY_DN18610_c0_g1_i1	Protein EMSY-LIKE 3 {ECO:0000303|PubMed:21830950};	Guard_M_2WK	Guard_C_2WK	-8.77848	0.186775	3.27644e-05	0.000317255	5.193	0	3.985	3.212	5.083	1.975	3.633	2.199	0.563	0	0	0	1.969	1.99	2.973	4.303	0	0
TRINITY_DN18623_c1_g1_i2	Transmembrane protein 131 homolog;	Guard_M_2WK	Guard_C_2WK	2.94784	3.41509	3.91887e-12	1.18201e-10	2.331	2.928	1.332	1.323	1.472	1.31	1.724	1.616	1.788	9.072	12.639	10.712	3.111	1.432	0.567	13.466	10.839	12.557
TRINITY_DN1864_c1_g1_i19	Pentatricopeptide repeat-containing protein At1g18485;	Guard_M_2WK	Guard_C_2WK	-10.79	2.08351	1.81584e-12	5.64096e-11	2.261	1.404	0.414	2.675	2.642	2.005	1.702	1.56	2.031	0	0	0	0	1.327	3.193	0	0.74	1.102
TRINITY_DN1866_c0_g1_i9	RNA polymerase II C-terminal domain phosphatase-like 1 {ECO:0000305};	Guard_M_2WK	Guard_C_2WK	-9.25901	0.626521	1.38961e-06	1.87142e-05	1.631	0.942	1.735	0.746	0.827	1.239	1.211	1.358	1.082	0	0	0	1.288	0.71	1.296	0	0.857	0.802
TRINITY_DN1868_c0_g1_i13	RNA polymerase I termination factor {ECO:0000303|PubMed:22805593};	Guard_M_2WK	Guard_C_2WK	-9.30257	0.666604	3.85814e-05	0.000367109	0.66	1.855	0.484	0.338	1.402	1.814	0.84	2.906	2.738	0	0	0	3.414	2.817	3.274	0	0	0
TRINITY_DN18720_c1_g1_i2		Guard_M_2WK	Guard_C_2WK	8.7156	-0.00564309	1.26727e-05	0.000136557	0	0	0	0	0	0	0	0	0	14.279	11.196	5.544	0	0	0	2.32	1.003	0.319
TRINITY_DN1873_c0_g1_i6	Transcription factor LHW;	Guard_M_2WK	Guard_C_2WK	-7.93416	-0.553984	0.00139482	0.00837522	0.69	0.341	0.04	0.448	0.484	0.111	0.447	0.64	0.099	0	0	0	0.377	0.629	0	0	0	0
TRINITY_DN1873_c3_g1_i22	Protein TPX2;	Guard_M_2WK	Guard_C_2WK	-2.18238	2.48491	0.00019519	0.00152172	6.763	6.798	6.759	6.892	6.556	4.846	4.888	5.756	5.773	1.546	1.036	1.545	3.77	6.03	4.627	1.367	0.243	2.388
TRINITY_DN1873_c4_g1_i5	Nicotinate phosphoribosyltransferase 2 {ECO:0000303|PubMed:18978034};	Guard_M_2WK	Guard_C_2WK	-8.0196	-0.481273	0.000217777	0.00167158	2.521	1.775	0.656	0.686	0.827	1.209	0.316	0.348	0	0	0	0	0	0.582	1.724	0	10.215	0
TRINITY_DN18750_c0_g1_i2	Probably inactive leucine-rich repeat receptor-like protein kinase At5g06940;	Guard_M_2WK	Guard_C_2WK	-2.36384	2.96489	1.0354e-05	0.000114614	5.023	4.502	3.591	5.55	5.577	7.144	2.749	3.254	3.588	0.879	1.656	1.024	2.199	3.597	4.315	5.891	4.674	5.442
TRINITY_DN1877_c0_g1_i3	D-amino-acid transaminase, chloroplastic {ECO:0000303|PubMed:18318836};	Guard_M_2WK	Guard_C_2WK	-9.26156	0.629366	3.4169e-05	0.000329488	1.111	0.491	1.11	3.929	0.837	1.824	0.349	2.177	1.59	0	0	0	3.268	0.71	1.666	0	1.227	1.247
TRINITY_DN1878_c1_g1_i12	CWF19-like protein 2;	Guard_M_2WK	Guard_C_2WK	-11.8784	3.14941	5.97069e-23	4.13003e-21	15.098	14.247	18.31	13.218	16.298	18.257	13.616	16.28	16.801	0	0	0	16.296	7.799	9.277	0	0	0
TRINITY_DN18798_c0_g1_i1		Guard_M_2WK	Guard_C_2WK	2.40957	3.82446	0.000218391	0.00167492	2.511	3.489	1.513	5.639	1.664	3.909	4.157	2.502	1.954	29.09	10.992	21.095	6.64	5.063	5.633	4.466	1.792	8.178
TRINITY_DN1880_c0_g1_i93	Vacuolar protein sorting-associated protein 52 A;	Guard_M_2WK	Guard_C_2WK	-9.81144	1.14408	1.10343e-07	1.86668e-06	0.37	0.882	1.311	1.81	1.281	1.249	1.026	1.088	1.59	0	0	0	0	0.745	4.014	0	0	0
TRINITY_DN1881_c2_g2_i1	Kinesin-like protein KIN-7D, mitochondrial {ECO:0000305};	Guard_M_2WK	Guard_C_2WK	-2.9609	4.56124	3.91732e-22	2.54386e-20	13.097	12.392	13.347	16.341	16.671	16.162	11.477	10.883	10.597	1.623	2.295	2.444	11.908	8.299	9.231	5.111	8.667	6.979
TRINITY_DN18813_c0_g1_i8		Guard_M_2WK	Guard_C_2WK	-4.69099	4.21691	5.89784e-05	0.000534295	6.343	5.173	4.812	44.945	48.259	45.825	9.023	10.479	10.012	0	3.051	2.395	0	8.113	8.051	95.861	146.891	142.859
TRINITY_DN18817_c0_g1_i6		Guard_M_2WK	Guard_C_2WK	6.37668	0.806955	3.63613e-06	4.47364e-05	0.29	0.411	1.231	0.209	0.04	0	1.375	1.324	1.678	10.009	4.562	9.678	0.681	1.828	1.851	1.126	0	0.851
TRINITY_DN1882_c0_g1_i240	Galactose mutarotase;	Guard_M_2WK	Guard_C_2WK	-2.50566	3.87988	8.76461e-10	2.03495e-08	10.756	11.52	9.634	10.91	14.503	14.056	18.46	9.649	11.193	2.067	3.109	1.941	7.237	16.552	12.111	0	3.554	5.809
TRINITY_DN1883_c0_g2_i5	Protein NUCLEAR FUSION DEFECTIVE 4 {ECO:0000303|PubMed:16698901};	Guard_M_2WK	Guard_C_2WK	-3.80082	2.88627	9.15066e-08	1.56931e-06	3.912	0.411	1.13	5.092	3.59	6.217	4.353	5.789	6.038	0.58	0.174	0.367	2.262	4.842	5.46	0.683	5.561	0.889
TRINITY_DN18867_c2_g1_i13	ABC transporter C family member 9;	Guard_M_2WK	Guard_C_2WK	-9.07776	0.459427	7.57831e-06	8.67252e-05	0.19	0.381	0	0.577	0.545	1.128	0.207	0.191	0.508	0	0	0	0	0.838	0.312	0	0	0.329
TRINITY_DN18867_c2_g1_i16	ABC transporter C family member 9;	Guard_M_2WK	Guard_C_2WK	-14.9582	6.21099	8.31209e-153	2.04263e-149	41.772	46.591	52.347	48.456	62.056	53.08	50.776	60.777	59.443	0	0	0	52.932	12.42	44.43	0	0	0
TRINITY_DN18874_c0_g4_i3	Kinesin-like protein KIN-4C {ECO:0000305};	Guard_M_2WK	Guard_C_2WK	-2.11838	3.06383	1.58481e-05	0.000166172	10.776	9.675	10.189	8.951	9.864	10.499	9.481	9.312	9.416	2.493	1.637	2.762	9.384	6.495	8.259	1.694	4.295	4.012
TRINITY_DN18884_c0_g1_i8	Protein CHROMATIN REMODELING 24 {ECO:0000303|PubMed:16547115};	Guard_M_2WK	Guard_C_2WK	-2.67859	3.92319	4.64123e-13	1.53256e-11	13.277	11.851	14.396	12.223	14.634	12.222	11.761	12.375	11.436	2.367	2.208	1.671	8.305	7.263	9.092	2.666	2.532	2.33
TRINITY_DN1890_c1_g1_i12	Cytochrome P450 CYP749A22;	Guard_M_2WK	Guard_C_2WK	-10.436	1.74088	1.62511e-09	3.64098e-08	3.362	2.396	0.999	1.681	3.409	2.469	2.738	2.165	1.424	0	0	0	0	0.931	2.533	0	0	0
TRINITY_DN1890_c1_g1_i5	Cytochrome P450 CYP749A22;	Guard_M_2WK	Guard_C_2WK	-2.07715	5.70897	8.45175e-22	5.39837e-20	254.191	241.969	284.011	194.28	211.189	217.527	226.341	239.687	291.342	50.837	60.202	42.875	319.195	374.091	396.223	239.069	184.247	176.063
TRINITY_DN1891_c0_g1_i4	Centromere protein C {ECO:0000303|PubMed:15329494};	Guard_M_2WK	Guard_C_2WK	-8.33339	-0.208464	0.000795647	0.00516471	1.871	1.684	1.029	1.9	0.313	1.108	0.786	1.941	1.567	0	0	0	1.592	1.467	1.053	0.077	0.633	0.435
TRINITY_DN1891_c0_g1_i5	Centromere protein C {ECO:0000303|PubMed:15329494};	Guard_M_2WK	Guard_C_2WK	10.1469	1.4074	2.39404e-09	5.23805e-08	0.81	1.374	0	0	0	0	1.702	1.851	1.832	4.009	5.365	2.318	18.81	0	0	12.85	8.131	13.166
TRINITY_DN1892_c0_g1_i232	Transcription factor GTE8;	Guard_M_2WK	Guard_C_2WK	-9.72556	1.06271	4.88533e-07	7.25512e-06	0.57	1.424	1.493	0.527	1.422	0.816	0.513	0.965	0	0	0	0	3.142	0.605	0.613	0	1.938	0
TRINITY_DN18942_c0_g1_i2	G2/mitotic-specific cyclin S13-6;	Guard_M_2WK	Guard_C_2WK	-3.24853	1.93304	0.000333274	0.00241442	5.183	7.87	6.245	6.485	6.001	7.275	4.342	3.837	4.89	0.145	0.736	1.198	1.623	4.703	4.28	6.574	8.872	8.052
TRINITY_DN18945_c0_g2_i2	NAC domain-containing protein 35 {ECO:0000303|PubMed:15029955};	Guard_M_2WK	Guard_C_2WK	-9.42793	0.783553	3.01166e-07	4.68412e-06	1.521	0.983	1.564	2.715	2.733	2.055	2.127	1.672	1.49	0	0	0	4.074	3.085	2.996	0	0	0
TRINITY_DN1896_c0_g1_i3	Serine/threonine-protein kinase TIO;	Guard_M_2WK	Guard_C_2WK	-6.45948	1.71648	0.000294502	0.00217229	0	0	0.111	1.731	0.262	3.527	1.255	0.101	0.055	0	0.039	0	0	0	1.885	0	0	0
TRINITY_DN18973_c0_g1_i1		Guard_M_2WK	Guard_C_2WK	-2.13045	4.02933	5.72461e-09	1.189e-07	79.861	97.624	77.729	92.287	67.22	73.634	79.916	61.192	74.047	15.564	16.542	23.732	64.128	67.489	58.796	5.073	15.308	17.738
TRINITY_DN19018_c0_g1_i5	Sucrose synthase 6;	Guard_M_2WK	Guard_C_2WK	-2.30641	2.61287	1.62808e-05	0.000169984	5.033	4.692	5.437	5.59	4.629	5.532	2.935	3.949	3.245	1.121	1.153	0.966	3.414	4.027	5.703	3.927	4.334	3.915
TRINITY_DN19030_c0_g1_i2	BAHD acyltransferase At5g47980;	Guard_M_2WK	Guard_C_2WK	-2.12233	5.19823	1.06369e-20	6.40833e-19	54.728	52.627	54.375	51.25	61.32	52.626	64.282	56.155	63.98	14.781	11.603	12.566	93.129	80.212	69.38	49.879	51.126	54.431
TRINITY_DN1904_c0_g1_i11	Probable pectinesterase/pectinesterase inhibitor 12;	Guard_M_2WK	Guard_C_2WK	-11.1354	2.42	9.5531e-15	3.65011e-13	4.572	3.91	4.086	2.795	3.671	3.355	2.422	1.604	1.733	0	0	0	3.341	1.688	2.822	4.457	5.122	4.65
TRINITY_DN1906_c0_g1_i10		Guard_M_2WK	Guard_C_2WK	8.3319	-0.370803	1.59654e-05	0.000167252	0	0	0	0	0	0	0	0	0	0.879	1.278	1.072	0	0.023	0	0	0	0
TRINITY_DN1906_c0_g1_i16	Protein EMSY-LIKE 3 {ECO:0000303|PubMed:21830950};	Guard_M_2WK	Guard_C_2WK	-8.74806	0.159717	5.2202e-05	0.000479512	1.361	2.707	3.42	2.546	1.079	3.144	0	0	0	0	0	0	0	1.467	9.913	0	0.487	0
TRINITY_DN19085_c0_g1_i1	Nuclear transport factor 2 {ECO:0000303|PubMed:28229965};	Guard_M_2WK	Guard_C_2WK	-2.11754	3.4539	7.26791e-06	8.35416e-05	13.157	13.325	13.286	16.033	14.947	16.252	15.34	14.159	16.304	2.676	3.099	5.341	27.084	14.783	19.768	6.545	11.978	10.865
TRINITY_DN1909_c0_g1_i8	Putative clathrin assembly protein At4g40080;	Guard_M_2WK	Guard_C_2WK	2.15868	5.76547	8.02124e-13	2.59004e-11	22.792	10.166	9.049	25.71	22.037	12.978	24.253	25.222	7.595	86.544	93.528	97.853	2.66	28.251	24.708	10.203	12.445	31.57
TRINITY_DN19106_c0_g1_i1		Guard_M_2WK	Guard_C_2WK	-2.37989	1.81102	0.000552721	0.00375321	17.699	19.33	17.422	20.369	14.019	17.351	7.953	7.887	8.135	3.024	2.954	4.491	10.714	12.723	9.173	31.475	27.072	37.119
TRINITY_DN1914_c0_g1_i35	Perakine reductase;	Guard_M_2WK	Guard_C_2WK	-9.1511	0.526807	2.11951e-06	2.75583e-05	1.221	0.211	0.081	0.925	1.311	1.521	1.582	0.931	0.828	0	0	0	0	1.013	0.162	0	0	0.261
TRINITY_DN1916_c1_g1_i7	Non-classical arabinogalactan protein 31 {ECO:0000303|PubMed:17885091};	Guard_M_2WK	Guard_C_2WK	-2.28179	7.2564	3.05125e-67	1.11302e-64	149.687	141.468	160.29	164.97	176.677	174.524	99.805	106.273	114.901	38.152	36.26	34.096	93.139	173.485	178.482	394.608	359.204	315.528
TRINITY_DN19173_c0_g1_i18	Probable E3 ubiquitin-protein ligase RHG1A {ECO:0000305};	Guard_M_2WK	Guard_C_2WK	-8.33537	-0.20724	0.000127534	0.00105542	0.64	0.642	0.272	1.273	0.706	0.574	0.546	0	0.486	0	0	0	0	0.186	2.094	1.511	0	0.3
TRINITY_DN1918_c0_g1_i116	Probable low-specificity L-threonine aldolase 1;	Guard_M_2WK	Guard_C_2WK	-8.62008	0.044677	5.18413e-05	0.000476395	0.15	1.103	0	0.935	0.898	0.403	0.273	0.673	0.331	0	0	0	0	1.711	2.36	0	1.422	0.396
TRINITY_DN1918_c0_g1_i132	Probable low-specificity L-threonine aldolase 1;	Guard_M_2WK	Guard_C_2WK	2.52427	3.14349	1.54727e-06	2.06351e-05	7.684	5.735	6.91	3.481	7.675	5.491	8.084	9.312	10.343	35.302	32.958	31.913	7.436	11.209	3.193	0	0	3.142
TRINITY_DN19192_c0_g1_i7	Probable trehalase;	Guard_M_2WK	Guard_C_2WK	3.8605	1.38765	2.89552e-05	0.000284082	0.21	0.311	0.837	0.259	0.645	0.242	0.12	0.224	0.828	5.169	7.99	4.317	0	0	0	0	0.857	5.384
TRINITY_DN19234_c0_g1_i5	Putative serine carboxypeptidase-like 52;	Guard_M_2WK	Guard_C_2WK	5.24336	0.308527	0.000421465	0.00296409	4.412	1.253	3.39	1.571	0.222	0.252	1.233	0.617	1.932	34.906	42.246	9.804	7.059	2.794	2.348	0	6.963	4.659
TRINITY_DN19238_c0_g1_i1	Outer membrane porin N;	Guard_M_2WK	Guard_C_2WK	2.4523	1.84345	0.0013788	0.00828645	0.3	0.241	0.333	0.189	0.212	0.292	0.098	0.213	0.563	2.096	0.881	0.908	3.289	0.314	0.752	5.236	0.536	0.735
TRINITY_DN19238_c0_g2_i1	Probable bifunctional chitinase/lysozyme;	Guard_M_2WK	Guard_C_2WK	2.79883	2.80282	0.000113736	0.000954599	0.18	0.16	0.414	0.159	0.222	0.222	0.098	0.258	0.386	2.551	1.114	0.657	2.734	0.244	0.532	4.649	0.594	0.454
TRINITY_DN19238_c0_g3_i1	Dipeptidyl carboxypeptidase {ECO:0000303|PubMed:8226676};	Guard_M_2WK	Guard_C_2WK	2.85053	2.1966	0.00152539	0.00906365	0.21	0.281	0.232	0.099	0.192	0.282	0.055	0.258	0.342	2.734	0.775	0.802	1.215	0.221	0.324	2.532	0.662	0.609
TRINITY_DN19238_c0_g4_i1	Chromosome partition protein MukB {ECO:0000255|HAMAP-Rule:MF_01800};	Guard_M_2WK	Guard_C_2WK	2.75649	4.13319	2.57562e-05	0.000255923	0.15	0.211	0.373	0.149	0.182	0.131	0.131	0.213	0.386	2	0.765	0.435	2.377	0.163	0.509	1.906	0.623	0.377
TRINITY_DN19238_c0_g5_i1	ABC transporter ATP-binding/permease protein YojI {ECO:0000305};	Guard_M_2WK	Guard_C_2WK	2.78616	1.58134	0.00150808	0.00897794	0.21	0.231	0.595	0.149	0.151	0.282	0.065	0.135	0.364	2.377	0.746	1.014	2.524	0.256	0.902	2.089	0.545	0.338
TRINITY_DN1924_c0_g1_i7	Heterogeneous nuclear ribonucleoprotein 1;	Guard_M_2WK	Guard_C_2WK	2.11568	2.57758	8.19322e-05	0.000716519	1.371	2.958	1.059	2.108	1.866	2.358	3.415	1.503	4.603	10.791	7.457	10.055	0	2.992	0	5.429	13.059	11.851
TRINITY_DN1926_c0_g1_i40	AP-4 complex subunit mu;	Guard_M_2WK	Guard_C_2WK	-7.62951	-0.809243	0.00167003	0.00980082	0	0.241	0.071	0.637	0.706	0.222	0.142	0	0	0	0	0	0	0.105	0	0	0	0
TRINITY_DN19268_c0_g1_i4		Guard_M_2WK	Guard_C_2WK	9.85796	1.11965	1.52518e-08	2.97959e-07	0	0	0	0	0	0	0	0	0	5.98	4.087	2.869	0	0.058	0	0	0.691	1.102
TRINITY_DN1930_c0_g1_i114	Serine/threonine-protein kinase Nek5;	Guard_M_2WK	Guard_C_2WK	-8.46308	-0.0949748	3.94081e-05	0.000373757	0.63	0.481	0.232	0.497	0.434	0.302	0.578	0.303	0.64	0	0	0	0	0.454	0.139	0	0.156	0
TRINITY_DN19327_c1_g1_i51	Sorting nexin-13;	Guard_M_2WK	Guard_C_2WK	3.24307	2.22563	3.07436e-05	0.000299239	0.59	1.554	1.685	0.298	0.605	1.008	0.524	0.314	1.943	4.328	7.147	7.061	2.315	3.993	0	0.25	8.609	12.566
TRINITY_DN1933_c0_g1_i16	Rust resistance kinase Lr10 {ECO:0000312|EMBL:AAC49629.1};	Guard_M_2WK	Guard_C_2WK	9.0378	0.308718	2.21919e-06	2.87104e-05	0.14	0	0	0	0	0	0	0	0	1.382	0.591	0.821	1.613	0	0	0	0	0.232
TRINITY_DN1933_c0_g2_i1		Guard_M_2WK	Guard_C_2WK	2.52148	4.07857	3.0099e-14	1.09707e-12	22.572	21.275	19.389	3.59	3.711	4.554	7.746	6.317	8.312	26.317	20.9	22.602	6.734	6.786	4.743	7.941	8.443	5.162
TRINITY_DN1933_c1_g1_i16	Putative U-box domain-containing protein 50;	Guard_M_2WK	Guard_C_2WK	-8.98237	0.372304	8.11958e-06	9.23086e-05	1.371	0.612	1.755	1.731	0.817	1.219	0.72	0.572	0.839	0	0	0	0	0.792	0	0	0	0
TRINITY_DN19341_c0_g1_i4		Guard_M_2WK	Guard_C_2WK	13.9094	5.15981	1.0919e-113	1.15868e-110	0.01	0	0	0	0	0	0	0	0	39.388	46.933	42.499	0.408	0.105	0.22	7.45	5.268	0
TRINITY_DN19341_c0_g1_i5		Guard_M_2WK	Guard_C_2WK	13.9832	5.23478	1.70115e-48	3.76438e-46	0	0	0	0	0	0	0	0	0	66.12	36.27	29.17	0	0	0	5.554	0.886	7.047
TRINITY_DN19344_c0_g1_i5	Putative GEM-like protein 8;	Guard_M_2WK	Guard_C_2WK	2.5357	2.15451	0.00034599	0.00249724	1.281	1.614	1.715	2.228	1.271	1.542	1.091	0.527	1.016	8.724	14.925	6.558	3.016	2.479	1.781	1.328	2.697	3.712
TRINITY_DN19381_c0_g1_i1		Guard_M_2WK	Guard_C_2WK	-5.06564	1.86202	6.96921e-05	0.0006204	1.541	1.644	1.786	3.302	3.056	2.207	1.342	1.515	1.689	0.232	0	0.058	1.665	1.397	2.394	1.405	0.399	1.025
TRINITY_DN1939_c0_g1_i20		Guard_M_2WK	Guard_C_2WK	-7.89845	-0.58432	0.000822613	0.00531387	1.841	1.013	0	1.114	1.271	0.403	1.167	1.133	0.508	0	0	0	0.555	1.571	1.747	0	1.13	0.319
TRINITY_DN19398_c0_g1_i3		Guard_M_2WK	Guard_C_2WK	8.2925	-0.416908	0.000112624	0.000946119	0	0	0	0	0	0	0	0	0	4.251	1.201	4.202	0	0	0	0	0	0.87
TRINITY_DN19416_c0_g1_i81	DNA topoisomerase 1 {ECO:0000255|HAMAP-Rule:MF_00952};	Guard_M_2WK	Guard_C_2WK	-9.09151	0.472145	2.21626e-06	2.86885e-05	1.271	1.805	0.232	1.124	0.837	0.796	0.851	1.144	0.552	0	0	0	0	0.407	0	0	0	0
TRINITY_DN19451_c0_g1_i11		Guard_M_2WK	Guard_C_2WK	10.4397	1.69806	1.14778e-11	3.29589e-10	0	0	0	0	0	0	0	0	0	15.467	18.334	12.933	0	0	0	0	1.655	2.049
TRINITY_DN19451_c0_g1_i17		Guard_M_2WK	Guard_C_2WK	9.40029	0.669461	8.33349e-08	1.44004e-06	0	0	0	0	0	0	0	0	0	6.202	7.971	6.607	0	0	0	0	0	0.213
TRINITY_DN19453_c0_g1_i3		Guard_M_2WK	Guard_C_2WK	9.71678	0.984424	4.92281e-07	7.30055e-06	0	0	0	0	0	0	0	0	0	2.744	9.104	3.545	0	0	0	0	1.061	0
TRINITY_DN1946_c0_g2_i7		Guard_M_2WK	Guard_C_2WK	-7.82511	-0.646295	0.000315725	0.00230733	0.91	0.622	0.313	0.776	0.978	0.635	0	0.247	0.243	0	0	0	0	0	0.844	0	0.506	0.058
TRINITY_DN19464_c0_g1_i1		Guard_M_2WK	Guard_C_2WK	13.2429	5.88234	1.09889e-115	1.25142e-112	0	0	0	0	0	0.02	0	0	0.033	152.491	116.016	101.91	0.157	0.268	0.162	10.039	6.593	6.331
TRINITY_DN19464_c0_g1_i3		Guard_M_2WK	Guard_C_2WK	10.2566	1.51707	8.23715e-10	1.92012e-08	0	0	0	0	0	0	0	0	0	3.381	6.886	6.925	0	0	0	0	0	0.203
TRINITY_DN19464_c0_g1_i4		Guard_M_2WK	Guard_C_2WK	9.47749	0.738954	4.35603e-06	5.26228e-05	0	0	0	0	0	0	0	0	0	5.758	1.065	3.226	0	0	0	0	0	0
TRINITY_DN1949_c1_g1_i3	Transcription factor AS1 {ECO:0000303|PubMed:11140682};	Guard_M_2WK	Guard_C_2WK	-5.07623	1.36801	0.000464957	0.00322815	1.711	0.511	1.533	2.457	3.601	3.214	3.044	2.614	1.181	0	0	0.261	4.755	4.563	8.745	0	0.536	0.406
TRINITY_DN195_c0_g2_i7	Probable chalcone--flavonone isomerase 3;	Guard_M_2WK	Guard_C_2WK	-2.1394	8.56366	5.30578e-80	2.78351e-77	529.173	582.473	507.13	801.2	814.622	826.259	530.427	564.755	508.195	178.923	194.774	196.634	606.268	931.595	808.178	744.351	761.179	809.362
TRINITY_DN19506_c0_g1_i1	Protein CHUP1, chloroplastic;	Guard_M_2WK	Guard_C_2WK	-2.82283	2.15097	1.37778e-05	0.000147006	6.333	5.935	6.376	5.301	6.384	4.373	2.968	3.557	3.886	0.792	0.639	0.821	3.247	4.039	5.575	9.404	6.271	3.722
TRINITY_DN19516_c0_g2_i8	Betaine aldehyde dehydrogenase 1, chloroplastic;	Guard_M_2WK	Guard_C_2WK	-8.3367	-0.206575	8.34145e-05	0.000727711	0.78	1.805	1.13	0.895	1.452	1.673	1.582	1.178	0.596	0	0	0	0	0.442	2.637	0	1.003	12.934
TRINITY_DN19519_c0_g1_i3	Periodic tryptophan protein 2 {ECO:0000303|PubMed:19929880};	Guard_M_2WK	Guard_C_2WK	-7.91329	-0.571347	0.00048229	0.00333461	0.06	0.05	0	0.835	0.363	0.776	0.087	0.404	0.309	0	0	0	0	0.047	0	0	0	0
TRINITY_DN1954_c1_g1_i23	Cytokinin dehydrogenase 5;	Guard_M_2WK	Guard_C_2WK	3.57371	4.44442	2.09473e-18	1.07112e-16	4.592	3.71	3.511	0.895	0.978	1.441	1.047	0.741	0.751	9.429	14.992	15.609	0	1.35	2.036	1.694	1.967	1.508
TRINITY_DN1954_c1_g1_i41	Cytokinin dehydrogenase 5;	Guard_M_2WK	Guard_C_2WK	11.7623	3.01539	1.34704e-22	9.11518e-21	0.67	0.18	0	0	0	0	0.338	0	0	11.458	15.186	9.021	2.346	1.327	0.312	0	3.116	3.741
TRINITY_DN1954_c1_g1_i65	Cytokinin dehydrogenase 5;	Guard_M_2WK	Guard_C_2WK	-8.86784	0.268008	1.02979e-05	0.000114047	0.34	0.391	0.868	0.796	0.424	0.584	0.469	0.202	0.828	0	0	0	1.026	0.733	0.914	0	0.049	0.493
TRINITY_DN1954_c4_g1_i1	Monothiol glutaredoxin-S2;	Guard_M_2WK	Guard_C_2WK	-4.48043	0.81692	0.000164587	0.00131094	3.932	7.118	6.577	7.927	5.739	6.559	4.429	6.507	5.906	0	0.203	0.666	1.676	7.194	5.356	3.581	1.159	1.827
TRINITY_DN1961_c0_g1_i49	DNA-binding protein RHL1;	Guard_M_2WK	Guard_C_2WK	-9.10756	0.486928	3.13301e-05	0.000304504	1.811	1.564	4.287	2.158	1.846	0.564	4.56	1.582	1.579	0	0	0	2.754	2.538	0.682	8.615	3.671	0.967
TRINITY_DN1961_c1_g1_i11	F-box/WD-40 repeat-containing protein At3g52030;	Guard_M_2WK	Guard_C_2WK	-8.37189	-0.175288	7.36212e-05	0.000651155	0	0	1.039	1.034	0.575	0.947	0	0.314	0	0	0	0	0	0	0.798	0	0.672	0.155
TRINITY_DN1961_c1_g1_i7	F-box/WD-40 repeat-containing protein At3g52030;	Guard_M_2WK	Guard_C_2WK	7.65926	0.355164	0.000166524	0.0013227	0	0	0	0	0.02	0	0.011	0.449	0	1.507	2.973	0.164	0	0	0	0.799	0	0
TRINITY_DN19634_c0_g1_i15	ABC transporter B family member 21;	Guard_M_2WK	Guard_C_2WK	-8.91931	0.314586	3.59475e-06	4.42973e-05	2.571	2.266	5.347	9.468	9.682	10.751	4.299	6.855	3.963	0	0	0	1.058	2.421	1.747	0	0	0
TRINITY_DN19684_c0_g1_i9	Glucan endo-1,3-beta-glucosidase;	Guard_M_2WK	Guard_C_2WK	-2.83164	5.30519	3.49701e-41	6.0029e-39	19.92	21.025	19.46	128.887	124.404	123.359	34.814	36.352	29.12	17.496	20.503	16.729	104.922	158.923	127.852	3.456	3.467	4.708
TRINITY_DN197_c0_g1_i21	Glycerol-3-phosphate acyltransferase 9 {ECO:0000303|PubMed:19539490};	Guard_M_2WK	Guard_C_2WK	-7.94688	-0.543207	0.000190887	0.00149242	0.26	0.652	0	0.328	0.343	0.272	0.207	0.482	0.364	0	0	0	0	0.489	0	0	1.363	0.145
TRINITY_DN197_c0_g1_i90	Glycerol-3-phosphate acyltransferase 9 {ECO:0000303|PubMed:19539490};	Guard_M_2WK	Guard_C_2WK	-7.87971	-0.599607	0.00113438	0.00700692	0.16	0	0.716	0.418	0.131	0.433	0.055	0.168	0.607	0	0	0	0.419	0.128	0.486	0	0	0.106
TRINITY_DN1971_c0_g1_i103	Protein DA1-related 1 {ECO:0000303|PubMed:18483219};	Guard_M_2WK	Guard_C_2WK	-8.93849	0.3314	0.000207892	0.001606	0.53	0.341	0.202	0.298	1.876	0.665	0	0.247	0.055	0	0	0	0	0.14	0.266	0	1.013	0
TRINITY_DN1971_c0_g1_i93	Protein DA1-related 1 {ECO:0000303|PubMed:18483219};	Guard_M_2WK	Guard_C_2WK	-9.35916	0.719403	6.5224e-07	9.39883e-06	2.571	1.935	0.625	1.721	2.773	2.146	4.2	1.201	0.243	0	0	0	0	2.025	0	2.945	0.477	1.208
TRINITY_DN19716_c0_g1_i1	Class V chitinase CHIT5b {ECO:0000305};	Guard_M_2WK	Guard_C_2WK	-2.38462	4.46688	2.17446e-13	7.36243e-12	17.439	17.947	18.078	38.838	38.728	40.001	20.391	24.235	26.559	6.956	9.995	6.046	22.947	23.746	20.74	6.468	6.096	4.872
TRINITY_DN19722_c0_g1_i1	Cytochrome P450 94C1 {ECO:0000305};	Guard_M_2WK	Guard_C_2WK	-10.416	1.72167	3.34906e-10	8.16132e-09	3.362	1.614	3.632	4.287	6.182	5.421	2.575	2.21	0	0	0	0	0	4.761	6.027	0	0	0
TRINITY_DN19722_c0_g1_i2	Cytochrome P450 94C1 {ECO:0000305};	Guard_M_2WK	Guard_C_2WK	5.19259	0.228336	0.00153874	0.00913479	0	0.592	0.525	0.149	0	0	0	0	2.859	1.807	1.337	2.647	2.095	0	0	0	1.13	0.976
TRINITY_DN1979_c2_g1_i1	Protein FAM135B;	Guard_M_2WK	Guard_C_2WK	-9.52163	0.871254	7.81359e-07	1.11159e-05	1.081	1.313	1.382	2.029	0.908	1.733	0.818	1.133	0.806	0	0	0	1.76	1.315	1.434	0	1.061	1.141
TRINITY_DN1979_c2_g1_i6	Protein FAM135B;	Guard_M_2WK	Guard_C_2WK	3.70651	3.62453	5.36177e-11	1.43712e-09	4.182	2.456	3.4	0.617	1.644	1.542	2.302	1.593	3.157	13.139	19.351	18.313	2.87	4.016	2.487	21.725	24.346	24.823
TRINITY_DN19801_c0_g1_i2	Defensin-like protein;	Guard_M_2WK	Guard_C_2WK	-10.6485	1.94621	8.49173e-12	2.47889e-10	52.867	47.985	44.872	34.024	26.474	29.714	5.346	3.792	2.947	0	0	0	13.312	39.67	26.57	143.757	150.475	138.857
TRINITY_DN19803_c0_g1_i3		Guard_M_2WK	Guard_C_2WK	-8.17119	-0.350321	0.000183507	0.00144051	0.24	0.341	0.282	0.975	0.474	0.675	0.196	0.135	0.055	0	0	0	0	0.268	0.104	0	0.506	0.251
TRINITY_DN1982_c0_g1_i29	Nitrate regulatory gene2 protein {ECO:0000303|PubMed:26744214};	Guard_M_2WK	Guard_C_2WK	-8.1054	-0.40738	0.000121826	0.00101448	0.42	0.842	0	0.507	0.383	0.423	0.305	0.37	0	0	0	0	0	0.687	0.682	0	0	0
TRINITY_DN1985_c0_g2_i3	RNA-directed DNA polymerase homolog;	Guard_M_2WK	Guard_C_2WK	-8.00996	-0.489775	0.000310214	0.00227275	0.82	0.902	0.918	0.219	0.474	0.383	0.262	0.269	0.309	0	0	0	0.524	0.233	0.521	1.684	0.224	0.135
TRINITY_DN1985_c0_g2_i5	RNA-directed DNA polymerase homolog;	Guard_M_2WK	Guard_C_2WK	-10.4669	1.77071	1.02331e-10	2.66626e-09	1.441	1.885	0.192	2.636	2.511	2.146	1.506	1.268	0	0	0	0	0	0.792	2.36	0	0	0
TRINITY_DN1986_c0_g1_i2	Ethylene-responsive transcription factor ERF053 {ECO:0000305};	Guard_M_2WK	Guard_C_2WK	2.54866	2.41171	1.9635e-05	0.000201711	1.781	0.872	1.11	1.074	0.968	0.615	0.644	0.348	0.85	5.729	4.368	5.776	2.105	1.781	1.191	1.607	1.305	1.817
TRINITY_DN199_c0_g1_i17		Guard_M_2WK	Guard_C_2WK	-11.5185	2.79524	5.92547e-15	2.2998e-13	0.74	3.609	3.975	3.302	2.935	1.481	2.618	3.871	2.627	0	0	0	3.865	2.747	1.955	4.553	0	0
TRINITY_DN199_c5_g1_i1	Ethylene-responsive transcription factor 13;	Guard_M_2WK	Guard_C_2WK	-2.20014	2.90505	6.5086e-05	0.000583065	11.346	10.046	11.722	20.717	21.069	17.482	2.575	2.188	2.417	5.12	5.511	2.685	3.058	6.891	8.328	11.089	13.663	17.97
TRINITY_DN1992_c0_g1_i23	Probable methyltransferase PMT8;	Guard_M_2WK	Guard_C_2WK	-7.82377	-0.647543	0.000475168	0.00328975	0.52	0.481	0.615	0.368	0.575	0.746	0.033	0.28	0.044	0	0	0	0.021	0.745	0.937	0	0	0.57
TRINITY_DN1992_c0_g1_i30	Probable methyltransferase PMT8;	Guard_M_2WK	Guard_C_2WK	-2.18645	5.3537	2.59444e-32	2.99844e-30	32.107	30.449	31.283	36.849	39.031	38.298	25.017	26.086	27.144	9.004	8.019	8.616	36.636	28.437	36.148	44.634	28.923	27.984
TRINITY_DN19926_c0_g1_i4	RNA polymerase II C-terminal domain phosphatase-like 3;	Guard_M_2WK	Guard_C_2WK	-11.4728	2.75035	3.99875e-17	1.83404e-15	3.302	3.629	5.306	4.535	7.241	5.28	3.72	3.186	4.57	0	0	0	5.184	0.407	2.013	0	0	0
TRINITY_DN1996_c1_g3_i5	Probable beta-D-xylosidase 2;	Guard_M_2WK	Guard_C_2WK	-2.19757	2.96416	6.77295e-06	7.83344e-05	4.112	2.988	4.58	6.823	7.312	7.234	3.775	4.6	4.283	2.038	1.482	1.323	3.53	4.307	7.056	2.666	4.041	4.157
TRINITY_DN19971_c0_g1_i2		Guard_M_2WK	Guard_C_2WK	12.402	3.65395	9.82965e-39	1.54012e-36	0.13	0	0	0	0	0	0	0	0	133.912	161.061	144.051	0	0	0.752	26.797	8.375	7.704
TRINITY_DN1998_c0_g1_i82	Vacuolar sorting protein 39 {ECO:0000303|PubMed:12589039};	Guard_M_2WK	Guard_C_2WK	-8.14506	-0.372598	0.00116808	0.00718468	0.09	0.261	0.192	0.378	0.081	0.353	0.24	0	0	0	0	0	0.733	0.047	0.301	0	0.127	0.039
TRINITY_DN19981_c0_g1_i6	Uncharacterized protein At3g06530;	Guard_M_2WK	Guard_C_2WK	-3.19563	5.06024	8.76263e-15	3.35357e-13	11.676	11.55	9.987	12.223	14.483	12.131	10.834	9.963	12.816	2.164	0.843	1.362	8.693	3.946	5.957	0	0.73	0.193
TRINITY_DN2_c0_g1_i51	Pentatricopeptide repeat-containing protein At1g20230;	Guard_M_2WK	Guard_C_2WK	-5.63426	0.998232	4.13278e-05	0.000389792	1.931	4.071	4.368	1.203	0.756	1.038	3.971	3.568	4.338	0	0	0.058	0.723	1.117	2.117	0	0.915	0.048
TRINITY_DN20_c0_g1_i13	Lysine-specific demethylase REF6 {ECO:0000303|PubMed:15377760};	Guard_M_2WK	Guard_C_2WK	-5.24858	-0.178526	0.00131283	0.00793697	0	0.551	0.222	0.368	0.494	0.151	0.153	0.034	0	0	0	0.029	0.22	0.198	0.197	0	0	0
TRINITY_DN2001_c1_g1_i12	Probable sodium/metabolite cotransporter BASS1, chloroplastic;	Guard_M_2WK	Guard_C_2WK	-8.31128	-0.228124	0.000336473	0.0024357	0.3	0.672	0.575	1.184	0.323	0.877	0.535	1.391	0.375	0	0	0	0	0.594	0	3.773	0	2.629
TRINITY_DN2001_c1_g1_i17	Probable sodium/metabolite cotransporter BASS1, chloroplastic;	Guard_M_2WK	Guard_C_2WK	-7.87551	-0.604116	0.000603435	0.00405746	0.66	0.201	0	0.109	0.262	0.292	0.425	0.034	0.033	0	0	0	0.042	0.442	0.601	0.703	0	0.309
TRINITY_DN2001_c1_g2_i4	Subtilisin-like protease SBT4.4 {ECO:0000303|PubMed:16193095};	Guard_M_2WK	Guard_C_2WK	-10.168	1.48356	4.64729e-09	9.74783e-08	3.482	2.867	4.217	2.954	2.652	3.768	3.928	3.231	4.217	0	0	0	0	2.863	3.968	0	0	1.74
TRINITY_DN20013_c0_g2_i1	Acyltransferase Pun1 {ECO:0000305};	Guard_M_2WK	Guard_C_2WK	-5.31866	-0.115793	0.00035589	0.00255801	3.052	1.885	2.401	4.187	5.981	5.985	2.509	1.862	2.815	0	0	0.367	0.513	2.258	3.007	0	1.763	1.643
TRINITY_DN2007_c0_g2_i28	Calcium-dependent mitochondrial ATP-magnesium/phosphate carrier protein 2 {ECO:0000303|PubMed:22062157};	Guard_M_2WK	Guard_C_2WK	-9.50899	0.859162	7.23901e-07	1.03648e-05	2.641	0.983	1.533	1.094	2.4	2.045	0.535	1.021	0.486	0	0	0	0	2.328	0.416	0	0	1.266
TRINITY_DN2008_c0_g2_i24	Phosphatidylinositol 4-phosphate 5-kinase 8;	Guard_M_2WK	Guard_C_2WK	-8.36007	-0.185698	7.52642e-05	0.000663926	0.96	1.875	2.018	1.313	0.746	1.29	2.346	0.325	0.828	0	0	0	0	0.186	0.532	0.279	0	0.445
TRINITY_DN2008_c0_g2_i30	Phosphatidylinositol 4-phosphate 5-kinase 7;	Guard_M_2WK	Guard_C_2WK	3.18871	2.75788	1.7154e-06	2.2683e-05	1.131	1.995	3.178	0.637	0.928	1.824	2.237	3.377	4.239	8.386	11.244	12.093	0	6.612	2.383	10.473	18.629	16.056
TRINITY_DN20088_c0_g1_i2	Fanconi anemia group I protein;	Guard_M_2WK	Guard_C_2WK	-2.4596	1.33321	0.00101037	0.0063314	1.211	0.792	1.543	1.193	1.604	1.28	0.655	1.402	1.137	0.213	0.281	0.222	0.607	0.547	0.937	0	0.146	0.184
TRINITY_DN2011_c0_g1_i32	Alpha-aminoadipic semialdehyde synthase;	Guard_M_2WK	Guard_C_2WK	2.88945	4.19239	5.03758e-10	1.20868e-08	0.68	0.762	0.736	2.317	1.402	0.987	0.873	1.279	0.806	14.752	10.324	10.509	1.047	1.781	0.093	0	2.162	2.31
TRINITY_DN20117_c0_g1_i1	ABC transporter B family member 19;	Guard_M_2WK	Guard_C_2WK	-2.76437	2.53968	0.00145585	0.00869803	0.51	0.582	0.525	2.954	3.076	3.013	1.418	1.672	1.866	0.126	0.92	0.27	0.765	0.466	0.925	0.183	0.097	0.358
TRINITY_DN2013_c0_g1_i1		Guard_M_2WK	Guard_C_2WK	13.0813	5.72036	4.13517e-131	5.85077e-128	0	0	0	0	0	0.01	0	0	0	67.203	65.935	50.429	0	0.524	0.382	3.369	4.411	3.026
TRINITY_DN2015_c0_g1_i1	Xanthine dehydrogenase 1;	Guard_M_2WK	Guard_C_2WK	-4.80545	0.23147	0.000207746	0.00160541	1.201	0.712	1.291	1.243	1.694	0.715	0.633	1.144	0.552	0	0.068	0.077	0	0.326	0.914	0	0.282	0.068
TRINITY_DN2015_c0_g5_i1	Cationic peroxidase 1;	Guard_M_2WK	Guard_C_2WK	4.22786	2.38609	2.94655e-09	6.35168e-08	5.563	6.687	6.688	0.985	0.484	0.433	7.473	6.305	6.06	12.453	13.772	10.866	8.494	6.449	5.529	11.166	17.899	18.888
TRINITY_DN2015_c0_g5_i2	Cationic peroxidase 1;	Guard_M_2WK	Guard_C_2WK	3.00012	1.9191	0.000401215	0.00283965	4.042	4.482	4.378	0.776	0.504	1.128	2.422	4.207	4.658	3.739	4.746	11.233	0.712	4.388	5.656	17.653	16.185	13.871
TRINITY_DN20171_c2_g1_i1	Polyphenol oxidase latent form, chloroplastic {ECO:0000303|PubMed:28812349};	Guard_M_2WK	Guard_C_2WK	-2.15189	5.75774	1.36947e-23	1.00222e-21	11.006	10.527	9.453	47.59	51.849	47.367	8.324	8.819	8.235	9.883	13.617	10.035	17.689	25.247	25.031	10.713	21.551	25.809
TRINITY_DN20190_c0_g1_i1		Guard_M_2WK	Guard_C_2WK	-9.29814	0.663047	8.9268e-05	0.000772713	13.437	20.433	7.274	3.242	0.696	5.239	0	0.269	0.883	0	0	0	4.985	0	1.677	0	0	1.904
TRINITY_DN20190_c0_g1_i2		Guard_M_2WK	Guard_C_2WK	-6.63113	1.07321	1.09545e-05	0.000120546	16.108	9.465	26.855	2.924	7.897	2.922	0.742	0.617	0.574	0	0	0.116	0	2.375	1.11	7.777	9.524	2.03
TRINITY_DN2021_c1_g1_i2	Protein PIN-LIKES 2 {ECO:0000303|PubMed:22504182};	Guard_M_2WK	Guard_C_2WK	-2.4825	3.61667	4.02164e-05	0.00038065	14.137	14.127	11.4	15.316	17.236	17.33	11.739	14.092	14.383	2.86	1.278	4.936	22.214	16.878	23.678	8.114	5.288	7.888
TRINITY_DN2023_c0_g1_i31	Receptor-like protein 46 {ECO:0000303|PubMed:18434605};	Guard_M_2WK	Guard_C_2WK	-10.6866	1.9832	2.26789e-11	6.33394e-10	2.551	3.509	0.706	3.103	3.137	2.015	1.942	1.593	3.852	0	0	0	2.44	0	0.497	0	0	0
TRINITY_DN2023_c0_g1_i32	D-lactate dehydrogenase [cytochrome], mitochondrial;	Guard_M_2WK	Guard_C_2WK	-9.46902	0.822021	2.08499e-06	2.717e-05	0	3.038	4.166	2.775	1.291	3.577	2.618	2.401	2.086	0	0	0	0.995	2.689	2.244	0	0.01	0.928
TRINITY_DN2023_c0_g1_i38	D-lactate dehydrogenase [cytochrome], mitochondrial;	Guard_M_2WK	Guard_C_2WK	10.1891	1.45152	6.95366e-08	1.2192e-06	0	0	0	0	0	0	0	0	0	0.841	2.324	3.612	0	0	0	0	0	0
TRINITY_DN2023_c0_g1_i72	Receptor-like protein 46 {ECO:0000303|PubMed:18434605};	Guard_M_2WK	Guard_C_2WK	-11.0914	2.377	8.92645e-13	2.86253e-11	4.302	3.84	8.585	2.238	4.528	4.373	6.655	13.307	6.259	0	0	0	0.356	0	1.596	5.92	0	0
TRINITY_DN2023_c0_g1_i8	Receptor-like protein 46 {ECO:0000303|PubMed:18434605};	Guard_M_2WK	Guard_C_2WK	-9.83694	1.16813	9.60159e-07	1.34345e-05	1.531	1.825	1.503	0.845	1.119	2.71	1.091	1.795	3.025	0	0	0	0.513	0	0.451	0	0	0
TRINITY_DN2025_c1_g1_i1	Putative disease resistance RPP13-like protein 1;	Guard_M_2WK	Guard_C_2WK	-4.98796	0.395801	5.82809e-05	0.000528871	16.328	13.856	14.638	15.416	18.234	11.285	9.35	10.3	6.855	0	0.649	0.753	0	3.12	8.999	0	3.389	0
TRINITY_DN20263_c0_g1_i2		Guard_M_2WK	Guard_C_2WK	-8.88644	0.284818	6.15605e-06	7.17862e-05	0.85	0.401	0.686	0.935	0.625	0.836	0.666	1.122	1.148	0	0	0	0.314	0.314	0.428	0	0	0.184
TRINITY_DN2027_c0_g1_i35	Mitochondrial pyruvate carrier 3 {ECO:0000305};	Guard_M_2WK	Guard_C_2WK	2.11762	2.05285	0.00170739	0.00999496	4.842	5.384	4.923	4.486	6.687	7.234	4.069	4.23	5.398	36.818	19.854	28.889	8.986	6.775	6.339	32.351	23.567	20.551
TRINITY_DN2028_c0_g1_i13	Protein CHROMATIN REMODELING 35 {ECO:0000303|PubMed:16547115, ECO:0000303|PubMed:23770592};	Guard_M_2WK	Guard_C_2WK	-9.18625	0.559202	1.65001e-06	2.1899e-05	0.63	0.622	0.918	0.875	1.351	1.31	0.753	0.393	0	0	0	0	0	0	0.428	0	0.721	0
TRINITY_DN203_c0_g2_i6	Translation factor GUF1 homolog, mitochondrial {ECO:0000255|HAMAP-Rule:MF_03137};	Guard_M_2WK	Guard_C_2WK	-8.28244	-0.253963	6.37112e-05	0.000571516	0.1	0.401	0.151	0.438	0.535	0.605	0.262	0.28	1.181	0	0	0	0	0.698	0.509	1.425	0	0.599
TRINITY_DN203_c3_g1_i1		Guard_M_2WK	Guard_C_2WK	-5.08884	4.0731	7.3209e-36	9.7108e-34	51.306	57.66	60.085	38.47	39.394	39.427	8.684	9.458	9.151	1.034	1.346	1.111	39.956	30.835	31.185	93.55	91.705	88.756
TRINITY_DN2031_c0_g1_i14	Dihydroorotase, mitochondrial;	Guard_M_2WK	Guard_C_2WK	-8.72704	0.140461	1.17809e-05	0.000128071	0.62	0.742	1.715	0.746	1.13	0.937	1.178	0.875	0.651	0	0	0	0.356	1.455	0.694	0.722	0.847	0.725
TRINITY_DN20352_c0_g1_i1	2-amino-3-ketobutyrate coenzyme A ligase {ECO:0000255|HAMAP-Rule:MF_00985};	Guard_M_2WK	Guard_C_2WK	2.91682	1.99505	0.000468497	0.00324742	0.19	0.291	0.293	0.169	0.292	0.232	0.109	0.337	0.309	3.111	0.891	1.314	3.247	0.279	0.497	2.907	0.818	0.696
TRINITY_DN20409_c0_g1_i11	Protein JASON {ECO:0000305};	Guard_M_2WK	Guard_C_2WK	-2.63062	3.19495	9.45244e-09	1.90152e-07	10.836	10.718	10.502	11.885	12.062	12.363	10.801	11.713	13.224	2.106	2.315	1.574	14.443	12.373	12.978	8.461	9.651	11.116
TRINITY_DN2043_c0_g1_i11	Trafficking protein particle complex II-specific subunit 120 homolog {ECO:0000305};	Guard_M_2WK	Guard_C_2WK	5.084	3.16721	1.46024e-09	3.29373e-08	0.75	0.291	0.373	0.776	0.111	0.463	0.262	0	0.541	13.004	12.939	21.066	1.089	3.597	2.371	30.58	36.82	33.349
TRINITY_DN20434_c0_g1_i2	DEAD-box ATP-dependent RNA helicase 52C;	Guard_M_2WK	Guard_C_2WK	-7.98633	-0.509396	0.00021715	0.00166759	0.61	1.083	1.14	0.835	0.514	0.725	0.131	0.191	0.287	0	0	0	0.503	0.442	0.787	0.443	1.85	0.319
TRINITY_DN2044_c0_g2_i36	Nuclear poly(A) polymerase 4 {ECO:0000303|PubMed:18479511};	Guard_M_2WK	Guard_C_2WK	-9.20135	0.573172	3.21257e-06	4.01279e-05	0.16	1.313	0	0.716	0.898	1.461	0.72	1.526	1.468	0	0	0	0	0	0	0	0.068	0
TRINITY_DN2044_c0_g2_i54	Nuclear poly(A) polymerase 4 {ECO:0000303|PubMed:18479511};	Guard_M_2WK	Guard_C_2WK	-6.25993	0.729863	8.4071e-06	9.52063e-05	2.581	2.366	1.584	1.552	0.958	1.481	0.022	1.077	0.166	0	0	0.039	1.498	0.233	0.301	0	0	0
TRINITY_DN2046_c0_g1_i11	Bromodomain adjacent to zinc finger domain protein 2B;	Guard_M_2WK	Guard_C_2WK	-9.14956	0.525683	1.8365e-05	0.000189876	0.67	0.752	1.816	1.174	0.403	1.31	1.517	1.111	0.464	0	0	0	3.98	0	1.053	0	0	0
TRINITY_DN2046_c0_g1_i24	Bromodomain adjacent to zinc finger domain protein 2B;	Guard_M_2WK	Guard_C_2WK	-9.66633	1.00703	6.23211e-07	9.03115e-06	2.501	0.862	0	1.024	0.857	2.045	0.415	0.931	3.058	0	0	0	0	0.431	1.4	0	0	0
TRINITY_DN20513_c0_g1_i9	Glutamine--tRNA ligase {ECO:0000255|HAMAP-Rule:MF_00126};	Guard_M_2WK	Guard_C_2WK	3.0483	3.53009	3.92304e-05	0.000372373	0.2	0.291	0.242	0.09	0.182	0.191	0.109	0.157	0.265	2.464	0.833	0.599	2.032	0.14	0.37	3.138	0.438	0.416
TRINITY_DN20513_c1_g1_i1	Sensor protein CreC;	Guard_M_2WK	Guard_C_2WK	3.39745	2.25495	0.00111893	0.00692526	0.29	0.251	0.363	0.099	0.232	0.181	0.153	0.292	0.287	3.768	1.269	0.425	2.388	0.314	0.428	2.753	0.691	0.29
TRINITY_DN2052_c0_g1_i40	Ferritin-3, chloroplastic;	Guard_M_2WK	Guard_C_2WK	-2.13352	7.68628	1.72866e-62	5.64425e-60	83.653	85.502	84.73	160.664	152.26	158.997	104.039	109.886	108.41	34.906	38.924	35.602	100.418	119.649	113.324	32.573	31.221	30.333
TRINITY_DN2054_c0_g1_i11	CTL-like protein DDB_G0274487;	Guard_M_2WK	Guard_C_2WK	-8.39216	-0.157114	0.000237596	0.00180296	0.49	1.674	0.777	1.094	0.313	0.685	1.255	0.965	0.144	0	0	0	0	0	0	0	1.509	0.164
TRINITY_DN2054_c0_g1_i17	CTL-like protein DDB_G0274487;	Guard_M_2WK	Guard_C_2WK	-8.94684	0.33952	7.81228e-06	8.9097e-05	1.041	1.343	0	0.726	1.372	0.856	0.742	1.043	1.06	0	0	0	0	0.978	0.868	0	0	0.126
TRINITY_DN2059_c0_g1_i12	Glutathione hydrolase 1;	Guard_M_2WK	Guard_C_2WK	-8.95778	0.349441	1.11754e-05	0.000122716	0	1.293	1.332	0.656	1.513	1.018	1.298	0.022	1.016	0	0	0	0	0.547	0.416	0	0.828	0.048
TRINITY_DN2059_c0_g1_i26	Glutathione hydrolase 2;	Guard_M_2WK	Guard_C_2WK	-2.43871	2.96224	3.25583e-07	5.02872e-06	7.034	8.733	6.426	8.872	10.892	8.716	11.03	5.453	10.012	1.652	1.927	1.797	2.126	5.785	3.944	0	2.561	2.639
TRINITY_DN2064_c0_g1_i23	Uncharacterized ATP-dependent helicase C29A10.10c;	Guard_M_2WK	Guard_C_2WK	-11.7758	3.04832	6.75523e-20	3.85114e-18	3.582	4.181	6.184	3.511	5.88	4.524	2.029	3.613	3.433	0	0	0	3.121	1.769	5.055	0	1.052	0
TRINITY_DN2064_c0_g1_i38	Uncharacterized ATP-dependent helicase C29A10.10c;	Guard_M_2WK	Guard_C_2WK	-2.09503	5.72334	4.40417e-09	9.26702e-08	27.124	25.627	24.918	23.512	24.225	26.026	28.977	26.422	25.72	7.941	6.382	3.274	26.34	17.786	23.007	4.37	0	0.822
TRINITY_DN2064_c0_g1_i42	Uncharacterized ATP-dependent helicase C29A10.10c;	Guard_M_2WK	Guard_C_2WK	7.0145	4.46435	0.000524417	0.00358552	0.9	0.632	0.868	0.408	0	0	0.48	1.616	1.303	22.211	20.377	11.697	0.377	6.367	0	7.056	21.142	19.478
TRINITY_DN2065_c1_g1_i3	2-oxoisovalerate dehydrogenase subunit alpha 2, mitochondrial;	Guard_M_2WK	Guard_C_2WK	2.24427	6.38817	7.44827e-60	2.27299e-57	10.335	12.502	11.702	17.425	16.379	17.512	19.955	19.107	17.408	83.394	84.492	80.149	23.387	32.802	26.928	16.026	17.276	14.48
TRINITY_DN2065_c1_g1_i9	2-oxoisovalerate dehydrogenase subunit alpha 2, mitochondrial;	Guard_M_2WK	Guard_C_2WK	2.59918	2.54913	0.000107285	0.000906758	2.351	0.351	0.464	1.005	1.301	0.463	0.786	1.212	2.55	7.111	5.859	4.173	4.179	1.048	2.556	0	0	2.185
TRINITY_DN20721_c0_g1_i4		Guard_M_2WK	Guard_C_2WK	7.96297	-0.731131	0.000102481	0.000872359	0	0	0	0	0	0	0	0	0	2.918	1.307	1.893	0	0	0	0	0	0
TRINITY_DN20747_c0_g1_i11	DnaJ homolog subfamily C GRV2;	Guard_M_2WK	Guard_C_2WK	-10.5143	1.81647	2.35413e-09	5.15798e-08	1.751	0.321	1.412	0.617	1.372	1.35	0.884	1.257	1.203	0	0	0	0	0.442	0.694	0	0	0.106
TRINITY_DN20747_c0_g1_i7	DnaJ homolog subfamily C GRV2;	Guard_M_2WK	Guard_C_2WK	-10.4952	1.79809	5.3155e-10	1.27079e-08	0.3	1.454	1.09	1.412	0.777	1.169	1.026	0.348	2.914	0	0	0	4.765	0.966	1.816	0	0	0
TRINITY_DN2077_c0_g1_i101	Golgin candidate 6;	Guard_M_2WK	Guard_C_2WK	4.8393	4.77591	3.59272e-23	2.52632e-21	0.4	1.033	1.755	0.567	1.583	0.816	1.462	2.177	0	24.375	28.881	33.323	0	1.99	0	2.811	15.844	21.972
TRINITY_DN2077_c0_g1_i97	Golgin candidate 6;	Guard_M_2WK	Guard_C_2WK	-8.75362	0.164508	1.19451e-05	0.000129644	1.371	1.544	2.401	0.746	0.736	1.108	0.895	0.875	1.137	0	0	0	0.88	0.803	0.972	0	0.312	0.039
TRINITY_DN20795_c0_g1_i53	Protein RRC1 {ECO:0000303|PubMed:22324426};	Guard_M_2WK	Guard_C_2WK	-8.69627	0.113494	0.000725358	0.00476406	0.17	0	0	0.477	0.061	0.494	0	0	0	0	0	0	0	0	0	0	0	0
TRINITY_DN208_c0_g1_i5	Cold-regulated 413 inner membrane protein 2, chloroplastic;	Guard_M_2WK	Guard_C_2WK	-10.0872	1.40627	8.52725e-09	1.73182e-07	1.941	1.674	1.15	2.049	1.583	2.156	0.982	1.919	2.649	0	0	0	0.157	1.851	0.949	0	0.789	1.102
TRINITY_DN20840_c0_g1_i1	Aspartyl protease family protein At5g10770;	Guard_M_2WK	Guard_C_2WK	-2.74768	3.72254	5.83264e-10	1.38714e-08	18.61	20.724	19.742	17.783	18.396	18.398	5.335	5.43	7.33	2.956	3.574	1.777	3.645	3.62	3.343	99.191	62.49	48.332
TRINITY_DN20850_c0_g1_i53	ABC transporter A family member 7;	Guard_M_2WK	Guard_C_2WK	-8.3873	-0.161333	0.000608175	0.00408462	1.841	0.251	1.13	1.124	0.222	1.008	1.342	0.875	2.274	0	0	0	3.09	1.048	0.405	0.193	0.088	0.213
TRINITY_DN20850_c0_g1_i8	ABC transporter A family member 7;	Guard_M_2WK	Guard_C_2WK	-8.19978	-0.325899	7.53918e-05	0.000664919	0	0.993	0	0.438	0.474	0.433	0	0	0.74	0	0	0	0	0	0	0	0.993	0
TRINITY_DN209_c4_g2_i4		Guard_M_2WK	Guard_C_2WK	-9.90811	1.23567	4.86127e-08	8.7232e-07	1.821	2.055	1.624	2.297	3.419	3.144	3.513	2.637	0.795	0	0	0	1.142	2.759	1.272	0	1.208	0
TRINITY_DN20934_c0_g1_i1		Guard_M_2WK	Guard_C_2WK	8.78121	0.0515887	4.06128e-05	0.000383857	0	0	0	0	0	0	0	0	0	18.636	4.232	8.548	0	0	0	0	0	0.155
TRINITY_DN2094_c0_g1_i71	COP1-interacting protein 7 {ECO:0000303|PubMed:9668129};	Guard_M_2WK	Guard_C_2WK	-9.28978	0.654579	5.50467e-05	0.000502954	0.45	0.812	0	0.527	2.239	0.554	0	1.156	0.11	0	0	0	0	0.221	0.625	4.418	0	0
TRINITY_DN2099_c1_g1_i17		Guard_M_2WK	Guard_C_2WK	-9.1225	0.50036	6.17108e-05	0.000555814	0.05	0.973	0	0.308	0.625	1.511	0.796	0.662	1.424	0	0	0	0	0.093	0.972	0	0	0
TRINITY_DN2099_c3_g1_i9	CBS domain-containing protein CBSCBSPB3;	Guard_M_2WK	Guard_C_2WK	-8.31887	-0.221165	0.00087692	0.00561419	0.57	2.577	1.644	1.174	0.192	0.685	1.091	0	0	0	0	0	2.168	0.617	0.844	0	0	0
TRINITY_DN21_c0_g1_i5	PHD finger protein ALFIN-LIKE 7;	Guard_M_2WK	Guard_C_2WK	-9.56128	0.908559	8.40104e-06	9.51839e-05	3.072	1.664	2.078	2.715	1.261	0.615	1.997	2.446	0.475	0	0	0	0	1.024	0.879	0.837	0.672	0
TRINITY_DN2101_c0_g1_i16		Guard_M_2WK	Guard_C_2WK	-2.15944	2.59749	0.00105845	0.00660253	6.153	6.427	6.588	11.05	10.731	10.459	8.008	9.997	9.03	2.734	1.153	3.641	7.541	8.951	7.623	3.321	8.91	8.845
TRINITY_DN21064_c0_g1_i13	UDP-N-acetylglucosamine pyrophosphorylase;	Guard_M_2WK	Guard_C_2WK	10.4339	1.69216	5.44673e-11	1.45738e-09	0	0	0	0	0	0	0	0	0	10.83	10.353	6.085	0	0	0.185	12.561	15.133	18.115
TRINITY_DN2107_c1_g1_i1	Threonine--tRNA ligase, mitochondrial 1 {ECO:0000305};	Guard_M_2WK	Guard_C_2WK	-2.11804	3.20712	4.54662e-06	5.47129e-05	101.973	88.891	93.567	73.618	85.363	73.644	102.369	103.726	91.444	16.617	24.28	17.125	16.359	46.153	67.286	10.03	21.093	15.92
TRINITY_DN211_c0_g4_i1	Purple acid phosphatase 17;	Guard_M_2WK	Guard_C_2WK	2.8596	2.1447	1.59342e-05	0.000167	0.44	0.321	0.222	0.885	1.694	1.632	0.96	1.043	0.96	10.028	11.903	9.63	2.765	0.954	0.578	36.837	29.994	25.558
TRINITY_DN211_c2_g1_i3		Guard_M_2WK	Guard_C_2WK	-2.55632	4.09467	2.9181e-15	1.16353e-13	24.162	24.925	22.032	63.901	60.049	60.505	19.976	20.442	16.05	12.134	10.828	9.726	19.459	33.337	23.921	22.649	35.798	34.654
TRINITY_DN211_c2_g5_i4	BTB/POZ domain-containing protein At3g44820;	Guard_M_2WK	Guard_C_2WK	10.9164	2.16975	0.000767465	0.00500611	0	0	0	0	0	0	0.764	0.404	2.749	9.748	7.661	0	2.095	0.861	1.076	0	1.48	6.331
TRINITY_DN211_c3_g1_i10	Receptor-like protein EIX2 {ECO:0000305};	Guard_M_2WK	Guard_C_2WK	5.15882	1.54193	7.41562e-07	1.06047e-05	0.93	0.09	0	0.418	0.928	0.151	0.273	0.853	0.287	14.173	19.999	24.804	0.88	2.619	0	0	0	4.795
TRINITY_DN211_c3_g1_i8	Tyrosine-sulfated glycopeptide receptor 1 {ECO:0000305};	Guard_M_2WK	Guard_C_2WK	2.96139	0.928142	0.000322151	0.00234731	0.26	0.571	1.009	0.617	0.615	0.937	0.742	0.471	0.453	7.371	4.852	5.525	2.283	0.966	1.677	3.061	0.876	0.367
TRINITY_DN211_c4_g2_i6	Tyrosine-sulfated glycopeptide receptor 1 {ECO:0000305};	Guard_M_2WK	Guard_C_2WK	3.83249	-0.14847	0.000684022	0.00451863	0	3.91	0.706	4.764	0.877	2.982	3.48	0.741	2.153	59.966	37.113	53.993	5.54	7.333	3.644	0	5.853	4.447
TRINITY_DN211_c6_g1_i3	RING-H2 finger protein ATL2;	Guard_M_2WK	Guard_C_2WK	-8.06876	-0.439173	0.000148206	0.00119857	0.83	0.782	0.726	1.005	1.462	1.209	1.255	0.449	0.375	0	0	0	2.419	1.408	1.874	2.175	0.799	1.141
TRINITY_DN2110_c0_g1_i50	Aspartic proteinase A1;	Guard_M_2WK	Guard_C_2WK	-8.61936	0.0439902	1.56489e-05	0.000164341	0.78	0.842	1.13	1.462	1.321	1.723	0.262	0.797	0.419	0	0	0	0	0.442	1.029	3.504	1.383	1.112
TRINITY_DN2112_c0_g1_i3	Chloroplast envelope membrane 70 kDa heat shock-related protein;	Guard_M_2WK	Guard_C_2WK	-2.00547	2.33162	0.000585488	0.00394872	24.303	23.722	25.483	11.398	11.346	11.92	16.289	17.267	13.699	3.874	2.47	2.704	11.206	10.779	13.753	1.222	2.883	2.91
TRINITY_DN21132_c0_g1_i1		Guard_M_2WK	Guard_C_2WK	2.37071	5.595	4.02911e-38	6.14782e-36	32.177	36.174	35.894	17.047	16.147	16.897	24.428	27.511	25.698	82.67	98.603	84.447	53.445	43.325	36.807	32.554	27.491	23.306
TRINITY_DN21166_c0_g1_i2		Guard_M_2WK	Guard_C_2WK	3.39003	0.00384741	0.00150146	0.00894647	0.8	0.13	0	0.298	0.171	0.715	0.655	0.628	1.038	3.758	5.211	4.26	0	0.477	0	7.749	2.863	2.378
TRINITY_DN2117_c1_g4_i1	Agamous-like MADS-box protein AGL8 homolog;	Guard_M_2WK	Guard_C_2WK	3.55947	2.66302	7.15319e-08	1.25043e-06	1.111	0.632	0.071	0.786	2.037	1.139	0.6	0.583	0	13.854	15.767	18.719	1.948	0.605	0.659	0	3.778	5.287
TRINITY_DN2117_c1_g4_i2	Agamous-like MADS-box protein AGL8 homolog;	Guard_M_2WK	Guard_C_2WK	5.58138	2.24083	1.9795e-07	3.18816e-06	0.48	0.602	0.908	0.477	0	0.282	0.305	0.471	0.585	13.236	14.886	10.238	0.209	0.757	2.66	8.23	0.682	1.034
TRINITY_DN2117_c2_g2_i1	Probable pectinesterase/pectinesterase inhibitor 7;	Guard_M_2WK	Guard_C_2WK	-2.09026	4.69376	4.38049e-12	1.3153e-10	153.769	151.083	151.453	47.59	50.851	55.447	102.533	115.058	122.506	15.815	10.005	11.562	196.479	240.229	266.462	78.41	62.062	56.683
TRINITY_DN2118_c1_g1_i55	Phosphoserine aminotransferase 1, chloroplastic;	Guard_M_2WK	Guard_C_2WK	-13.1988	4.45751	2.78678e-22	1.84042e-20	6.673	9.745	18.925	20.727	38.184	10.187	28.497	16.257	6.844	0	0	0	36.981	0	5.83	0	3.915	3.045
TRINITY_DN2123_c1_g1_i12	Choline/ethanolaminephosphotransferase 1;	Guard_M_2WK	Guard_C_2WK	8.72734	-0.00352825	0.000211939	0.00163187	0.44	0.411	0	0	0	0	0	0	0	1.865	0.755	0.184	0	0	0	0	0	0.512
TRINITY_DN2123_c1_g1_i3	Choline/ethanolaminephosphotransferase 1;	Guard_M_2WK	Guard_C_2WK	11.1112	2.36596	5.5974e-10	1.33409e-08	0	0	0	0	0	0	0	0	0	12.501	13.375	2.695	0	2.212	0	0.751	12.348	15.234
TRINITY_DN21239_c0_g1_i26		Guard_M_2WK	Guard_C_2WK	3.17512	3.28665	0.000384335	0.00273844	2.221	1.253	4.711	2.208	2.834	2.811	5.575	1.694	4.967	4.599	23.505	44.933	198.532	2.957	1.272	75.878	20.421	25.751
TRINITY_DN2124_c1_g1_i3	Cysteine synthase, chloroplastic/chromoplastic;	Guard_M_2WK	Guard_C_2WK	-8.40501	-0.146158	0.000156469	0.00125512	0.4	0.321	1.211	1.154	0.595	1.683	0.938	0.46	0	0	0	0	1.058	0	0	0	0	1.15
TRINITY_DN2127_c1_g2_i2	Nuclear transport factor 2A {ECO:0000303|PubMed:16428596};	Guard_M_2WK	Guard_C_2WK	-8.8025	0.208118	0.000112245	0.000943636	0.25	2.677	0	0.895	3.288	1.159	0.796	3.803	0	0	0	0	0.848	0.175	0	0	4.947	0
TRINITY_DN2127_c2_g1_i16	DNA replication ATP-dependent helicase/nuclease JHS1;	Guard_M_2WK	Guard_C_2WK	-10.0183	1.3405	1.19605e-08	2.38144e-07	1.181	1.384	0.888	1.661	1.946	1.552	0.142	1.627	2.164	0	0	0	0	1.595	0.59	0	0	0
TRINITY_DN2128_c0_g1_i2	Homeobox-leucine zipper protein HAT22;	Guard_M_2WK	Guard_C_2WK	2.88308	5.80842	2.0076e-56	5.71566e-54	10.986	11.039	11.561	17.067	14.12	14.529	11.903	12.117	12.948	109.421	120.113	116.775	13.856	17.425	14.54	25.344	25.203	27.278
TRINITY_DN2128_c0_g1_i4	Homeobox-leucine zipper protein HAT22;	Guard_M_2WK	Guard_C_2WK	3.35483	0.684654	0.000646214	0.00430174	0.09	0.291	0.161	0.139	0.434	0.312	0.764	0.28	0.121	3.739	3.448	1.961	1.142	0.093	0	0	0.662	1.866
TRINITY_DN2130_c0_g1_i2	Putative U-box domain-containing protein 42;	Guard_M_2WK	Guard_C_2WK	2.45494	4.62019	5.08484e-12	1.51898e-10	3.612	5.013	6.799	3.6	2.915	1.924	2.706	2.502	1.854	15.719	18.208	13.184	9.196	6.914	5.402	0	3.379	2.339
TRINITY_DN2133_c0_g1_i6	Probable E3 ubiquitin-protein ligase RHY1A {ECO:0000305};	Guard_M_2WK	Guard_C_2WK	-5.19378	-0.24648	0.00056347	0.00381843	0	1.714	2.905	1.343	1.089	1.743	0	0	0	0	0.048	0	0	0	1.92	0	2.327	0
TRINITY_DN21365_c0_g1_i1	Probable E3 ubiquitin-protein ligase BAH1-like 1;	Guard_M_2WK	Guard_C_2WK	-8.31322	-0.226982	4.96036e-05	0.000457897	2.111	1.123	1.422	1.402	1.442	1.461	1.462	2.199	2.638	0	0	0	5.226	2.468	2.73	0	1.354	0
TRINITY_DN2137_c0_g1_i21		Guard_M_2WK	Guard_C_2WK	-8.56431	-0.00502962	2.81522e-05	0.000277019	1.091	0.852	0.878	1.432	1.049	0.856	0.622	0.92	1.06	0	0	0	0	2.153	2.846	0	0	0
TRINITY_DN2137_c0_g1_i22		Guard_M_2WK	Guard_C_2WK	-9.46074	0.8141	3.81932e-07	5.80773e-06	0	0.11	0.02	1.323	2.199	1.864	1.178	1.773	0.64	0.029	0	0	0.031	0.908	0.833	0	0	0
TRINITY_DN21412_c0_g1_i2		Guard_M_2WK	Guard_C_2WK	-8.27574	-0.259578	8.87988e-05	0.000769079	1.911	1.564	1.261	3.242	1.957	3.214	1.549	0.976	0.74	0	0	0	0	0.163	0.162	0	0	0
TRINITY_DN21414_c0_g1_i2	Glutathione S-transferase APIC;	Guard_M_2WK	Guard_C_2WK	3.57377	1.62149	1.10622e-05	0.000121616	0.14	0.371	0.525	0.378	0.282	0.161	2.542	1.997	1.413	3.72	2.373	3.941	0.073	0.081	0.116	0	0	0
TRINITY_DN21424_c0_g1_i10	Chromatin structure-remodeling complex protein SYD;	Guard_M_2WK	Guard_C_2WK	-10.125	1.44237	8.14779e-08	1.41004e-06	0.34	0.712	0.121	0.786	0.716	0.333	0.229	0.37	0.144	0	0	0	0	0	0.416	0	0	0
TRINITY_DN21424_c0_g1_i35	Chromatin structure-remodeling complex protein SYD;	Guard_M_2WK	Guard_C_2WK	-8.87109	0.270928	9.67184e-06	0.000108102	0.61	0.271	0	0.348	0.232	0.191	0.305	0.987	0	0	0	0	0	0.279	0	0	0	0
TRINITY_DN21424_c0_g1_i5	Chromatin structure-remodeling complex protein SYD;	Guard_M_2WK	Guard_C_2WK	-8.73092	0.14409	2.87295e-05	0.000282224	0.11	0.361	0.05	0.298	0.313	0.141	0.076	0.157	0.055	0	0	0	0	0	0.174	0	0	0
TRINITY_DN21469_c0_g1_i1	Flap endonuclease GEN-like 1 {ECO:0000303|PubMed:15792960};	Guard_M_2WK	Guard_C_2WK	8.90815	0.174917	0.000104276	0.000885639	0	0	0.323	0	0	0	0.425	0.741	0.022	5.661	2.499	0.686	0	2.281	1.816	3.022	2.639	5.046
TRINITY_DN21472_c0_g1_i2	NADH dehydrogenase (ubiquinone) complex I, assembly factor 6;	Guard_M_2WK	Guard_C_2WK	-8.18859	-0.336007	0.000235456	0.00178837	1.181	0	0.424	0.418	1.049	0.665	0.153	0.752	0.298	0	0	0	0	0.384	0.995	0.703	0	0.048
TRINITY_DN21514_c0_g2_i1		Guard_M_2WK	Guard_C_2WK	-8.64746	0.0690533	1.34392e-05	0.000143919	1.131	0.802	2.24	0.656	0.847	0.766	0.72	0.864	0.552	0	0	0	1.152	0.07	0.44	0	0	0.097
TRINITY_DN21514_c0_g2_i4		Guard_M_2WK	Guard_C_2WK	-11.8198	3.09159	1.75905e-17	8.36372e-16	5.653	4.582	3.087	4.973	2.199	3.889	3.295	2.524	7.617	0	0	0	0	4.738	6.489	0	0	0
TRINITY_DN2152_c0_g2_i1	Transcription factor TCP13;	Guard_M_2WK	Guard_C_2WK	3.21414	4.00723	1.28665e-19	7.21186e-18	1.991	2.857	2.008	2.447	2.683	2.892	4.429	4.914	4.438	28.838	25.985	21.423	5.551	4.447	5.899	10.136	5.522	3.383
TRINITY_DN21524_c0_g1_i2		Guard_M_2WK	Guard_C_2WK	9.92299	2.56768	3.51482e-19	1.91048e-17	0	0	0	0	0	0.03	0	0	0	14.125	16.803	16.555	0	0	0.208	0	1.071	0.319
TRINITY_DN21524_c0_g2_i2		Guard_M_2WK	Guard_C_2WK	8.78583	0.0607619	5.09884e-05	0.000469659	0	0	0	0	0	0	0	0	0	6.473	4.92	1.294	0	0	0	0	0	0.251
TRINITY_DN2155_c0_g1_i12	Gibberellin-regulated protein 6;	Guard_M_2WK	Guard_C_2WK	-4.77427	1.19984	5.42211e-05	0.000496205	9.605	8.652	7.606	8.225	8.109	8.998	0	0	0	0.58	0	0.415	2.304	7.182	6.408	13.967	27.929	36.945
TRINITY_DN2155_c0_g1_i17	Gibberellin-regulated protein 4;	Guard_M_2WK	Guard_C_2WK	-4.40118	3.16261	4.6646e-08	8.39287e-07	79.201	75.175	68.518	52.504	55.904	55.891	9.699	12.622	9.891	5.13	2.499	0.695	17.449	21.744	16.715	51.699	76.026	83.043
TRINITY_DN21571_c0_g1_i16	SAC3 family protein A {ECO:0000303|PubMed:19843313};	Guard_M_2WK	Guard_C_2WK	2.39079	4.62094	0.000350953	0.00252993	5.863	0	0	6.475	1.17	3.406	0.502	0.729	0.982	14.153	19.38	25.528	15.26	7.182	0	17.287	12.183	19.884
TRINITY_DN2158_c0_g1_i4		Guard_M_2WK	Guard_C_2WK	-2.74188	1.74288	0.000102499	0.000872359	7.564	9.826	6.144	23.552	19.324	15.94	7.528	3.456	8.853	2.676	3.458	3.506	10.505	18.403	19.861	31.889	26.498	45.403
TRINITY_DN2163_c0_g1_i1	Phosphatidylinositol/phosphatidylcholine transfer protein SFH3;	Guard_M_2WK	Guard_C_2WK	-8.08352	-0.425854	0.0014972	0.00892338	2.521	0.822	2.078	1.323	0.323	1.914	0.633	1.705	0.993	0	0	0	2.618	0.559	0.844	4.004	1.879	0.416
TRINITY_DN2163_c2_g2_i12		Guard_M_2WK	Guard_C_2WK	2.75862	1.91949	1.38649e-05	0.000147699	4.983	3.629	8.04	4.088	3.782	4.605	3.469	2.805	2.031	27.93	32.764	29.933	2.859	4.644	3.459	0	2.61	2.513
TRINITY_DN2163_c7_g1_i1		Guard_M_2WK	Guard_C_2WK	6.56997	2.34338	9.2589e-11	2.42325e-09	0.85	0.571	0.878	0.08	0.807	0.272	0.36	0.101	0	44.615	47.34	31.71	0	3.038	0.648	11.108	4.353	5.007
TRINITY_DN21687_c0_g1_i2	Cation efflux system protein CusA;	Guard_M_2WK	Guard_C_2WK	2.41544	2.86717	0.00141328	0.00847081	0.24	0.211	0.424	0.149	0.242	0.302	0.087	0.213	0.419	2.348	0.901	0.589	2.126	0.303	0.648	3.369	0.828	0.425
TRINITY_DN217_c0_g1_i89	F-box/LRR-repeat protein 14;	Guard_M_2WK	Guard_C_2WK	-2.51909	4.71297	1.12435e-06	1.54313e-05	29.955	29.777	28.075	35.815	30.347	27.648	27.21	29.934	28.645	6.521	2.286	7.949	4.242	18.031	23.539	0	0	0
TRINITY_DN2172_c0_g1_i10		Guard_M_2WK	Guard_C_2WK	-2.85113	5.73816	1.74088e-24	1.34131e-22	547.362	534.328	572.551	327.225	394.916	349.602	306.846	310.146	354.483	67.55	45.054	46.024	153.654	328.554	350.729	160.534	141.311	102.608
TRINITY_DN2172_c0_g1_i11		Guard_M_2WK	Guard_C_2WK	-3.08886	4.37321	6.92747e-20	3.94452e-18	54.838	65.129	67.368	49.699	60.795	51.236	59.46	60.441	75.692	8.115	6.053	5.631	165.405	138.553	158.17	10.116	13.867	12.479
TRINITY_DN2172_c0_g1_i13		Guard_M_2WK	Guard_C_2WK	-2.4813	6.09935	1.58109e-16	6.94475e-15	188.957	175.195	215.079	155.064	153.763	168.851	175.009	180.648	263.823	38.673	30.508	19.202	203.433	465.14	570.992	47.319	47.795	40.956
TRINITY_DN2172_c0_g1_i14		Guard_M_2WK	Guard_C_2WK	-3.02613	3.60668	8.029e-05	0.000704268	62.862	65.901	73.663	55.01	53.402	60.475	55.969	67.588	91.952	2.589	14.954	3.738	172.778	146.247	195.069	38.598	22.573	16.452
TRINITY_DN2172_c0_g1_i16		Guard_M_2WK	Guard_C_2WK	-3.30455	3.54469	2.07405e-12	6.41536e-11	90.207	95.999	114.813	65.115	70.296	84.839	95.998	95.85	132.761	9.439	8.387	5.815	233.209	229.124	279.094	27.827	33.587	21.169
TRINITY_DN2172_c0_g1_i17		Guard_M_2WK	Guard_C_2WK	-2.79426	12.2859	6.45143e-80	3.31015e-77	6641.39	6513.51	7217.63	7140.57	8261.12	8260.29	9612.2	10581	11961.6	1316.99	1123.13	1053.78	5440.14	10369.8	10983.2	407.044	380.025	336.64
TRINITY_DN2172_c0_g1_i3		Guard_M_2WK	Guard_C_2WK	-2.21116	7.78614	2.46874e-58	7.24954e-56	1047.03	1092.22	1114.35	854.131	917.655	861.837	927.532	1010.97	1178.59	199.82	181.322	213.45	2180.69	2169.84	2448.05	244.084	331.626	315.577
TRINITY_DN2172_c0_g2_i1		Guard_M_2WK	Guard_C_2WK	-2.12209	6.24112	2.25619e-26	1.94003e-24	594.086	667.995	638.346	400.048	452.615	414.258	333.598	333.248	389.575	111.218	84.84	113.172	238.351	389.851	417.449	432.253	355.358	301.744
TRINITY_DN2175_c0_g1_i37	Putative E3 ubiquitin-protein ligase LIN-2 {ECO:0000303|PubMed:19776163};	Guard_M_2WK	Guard_C_2WK	9.72844	0.988119	5.29328e-07	7.79938e-06	0	0	0	0	0	0	0	0	0	1.807	0.523	0.676	0	0	0	0	0	0.039
TRINITY_DN2175_c0_g1_i52	Putative E3 ubiquitin-protein ligase LIN-1 {ECO:0000250|UniProtKB:D1FP53};	Guard_M_2WK	Guard_C_2WK	-9.36668	0.726392	2.65465e-06	3.37734e-05	1.461	1.033	0.252	0.855	1.311	0.504	1.309	0.864	1.435	0	0	0	0	1.106	0.787	0	0	0
TRINITY_DN2175_c0_g1_i66	Putative E3 ubiquitin-protein ligase LIN-2 {ECO:0000303|PubMed:19776163};	Guard_M_2WK	Guard_C_2WK	-3.44021	3.71488	2.02973e-11	5.68507e-10	7.234	7.65	8.242	6.246	7.594	7.748	7.059	5.004	8.235	1.034	0.416	0.599	5.603	5.983	6.732	0	0.536	0.715
TRINITY_DN21760_c0_g1_i1		Guard_M_2WK	Guard_C_2WK	8.27783	-0.432835	7.00617e-05	0.000623333	0	0	0	0	0	0	0	0	0	60.826	24.929	59.527	0	0	0	0	0	0
TRINITY_DN21769_c0_g1_i2	7-deoxyloganetin glucosyltransferase;	Guard_M_2WK	Guard_C_2WK	-4.29734	3.34607	1.79987e-06	2.37395e-05	43.192	43.583	31.525	117.967	124.101	132.014	59.776	77.203	59.697	1.014	5.317	15.3	29.629	54.546	52.018	3.205	11.988	7.762
TRINITY_DN218_c2_g1_i1		Guard_M_2WK	Guard_C_2WK	3.51633	0.644903	0.000248176	0.0018735	0.38	0.431	0	0.487	0.222	0.202	0.927	1.84	0	3.459	3.099	4.385	0	0.57	1.538	0	2.318	1.411
TRINITY_DN218_c2_g1_i14		Guard_M_2WK	Guard_C_2WK	2.49972	1.70543	0.000418522	0.00294517	1.881	0.491	0.827	1.203	0.666	1.31	1.506	0.898	2.02	5.497	6.557	6.51	3.477	1.397	1.041	3.985	4.119	2.919
TRINITY_DN2182_c0_g1_i19	Transcription factor TGA2.2 {ECO:0000305};	Guard_M_2WK	Guard_C_2WK	-9.29741	0.661979	3.2276e-06	4.02893e-05	0.06	0	0	0.368	0.777	0.867	0.502	0.045	0	0	0	0	0	0.035	0.451	0	0	0
TRINITY_DN2182_c0_g1_i8	Transposon Ty3-I Gag-Pol polyprotein;	Guard_M_2WK	Guard_C_2WK	-9.87213	1.20152	7.89679e-08	1.37016e-06	2.151	2.426	4.035	1.691	2.642	1.854	2.749	2.423	1.159	0	0	0	0.89	0.501	1.573	0	0	0
TRINITY_DN21843_c0_g1_i1	Fasciclin-like arabinogalactan protein 11;	Guard_M_2WK	Guard_C_2WK	-3.15654	2.01451	0.000156017	0.00125229	4.052	4.472	3.289	9.568	9.813	10.237	5.182	5.408	4.967	2	1.056	0.435	5.729	5.89	6.848	14.64	11.267	12.296
TRINITY_DN21847_c0_g1_i2	Laccase-17;	Guard_M_2WK	Guard_C_2WK	-2.67381	1.68978	0.000408717	0.00288531	1.501	1.795	1.271	4.973	3.933	4.302	1.702	2.177	1.413	0.696	0.988	0.415	3.362	1.502	2.163	4.437	4.1	3.838
TRINITY_DN21870_c1_g1_i2		Guard_M_2WK	Guard_C_2WK	3.78629	2.175	0.00132189	0.00798347	0.32	0.411	0.575	0.318	0.161	0.403	0.48	0.056	0.177	0.56	3.583	8.171	0.22	0.652	0.856	0.963	1.48	1.856
TRINITY_DN21870_c1_g1_i3		Guard_M_2WK	Guard_C_2WK	2.36419	6.98285	2.56977e-32	2.98127e-30	19.68	20.283	16.998	16.788	16.631	15.043	17.838	17.413	19.097	68.565	86.429	98.529	26.12	34.944	28.895	23.814	76.942	84.319
TRINITY_DN21870_c1_g1_i5		Guard_M_2WK	Guard_C_2WK	3.68122	2.03476	3.96649e-06	4.83171e-05	0.89	0.922	0.03	0.637	0.303	0.534	1.026	0.808	0.905	4.222	5.569	10.016	0.429	0.792	0.636	1.319	1.344	2.146
TRINITY_DN2189_c0_g1_i5	Integrin-linked protein kinase 1 {ECO:0000303|PubMed:27208244};	Guard_M_2WK	Guard_C_2WK	3.18066	3.08278	0.00156321	0.00926005	2.541	1.945	3.723	0.925	0.595	3.899	0.764	0.718	1.325	6.077	19.796	24.736	7.928	1.606	0	1.136	16.896	13.465
TRINITY_DN21894_c0_g1_i1	Chalcone--flavonone isomerase;	Guard_M_2WK	Guard_C_2WK	-2.65011	8.0362	1.83452e-88	1.12705e-85	266.718	254.842	270.573	379.649	359.405	380.313	225.882	226.672	219.966	63.744	63.582	55.2	232.759	402.9	387.201	228.654	252.064	240.856
TRINITY_DN219_c0_g1_i24	SUPPRESSOR OF ABI3-5 {ECO:0000312|EMBL:ADE44117.1};	Guard_M_2WK	Guard_C_2WK	-12.7532	4.01491	5.86162e-43	1.09038e-40	20.651	14.889	18.401	16.58	16.288	17.713	17.358	19.5	20.554	0	0	0	8.64	3.76	18.808	0	0	0
TRINITY_DN219_c0_g1_i68	SUPPRESSOR OF ABI3-5 {ECO:0000312|EMBL:ADE44117.1};	Guard_M_2WK	Guard_C_2WK	2.64007	3.47674	0.000508981	0.00349432	0	0.973	1.776	0.985	0.192	1.199	0.764	0.404	1.623	4.724	4.242	6.143	0.984	3.399	2.071	1.54	5.58	1.75
TRINITY_DN219_c0_g1_i73	SUPPRESSOR OF ABI3-5 {ECO:0000312|EMBL:ADE44117.1};	Guard_M_2WK	Guard_C_2WK	2.80949	3.66373	2.83902e-06	3.58941e-05	0	0.832	1.836	0.995	0.313	1.028	0.851	0.482	1.347	5.816	4.62	6.24	1.686	3.12	1.272	2.965	5.054	4.524
TRINITY_DN2193_c0_g1_i2	Heavy metal-associated isoprenylated plant protein 26 {ECO:0000303|PubMed:21072340, ECO:0000303|PubMed:23368984};	Guard_M_2WK	Guard_C_2WK	2.52276	3.77406	2.41504e-08	4.55047e-07	6.493	6.828	5.619	6.743	3.49	6.902	6.339	5.464	6.193	28.21	38.74	34.443	13.217	7.717	8.86	8.105	7.109	4.852
TRINITY_DN21944_c0_g1_i2		Guard_M_2WK	Guard_C_2WK	11.4405	2.69496	2.37683e-20	1.38721e-18	0	0	0	0	0	0	0	0	0	32.751	26.033	29.17	0	0	0.116	1.992	2.99	3.528
TRINITY_DN2196_c0_g1_i80	Cytochrome P450 97B2, chloroplastic;	Guard_M_2WK	Guard_C_2WK	-7.64424	-0.7967	0.000888819	0.00568332	1.411	1.313	0	0.696	0.323	0.665	0.567	0	0.64	0	0	0	0	1.152	0	0	0	0
TRINITY_DN2198_c0_g1_i2		Guard_M_2WK	Guard_C_2WK	11.8782	3.13093	4.15239e-27	3.73563e-25	0	0	0	0	0	0	0	0	0	107.885	139.889	124.859	0	0	0	19.02	12.543	7.656
TRINITY_DN2199_c1_g1_i1	Homeobox-leucine zipper protein ATHB-12;	Guard_M_2WK	Guard_C_2WK	2.65732	7.48192	3.77589e-56	1.05973e-53	38.28	37.036	36.892	55.796	48.208	48.858	47.972	43.095	39.529	287.852	333.007	368.174	41.768	39.961	43.377	41.573	39.372	39.487
TRINITY_DN21999_c0_g1_i3	Probably inactive receptor-like protein kinase At2g46850;	Guard_M_2WK	Guard_C_2WK	-8.10868	-0.404786	0.000187083	0.00146537	1.601	1.895	1.372	0.686	0.867	1.27	0.578	0.662	0.055	0	0	0	0.953	0.338	0.451	0.029	1.548	0
TRINITY_DN22_c1_g4_i2	Disease resistance protein RUN1 {ECO:0000305};	Guard_M_2WK	Guard_C_2WK	-5.5988	0.108293	0.000130435	0.00107486	5.263	6.086	7.727	3.053	4.448	2.912	4.539	4.275	5.464	0	0.174	0	3.226	2.759	3.852	0	1.1	0.232
TRINITY_DN220_c0_g1_i106	Ubiquitin C-terminal hydrolase 12 {ECO:0000303|PubMed:11115897};	Guard_M_2WK	Guard_C_2WK	-9.60202	0.946537	3.59006e-07	5.49584e-06	4.842	4.472	3.944	4.118	3.923	5.26	4.386	4.533	2.395	0.029	0	0	0.66	2.27	1.388	0	0	0
TRINITY_DN22011_c0_g1_i3	Replication protein A 70 kDa DNA-binding subunit B;	Guard_M_2WK	Guard_C_2WK	-3.08102	3.56016	5.0546e-07	7.47322e-06	10.445	12.312	11.914	13.148	13.192	12.897	7.146	7.495	7.893	2.773	1.278	0.753	7.405	8.998	8.247	9.414	16.019	15.311
TRINITY_DN2203_c1_g1_i2	Histone H2AX;	Guard_M_2WK	Guard_C_2WK	-2.77313	3.41919	9.43741e-05	0.000811795	37.429	35.592	37.033	42.687	38.94	46.853	37.662	29.34	27.619	5.304	2.198	12.151	15.385	38.552	31.312	41.707	49.168	47.674
TRINITY_DN2205_c1_g1_i1	Protein SABRE {ECO:0000303|PubMed:8275864};	Guard_M_2WK	Guard_C_2WK	-11.6605	2.93479	6.80799e-12	2.00803e-10	1.821	1.865	3.561	2.437	4.246	0.947	1.887	1.616	2.064	0	0	0	0	0	0.44	0	0	0
TRINITY_DN221_c0_g1_i27	LEC14B protein;	Guard_M_2WK	Guard_C_2WK	-8.29137	-0.245638	0.000484243	0.00334674	0.78	0.331	0.091	0.975	0.272	1.098	0.6	0.37	0	0	0	0	0	0.629	0.012	0	0.019	0
TRINITY_DN221_c0_g1_i64	LEC14B protein;	Guard_M_2WK	Guard_C_2WK	-6.06427	2.25614	2.3673e-06	3.04076e-05	1.431	3.559	0.464	3.809	4.75	5.36	2.695	4.23	0	0	0.194	0	0	0.605	0	0	0	0
TRINITY_DN22104_c0_g1_i2		Guard_M_2WK	Guard_C_2WK	13.7562	5.00644	4.06681e-77	1.95756e-74	0	0	0	0	0	0	0	0	0	52.489	70.458	79.337	0	0	0	0	3.593	2.301
TRINITY_DN22104_c0_g1_i3		Guard_M_2WK	Guard_C_2WK	12.9293	5.5691	4.7214e-71	1.91693e-68	0	0	0	0	0	0.02	0	0	0	140.627	96.249	73.291	0.45	0.757	0.521	19.607	6.865	7.395
TRINITY_DN22104_c0_g1_i7		Guard_M_2WK	Guard_C_2WK	10.9238	2.17902	6.76544e-10	1.59618e-08	0	0	0	0	0	0	0	0	0	11.951	3.06	13.368	0	0	0	0	0	0
TRINITY_DN2211_c0_g1_i1		Guard_M_2WK	Guard_C_2WK	-8.28442	-0.252263	6.53495e-05	0.000584976	0.56	0.14	0.05	0.328	0.434	0.322	0.055	0.438	0.066	0	0	0	0.398	0	0.058	0	0	0
TRINITY_DN2211_c0_g1_i16		Guard_M_2WK	Guard_C_2WK	-8.65863	0.0789562	2.47174e-05	0.000246704	0.28	0.17	0.222	0.308	0.545	0.554	0.185	0.651	0.662	0	0	0	0.189	0	0.197	0	0	0
TRINITY_DN2213_c0_g1_i11	MDIS1-interacting receptor like kinase 2 {ECO:0000303|PubMed:26863186};	Guard_M_2WK	Guard_C_2WK	2.68053	2.4155	1.8265e-06	2.40839e-05	2.151	1.323	1.281	0.806	0.837	0.756	0.72	1.111	1.292	4.541	5.995	5.11	1.257	0.722	1.423	2.599	2.697	4.06
TRINITY_DN2215_c0_g1_i13	CBL-interacting serine/threonine-protein kinase 23;	Guard_M_2WK	Guard_C_2WK	-8.94093	0.33452	1.75313e-05	0.000181901	0.63	1.684	0.989	1.601	0.948	0.625	0.578	0.112	0.64	0	0	0	0	0.489	0.544	0	0	0
TRINITY_DN2219_c1_g1_i43	Probable protein phosphatase 2C 15;	Guard_M_2WK	Guard_C_2WK	-12.6209	3.88363	3.20789e-38	4.91081e-36	17.969	15.109	17.987	13.685	15.985	15.91	14.838	18.636	17.562	0	0	0	10.903	20.068	18.936	0	0	4.186
TRINITY_DN222_c0_g1_i1	Putative glutamine amidotransferase GAT1_2.1 {ECO:0000305};	Guard_M_2WK	Guard_C_2WK	-8.47231	-0.0870046	3.72485e-05	0.000356095	1.051	0.451	0.585	0.368	0.545	0.574	0.6	0.37	0	0	0	0	3.037	1.315	1.492	0	0	0
[truncated: 2,924 more rows]

## Sheet: Tabescens_72h
ID	Annotation	sampleA	sampleB	logFC	logCPM	PValue	FDR	Guard_C_72h1	Guard_C_72h2	Guard_C_72h3	Guard_C_2WK1	Guard_C_2WK2	Guard_C_2WK3	Guard_M_72h1	Guard_M_72h2	Guard_M_72h3	Guard_M_2WK1	Guard_M_2WK2	Guard_M_2WK3	Guard_T_72h1	Guard_T_72h2	Guard_T_72h3	Guard_T_2WK1	Guard_T_2WK2	Guard_T_2WK3
[truncated: 671 more rows]

[truncated: 1 more sheets: Tabescens_2w]
