# Supplementary material for: Transcriptomics reveal the genetic coordination of early defense to Armillaria root rot (ARR) in Prunus spp
Source: Front Plant Sci. 2023 Jun 2;14:1181153. doi: 10.3389/fpls.2023.1181153 (PMC10274510; doi:10.3389/fpls.2023.1181153)
Supplement: Supplementary file 5 [file Table_4.xlsx]

## Sheet: mellea_72h
Index	MP-29	Annotation	logFC	FDR	Guardian	logFC	FDR	s14	logFC	FDR	IF DEG in Guardian	IF DEG in 14-4	if in 50 consistent DEGs	IF RLP/PLK/NBS-LRR
1	TRINITY_DN1_c2_g1_i1	Uncharacterized protein L728;	3.34603	2.48175e-11	NoMatch	NoMatch	NoMatch	NoMatch	NoMatch	NoMatch	No	No	No	No
2	TRINITY_DN10008_c0_g1_i10	Probable sarcosine oxidase;	2.20309	0.000205108	TRINITY_DN11409_c1_g1_i5	0.620846	5.76257e-07	TRINITY_DN10346_c0_g1_i19	0.689822	4.86718e-05	No	No	No	No
3	TRINITY_DN10008_c0_g1_i7	Probable sarcosine oxidase;	2.38267	3.23857e-10	TRINITY_DN11409_c1_g1_i1	0	1	TRINITY_DN10346_c0_g1_i19	0.689822	4.86718e-05	No	No	No	No
4	TRINITY_DN10023_c0_g1_i19	NoAnnotation	-2.2701	0.000286041	TRINITY_DN25285_c0_g1_i1	0	1	TRINITY_DN2459_c3_g3_i2	-0.521764	0.00020297	No	No	No	No
5	TRINITY_DN10044_c0_g1_i9	NoAnnotation	-2.51341	0.000468314	TRINITY_DN6479_c0_g1_i6	-1.75307	0.00176022	TRINITY_DN3266_c2_g1_i4	-0.397855	0.0626976	No	No	No	No
6	TRINITY_DN10053_c0_g1_i14	Protein RETARDED ROOT GROWTH-LIKE {ECO:0000303|PubMed:26163700};	-9.4259	2.08042e-09	TRINITY_DN8899_c0_g1_i4	0	1	TRINITY_DN6367_c0_g1_i7	-0.091721	0.916269	No	No	No	No
7	TRINITY_DN10057_c0_g1_i4	Pentatricopeptide repeat-containing protein At5g66520;	-4.74506	0.00089213	NoMatch	NoMatch	NoMatch	NoMatch	NoMatch	NoMatch	No	No	No	No
8	TRINITY_DN10058_c0_g1_i11	Coniferyl alcohol acyltransferase {ECO:0000303|PubMed:17241449};	-3.39742	1.45329e-11	TRINITY_DN10384_c0_g1_i1	-1.78328	8.69528e-07	TRINITY_DN9411_c0_g1_i2	1.18332	9.40211e-05	No	No	No	No
9	TRINITY_DN10058_c0_g1_i12	Coniferyl alcohol acyltransferase {ECO:0000303|PubMed:17241449};	-4.63214	0.000507082	TRINITY_DN10384_c0_g1_i1	-1.78328	8.69528e-07	TRINITY_DN9411_c0_g1_i2	1.18332	9.40211e-05	No	No	No	No
10	TRINITY_DN10073_c0_g1_i2	NoAnnotation	-2.36504	4.09456e-08	TRINITY_DN27459_c0_g1_i2	-0.563978	0.360473	TRINITY_DN13746_c0_g1_i3	1.50084	0.00177702	No	No	No	No
11	TRINITY_DN10087_c0_g1_i4	UDP-glycosyltransferase 73B3;	4.07075	1.44964e-11	NoMatch	NoMatch	NoMatch	NoMatch	NoMatch	NoMatch	No	No	No	No
12	TRINITY_DN10094_c0_g1_i5	U-box domain-containing protein 24 {ECO:0000305};	-10.9916	1.60333e-07	TRINITY_DN11586_c0_g1_i2	0.161839	1	TRINITY_DN870_c1_g1_i13	-0.364918	0.578195	No	No	No	No
13	TRINITY_DN10102_c0_g1_i1	Lecithin-cholesterol acyltransferase-like 1;	-2.07445	9.82473e-05	TRINITY_DN23765_c0_g1_i2	0	1	TRINITY_DN16215_c0_g1_i2	-0.218878	0.850314	No	No	No	No
14	TRINITY_DN10108_c0_g1_i1	Levodione reductase;	2.10366	6.0819e-27	TRINITY_DN19225_c0_g2_i3	-0.177338	0.974452	TRINITY_DN2186_c0_g1_i23	0.695733	0.397856	No	No	No	No
15	TRINITY_DN10127_c0_g1_i18	Cation/H(+) antiporter 18;	2.40629	3.3161e-07	TRINITY_DN3048_c6_g1_i3	-0.421215	0.380539	TRINITY_DN5058_c0_g1_i2	-0.0451495	0.921771	No	No	No	No
16	TRINITY_DN10127_c0_g1_i26	Cation/H(+) antiporter 18;	-8.38827	0.000293509	TRINITY_DN3048_c6_g1_i4	0.857497	0.886888	TRINITY_DN5058_c0_g1_i3	0	1	No	No	No	No
17	TRINITY_DN10127_c0_g1_i6	Cation/H(+) antiporter 18;	2.2033	1.88962e-32	TRINITY_DN3048_c6_g1_i3	-0.421215	0.380539	TRINITY_DN5058_c0_g1_i2	-0.0451495	0.921771	No	No	No	No
18	TRINITY_DN10127_c0_g1_i9	Cation/H(+) antiporter 18;	2.59136	6.33325e-10	TRINITY_DN3048_c6_g1_i4	0.857497	0.886888	TRINITY_DN5058_c0_g1_i3	0	1	No	No	No	No
19	TRINITY_DN10131_c0_g1_i2	E3 ubiquitin-protein ligase PUB23;	-2.66611	5.15699e-37	TRINITY_DN32687_c0_g1_i1	0.22559	0.793764	TRINITY_DN159278_c0_g1_i1	0.162782	0.81866	No	No	No	No
20	TRINITY_DN10132_c0_g1_i1	Sulfate transporter 2.1;	-4.10021	0.000753645	TRINITY_DN11265_c0_g1_i7	-0.574461	0.925714	TRINITY_DN36965_c0_g1_i85	-0.70349	0.00205939	No	No	No	No
21	TRINITY_DN10135_c0_g1_i1	Protein GL2-INTERACTING REPRESSOR 2 {ECO:0000303|PubMed:28526410};	2.87538	8.94985e-26	TRINITY_DN4981_c0_g1_i2	-0.425948	0.735771	TRINITY_DN12262_c0_g1_i2	0	1	No	No	No	No
22	TRINITY_DN10135_c0_g1_i2	Protein GL2-INTERACTING REPRESSOR 2 {ECO:0000303|PubMed:28526410};	3.83607	4.15502e-07	TRINITY_DN4981_c0_g1_i2	-0.425948	0.735771	TRINITY_DN12262_c0_g1_i2	0	1	No	No	No	No
23	TRINITY_DN10135_c0_g1_i4	Protein GL2-INTERACTING REPRESSOR 2 {ECO:0000303|PubMed:28526410};	2.81894	3.14023e-05	TRINITY_DN4981_c0_g1_i1	-0.109537	1	TRINITY_DN12262_c0_g1_i1	0	1	No	No	No	No
24	TRINITY_DN1014_c0_g1_i3	9-cis-epoxycarotenoid dioxygenase NCED1, chloroplastic;	-3.21781	8.01075e-15	TRINITY_DN3984_c1_g2_i2	-1.33349	0.427214	TRINITY_DN6362_c0_g1_i8	0	1	No	No	No	No
25	TRINITY_DN1014_c0_g1_i4	9-cis-epoxycarotenoid dioxygenase NCED1, chloroplastic;	-4.08603	0.00472782	TRINITY_DN3984_c1_g2_i2	-1.33349	0.427214	TRINITY_DN6362_c0_g1_i8	0	1	No	No	No	No
26	TRINITY_DN10142_c0_g1_i1	Thylakoid lumenal 16.5 kDa protein, chloroplastic;	-2.7346	6.74126e-07	TRINITY_DN16419_c0_g1_i3	0	1	TRINITY_DN12468_c0_g1_i4	0	1	No	No	No	No
27	TRINITY_DN10143_c0_g1_i13	(+)-neomenthol dehydrogenase {ECO:0000303|PubMed:18599651};	2.6337	1.4236e-139	NoMatch	NoMatch	NoMatch	NoMatch	NoMatch	NoMatch	No	No	No	No
28	TRINITY_DN10143_c0_g1_i17	(+)-neomenthol dehydrogenase {ECO:0000303|PubMed:18599651};	2.12214	5.40848e-11	TRINITY_DN24047_c0_g3_i2	0.524176	0.000205543	TRINITY_DN12264_c0_g1_i9	0	1	No	No	No	No
29	TRINITY_DN10143_c0_g1_i18	(+)-neomenthol dehydrogenase {ECO:0000303|PubMed:18599651};	3.33345	1.79043e-09	NoMatch	NoMatch	NoMatch	NoMatch	NoMatch	NoMatch	No	No	No	No
30	TRINITY_DN10143_c0_g1_i22	(+)-neomenthol dehydrogenase {ECO:0000303|PubMed:18599651};	3.10357	2.32245e-12	NoMatch	NoMatch	NoMatch	NoMatch	NoMatch	NoMatch	No	No	No	No
31	TRINITY_DN10143_c0_g1_i23	(+)-neomenthol dehydrogenase {ECO:0000303|PubMed:18599651};	3.35389	3.73752e-10	NoMatch	NoMatch	NoMatch	NoMatch	NoMatch	NoMatch	No	No	No	No
32	TRINITY_DN10143_c0_g1_i24	(+)-neomenthol dehydrogenase {ECO:0000303|PubMed:18599651};	3.66614	6.97565e-232	NoMatch	NoMatch	NoMatch	NoMatch	NoMatch	NoMatch	No	No	No	No
33	TRINITY_DN10143_c0_g1_i25	(+)-neomenthol dehydrogenase {ECO:0000303|PubMed:18599651};	3.61992	2.19921e-19	NoMatch	NoMatch	NoMatch	NoMatch	NoMatch	NoMatch	No	No	No	No
34	TRINITY_DN10143_c0_g1_i7	(+)-neomenthol dehydrogenase {ECO:0000303|PubMed:18599651};	2.02057	1.00075e-24	NoMatch	NoMatch	NoMatch	NoMatch	NoMatch	NoMatch	No	No	No	No
35	TRINITY_DN10152_c0_g1_i13	BAG family molecular chaperone regulator 5, mitochondrial;	2.59117	1.06255e-06	TRINITY_DN1389_c0_g1_i158	0	1	TRINITY_DN2206_c1_g1_i5	-0.0640158	1	No	No	No	No
36	TRINITY_DN10153_c0_g1_i27	NoAnnotation	-2.1397	0.0021275	TRINITY_DN20321_c0_g1_i11	0	1	TRINITY_DN8575_c0_g1_i5	-0.905922	0.0203442	No	No	No	No
37	TRINITY_DN10153_c0_g1_i33	NoAnnotation	-2.02353	2.5711e-06	TRINITY_DN20321_c0_g1_i20	-0.779389	0.880328	TRINITY_DN8575_c0_g1_i20	0	1	No	No	No	No
38	TRINITY_DN10169_c0_g2_i5	Histone-lysine N-methyltransferase ATXR7 {ECO:0000305};	-9.00622	2.30362e-08	TRINITY_DN9233_c0_g1_i1	10.6631	0.0277653	TRINITY_DN7548_c0_g1_i21	-0.119216	0.855049	No	No	No	No
39	TRINITY_DN1017_c1_g1_i2	Phosphatidylinositol/phosphatidylcholine transfer protein SFH3;	4.90096	4.49647e-23	NoMatch	NoMatch	NoMatch	NoMatch	NoMatch	NoMatch	No	No	No	No
40	TRINITY_DN1017_c1_g1_i3	Phosphatidylinositol/phosphatidylcholine transfer protein SFH3;	-3.75912	0.00939944	TRINITY_DN14945_c0_g1_i4	-0.71359	0.948803	TRINITY_DN25098_c1_g1_i1	0	1	No	No	No	No
41	TRINITY_DN10170_c0_g1_i1	NoAnnotation	-4.60735	5.28067e-30	NoMatch	NoMatch	NoMatch	NoMatch	NoMatch	NoMatch	No	No	No	No
42	TRINITY_DN10175_c0_g2_i2	NoAnnotation	-2.17133	4.58179e-08	TRINITY_DN62_c1_g1_i1	-0.999768	0.0795528	TRINITY_DN8304_c3_g1_i1	0	1	No	No	No	No
43	TRINITY_DN10205_c0_g1_i3	Probable beta-D-xylosidase 5;	5.45234	0.00824669	TRINITY_DN15269_c0_g1_i5	0.258022	0.95005	TRINITY_DN9772_c0_g1_i4	0	1	No	No	No	No
44	TRINITY_DN1021_c0_g1_i19	Malonyl-CoA:anthocyanidin 5-O-glucoside-6''-O-malonyltransferase;	-3.99917	0.00472278	TRINITY_DN912_c0_g1_i11	0	1	TRINITY_DN2882_c0_g2_i8	0	1	No	No	No	No
45	TRINITY_DN1021_c0_g1_i3	Phenolic glucoside malonyltransferase 1;	-2.8851	8.46559e-18	TRINITY_DN37006_c0_g2_i2	0.696325	0.23345	TRINITY_DN26837_c0_g1_i1	-0.055577	0.966306	No	No	No	No
46	TRINITY_DN1021_c1_g2_i2	NoAnnotation	-2.29394	9.23301e-11	TRINITY_DN4293_c0_g1_i19	-0.0536042	1	TRINITY_DN5566_c0_g1_i44	-0.359793	0.351629	No	No	No	No
47	TRINITY_DN1021_c2_g1_i15	MLO-like protein 3;	2.32446	2.01441e-06	TRINITY_DN7544_c0_g1_i52	0.505755	0.465381	TRINITY_DN1588_c0_g1_i44	0.528958	3.45972e-05	No	No	No	No
48	TRINITY_DN1021_c2_g1_i5	MLO-like protein 3;	2.39219	0.000164338	TRINITY_DN7544_c0_g1_i52	0.505755	0.465381	TRINITY_DN1588_c0_g1_i44	0.528958	3.45972e-05	No	No	No	No
49	TRINITY_DN10242_c0_g1_i10	Haloacid dehalogenase-like hydrolase domain-containing protein 3;	2.21162	3.3428e-10	TRINITY_DN885_c0_g1_i10	0.34193	0.0920948	TRINITY_DN3348_c1_g1_i12	0.6191	0.56714	No	No	No	No
50	TRINITY_DN10242_c0_g1_i5	Haloacid dehalogenase-like hydrolase domain-containing protein 3;	2.65211	0.00433453	TRINITY_DN885_c0_g1_i14	-0.934931	0.828533	TRINITY_DN3348_c1_g1_i5	-0.0677857	0.96923	No	No	No	No
51	TRINITY_DN1026_c1_g1_i1	12-oxophytodienoate reductase 2 {ECO:0000303|PubMed:10333582};	3.93908	4.33544e-99	TRINITY_DN10314_c0_g1_i15	-0.00905847	1	TRINITY_DN8964_c1_g1_i2	0.512348	0.106311	No	No	No	No
52	TRINITY_DN1026_c1_g1_i4	12-oxophytodienoate reductase 1 {ECO:0000303|PubMed:10333582};	7.0744	3.04233e-11	TRINITY_DN10314_c0_g1_i14	0.43159	0.988149	TRINITY_DN33408_c0_g2_i2	2.97666	3.46602e-08	No	Yes	No	No
53	TRINITY_DN1026_c1_g1_i5	12-oxophytodienoate reductase 2 {ECO:0000303|PubMed:10333582};	2.61446	1.55009e-08	TRINITY_DN10314_c0_g1_i14	0.43159	0.988149	TRINITY_DN33408_c0_g2_i2	2.97666	3.46602e-08	No	Yes	No	No
54	TRINITY_DN10264_c0_g1_i1	Zinc finger protein CONSTANS-LIKE 2;	-3.67525	5.29666e-08	TRINITY_DN17018_c0_g1_i1	0	1	TRINITY_DN12060_c0_g1_i2	0	1	No	No	No	No
55	TRINITY_DN10264_c0_g1_i10	Zinc finger protein CONSTANS-LIKE 2;	-3.16125	3.69885e-18	TRINITY_DN17018_c0_g1_i2	-0.643001	0.854068	TRINITY_DN12060_c0_g1_i1	1.04132	0.224362	No	No	No	No
56	TRINITY_DN10264_c0_g1_i11	Zinc finger protein CONSTANS-LIKE 2;	-2.92469	2.93471e-09	TRINITY_DN17018_c0_g1_i2	-0.643001	0.854068	TRINITY_DN12060_c0_g1_i1	1.04132	0.224362	No	No	No	No
57	TRINITY_DN10264_c0_g1_i8	Zinc finger protein CONSTANS-LIKE 2;	-10.1537	1.4435e-11	TRINITY_DN17018_c0_g1_i2	-0.643001	0.854068	TRINITY_DN12060_c0_g1_i1	1.04132	0.224362	No	No	No	No
58	TRINITY_DN10270_c0_g1_i3	Probable CCR4-associated factor 1 homolog 9;	9.6859	7.21506e-12	TRINITY_DN12046_c0_g1_i7	-0.121983	1	TRINITY_DN6251_c0_g1_i1	-0.81946	0.646783	No	No	No	No
59	TRINITY_DN10270_c0_g1_i5	Probable CCR4-associated factor 1 homolog 9;	-8.51806	7.14026e-05	TRINITY_DN12046_c0_g1_i7	-0.121983	1	TRINITY_DN6251_c0_g1_i1	-0.81946	0.646783	No	No	No	No
60	TRINITY_DN10278_c0_g1_i8	NoAnnotation	-3.62979	0.000747396	NoMatch	NoMatch	NoMatch	NoMatch	NoMatch	NoMatch	No	No	No	No
61	TRINITY_DN10296_c0_g1_i25	16 kDa phloem protein 1 {ECO:0000303|PubMed:29320165};	2.04901	3.01088e-12	NoMatch	NoMatch	NoMatch	NoMatch	NoMatch	NoMatch	No	No	No	No
62	TRINITY_DN103_c1_g1_i5	Pectin acetylesterase 10 {ECO:0000303|PubMed:25115560};	-2.22302	1.18262e-28	TRINITY_DN2770_c0_g1_i7	-1.37038	0.398838	TRINITY_DN3527_c0_g1_i10	0	1	No	No	No	No
63	TRINITY_DN103_c1_g1_i6	Pectin acetylesterase 10 {ECO:0000303|PubMed:25115560};	-2.27401	3.38723e-43	TRINITY_DN2770_c0_g1_i2	0.203818	1	TRINITY_DN3527_c0_g1_i4	0	1	No	No	No	No
64	TRINITY_DN103_c1_g1_i7	Pectin acetylesterase 10 {ECO:0000303|PubMed:25115560};	-2.04523	1.78018e-08	TRINITY_DN2770_c0_g1_i2	0.203818	1	TRINITY_DN3527_c0_g1_i4	0	1	No	No	No	No
65	TRINITY_DN103_c1_g1_i8	Pectin acetylesterase 10 {ECO:0000303|PubMed:25115560};	-3.36263	5.34061e-13	TRINITY_DN2770_c0_g1_i7	-1.37038	0.398838	TRINITY_DN3527_c0_g1_i10	0	1	No	No	No	No
66	TRINITY_DN103_c3_g1_i2	Pectin acetylesterase 12 {ECO:0000303|PubMed:25115560};	-2.09445	1.24036e-06	NoMatch	NoMatch	NoMatch	NoMatch	NoMatch	NoMatch	No	No	No	No
67	TRINITY_DN1030_c0_g1_i23	Multiple C2 and transmembrane domain-containing protein 1;	-5.58356	0.00037261	TRINITY_DN13973_c0_g1_i7	0.213865	1	TRINITY_DN4684_c0_g1_i34	0	1	No	No	No	No
68	TRINITY_DN10302_c0_g1_i4	NoAnnotation	7.84291	2.33668e-85	NoMatch	NoMatch	NoMatch	NoMatch	NoMatch	NoMatch	No	No	No	No
69	TRINITY_DN1031_c0_g1_i56	Uncharacterized protein sll0005;	-2.48626	0.000518854	TRINITY_DN3777_c0_g1_i70	-1.01417	0.997358	TRINITY_DN1093_c0_g1_i76	0.292011	0.970758	No	No	No	No
70	TRINITY_DN10316_c0_g1_i18	Serine carboxypeptidase 1;	2.57739	8.84847e-09	NoMatch	NoMatch	NoMatch	NoMatch	NoMatch	NoMatch	No	No	No	No
71	TRINITY_DN103259_c0_g1_i7	NoAnnotation	-2.52229	8.39004e-06	TRINITY_DN18022_c0_g2_i1	-0.0272906	1	TRINITY_DN17350_c0_g1_i9	0.632467	0.678086	No	No	No	No
72	TRINITY_DN10326_c0_g1_i15	Aspartate aminotransferase 3, chloroplastic;	2.23252	2.47733e-69	TRINITY_DN47101_c0_g1_i84	0.682558	2.7389e-36	TRINITY_DN2147_c0_g1_i10	0	1	No	No	No	No
73	TRINITY_DN10326_c0_g1_i18	Aspartate aminotransferase 3, chloroplastic;	5.09626	4.42375e-06	TRINITY_DN47101_c0_g1_i65	0	1	TRINITY_DN2147_c0_g1_i27	-0.112987	0.537637	No	No	No	No
74	TRINITY_DN10326_c0_g1_i20	Aspartate aminotransferase, cytoplasmic;	2.34178	7.97064e-19	TRINITY_DN47101_c0_g1_i117	0.289865	1	TRINITY_DN2147_c0_g1_i38	0	1	No	No	No	No
75	TRINITY_DN10326_c0_g1_i22	Aspartate aminotransferase 3, chloroplastic;	2.20075	1.6872e-133	TRINITY_DN47101_c0_g1_i84	0.682558	2.7389e-36	TRINITY_DN2147_c0_g1_i10	0	1	No	No	No	No
76	TRINITY_DN10326_c0_g1_i7	Aspartate aminotransferase, cytoplasmic;	3.22648	0.00288751	TRINITY_DN47101_c0_g1_i117	0.289865	1	TRINITY_DN2147_c0_g1_i7	0	1	No	No	No	No
77	TRINITY_DN10336_c0_g1_i6	NoAnnotation	-2.38327	2.91186e-05	TRINITY_DN16526_c1_g1_i1	-0.505437	0.833816	TRINITY_DN4206_c0_g1_i24	-0.229633	0.774304	No	No	No	No
78	TRINITY_DN10347_c0_g1_i9	Protein NUCLEAR FUSION DEFECTIVE 4 {ECO:0000303|PubMed:16698901};	-7.92321	0.000135669	TRINITY_DN1016_c0_g1_i50	0.36956	1	TRINITY_DN3429_c0_g2_i4	0	1	No	No	No	No
79	TRINITY_DN1036_c2_g1_i1	Fasciclin-like arabinogalactan protein 1;	-2.14513	1.33588e-132	TRINITY_DN43749_c1_g1_i1	-0.720223	1.00304e-08	TRINITY_DN10458_c0_g1_i1	1.23341	7.01098e-07	No	No	No	No
80	TRINITY_DN10362_c0_g1_i1	Casparian strip membrane protein 5;	-3.96767	0.0026594	TRINITY_DN17182_c0_g2_i1	0	1	TRINITY_DN9422_c0_g1_i1	2.08503	0.0866566	No	No	No	No
81	TRINITY_DN10395_c1_g1_i1	NoAnnotation	2.47497	4.51753e-64	NoMatch	NoMatch	NoMatch	NoMatch	NoMatch	NoMatch	No	No	No	No
82	TRINITY_DN10395_c1_g1_i3	NoAnnotation	2.00944	8.65294e-83	NoMatch	NoMatch	NoMatch	NoMatch	NoMatch	NoMatch	No	No	No	No
83	TRINITY_DN10400_c0_g1_i2	Chaperone protein dnaJ 11, chloroplastic;	2.4088	8.30077e-14	TRINITY_DN90948_c0_g1_i1	0.296113	0.0237115	TRINITY_DN10322_c2_g1_i1	-0.170289	0.521404	No	No	No	No
84	TRINITY_DN10400_c0_g1_i3	Chaperone protein dnaJ 11, chloroplastic;	2.24766	1.05693e-06	TRINITY_DN90948_c0_g1_i1	0.296113	0.0237115	TRINITY_DN10322_c2_g1_i1	-0.170289	0.521404	No	No	No	No
85	TRINITY_DN10400_c0_g1_i5	Chaperone protein dnaJ 11, chloroplastic;	-12.788	6.52813e-65	TRINITY_DN90948_c0_g1_i1	0.296113	0.0237115	TRINITY_DN10322_c2_g1_i1	-0.170289	0.521404	No	No	No	No
86	TRINITY_DN10402_c1_g1_i5	NoAnnotation	2.05229	2.05816e-30	NoMatch	NoMatch	NoMatch	NoMatch	NoMatch	NoMatch	No	No	No	No
87	TRINITY_DN10418_c0_g1_i11	NoAnnotation	2.66547	2.57289e-09	TRINITY_DN7829_c0_g1_i3	0.870086	0.000404619	TRINITY_DN121_c0_g1_i9	0	1	No	No	No	No
88	TRINITY_DN1042_c0_g1_i1	Transcription factor MYB73 {ECO:0000303|PubMed:11597504};	-2.42365	5.30916e-14	TRINITY_DN97788_c0_g1_i1	-1.05628	9.04815e-05	TRINITY_DN125615_c0_g1_i1	0.84402	0.0403015	No	No	No	No
89	TRINITY_DN10441_c0_g1_i1	NoAnnotation	-5.14377	2.54222e-28	TRINITY_DN20190_c0_g1_i1	-5.12129	0.00327653	TRINITY_DN29091_c0_g1_i1	1.86243	4.63309e-08	Yes	No	No	No
90	TRINITY_DN10455_c0_g1_i1	Inactive beta-amylase 9;	4.26622	8.20129e-19	TRINITY_DN4578_c0_g1_i3	0.0268208	1	TRINITY_DN4466_c0_g1_i2	-0.0227692	0.981211	No	No	No	No
91	TRINITY_DN1046_c1_g1_i50	Tetracycline resistance protein, class A;	-3.04553	0.00746709	TRINITY_DN2439_c1_g1_i26	0	1	TRINITY_DN684_c0_g1_i56	0.0144935	1	No	No	No	No
92	TRINITY_DN1046_c2_g1_i1	Probable serine/threonine-protein kinase PBL2 {ECO:0000305};	3.52334	8.61365e-17	TRINITY_DN151_c0_g1_i2	0.316759	0.100693	TRINITY_DN7951_c0_g2_i6	-0.466616	0.00565592	No	No	No	No
93	TRINITY_DN1046_c2_g1_i2	Probable serine/threonine-protein kinase PBL2 {ECO:0000305};	2.81814	4.26348e-17	TRINITY_DN151_c0_g1_i2	0.316759	0.100693	TRINITY_DN7951_c0_g2_i6	-0.466616	0.00565592	No	No	No	No
94	TRINITY_DN10463_c0_g1_i4	Rust resistance kinase Lr10 {ECO:0000312|EMBL:AAC49629.1};	3.91359	6.57886e-06	NoMatch	NoMatch	NoMatch	NoMatch	NoMatch	NoMatch	No	No	No	No
95	TRINITY_DN10479_c0_g1_i1	UDP-glycosyltransferase 90A1;	2.47551	1.33798e-50	TRINITY_DN8866_c0_g1_i4	0.418505	0.112712	TRINITY_DN5610_c0_g1_i1	-0.32708	0.0632226	No	No	No	No
96	TRINITY_DN1048_c0_g2_i3	Disease resistance protein RPM1;	-2.23434	8.4471e-22	TRINITY_DN2693_c1_g1_i5	-0.0486072	1	TRINITY_DN4661_c1_g1_i5	-0.469352	0.0245716	No	No	No	Yes
97	TRINITY_DN10489_c0_g1_i17	Thaumatin-like protein 1 {ECO:0000303|PubMed:15988566};	-2.17502	0.00580408	TRINITY_DN10768_c0_g1_i3	0	1	TRINITY_DN11214_c0_g1_i4	0	1	No	No	No	No
98	TRINITY_DN10501_c0_g1_i26	Allene oxide cyclase, chloroplastic {ECO:0000303|Ref.1, ECO:0000303|Ref.2};	-2.6857	0.00126972	TRINITY_DN902_c0_g1_i2	-0.615323	3.24907e-08	TRINITY_DN6115_c0_g1_i4	3.38933	1.19994e-31	No	Yes	No	No
99	TRINITY_DN10501_c0_g1_i40	Allene oxide cyclase, chloroplastic {ECO:0000303|Ref.1, ECO:0000303|Ref.2};	-2.51126	3.08332e-26	TRINITY_DN902_c0_g1_i2	-0.615323	3.24907e-08	TRINITY_DN6115_c0_g1_i4	3.38933	1.19994e-31	No	Yes	No	No
100	TRINITY_DN10516_c0_g1_i5	Pentatricopeptide repeat-containing protein At1g34160;	8.68381	1.27546e-06	TRINITY_DN83465_c0_g1_i1	-0.112003	1	TRINITY_DN7633_c2_g1_i10	0.213877	0.908706	No	No	No	No
101	TRINITY_DN10539_c0_g1_i7	B-box domain protein 31 {ECO:0000303|PubMed:19920209};	-4.58668	1.45868e-10	TRINITY_DN12659_c0_g1_i1	0	1	TRINITY_DN5443_c0_g1_i2	0	1	No	No	No	No
102	TRINITY_DN10551_c0_g1_i1	Small heat shock protein, chloroplastic;	2.47585	1.3472e-11	TRINITY_DN21148_c0_g1_i2	0	1	TRINITY_DN549_c0_g2_i3	0.993095	0.000588182	No	No	No	No
103	TRINITY_DN10551_c0_g1_i2	Small heat shock protein, chloroplastic;	2.80795	2.46118e-05	TRINITY_DN21148_c0_g1_i2	0	1	TRINITY_DN549_c0_g2_i3	0.993095	0.000588182	No	No	No	No
104	TRINITY_DN10564_c0_g1_i1	Protein DOWNSTREAM OF FLC;	-3.31843	5.2538e-09	TRINITY_DN36903_c0_g1_i1	-4.91037	3.71002e-24	TRINITY_DN12890_c0_g1_i2	2.02114	8.50283e-08	Yes	Yes	No	No
105	TRINITY_DN10570_c0_g1_i1	FCS-Like Zinc finger 6 {ECO:0000303|PubMed:24901469};	-3.51635	0.00266844	TRINITY_DN1100_c3_g1_i1	-0.329823	0.994194	TRINITY_DN3527_c0_g3_i2	0.372641	0.820403	No	No	No	No
106	TRINITY_DN10570_c0_g1_i3	FCS-Like Zinc finger 6 {ECO:0000303|PubMed:24901469};	-2.39602	0.000242909	TRINITY_DN1100_c3_g1_i1	-0.329823	0.994194	TRINITY_DN3527_c0_g3_i2	0.372641	0.820403	No	No	No	No
107	TRINITY_DN10575_c0_g1_i2	Laccase-4;	-3.65546	6.05818e-06	TRINITY_DN501_c0_g1_i2	-2.67675	0.50732	TRINITY_DN33729_c0_g1_i1	3.2604	1.86835e-08	No	Yes	No	No
108	TRINITY_DN10579_c0_g1_i1	Disease resistance response protein 206;	3.13744	5.0697e-194	TRINITY_DN35091_c0_g1_i1	-0.600116	3.38083e-10	TRINITY_DN1660_c0_g2_i1	4.00844	5.52825e-54	No	Yes	No	No
109	TRINITY_DN10579_c0_g2_i1	Disease resistance response protein 206;	-4.14554	2.90098e-07	NoMatch	NoMatch	NoMatch	NoMatch	NoMatch	NoMatch	No	No	No	No
110	TRINITY_DN1058_c0_g1_i5	Polyphenol oxidase, chloroplastic;	-11.292	0.000648863	TRINITY_DN4838_c4_g1_i2	0.103481	0.62049	TRINITY_DN1176_c0_g1_i18	1.12151	4.42027e-07	No	No	No	No
111	TRINITY_DN10581_c0_g1_i5	Subtilisin-like protease SBT5.3;	-3.86789	1.29811e-38	TRINITY_DN7380_c0_g1_i19	-0.514804	0.0584393	TRINITY_DN3697_c0_g1_i20	0.498859	0.411312	No	No	No	No
112	TRINITY_DN10581_c0_g1_i7	Subtilisin-like protease SBT5.3;	-4.38901	0.000687495	TRINITY_DN7380_c0_g1_i13	-1.25687	0.345049	TRINITY_DN3697_c0_g1_i8	0	1	No	No	No	No
113	TRINITY_DN10587_c0_g1_i2	Plant UBX domain-containing protein 8 {ECO:0000303|Ref.5};	2.50893	0.00288434	TRINITY_DN6798_c0_g1_i8	0	1	TRINITY_DN13740_c0_g1_i10	0.0254696	0.96534	No	No	No	No
114	TRINITY_DN10608_c0_g1_i3	Protein IRX15-LIKE;	-2.05928	2.33127e-05	TRINITY_DN40113_c0_g2_i10	-0.270481	0.977148	TRINITY_DN9219_c1_g1_i2	1.66154	2.89481e-06	No	No	No	No
115	TRINITY_DN10610_c0_g1_i1	Pentatricopeptide repeat-containing protein At2g27610;	-4.51949	0.00174715	TRINITY_DN32324_c0_g1_i1	-0.200933	1	TRINITY_DN14352_c0_g1_i3	0.327855	0.98447	No	No	No	No
116	TRINITY_DN10611_c0_g1_i4	3-oxo-Delta(4,5)-steroid 5-beta-reductase;	3.12893	4.99791e-120	NoMatch	NoMatch	NoMatch	NoMatch	NoMatch	NoMatch	No	No	No	No
117	TRINITY_DN10611_c0_g1_i7	3-oxo-Delta(4,5)-steroid 5-beta-reductase;	2.85091	3.03516e-25	NoMatch	NoMatch	NoMatch	NoMatch	NoMatch	NoMatch	No	No	No	No
118	TRINITY_DN10627_c0_g1_i1	Probable pectinesterase/pectinesterase inhibitor 25;	-2.36891	0.000266433	TRINITY_DN2750_c0_g1_i2	-2.79587	0.00973962	TRINITY_DN7915_c0_g1_i2	3.41646	3.03764e-10	Yes	Yes	No	No
119	TRINITY_DN10627_c0_g1_i2	Probable pectinesterase/pectinesterase inhibitor 47;	-3.17098	0.000704352	TRINITY_DN2750_c0_g1_i2	-2.79587	0.00973962	TRINITY_DN7915_c0_g1_i2	3.41646	3.03764e-10	Yes	Yes	No	No
120	TRINITY_DN10628_c1_g2_i3	Protein PIN-LIKES 3 {ECO:0000303|PubMed:22504182};	3.03533	9.15306e-75	NoMatch	NoMatch	NoMatch	NoMatch	NoMatch	NoMatch	No	No	No	No
121	TRINITY_DN10628_c1_g2_i5	Protein PIN-LIKES 1 {ECO:0000303|PubMed:22504182};	2.8641	2.14881e-180	NoMatch	NoMatch	NoMatch	NoMatch	NoMatch	NoMatch	No	No	No	No
122	TRINITY_DN10641_c2_g1_i1	Glycerol-3-phosphate dehydrogenase [NAD(+)] GPDHC1, cytosolic;	-2.06143	0.00726586	TRINITY_DN10624_c1_g1_i6	-0.845549	0.394966	TRINITY_DN10660_c0_g1_i1	0	1	No	No	No	No
123	TRINITY_DN10642_c0_g1_i3	Oxysterol-binding protein-related protein 1C;	-5.54466	0.000298859	TRINITY_DN998_c0_g1_i18	-0.232191	0.200344	TRINITY_DN2966_c1_g1_i22	0.126621	0.692768	No	No	No	No
124	TRINITY_DN1067_c0_g1_i28	Receptor-like protein 3 {ECO:0000303|PubMed:18434605};	2.24393	3.87492e-05	TRINITY_DN5788_c0_g1_i8	0	1	TRINITY_DN1340_c0_g1_i8	0	1	No	No	No	Yes
125	TRINITY_DN106735_c0_g1_i1	Hydroquinone glucosyltransferase;	3.85055	4.45e-06	TRINITY_DN53800_c2_g1_i1	1.63969	0.00383801	TRINITY_DN21902_c0_g1_i1	0	1	No	No	No	No
126	TRINITY_DN10676_c0_g1_i13	NoAnnotation	10.5343	0.00964653	TRINITY_DN5161_c0_g1_i7	-0.0986398	1	TRINITY_DN8476_c0_g1_i11	-0.730609	0.0161199	No	No	No	No
127	TRINITY_DN10683_c0_g2_i2	SUPPRESSOR OF GAMMA RESPONSE 1 {ECO:0000303|PubMed:19549833};	9.64634	6.88046e-11	TRINITY_DN9833_c0_g1_i3	-0.051215	1	TRINITY_DN25442_c1_g1_i1	-0.174966	0.900179	No	No	No	No
128	TRINITY_DN10683_c1_g1_i8	NoAnnotation	10.0648	5.16261e-16	TRINITY_DN1135_c0_g1_i2	0	1	TRINITY_DN641_c0_g1_i3	0.196782	0.771211	No	No	No	No
129	TRINITY_DN1069_c0_g2_i2	Polyphenol oxidase latent form, chloroplastic {ECO:0000303|PubMed:28812349};	-3.01159	7.73159e-57	NoMatch	NoMatch	NoMatch	NoMatch	NoMatch	NoMatch	No	No	No	No
130	TRINITY_DN10699_c0_g1_i1	Pleiotropic drug resistance protein 2;	3.43425	8.10626e-46	NoMatch	NoMatch	NoMatch	NoMatch	NoMatch	NoMatch	No	No	No	No
131	TRINITY_DN10701_c0_g1_i12	Subtilisin-like protease SBT3.6 {ECO:0000303|PubMed:16193095};	2.73482	3.03132e-50	TRINITY_DN120_c0_g2_i13	-0.0692397	1	TRINITY_DN5289_c0_g1_i7	0.533744	0.855307	No	No	No	No
132	TRINITY_DN10701_c0_g1_i18	Subtilisin-like protease SBT3.6 {ECO:0000303|PubMed:16193095};	2.11741	2.93895e-64	TRINITY_DN120_c0_g2_i18	0.150124	0.977517	TRINITY_DN5289_c0_g1_i6	-0.338221	0.561451	No	No	No	No
133	TRINITY_DN10701_c0_g1_i22	Subtilisin-like protease SBT3.6 {ECO:0000303|PubMed:16193095};	2.3818	0.000215979	TRINITY_DN120_c0_g2_i18	0.150124	0.977517	TRINITY_DN5289_c0_g1_i9	-0.883397	0.477448	No	No	No	No
134	TRINITY_DN10701_c0_g1_i28	Subtilisin-like protease SBT3.6 {ECO:0000303|PubMed:16193095};	4.35476	0.00828666	TRINITY_DN120_c0_g2_i18	0.150124	0.977517	TRINITY_DN5289_c0_g1_i6	-0.338221	0.561451	No	No	No	No
135	TRINITY_DN10701_c0_g1_i37	Subtilisin-like protease SBT3.5 {ECO:0000303|PubMed:16193095};	2.37636	1.55387e-08	TRINITY_DN120_c0_g2_i8	1.17374	0.581092	TRINITY_DN5289_c0_g1_i9	-0.883397	0.477448	No	No	No	No
136	TRINITY_DN10706_c0_g1_i20	NoAnnotation	2.03095	6.06064e-09	TRINITY_DN2827_c2_g1_i22	-1.03664	0.012548	TRINITY_DN1439_c0_g1_i14	0.117863	0.766391	No	No	No	No
137	TRINITY_DN10706_c0_g1_i4	NoAnnotation	2.25057	6.22474e-25	TRINITY_DN2827_c2_g1_i22	-1.03664	0.012548	TRINITY_DN1439_c0_g1_i14	0.117863	0.766391	No	No	No	No
138	TRINITY_DN10706_c0_g1_i6	NoAnnotation	2.64924	2.64999e-50	TRINITY_DN2827_c2_g1_i15	-0.36275	0.516414	TRINITY_DN1439_c0_g1_i4	1.1654	0.0695592	No	No	No	No
139	TRINITY_DN10706_c0_g1_i9	NoAnnotation	3.68417	1.9424e-69	TRINITY_DN2827_c2_g1_i22	-1.03664	0.012548	TRINITY_DN1439_c0_g1_i14	0.117863	0.766391	No	No	No	No
140	TRINITY_DN10713_c0_g1_i1	Bifunctional nitrilase/nitrile hydratase NIT4A;	3.01887	1.66217e-05	TRINITY_DN4975_c0_g1_i12	0.748952	2.45438e-10	TRINITY_DN422_c0_g1_i3	0.24738	0.901604	No	No	No	No
141	TRINITY_DN10713_c0_g1_i13	Bifunctional nitrilase/nitrile hydratase NIT4B;	2.72622	0.000778363	TRINITY_DN4975_c0_g1_i7	0.437261	0.124255	TRINITY_DN422_c0_g1_i7	0	1	No	No	No	No
142	TRINITY_DN10715_c2_g1_i1	Copper transporter 1;	3.29143	6.56056e-11	TRINITY_DN4173_c0_g1_i5	0.154761	1	TRINITY_DN2785_c0_g2_i7	1.68818	1.98987e-09	No	No	No	No
143	TRINITY_DN10715_c2_g1_i2	Copper transporter 1;	3.50966	3.16169e-36	TRINITY_DN4173_c0_g1_i5	0.154761	1	TRINITY_DN2785_c0_g2_i7	1.68818	1.98987e-09	No	No	No	No
144	TRINITY_DN10715_c2_g1_i3	Copper transporter 1;	3.74566	0.000287079	TRINITY_DN4173_c0_g1_i5	0.154761	1	TRINITY_DN2785_c0_g2_i7	1.68818	1.98987e-09	No	No	No	No
145	TRINITY_DN10732_c0_g1_i13	Transcriptional adapter ADA2;	8.79309	2.608e-07	TRINITY_DN23984_c0_g1_i16	0.156113	1	TRINITY_DN1225_c1_g1_i8	0	1	No	No	No	No
146	TRINITY_DN10756_c0_g1_i7	Serine/threonine-protein kinase RUNKEL {ECO:0000305};	-10.1121	4.94288e-05	TRINITY_DN322_c4_g1_i2	-0.0717704	1	TRINITY_DN2602_c2_g2_i1	1.06125	1.38351e-06	No	No	No	No
147	TRINITY_DN10764_c1_g1_i1	LIM domain-containing protein WLIM1 {ECO:0000305};	-2.80214	2.45588e-06	TRINITY_DN25385_c0_g1_i4	-0.795963	0.559899	TRINITY_DN3060_c2_g1_i3	1.28721	1.38393e-06	No	No	No	No
148	TRINITY_DN10764_c1_g1_i6	LIM domain-containing protein WLIM1 {ECO:0000305};	-2.62879	1.02761e-21	TRINITY_DN25385_c0_g1_i4	-0.795963	0.559899	TRINITY_DN3060_c2_g1_i3	1.28721	1.38393e-06	No	No	No	No
149	TRINITY_DN10773_c0_g1_i12	Dehydrodolichyl diphosphate synthase CPT3 {ECO:0000305};	-5.18716	0.00300699	TRINITY_DN1437_c0_g1_i51	-0.218475	1	TRINITY_DN1025_c0_g2_i1	-0.182218	0.664863	No	No	No	No
150	TRINITY_DN10785_c0_g1_i26	NoAnnotation	8.74273	5.10043e-07	TRINITY_DN111411_c0_g1_i1	0	1	TRINITY_DN11017_c0_g1_i6	0	1	No	No	No	No
151	TRINITY_DN1079_c1_g1_i15	17.8 kDa class I heat shock protein;	4.75032	3.35435e-27	NoMatch	NoMatch	NoMatch	NoMatch	NoMatch	NoMatch	No	No	No	No
152	TRINITY_DN10791_c0_g1_i8	Cysteine-rich receptor-like protein kinase 8;	2.0384	3.63313e-11	NoMatch	NoMatch	NoMatch	NoMatch	NoMatch	NoMatch	No	No	No	No
153	TRINITY_DN10806_c0_g1_i1	Protein BRANCHLESS TRICHOME;	-2.67513	9.85202e-07	TRINITY_DN92776_c0_g1_i1	-0.566476	0.944882	TRINITY_DN137935_c0_g1_i1	1.09523	0.345002	No	No	No	No
154	TRINITY_DN10812_c0_g1_i1	17.9 kDa class II heat shock protein;	4.03465	8.25947e-96	TRINITY_DN78429_c0_g1_i1	-0.276036	0.0364271	TRINITY_DN149092_c0_g1_i1	1.76439	5.18899e-08	No	No	No	No
155	TRINITY_DN10814_c0_g1_i5	Protein PLASTID MOVEMENT IMPAIRED 2;	-4.30269	0.000476957	TRINITY_DN15882_c0_g1_i1	0.654051	1	TRINITY_DN12354_c0_g1_i1	0	1	No	No	No	No
156	TRINITY_DN10814_c0_g1_i6	Protein PLASTID MOVEMENT IMPAIRED 2;	-2.47011	0.000758999	TRINITY_DN15882_c0_g1_i1	0.654051	1	TRINITY_DN12354_c0_g1_i1	0	1	No	No	No	No
157	TRINITY_DN10816_c0_g1_i1	Nicotianamine synthase;	-9.96056	3.54708e-15	TRINITY_DN25365_c0_g1_i1	0	1	TRINITY_DN27661_c0_g2_i2	-0.0696664	0.982516	No	No	No	No
158	TRINITY_DN10828_c1_g1_i3	Abscisic acid 8'-hydroxylase 2;	11.1088	3.61901e-28	TRINITY_DN8943_c0_g1_i15	-0.599812	0.040689	TRINITY_DN2346_c0_g1_i7	3.48899	0.0944299	No	No	No	No
159	TRINITY_DN10867_c0_g1_i10	Zinc finger CCCH domain-containing protein 29;	-2.23711	2.40893e-166	TRINITY_DN3301_c0_g1_i18	-0.285818	0.000361448	TRINITY_DN789_c0_g1_i5	0	1	No	No	No	No
160	TRINITY_DN10867_c0_g1_i4	Zinc finger CCCH domain-containing protein 29;	-2.53361	3.85373e-80	TRINITY_DN3301_c0_g1_i18	-0.285818	0.000361448	TRINITY_DN789_c0_g1_i1	-0.267192	0.240354	No	No	No	No
161	TRINITY_DN10867_c0_g1_i5	Zinc finger CCCH domain-containing protein 29;	-2.31151	7.46388e-72	TRINITY_DN3301_c0_g1_i13	1.12984	1	TRINITY_DN789_c0_g1_i1	-0.267192	0.240354	No	No	No	No
162	TRINITY_DN10867_c0_g1_i9	Zinc finger CCCH domain-containing protein 29;	-2.03178	1.67657e-190	TRINITY_DN3301_c0_g1_i13	1.12984	1	TRINITY_DN789_c0_g1_i5	0	1	No	No	No	No
163	TRINITY_DN10867_c1_g1_i15	Probable polygalacturonase;	2.19528	0.00604059	TRINITY_DN11545_c0_g1_i37	0.0505284	1	TRINITY_DN1596_c0_g1_i37	-0.846487	6.23197e-07	No	No	No	No
164	TRINITY_DN10882_c0_g1_i12	NoAnnotation	-8.74735	0.000854596	TRINITY_DN8445_c0_g1_i1	-0.769103	0.737711	TRINITY_DN2741_c0_g1_i1	2.87986	0.527951	No	No	No	No
165	TRINITY_DN10890_c0_g1_i13	Peroxisomal 2,4-dienoyl-CoA reductase [(3E)-enoyl-CoA-producing] {ECO:0000305};	2.23286	1.01182e-09	TRINITY_DN570_c0_g2_i1	-1.06462	0.990276	TRINITY_DN9684_c0_g1_i29	0	1	No	No	No	No
166	TRINITY_DN10890_c0_g1_i3	Peroxisomal 2,4-dienoyl-CoA reductase [(3E)-enoyl-CoA-producing] {ECO:0000305};	3.74937	0.00038213	TRINITY_DN17732_c0_g1_i7	0	1	TRINITY_DN4223_c0_g1_i19	0.00880694	1	No	No	No	No
167	TRINITY_DN10893_c0_g1_i7	Peptidyl-prolyl cis-trans isomerase FKBP65;	3.46438	2.46838e-06	TRINITY_DN18216_c0_g2_i2	-0.211813	0.637943	TRINITY_DN9378_c0_g1_i4	0.111057	0.907207	No	No	No	No
168	TRINITY_DN10894_c0_g1_i12	Dihydroflavonol 4-reductase;	-2.05061	0.00955911	NoMatch	NoMatch	NoMatch	NoMatch	NoMatch	NoMatch	No	No	No	No
169	TRINITY_DN10894_c0_g1_i19	Anthocyanidin reductase ((2S)-flavan-3-ol-forming) {ECO:0000303|PubMed:16806954};	-2.16888	0.00174274	NoMatch	NoMatch	NoMatch	NoMatch	NoMatch	NoMatch	No	No	No	No
170	TRINITY_DN10894_c0_g1_i38	Anthocyanidin reductase ((2S)-flavan-3-ol-forming) {ECO:0000303|PubMed:16806954};	-2.93526	0.00225528	NoMatch	NoMatch	NoMatch	NoMatch	NoMatch	NoMatch	No	No	No	No
171	TRINITY_DN10897_c0_g1_i8	Thaumatin-like protein;	5.57149	0.000180421	NoMatch	NoMatch	NoMatch	NoMatch	NoMatch	NoMatch	No	No	No	No
172	TRINITY_DN10897_c0_g1_i9	Thaumatin-like protein;	8.34427	0.000157639	NoMatch	NoMatch	NoMatch	NoMatch	NoMatch	NoMatch	No	No	No	No
173	TRINITY_DN1090_c0_g1_i11	Enoyl-CoA delta isomerase 1, peroxisomal {ECO:0000305};	2.77089	1.1526e-18	NoMatch	NoMatch	NoMatch	NoMatch	NoMatch	NoMatch	No	No	No	No
174	TRINITY_DN10910_c0_g1_i14	Glutathione S-transferase U7;	3.11772	1.88915e-12	TRINITY_DN2320_c0_g1_i14	0.1354	1	TRINITY_DN2077_c0_g1_i7	0	1	No	No	No	No
175	TRINITY_DN10910_c0_g1_i3	Glutathione transferase GST 23;	3.74981	7.77531e-212	TRINITY_DN24533_c0_g1_i5	0	1	TRINITY_DN2077_c0_g1_i4	-0.0504027	0.997845	No	No	No	No
176	TRINITY_DN10929_c0_g1_i1	Ferritin-1, chloroplastic;	-2.66356	1.36799e-08	TRINITY_DN5320_c0_g1_i7	0	1	TRINITY_DN27879_c0_g1_i4	0	1	No	No	No	No
177	TRINITY_DN10929_c0_g1_i10	Ferritin-1, chloroplastic;	-2.83758	6.10519e-69	TRINITY_DN5320_c0_g1_i7	0	1	TRINITY_DN27879_c0_g1_i13	-0.88115	0.00566628	No	No	Yes	No
178	TRINITY_DN10929_c0_g1_i11	Ferritin-1, chloroplastic;	-2.50038	0.002161	TRINITY_DN5320_c0_g1_i16	0	1	TRINITY_DN27879_c0_g1_i13	-0.88115	0.00566628	No	No	No	No
179	TRINITY_DN10929_c0_g1_i15	Ferritin-1, chloroplastic;	-3.13505	1.95645e-74	TRINITY_DN5320_c0_g1_i1	0.271844	0.195144	TRINITY_DN27879_c0_g1_i13	-0.88115	0.00566628	No	No	Yes	No
180	TRINITY_DN10929_c0_g1_i7	Ferritin-3, chloroplastic;	-2.7846	2.21661e-254	TRINITY_DN5320_c0_g1_i1	0.271844	0.195144	TRINITY_DN27879_c0_g1_i13	-0.88115	0.00566628	No	No	Yes	No
181	TRINITY_DN1093_c0_g1_i28	Serine/arginine-rich SC35-like splicing factor SCL30;	9.06762	2.64876e-08	TRINITY_DN1356_c0_g1_i10	-0.344351	0.884642	TRINITY_DN207_c1_g1_i43	0.522871	0.0381056	No	No	No	No
182	TRINITY_DN10938_c0_g1_i5	E3 ubiquitin-protein ligase RNF170;	2.7132	0.00324112	TRINITY_DN1921_c0_g1_i10	0.0573238	1	TRINITY_DN3797_c0_g1_i10	-0.0382459	0.99734	No	No	No	No
183	TRINITY_DN10951_c0_g2_i1	Mitochondrial succinate-fumarate transporter 1;	2.18758	0.00109619	TRINITY_DN7607_c1_g3_i1	0.530637	0.000148154	TRINITY_DN14742_c0_g1_i2	0	1	No	No	No	No
184	TRINITY_DN10973_c0_g1_i12	Leucine-rich repeat extensin-like protein 4;	-4.6007	0.00016001	TRINITY_DN5531_c0_g1_i4	-0.158542	1	TRINITY_DN2369_c0_g1_i1	-0.413677	0.919417	No	No	No	No
185	TRINITY_DN1098_c3_g1_i5	Zinc finger protein BRUTUS {ECO:0000303|PubMed:20675571};	10.8069	2.88756e-12	TRINITY_DN3189_c2_g1_i4	0.827537	1.28744e-05	TRINITY_DN5348_c0_g1_i35	0.256636	0.886498	No	No	No	No
186	TRINITY_DN1098_c3_g1_i6	Zinc finger protein BRUTUS {ECO:0000303|PubMed:20675571};	11.6339	7.3067e-35	TRINITY_DN3189_c2_g1_i4	0.827537	1.28744e-05	TRINITY_DN5348_c0_g1_i35	0.256636	0.886498	No	No	No	No
187	TRINITY_DN10987_c0_g1_i2	NoAnnotation	2.2747	6.20913e-10	TRINITY_DN10099_c0_g1_i48	-0.267625	0.460874	TRINITY_DN10232_c1_g1_i4	-0.306055	0.580987	No	No	No	No
188	TRINITY_DN10994_c0_g1_i3	Scopoletin glucosyltransferase;	2.65102	1.81081e-10	NoMatch	NoMatch	NoMatch	NoMatch	NoMatch	NoMatch	No	No	No	No
189	TRINITY_DN10996_c0_g1_i1	NoAnnotation	3.63603	4.2212e-55	TRINITY_DN1035_c0_g2_i2	0.791185	5.94532e-14	TRINITY_DN20031_c0_g1_i1	1.11761	0.946575	No	No	No	No
190	TRINITY_DN10996_c0_g1_i2	NoAnnotation	2.84908	1.65887e-08	TRINITY_DN1035_c0_g2_i1	0.570479	6.9289e-06	TRINITY_DN20031_c0_g1_i1	1.11761	0.946575	No	No	No	No
191	TRINITY_DN10996_c0_g1_i3	NoAnnotation	4.35475	1.76978e-53	TRINITY_DN1035_c0_g2_i1	0.570479	6.9289e-06	TRINITY_DN20031_c0_g1_i2	0	1	No	No	No	No
192	TRINITY_DN10996_c0_g1_i4	NoAnnotation	3.7088	8.06862e-05	TRINITY_DN1035_c0_g2_i1	0.570479	6.9289e-06	TRINITY_DN20031_c0_g1_i2	0	1	No	No	No	No
193	TRINITY_DN10996_c0_g1_i5	NoAnnotation	2.37978	1.65356e-06	TRINITY_DN1035_c0_g2_i1	0.570479	6.9289e-06	TRINITY_DN20031_c0_g1_i2	0	1	No	No	No	No
194	TRINITY_DN10996_c0_g1_i6	NoAnnotation	5.02525	1.39273e-15	TRINITY_DN1035_c0_g2_i2	0.791185	5.94532e-14	TRINITY_DN20031_c0_g1_i1	1.11761	0.946575	No	No	No	No
195	TRINITY_DN10996_c0_g1_i7	NoAnnotation	4.1251	6.2967e-48	TRINITY_DN1035_c0_g2_i2	0.791185	5.94532e-14	TRINITY_DN20031_c0_g1_i1	1.11761	0.946575	No	No	No	No
196	TRINITY_DN10996_c0_g1_i8	NoAnnotation	3.07973	8.13523e-34	TRINITY_DN1035_c0_g2_i1	0.570479	6.9289e-06	TRINITY_DN20031_c0_g1_i2	0	1	No	No	No	No
197	TRINITY_DN10998_c0_g1_i12	NoAnnotation	8.73143	6.55302e-07	TRINITY_DN11202_c0_g1_i3	-1.77695	0.43377	TRINITY_DN6758_c0_g1_i3	0.258616	0.994342	No	No	No	No
198	TRINITY_DN10998_c0_g1_i15	COP1-interacting protein 7 {ECO:0000303|PubMed:9668129};	-8.71094	1.25345e-06	TRINITY_DN11202_c0_g1_i1	-0.0854216	0.824851	TRINITY_DN6758_c0_g1_i13	0.557874	0.935415	No	No	No	No
199	TRINITY_DN10999_c1_g1_i9	Peroxidase 16;	-3.12361	1.4722e-05	TRINITY_DN3588_c0_g1_i6	-1.83914	8.33202e-05	TRINITY_DN11242_c0_g1_i2	0.913476	0.00326552	No	No	No	No
200	TRINITY_DN11008_c0_g1_i22	3-phosphoinositide-dependent protein kinase 1;	7.87029	6.87062e-09	TRINITY_DN9887_c0_g2_i12	-0.0284847	1	TRINITY_DN2812_c0_g1_i63	-0.0563716	0.993127	No	No	No	No
201	TRINITY_DN11016_c1_g1_i2	Pre-mRNA-processing protein 40A;	-2.27603	0.00384441	TRINITY_DN3492_c0_g1_i19	0	1	TRINITY_DN11387_c0_g1_i8	-2.09359	0.115916	No	No	No	No
202	TRINITY_DN11017_c0_g1_i12	NoAnnotation	2.33412	3.31419e-76	TRINITY_DN2803_c0_g1_i4	-0.139562	0.228326	TRINITY_DN240_c0_g1_i4	0	1	No	No	No	No
203	TRINITY_DN1102_c0_g1_i11	Glutathione S-transferase U9;	2.77085	3.82577e-136	TRINITY_DN2253_c1_g1_i18	0.152929	0.800191	TRINITY_DN796_c0_g1_i2	0.312378	0.065446	No	No	No	No
204	TRINITY_DN1102_c0_g1_i15	Glutathione S-transferase U10;	2.80542	2.11574e-238	TRINITY_DN2253_c1_g1_i7	0.102565	1	TRINITY_DN14264_c0_g1_i19	-0.63891	0.818588	No	No	No	No
205	TRINITY_DN1102_c0_g1_i2	Glutathione S-transferase U9;	2.92298	4.20972e-43	TRINITY_DN2253_c1_g1_i7	0.102565	1	TRINITY_DN796_c0_g1_i2	0.312378	0.065446	No	No	No	No
206	TRINITY_DN1102_c0_g1_i6	Glutathione S-transferase U9;	3.0196	9.24564e-24	TRINITY_DN2253_c1_g1_i3	0.238648	0.598609	TRINITY_DN796_c0_g1_i2	0.312378	0.065446	No	No	No	No
207	TRINITY_DN1102_c0_g1_i7	Glutathione S-transferase U10;	2.75963	9.46833e-110	TRINITY_DN2253_c1_g1_i13	0.236607	0.00568838	TRINITY_DN14264_c0_g1_i19	-0.63891	0.818588	No	No	No	No
208	TRINITY_DN11044_c0_g1_i1	NoAnnotation	-3.30436	4.33099e-07	TRINITY_DN105773_c0_g1_i1	0	1	TRINITY_DN32827_c0_g1_i1	0.30101	0.881125	No	No	No	No
209	TRINITY_DN11045_c0_g1_i1	Secoisolariciresinol dehydrogenase {ECO:0000303|PubMed:23653238, ECO:0000303|Ref.1};	-2.51808	2.54521e-05	TRINITY_DN15451_c0_g1_i1	-3.54631	0.00257226	TRINITY_DN125989_c0_g1_i1	3.33676	1.13392e-09	Yes	Yes	No	No
210	TRINITY_DN11066_c0_g1_i3	NoAnnotation	3.02271	0.00585531	NoMatch	NoMatch	NoMatch	NoMatch	NoMatch	NoMatch	No	No	No	No
211	TRINITY_DN110680_c0_g1_i1	NoAnnotation	-3.08273	0.00305129	TRINITY_DN1440_c0_g2_i5	-0.626234	0.957504	TRINITY_DN18734_c0_g2_i1	-1.86415	8.41257e-15	No	No	No	No
212	TRINITY_DN11077_c0_g1_i10	Beta-amyrin 28-monooxygenase {ECO:0000305};	3.21901	5.34404e-10	TRINITY_DN4695_c0_g1_i1	0	1	TRINITY_DN4326_c0_g1_i12	0.36767	0.784977	No	No	No	No
213	TRINITY_DN1108_c0_g1_i22	Extended synaptotagmin-1 {ECO:0000305};	-2.03987	1.09525e-33	TRINITY_DN3013_c0_g1_i16	-1.67853	0.871964	TRINITY_DN3840_c0_g1_i12	0	1	No	No	No	No
214	TRINITY_DN1108_c0_g1_i31	Synaptotagmin-3;	-3.38588	0.00126447	TRINITY_DN3013_c0_g1_i8	0	1	TRINITY_DN3840_c0_g1_i23	0	1	No	No	No	No
215	TRINITY_DN1108_c0_g1_i40	NoAnnotation	-8.22538	8.91299e-32	TRINITY_DN3013_c0_g1_i14	0	1	TRINITY_DN3840_c0_g1_i5	0	1	No	No	No	No
216	TRINITY_DN1108_c0_g1_i41	NoAnnotation	-4.07622	0.00377579	TRINITY_DN3013_c0_g1_i14	0	1	TRINITY_DN3840_c0_g1_i5	0	1	No	No	No	No
217	TRINITY_DN1108_c0_g1_i9	NoAnnotation	-10.1799	1.29821e-16	TRINITY_DN3013_c0_g1_i6	-1.27607	1	TRINITY_DN3840_c0_g1_i19	0	1	No	No	No	No
218	TRINITY_DN1108_c1_g1_i1	DNA damage-repair/toleration protein DRT100;	-2.40229	0.00328644	TRINITY_DN7627_c0_g4_i1	-2.06969	4.86527e-05	TRINITY_DN11335_c0_g1_i1	2.04174	4.05e-08	Yes	Yes	No	No
219	TRINITY_DN11089_c1_g1_i1	Probable aspartic proteinase GIP2 {ECO:0000305};	3.30215	1.56183e-181	TRINITY_DN16112_c0_g1_i1	0.743639	1.27554e-20	TRINITY_DN11650_c0_g1_i1	5.01992	9.68156e-99	No	Yes	No	No
220	TRINITY_DN11113_c0_g1_i4	Expansin-like B1;	6.94831	0	TRINITY_DN537_c0_g1_i4	-0.0460884	1	TRINITY_DN3056_c0_g1_i11	0.952204	4.4948e-11	No	No	No	No
221	TRINITY_DN11113_c0_g1_i7	Expansin-like B1;	7.72231	0	TRINITY_DN537_c0_g1_i4	-0.0460884	1	TRINITY_DN3056_c0_g1_i6	0	1	No	No	No	No
222	TRINITY_DN11114_c0_g1_i4	Subtilisin-like protease SBT3 {ECO:0000303|PubMed:27259555};	-2.79661	2.65755e-13	TRINITY_DN98073_c0_g1_i1	0.544297	0.0138218	TRINITY_DN1556_c0_g2_i3	0.290654	0.283513	No	No	No	No
223	TRINITY_DN11114_c0_g1_i6	Subtilisin-like protease SBT3 {ECO:0000303|PubMed:27259555};	-2.54734	5.08534e-07	TRINITY_DN98073_c0_g1_i1	0.544297	0.0138218	TRINITY_DN1556_c0_g2_i3	0.290654	0.283513	No	No	No	No
224	TRINITY_DN11114_c0_g1_i9	Subtilisin-like protease SBT3 {ECO:0000303|PubMed:27259555};	-2.41602	0.00230188	TRINITY_DN98073_c0_g1_i1	0.544297	0.0138218	TRINITY_DN1556_c0_g2_i3	0.290654	0.283513	No	No	No	No
225	TRINITY_DN11118_c0_g1_i1	NoAnnotation	-2.54195	0.000313475	NoMatch	NoMatch	NoMatch	NoMatch	NoMatch	NoMatch	No	No	No	No
226	TRINITY_DN11120_c0_g1_i3	LRR receptor-like serine/threonine-protein kinase RGI2 {ECO:0000303|PubMed:27229312};	-2.17237	2.09339e-09	TRINITY_DN2749_c0_g1_i1	-2.27049	1.26081e-05	TRINITY_DN218_c0_g1_i1	2.25099	2.82206e-16	Yes	Yes	No	No
227	TRINITY_DN11123_c0_g2_i2	Thaumatin-like protein;	-3.01333	0.000269827	TRINITY_DN8189_c1_g1_i1	-0.439734	0.926079	TRINITY_DN6458_c0_g1_i3	1.48743	0.00874998	No	No	No	No
228	TRINITY_DN11126_c0_g2_i5	NoAnnotation	-3.85972	1.13776e-13	TRINITY_DN49321_c1_g1_i1	0	1	TRINITY_DN158313_c0_g1_i1	0	1	No	No	No	No
229	TRINITY_DN11165_c0_g1_i2	NoAnnotation	-9.92811	8.10864e-48	NoMatch	NoMatch	NoMatch	NoMatch	NoMatch	NoMatch	No	No	No	No
230	TRINITY_DN11165_c0_g1_i3	NoAnnotation	-7.58165	4.59645e-31	NoMatch	NoMatch	NoMatch	NoMatch	NoMatch	NoMatch	No	No	No	No
231	TRINITY_DN1118_c0_g1_i2	Probable pectinesterase/pectinesterase inhibitor 41;	3.08452	2.88316e-199	TRINITY_DN1050_c0_g1_i1	0.276851	0.0295159	TRINITY_DN7694_c0_g1_i3	1.13801	1.28434e-05	No	No	No	No
232	TRINITY_DN1118_c0_g1_i7	Probable pectinesterase/pectinesterase inhibitor 41;	3.42424	5.60338e-47	TRINITY_DN1050_c1_g1_i1	1.37816	0.717011	TRINITY_DN7694_c0_g2_i1	0	1	No	No	No	No
233	TRINITY_DN11190_c0_g1_i8	Probable hexosyltransferase MUCI70 {ECO:0000305};	-2.08101	0.00514296	TRINITY_DN23493_c0_g2_i2	-0.268321	0.337112	TRINITY_DN297_c1_g1_i1	0.114771	0.783209	No	No	No	No
234	TRINITY_DN11195_c1_g1_i15	NoAnnotation	2.22251	2.27328e-05	TRINITY_DN4047_c3_g1_i1	0.310273	1	TRINITY_DN6060_c1_g1_i22	-0.0177565	0.984245	No	No	No	No
235	TRINITY_DN11196_c0_g1_i12	Xyloglucan endotransglucosylase/hydrolase protein A;	6.42824	0.000127734	TRINITY_DN1979_c7_g1_i3	-0.455103	0.951899	TRINITY_DN263_c2_g1_i25	0.173475	0.998814	No	No	No	No
236	TRINITY_DN11196_c0_g1_i13	Xyloglucan endotransglucosylase/hydrolase protein A;	-10.3386	3.78123e-12	TRINITY_DN1979_c7_g1_i3	-0.455103	0.951899	TRINITY_DN263_c2_g1_i25	0.173475	0.998814	No	No	No	No
237	TRINITY_DN1120_c0_g1_i8	Phospholipid--sterol O-acyltransferase;	3.56336	0.000166189	TRINITY_DN1131_c0_g1_i9	2.74468	0.324245	TRINITY_DN516_c2_g2_i2	-0.052785	0.893237	No	No	No	No
238	TRINITY_DN11202_c0_g1_i4	Putative RING-H2 finger protein ATL12;	2.31818	9.45755e-09	TRINITY_DN1810_c0_g1_i3	0.275265	0.420739	TRINITY_DN1412_c0_g1_i6	-0.984537	0.133249	No	No	No	No
239	TRINITY_DN11208_c0_g1_i5	Thioredoxin F1, chloroplastic;	-2.90842	0.00257925	TRINITY_DN25207_c1_g1_i1	0.205556	1	TRINITY_DN16382_c0_g1_i1	0.834148	0.0613783	No	No	No	No
240	TRINITY_DN11209_c0_g1_i1	GDSL esterase/lipase 5;	-4.26852	0.00103649	NoMatch	NoMatch	NoMatch	NoMatch	NoMatch	NoMatch	No	No	No	No
241	TRINITY_DN11210_c0_g1_i4	Tryptamine 5-hydroxylase {ECO:0000303|PubMed:20150424};	5.01637	0.00952541	TRINITY_DN14479_c0_g1_i2	0	1	TRINITY_DN2356_c1_g2_i2	0	1	No	No	No	No
242	TRINITY_DN11210_c0_g1_i7	Tryptamine 5-hydroxylase {ECO:0000303|PubMed:20150424};	10.8835	5.6031e-19	TRINITY_DN14479_c0_g1_i1	0	1	TRINITY_DN2356_c1_g2_i2	0	1	No	No	No	No
243	TRINITY_DN1123_c2_g2_i3	NAC domain-containing protein 43;	-2.94338	0.00112304	TRINITY_DN1536_c0_g5_i2	0	1	TRINITY_DN15509_c0_g1_i1	1.63387	0.000557655	No	No	No	No
244	TRINITY_DN11231_c0_g1_i1	NoAnnotation	3.43601	6.51525e-20	NoMatch	NoMatch	NoMatch	NoMatch	NoMatch	NoMatch	No	No	No	No
245	TRINITY_DN11233_c0_g1_i4	RING-H2 finger protein ATL74;	-2.48546	4.13101e-05	TRINITY_DN14962_c0_g1_i1	-0.365886	1	TRINITY_DN4887_c0_g1_i1	-0.917731	0.422064	No	No	No	No
246	TRINITY_DN1124_c1_g1_i24	U-box domain-containing protein 63;	-2.50043	1.93317e-22	TRINITY_DN209_c4_g2_i8	0	1	TRINITY_DN1510_c0_g1_i11	0.0146577	0.988132	No	No	No	No
247	TRINITY_DN11248_c0_g1_i15	ERI1 exoribonuclease 2;	9.84666	5.45181e-09	TRINITY_DN1670_c0_g1_i5	0.167222	0.247748	TRINITY_DN50198_c0_g1_i10	-0.181617	0.358948	No	No	No	No
248	TRINITY_DN1125_c0_g1_i15	GDSL esterase/lipase At5g37690;	-3.5652	4.64212e-05	TRINITY_DN2851_c0_g1_i88	-0.95145	0.534932	TRINITY_DN13540_c0_g1_i29	0.882147	0.463088	No	No	No	No
249	TRINITY_DN11251_c0_g1_i2	5'-nucleotidase SurE {ECO:0000255|HAMAP-Rule:MF_00060};	2.11573	2.27543e-48	TRINITY_DN3971_c0_g1_i11	-1.16422	1	TRINITY_DN2139_c0_g1_i37	0.00423837	1	No	No	No	No
250	TRINITY_DN11251_c0_g1_i3	5'-nucleotidase SurE {ECO:0000255|HAMAP-Rule:MF_00060};	2.44893	8.59566e-120	TRINITY_DN3971_c0_g1_i27	-0.517598	0.796737	TRINITY_DN2139_c0_g1_i15	-1.14022	0.0209544	No	No	No	No
251	TRINITY_DN11251_c0_g1_i4	5'-nucleotidase SurE {ECO:0000255|HAMAP-Rule:MF_00060};	2.82731	1.99057e-52	TRINITY_DN3971_c0_g1_i30	-0.0605047	0.93873	TRINITY_DN2139_c0_g1_i39	0.294501	0.0731226	No	No	No	No
252	TRINITY_DN11251_c0_g1_i7	5'-nucleotidase SurE {ECO:0000255|HAMAP-Rule:MF_00060};	3.02496	5.77407e-17	TRINITY_DN3971_c0_g1_i11	-1.16422	1	TRINITY_DN2139_c0_g1_i37	0.00423837	1	No	No	No	No
253	TRINITY_DN11278_c0_g1_i6	CSC1-like protein HYP1;	5.74302	3.87302e-05	TRINITY_DN948_c1_g1_i20	0.412367	0.963504	TRINITY_DN2103_c2_g1_i15	-0.153594	0.681744	No	No	No	No
254	TRINITY_DN11295_c0_g1_i1	Chaperone protein dnaJ 20, chloroplastic;	3.61586	3.54367e-16	TRINITY_DN99119_c0_g1_i1	-0.485574	0.516095	TRINITY_DN157947_c0_g1_i1	-0.320232	0.460124	No	No	No	No
255	TRINITY_DN113_c7_g1_i1	Bidirectional sugar transporter SWEET17 {ECO:0000303|PubMed:21107422};	-2.38406	2.39875e-35	NoMatch	NoMatch	NoMatch	NoMatch	NoMatch	NoMatch	No	No	No	No
256	TRINITY_DN1132_c0_g1_i10	Protein DETOXIFICATION 29 {ECO:0000303|PubMed:11739388};	10.9871	0.00679752	TRINITY_DN211_c0_g2_i1	0.824622	1.17454e-05	TRINITY_DN1386_c0_g2_i17	0.604715	0.0418017	No	No	No	No
257	TRINITY_DN1132_c0_g1_i19	Protein DETOXIFICATION 29 {ECO:0000303|PubMed:11739388};	-9.39489	1.52948e-33	TRINITY_DN211_c0_g2_i3	0.0087498	1	TRINITY_DN1386_c0_g2_i6	-0.369377	0.86279	No	No	No	No
258	TRINITY_DN1132_c0_g1_i6	Protein DETOXIFICATION 29 {ECO:0000303|PubMed:11739388};	12.429	1.48707e-75	TRINITY_DN211_c0_g2_i3	0.0087498	1	TRINITY_DN1386_c0_g2_i18	0.0974875	0.96783	No	No	No	No
259	TRINITY_DN11329_c1_g1_i14	Trihelix transcription factor GT-3a;	2.09873	0.00245097	TRINITY_DN931_c0_g3_i1	-0.156377	0.94142	TRINITY_DN1875_c0_g1_i1	-0.467442	0.420806	No	No	No	No
260	TRINITY_DN1134_c0_g1_i18	Probable leucine-rich repeat receptor-like serine/threonine-protein kinase At3g14840;	2.38556	3.21287e-06	TRINITY_DN380_c0_g1_i43	0.1908	0.975899	TRINITY_DN3144_c0_g1_i1	0.461304	0.974018	No	No	No	No
261	TRINITY_DN1134_c0_g1_i2	Probable leucine-rich repeat receptor-like serine/threonine-protein kinase At3g14840;	2.03481	3.13841e-14	TRINITY_DN380_c0_g1_i11	0.249969	0.669483	TRINITY_DN1323_c0_g1_i3	0	1	No	No	No	No
262	TRINITY_DN11341_c0_g1_i2	NoAnnotation	-2.16996	0.00331336	NoMatch	NoMatch	NoMatch	NoMatch	NoMatch	NoMatch	No	No	No	No
263	TRINITY_DN11344_c0_g1_i1	Probable carboxylesterase 17;	-2.78542	0.000329386	TRINITY_DN16526_c0_g1_i1	0	1	TRINITY_DN479_c2_g1_i1	0	1	No	No	No	No
264	TRINITY_DN11358_c1_g1_i23	Rust resistance kinase Lr10 {ECO:0000312|EMBL:AAC49629.1};	11.8627	7.84184e-37	TRINITY_DN648_c2_g1_i14	-0.0867934	0.982022	TRINITY_DN1514_c0_g1_i6	-0.103023	0.908973	No	No	No	No
265	TRINITY_DN11360_c0_g1_i3	Probable inactive receptor kinase At5g58300;	9.614	1.00538e-09	TRINITY_DN1779_c0_g2_i10	-1.12652	0.835103	TRINITY_DN5164_c1_g1_i1	0.795838	0.00521208	No	No	No	No
266	TRINITY_DN11384_c0_g1_i2	NoAnnotation	-2.66397	0.00217875	TRINITY_DN5459_c0_g1_i2	0	1	TRINITY_DN14811_c0_g1_i2	0	1	No	No	No	No
267	TRINITY_DN11387_c0_g1_i41	Sugar transporter ERD6-like 7;	2.22817	3.50602e-10	TRINITY_DN275_c0_g1_i44	1.04177	1	TRINITY_DN3014_c0_g1_i20	-0.329672	0.79014	No	No	No	No
268	TRINITY_DN11390_c0_g2_i1	WRKY transcription factor 28;	2.92206	7.30821e-08	TRINITY_DN1282_c1_g2_i3	-0.341541	0.976608	TRINITY_DN2920_c0_g1_i34	0.128059	0.938632	No	No	No	No
269	TRINITY_DN11417_c0_g1_i4	NoAnnotation	-2.03724	0.000781566	NoMatch	NoMatch	NoMatch	NoMatch	NoMatch	NoMatch	No	No	No	No
270	TRINITY_DN1142_c0_g1_i4	Probable cation transporter HKT6;	-4.40559	3.25367e-10	TRINITY_DN897_c0_g1_i2	0	1	TRINITY_DN24390_c0_g1_i2	0.59601	0.505378	No	No	No	No
271	TRINITY_DN1142_c0_g1_i5	Probable cation transporter HKT6;	-3.32863	2.08555e-63	TRINITY_DN897_c0_g1_i4	0	1	TRINITY_DN24390_c0_g1_i3	0.8814	0.00359503	No	No	No	No
272	TRINITY_DN11422_c0_g1_i6	Protein LURP-one-related 3;	-10.0621	7.65921e-16	TRINITY_DN5309_c0_g1_i5	0	1	TRINITY_DN1535_c0_g1_i12	0	1	No	No	No	No
273	TRINITY_DN11427_c0_g1_i1	ATP synthase gamma chain, chloroplastic;	-3.1591	8.95652e-37	NoMatch	NoMatch	NoMatch	NoMatch	NoMatch	NoMatch	No	No	No	No
274	TRINITY_DN11427_c0_g1_i3	ATP synthase gamma chain, chloroplastic;	-3.81666	1.57623e-14	NoMatch	NoMatch	NoMatch	NoMatch	NoMatch	NoMatch	No	No	No	No
275	TRINITY_DN11444_c0_g1_i4	Ribonuclease 3-like protein 3;	5.6162	1.05689e-18	TRINITY_DN6560_c0_g1_i1	0.657251	0.0629483	TRINITY_DN11617_c0_g1_i4	0.0270413	0.997635	No	No	No	No
276	TRINITY_DN11447_c0_g1_i3	Berberine bridge enzyme-like 3 {ECO:0000303|PubMed:26037923};	-2.49946	0.00237164	NoMatch	NoMatch	NoMatch	NoMatch	NoMatch	NoMatch	No	No	No	No
277	TRINITY_DN1145_c1_g1_i14	Diacylglycerol kinase 1;	7.72376	1.21721e-19	TRINITY_DN2298_c0_g1_i26	0	1	TRINITY_DN3360_c0_g1_i19	-0.0260154	0.98667	No	No	No	No
278	TRINITY_DN1145_c1_g1_i24	Diacylglycerol kinase 1;	3.4382	2.05961e-07	TRINITY_DN2298_c0_g1_i44	0.136319	1	TRINITY_DN3360_c0_g1_i17	0	1	No	No	No	No
279	TRINITY_DN1145_c1_g1_i45	Diacylglycerol kinase 1;	-9.04994	3.67609e-07	TRINITY_DN2298_c0_g1_i44	0.136319	1	TRINITY_DN3360_c0_g1_i17	0	1	No	No	No	No
280	TRINITY_DN1145_c1_g1_i8	Diacylglycerol kinase 1;	3.98928	3.03861e-23	TRINITY_DN2298_c0_g1_i44	0.136319	1	TRINITY_DN3360_c0_g1_i17	0	1	No	No	No	No
281	TRINITY_DN1145_c2_g1_i1	Loganic acid O-methyltransferase {ECO:0000303|PubMed:24104568, ECO:0000303|PubMed:29399933};	-3.12003	3.56577e-11	NoMatch	NoMatch	NoMatch	NoMatch	NoMatch	NoMatch	No	No	No	No
282	TRINITY_DN1147_c1_g1_i6	Pentatricopeptide repeat-containing protein At5g21222;	-2.46094	0.000675481	TRINITY_DN11945_c0_g1_i9	0	1	TRINITY_DN10815_c0_g1_i1	0	1	No	No	No	No
283	TRINITY_DN11479_c0_g1_i2	UDP-glucose flavonoid 3-O-glucosyltransferase 6 {ECO:0000303|PubMed:18487633};	2.06678	3.0627e-27	NoMatch	NoMatch	NoMatch	NoMatch	NoMatch	NoMatch	No	No	No	No
284	TRINITY_DN1150_c0_g1_i1	Protein trichome birefringence-like 3;	-2.75184	3.43586e-06	TRINITY_DN18013_c0_g1_i3	-0.0908877	1	TRINITY_DN262_c0_g3_i3	2.18446	3.07358e-09	No	Yes	No	No
285	TRINITY_DN1150_c0_g2_i1	Protein ESKIMO 1;	-2.58473	5.15217e-16	TRINITY_DN1302_c0_g1_i26	-0.650061	0.74255	TRINITY_DN262_c0_g2_i1	1.63807	1.00109e-08	No	No	No	No
286	TRINITY_DN1150_c1_g1_i2	Hydroquinone glucosyltransferase;	2.37049	5.31403e-37	TRINITY_DN1199_c0_g4_i1	-0.42628	0.00467338	TRINITY_DN15796_c0_g1_i4	-0.238542	0.370428	No	No	No	No
287	TRINITY_DN11502_c0_g1_i3	NoAnnotation	2.83125	0.00241085	NoMatch	NoMatch	NoMatch	NoMatch	NoMatch	NoMatch	No	No	No	No
288	TRINITY_DN11507_c0_g1_i17	EP1-like glycoprotein 2 {ECO:0000305};	4.01355	1.82176e-31	TRINITY_DN6554_c0_g1_i4	0.935737	0.915885	TRINITY_DN6624_c0_g1_i1	0	1	No	No	No	No
289	TRINITY_DN11508_c0_g1_i1	Uncharacterized protein ycf23;	-2.6738	1.42684e-22	TRINITY_DN12168_c0_g1_i12	0.085729	1	TRINITY_DN9199_c0_g1_i5	0.683563	0.583515	No	No	No	No
290	TRINITY_DN115239_c0_g1_i1	Pathogenesis-related protein P2;	5.21547	6.93486e-134	TRINITY_DN6287_c0_g1_i2	0.510258	1.19004e-13	TRINITY_DN2642_c0_g1_i2	0.722637	2.90483e-12	No	No	Yes	No
291	TRINITY_DN115239_c0_g1_i4	Pathogenesis-related protein PR-4B;	5.66379	2.69302e-255	TRINITY_DN6287_c0_g1_i2	0.510258	1.19004e-13	TRINITY_DN2642_c0_g1_i2	0.722637	2.90483e-12	No	No	Yes	No
292	TRINITY_DN115239_c0_g1_i5	Pathogenesis-related protein PR-4B;	5.14275	0	TRINITY_DN6287_c0_g1_i2	0.510258	1.19004e-13	TRINITY_DN2642_c0_g1_i2	0.722637	2.90483e-12	No	No	Yes	No
293	TRINITY_DN11525_c0_g1_i1	Endochitinase 1;	7.29956	0	TRINITY_DN4294_c0_g1_i2	-0.620427	1.4344e-05	TRINITY_DN5802_c0_g1_i2	2.44206	4.58049e-25	No	Yes	Yes	No
294	TRINITY_DN11525_c0_g1_i2	Endochitinase 1;	10.2848	5.10432e-18	TRINITY_DN4294_c0_g1_i1	0	1	TRINITY_DN5802_c0_g1_i4	0	1	No	No	No	No
295	TRINITY_DN11529_c0_g1_i19	Protein ZINC INDUCED FACILITATOR-LIKE 1;	6.7451	4.16004e-07	NoMatch	NoMatch	NoMatch	NoMatch	NoMatch	NoMatch	No	No	No	No
296	TRINITY_DN11529_c0_g1_i23	Protein ZINC INDUCED FACILITATOR-LIKE 1;	2.90007	1.10936e-60	NoMatch	NoMatch	NoMatch	NoMatch	NoMatch	NoMatch	No	No	No	No
297	TRINITY_DN11529_c0_g1_i24	Protein ZINC INDUCED FACILITATOR-LIKE 1;	3.08633	4.37789e-69	NoMatch	NoMatch	NoMatch	NoMatch	NoMatch	NoMatch	No	No	No	No
298	TRINITY_DN11529_c0_g1_i6	Protein ZINC INDUCED FACILITATOR-LIKE 1;	2.63843	9.84741e-72	NoMatch	NoMatch	NoMatch	NoMatch	NoMatch	NoMatch	No	No	No	No
299	TRINITY_DN11529_c0_g1_i9	Protein ZINC INDUCED FACILITATOR-LIKE 1;	3.32107	2.64679e-06	NoMatch	NoMatch	NoMatch	NoMatch	NoMatch	NoMatch	No	No	No	No
300	TRINITY_DN1154_c0_g1_i30	Cytochrome P450 CYP749A22;	3.15106	1.22724e-184	NoMatch	NoMatch	NoMatch	NoMatch	NoMatch	NoMatch	No	No	No	No
301	TRINITY_DN11544_c0_g1_i10	NoAnnotation	-8.76604	1.72618e-06	TRINITY_DN523_c0_g1_i9	0.23478	0.916415	TRINITY_DN5307_c0_g1_i20	0	1	No	No	No	No
302	TRINITY_DN11566_c0_g1_i11	Probable methyltransferase PMT1;	-3.70596	6.33553e-05	TRINITY_DN5764_c0_g1_i25	-1.57127	0.511125	TRINITY_DN4276_c1_g1_i3	0.251057	0.938141	No	No	No	No
303	TRINITY_DN11566_c0_g1_i2	Probable methyltransferase PMT8;	-3.42772	1.99957e-10	TRINITY_DN5764_c0_g1_i25	-1.57127	0.511125	TRINITY_DN4276_c1_g1_i8	0	1	No	No	No	No
304	TRINITY_DN1157_c0_g1_i1	G-type lectin S-receptor-like serine/threonine-protein kinase At4g03230;	6.25999	1.07769e-41	NoMatch	NoMatch	NoMatch	NoMatch	NoMatch	NoMatch	No	No	No	No
305	TRINITY_DN1157_c0_g2_i14	G-type lectin S-receptor-like serine/threonine-protein kinase At4g03230;	6.51156	3.85476e-13	NoMatch	NoMatch	NoMatch	NoMatch	NoMatch	NoMatch	No	No	No	No
306	TRINITY_DN11570_c0_g1_i27	L-ascorbate peroxidase 2, cytosolic;	2.07502	6.98214e-11	TRINITY_DN7269_c0_g1_i5	0.47733	0.0885401	TRINITY_DN6565_c0_g1_i5	-0.743442	0.659234	No	No	No	No
307	TRINITY_DN11570_c0_g1_i29	L-ascorbate peroxidase 2, cytosolic;	4.82904	9.91164e-05	TRINITY_DN7269_c0_g1_i4	2.51179	0.103644	TRINITY_DN6565_c0_g1_i5	-0.743442	0.659234	No	No	No	No
308	TRINITY_DN11570_c0_g1_i46	L-ascorbate peroxidase 2, cytosolic;	3.11502	1.20594e-06	TRINITY_DN7269_c0_g1_i3	0	1	TRINITY_DN6565_c0_g1_i13	-0.420535	0.667199	No	No	No	No
309	TRINITY_DN11576_c0_g1_i1	Pectinesterase 2;	3.64313	2.14843e-08	TRINITY_DN3916_c0_g2_i2	-0.481056	0.818169	TRINITY_DN33644_c0_g1_i1	0	1	No	No	No	No
310	TRINITY_DN11576_c0_g1_i2	Pectinesterase 2;	3.28859	0	TRINITY_DN3916_c0_g2_i1	-0.239065	0.00622131	TRINITY_DN33644_c0_g1_i2	4.06737	4.26877e-67	No	Yes	No	No
311	TRINITY_DN11583_c0_g1_i7	Probable LRR receptor-like serine/threonine-protein kinase At1g56140;	2.65984	2.41995e-05	NoMatch	NoMatch	NoMatch	NoMatch	NoMatch	NoMatch	No	No	No	No
312	TRINITY_DN11586_c0_g1_i1	NoAnnotation	2.65245	2.31911e-08	NoMatch	NoMatch	NoMatch	NoMatch	NoMatch	NoMatch	No	No	No	No
313	TRINITY_DN11586_c0_g1_i12	NoAnnotation	2.81836	0.00140212	NoMatch	NoMatch	NoMatch	NoMatch	NoMatch	NoMatch	No	No	No	No
314	TRINITY_DN11586_c0_g1_i13	ARM REPEAT PROTEIN INTERACTING WITH ABF2;	-8.6834	8.45921e-07	NoMatch	NoMatch	NoMatch	NoMatch	NoMatch	NoMatch	No	No	No	No
315	TRINITY_DN11586_c0_g1_i17	NoAnnotation	4.79595	4.12561e-19	NoMatch	NoMatch	NoMatch	NoMatch	NoMatch	NoMatch	No	No	No	No
316	TRINITY_DN11586_c0_g1_i18	ARM REPEAT PROTEIN INTERACTING WITH ABF2;	-12.8999	3.5149e-70	TRINITY_DN3037_c0_g1_i68	0	1	TRINITY_DN2787_c5_g1_i15	-0.262066	0.727151	No	No	No	No
317	TRINITY_DN11586_c0_g1_i19	ARM REPEAT PROTEIN INTERACTING WITH ABF2;	-12.5737	1.32308e-65	TRINITY_DN3037_c0_g1_i68	0	1	TRINITY_DN2787_c5_g1_i15	-0.262066	0.727151	No	No	No	No
318	TRINITY_DN11586_c0_g1_i22	NoAnnotation	5.64571	6.59219e-75	NoMatch	NoMatch	NoMatch	NoMatch	NoMatch	NoMatch	No	No	No	No
319	TRINITY_DN11586_c0_g1_i27	NoAnnotation	3.03655	2.96991e-22	NoMatch	NoMatch	NoMatch	NoMatch	NoMatch	NoMatch	No	No	No	No
320	TRINITY_DN11586_c0_g1_i4	NoAnnotation	3.23619	7.81008e-115	NoMatch	NoMatch	NoMatch	NoMatch	NoMatch	NoMatch	No	No	No	No
321	TRINITY_DN11586_c0_g1_i5	ARM REPEAT PROTEIN INTERACTING WITH ABF2;	2.88986	1.29101e-27	TRINITY_DN3037_c0_g1_i68	0	1	TRINITY_DN2787_c5_g1_i15	-0.262066	0.727151	No	No	No	No
322	TRINITY_DN1159_c0_g1_i15	Metalloendoproteinase 5-MMP {ECO:0000303|PubMed:10574937};	6.04746	3.4764e-05	NoMatch	NoMatch	NoMatch	NoMatch	NoMatch	NoMatch	No	No	No	No
323	TRINITY_DN1159_c0_g1_i2	Metalloendoproteinase 3-MMP {ECO:0000303|PubMed:10574937};	9.03379	6.68986e-17	NoMatch	NoMatch	NoMatch	NoMatch	NoMatch	NoMatch	No	No	No	No
324	TRINITY_DN1159_c0_g1_i7	Metalloendoproteinase 2-MMP {ECO:0000303|PubMed:10574937};	5.34102	6.30902e-05	TRINITY_DN13588_c0_g1_i25	0	1	TRINITY_DN1038_c0_g1_i2	1.54144	0.652023	No	No	No	No
325	TRINITY_DN11622_c0_g1_i3	Protein NRT1/ PTR FAMILY 4.7;	-2.35741	4.33233e-09	TRINITY_DN14047_c0_g1_i7	-2.35319	0.0300004	TRINITY_DN23860_c0_g1_i2	1.03526	3.70815e-05	No	No	No	No
326	TRINITY_DN11628_c0_g1_i6	Major strawberry allergen Fra a 1.07 {ECO:0000305};	4.12967	0.00772359	TRINITY_DN13236_c0_g1_i2	0.140072	1	TRINITY_DN9972_c0_g1_i1	-0.0462264	0.986803	No	No	No	No
327	TRINITY_DN1164_c0_g1_i25	Phenylacetaldehyde reductase {ECO:0000303|PubMed:20650544};	3.07222	6.29587e-08	NoMatch	NoMatch	NoMatch	NoMatch	NoMatch	NoMatch	No	No	No	No
328	TRINITY_DN1164_c0_g1_i31	Phenylacetaldehyde reductase {ECO:0000303|PubMed:20650544};	2.47917	1.6227e-06	TRINITY_DN5278_c0_g1_i17	1.50887	0.986463	TRINITY_DN5496_c0_g2_i4	0	1	No	No	No	No
329	TRINITY_DN1164_c0_g1_i45	Phenylacetaldehyde reductase {ECO:0000303|PubMed:20650544};	2.42802	2.83103e-95	TRINITY_DN5278_c0_g1_i75	0	1	TRINITY_DN5496_c0_g2_i2	0.163907	0.76362	No	No	No	No
330	TRINITY_DN1164_c0_g1_i66	Phenylacetaldehyde reductase {ECO:0000303|PubMed:20650544};	4.17245	1.09483e-94	NoMatch	NoMatch	NoMatch	NoMatch	NoMatch	NoMatch	No	No	No	No
331	TRINITY_DN1164_c1_g1_i1	Fe-S cluster assembly factor HCF101, chloroplastic;	-2.11501	0.00604209	NoMatch	NoMatch	NoMatch	NoMatch	NoMatch	NoMatch	No	No	No	No
332	TRINITY_DN11640_c0_g1_i2	DNA-directed RNA polymerase V subunit 7;	4.0772	5.16324e-09	TRINITY_DN5326_c0_g2_i3	0.00906424	1	TRINITY_DN13133_c0_g1_i9	-0.195978	0.884317	No	No	No	No
333	TRINITY_DN11652_c0_g1_i1	Senescence associated gene 20 {ECO:0000303|PubMed:10444084};	3.2273	5.75493e-10	TRINITY_DN110_c1_g1_i1	0.751386	1.47757e-06	TRINITY_DN3204_c0_g1_i23	0	1	No	No	No	No
334	TRINITY_DN1166_c0_g1_i6	Alpha carbonic anhydrase 7;	4.76594	2.15079e-99	TRINITY_DN12253_c0_g2_i3	-0.0400434	1	TRINITY_DN1413_c0_g1_i24	2.11492	0.000356007	No	Yes	No	No
335	TRINITY_DN11672_c0_g1_i14	AP2-like ethylene-responsive transcription factor PLT2 {ECO:0000303|PubMed:15454085};	-2.28425	0.00483726	TRINITY_DN27756_c0_g1_i2	-1.39733	0.124335	TRINITY_DN4248_c0_g1_i2	1.92907	0.0154765	No	No	No	No
336	TRINITY_DN11676_c0_g1_i2	Glutathione transferase GST 23;	2.85601	2.16809e-270	TRINITY_DN56396_c0_g1_i2	0.254006	0.000933989	TRINITY_DN3710_c0_g3_i2	-0.752211	3.98966e-09	No	No	No	No
337	TRINITY_DN11676_c0_g1_i4	Probable glutathione S-transferase;	2.66805	5.68882e-49	TRINITY_DN56396_c0_g1_i2	0.254006	0.000933989	TRINITY_DN3710_c0_g3_i2	-0.752211	3.98966e-09	No	No	No	No
338	TRINITY_DN11684_c0_g1_i1	Calcium-binding protein KRP1 {ECO:0000305};	5.49055	0.000729762	TRINITY_DN4446_c0_g1_i1	-0.142185	1	TRINITY_DN4216_c0_g2_i1	0	1	No	No	No	No
339	TRINITY_DN11695_c0_g1_i9	Probable phospholipid-transporting ATPase 5 {ECO:0000303|PubMed:11402198};	-2.42096	0.000131548	TRINITY_DN7402_c0_g1_i1	-3.09863	0.21853	TRINITY_DN10946_c0_g1_i2	1.46618	0.0252992	No	No	No	No
340	TRINITY_DN1170_c1_g3_i3	Alcohol dehydrogenase;	3.21159	2.70651e-06	TRINITY_DN262_c3_g1_i9	0.221362	0.000249944	TRINITY_DN2510_c0_g2_i14	0.647425	0.985343	No	No	No	No
341	TRINITY_DN1170_c1_g3_i4	Alcohol dehydrogenase class-P {ECO:0000305};	2.22176	4.51664e-276	TRINITY_DN262_c3_g1_i9	0.221362	0.000249944	TRINITY_DN2510_c0_g2_i3	-0.419263	0.000300236	No	No	No	No
342	TRINITY_DN11711_c1_g1_i2	Squalene monooxygenase SE2 {ECO:0000305};	6.69486	5.36491109795752e-313	NoMatch	NoMatch	NoMatch	NoMatch	NoMatch	NoMatch	No	No	No	No
343	TRINITY_DN11711_c1_g1_i4	Squalene monooxygenase SE2 {ECO:0000305};	5.79131	5.2237e-10	NoMatch	NoMatch	NoMatch	NoMatch	NoMatch	NoMatch	No	No	No	No
344	TRINITY_DN11711_c2_g1_i2	NoAnnotation	2.37011	5.07847e-97	TRINITY_DN2930_c2_g2_i3	0	1	TRINITY_DN3265_c1_g2_i7	0.551694	0.333344	No	No	No	No
345	TRINITY_DN11726_c0_g1_i1	2-alkenal reductase (NADP(+)-dependent);	4.94346	6.6839e-19	NoMatch	NoMatch	NoMatch	NoMatch	NoMatch	NoMatch	No	No	No	No
346	TRINITY_DN1173_c1_g1_i23	NoAnnotation	-2.58158	0.000195407	NoMatch	NoMatch	NoMatch	NoMatch	NoMatch	NoMatch	No	No	No	No
347	TRINITY_DN11747_c0_g1_i1	Probable pectinesterase/pectinesterase inhibitor 41;	8.74005	3.28638e-07	NoMatch	NoMatch	NoMatch	NoMatch	NoMatch	NoMatch	No	No	No	No
348	TRINITY_DN1180_c13_g2_i1	Receptor-like protein EIX2 {ECO:0000305};	3.37363	1.2284e-69	NoMatch	NoMatch	NoMatch	NoMatch	NoMatch	NoMatch	No	No	No	No
349	TRINITY_DN1180_c2_g1_i2	Receptor-like protein EIX2 {ECO:0000305};	4.0168	1.17232e-137	TRINITY_DN75_c0_g1_i5	-2.09249	0.0901092	TRINITY_DN288_c0_g1_i1	-0.445227	0.751539	No	No	No	No
350	TRINITY_DN1180_c2_g1_i5	Receptor-like protein EIX2 {ECO:0000305};	3.7389	4.64447e-93	NoMatch	NoMatch	NoMatch	NoMatch	NoMatch	NoMatch	No	No	No	No
351	TRINITY_DN11806_c0_g1_i3	Patatin-like protein 3;	4.5781	1.20339e-07	NoMatch	NoMatch	NoMatch	NoMatch	NoMatch	NoMatch	No	No	No	No
352	TRINITY_DN1181_c0_g1_i3	Uncharacterized acetyltransferase At3g50280;	-2.38505	0.00900706	TRINITY_DN778_c0_g1_i11	-1.11267	0.69144	TRINITY_DN36207_c0_g2_i1	0	1	No	No	No	No
353	TRINITY_DN1181_c1_g1_i8	Putative disease resistance protein RGA4;	8.99997	6.08722e-07	TRINITY_DN22999_c0_g1_i1	0	1	TRINITY_DN46099_c0_g1_i1	0	1	No	No	No	No
354	TRINITY_DN1181_c2_g1_i1	GDSL esterase/lipase 5;	2.52258	3.74186e-45	TRINITY_DN1628_c0_g1_i7	-0.060879	1	TRINITY_DN751_c0_g1_i33	0.905053	0.554723	No	No	No	No
355	TRINITY_DN1181_c2_g1_i10	GDSL esterase/lipase 5;	-4.87998	0.00639392	TRINITY_DN1628_c0_g1_i7	-0.060879	1	TRINITY_DN751_c0_g1_i33	0.905053	0.554723	No	No	No	No
356	TRINITY_DN1181_c2_g1_i16	GDSL esterase/lipase 1 {ECO:0000303|PubMed:16126835};	-4.35472	4.55388e-08	TRINITY_DN1628_c0_g1_i20	-4.6586	5.88928e-22	TRINITY_DN751_c0_g1_i33	0.905053	0.554723	Yes	No	No	No
357	TRINITY_DN1181_c2_g1_i17	GDSL esterase/lipase 5;	2.56663	0.000598064	NoMatch	NoMatch	NoMatch	NoMatch	NoMatch	NoMatch	No	No	No	No
358	TRINITY_DN11820_c0_g1_i1	NoAnnotation	-2.09977	5.61413e-08	NoMatch	NoMatch	NoMatch	NoMatch	NoMatch	NoMatch	No	No	No	No
359	TRINITY_DN11820_c0_g2_i1	NoAnnotation	-2.88841	0.00330468	TRINITY_DN17750_c0_g1_i2	0	1	TRINITY_DN29373_c0_g1_i2	0	1	No	No	No	No
360	TRINITY_DN11832_c0_g1_i9	2-succinylbenzoate--CoA ligase, chloroplastic/peroxisomal;	-3.56919	0.00314312	TRINITY_DN6887_c0_g1_i48	0	1	TRINITY_DN7847_c0_g1_i2	0	1	No	No	No	No
361	TRINITY_DN11833_c0_g1_i2	Disease resistance protein RPV1 {ECO:0000305};	2.22867	0.00767287	NoMatch	NoMatch	NoMatch	NoMatch	NoMatch	NoMatch	No	No	No	No
362	TRINITY_DN11841_c0_g2_i10	Metal-nicotianamine transporter YSL3;	2.57903	4.71148e-36	TRINITY_DN3399_c0_g1_i46	0	1	TRINITY_DN1903_c1_g1_i49	1.67873	2.12038e-51	No	No	No	No
363	TRINITY_DN11841_c0_g2_i11	Metal-nicotianamine transporter YSL3;	2.28606	0.00600286	NoMatch	NoMatch	NoMatch	NoMatch	NoMatch	NoMatch	No	No	No	No
364	TRINITY_DN11841_c0_g2_i3	Metal-nicotianamine transporter YSL3;	2.88565	2.27029e-32	TRINITY_DN3399_c0_g1_i46	0	1	TRINITY_DN1903_c1_g1_i49	1.67873	2.12038e-51	No	No	No	No
365	TRINITY_DN11841_c0_g2_i5	Metal-nicotianamine transporter YSL3;	2.82776	1.72558e-14	TRINITY_DN3399_c0_g1_i46	0	1	TRINITY_DN1903_c1_g1_i59	0.322061	0.973391	No	No	No	No
366	TRINITY_DN11841_c0_g2_i9	Metal-nicotianamine transporter YSL3;	3.1501	5.10476e-18	TRINITY_DN3399_c0_g1_i63	0	1	TRINITY_DN1903_c1_g1_i11	1.51571	0.673263	No	No	No	No
367	TRINITY_DN11845_c0_g1_i36	SEC12-like protein 1;	-9.78647	0.000191273	TRINITY_DN1575_c0_g1_i22	-0.763087	0.957504	TRINITY_DN1729_c0_g1_i1	-0.390277	0.887516	No	No	No	No
368	TRINITY_DN11852_c0_g1_i49	BAG family molecular chaperone regulator 1;	-2.42595	0.00313837	TRINITY_DN50456_c0_g1_i4	-0.937889	0.728981	TRINITY_DN1760_c0_g2_i8	0.12183	0.883828	No	No	No	No
369	TRINITY_DN11868_c0_g1_i2	Non-specific lipid-transfer protein 8;	-2.13796	3.20549e-135	TRINITY_DN8579_c0_g1_i4	-0.296252	0.00923414	TRINITY_DN195_c2_g1_i2	0.602965	1.4687e-05	No	No	No	No
370	TRINITY_DN11877_c0_g1_i2	Receptor-like protein kinase HSL1;	-3.42201	0.00465	TRINITY_DN11881_c1_g3_i2	-0.413746	0.023209	TRINITY_DN10687_c0_g1_i2	0.617831	4.70144e-06	No	No	No	No
371	TRINITY_DN11886_c0_g1_i1	Homeobox-leucine zipper protein ATHB-7;	2.61277	3.71394e-06	TRINITY_DN4086_c0_g1_i12	1.31078	0.604592	TRINITY_DN5939_c0_g1_i12	-0.689519	0.00181456	No	No	No	No
372	TRINITY_DN11886_c0_g1_i12	Homeobox-leucine zipper protein ATHB-7;	2.07566	0.000381029	TRINITY_DN4086_c0_g1_i12	1.31078	0.604592	TRINITY_DN5939_c0_g1_i12	-0.689519	0.00181456	No	No	No	No
373	TRINITY_DN1189_c0_g1_i33	Actin-histidine N-methyltransferase {ECO:0000305};	-2.34423	0.000561923	TRINITY_DN575_c2_g1_i5	-0.0578472	1	TRINITY_DN1559_c0_g1_i101	0	1	No	No	No	No
374	TRINITY_DN1189_c0_g1_i71	Kelch repeat-containing protein At3g27220;	2.742	2.86745e-07	TRINITY_DN575_c2_g1_i22	-1.13899	0.976191	TRINITY_DN1559_c0_g1_i72	0	1	No	No	No	No
375	TRINITY_DN11923_c0_g1_i25	NoAnnotation	-9.06802	3.15232e-08	TRINITY_DN13035_c0_g1_i4	0	1	TRINITY_DN10034_c0_g1_i4	0	1	No	No	No	No
376	TRINITY_DN11931_c3_g1_i1	Aldehyde oxidase GLOX1 {ECO:0000305};	4.32344	6.96272e-27	NoMatch	NoMatch	NoMatch	NoMatch	NoMatch	NoMatch	No	No	No	No
377	TRINITY_DN11934_c0_g1_i2	Uclacyanin 1 {ECO:0000303|PubMed:9761472};	-3.30156	4.00602e-07	TRINITY_DN31585_c0_g1_i1	-1.94104	3.21323e-06	TRINITY_DN2134_c0_g1_i3	1.73946	0.0334001	No	No	No	No
378	TRINITY_DN11934_c0_g1_i4	Uclacyanin 1 {ECO:0000303|PubMed:9761472};	-2.99278	1.18116e-16	TRINITY_DN31585_c0_g1_i1	-1.94104	3.21323e-06	TRINITY_DN2134_c0_g1_i3	1.73946	0.0334001	No	No	No	No
379	TRINITY_DN11948_c0_g1_i4	Fructose-bisphosphate aldolase 5, cytosolic {ECO:0000305};	-4.14564	2.26769e-21	NoMatch	NoMatch	NoMatch	NoMatch	NoMatch	NoMatch	No	No	No	No
380	TRINITY_DN11955_c0_g1_i24	NoAnnotation	-2.86472	0.000203099	NoMatch	NoMatch	NoMatch	NoMatch	NoMatch	NoMatch	No	No	No	No
381	TRINITY_DN11978_c0_g1_i3	L-ascorbate oxidase homolog;	-3.55443	5.54185e-06	TRINITY_DN843_c0_g1_i35	-1.17782	0.00253208	TRINITY_DN5593_c0_g1_i8	-0.0671336	0.978385	No	No	No	No
382	TRINITY_DN11995_c0_g1_i6	Polygalacturonase 1 beta-like protein 3 {ECO:0000303|PubMed:26106400};	-4.29727	6.16985e-05	TRINITY_DN10892_c0_g1_i1	0	1	TRINITY_DN6519_c1_g1_i3	1.37657	0.0101489	No	No	No	No
383	TRINITY_DN12004_c0_g1_i1	Ethylene-responsive transcription factor ERF012;	-2.58596	2.4626e-105	TRINITY_DN111559_c0_g1_i1	-1.27695	2.36794e-06	TRINITY_DN29321_c0_g1_i1	-0.544628	0.00737087	No	No	No	No
384	TRINITY_DN12004_c0_g1_i2	Ethylene-responsive transcription factor ERF012;	-2.97344	1.58253e-48	TRINITY_DN111559_c0_g1_i1	-1.27695	2.36794e-06	TRINITY_DN29321_c0_g1_i1	-0.544628	0.00737087	No	No	No	No
385	TRINITY_DN1201_c1_g1_i3	Xyloglucan galactosyltransferase MUR3 {ECO:0000305};	10.1146	1.14635e-15	TRINITY_DN478_c2_g1_i1	0.664224	0.131701	TRINITY_DN2605_c4_g1_i4	-0.0526475	0.980358	No	No	No	No
386	TRINITY_DN12025_c0_g1_i13	LRR receptor-like serine/threonine-protein kinase GSO1 {ECO:0000303|PubMed:18088309};	-2.26433	7.87513e-05	TRINITY_DN6216_c0_g1_i1	-0.975554	0.000692649	TRINITY_DN7671_c0_g1_i1	0.344618	0.526413	No	No	No	No
387	TRINITY_DN12025_c0_g1_i14	LRR receptor-like serine/threonine-protein kinase GSO1 {ECO:0000303|PubMed:18088309};	-2.34893	2.36979e-12	TRINITY_DN6216_c0_g1_i1	-0.975554	0.000692649	TRINITY_DN7671_c0_g1_i1	0.344618	0.526413	No	No	No	No
388	TRINITY_DN12025_c0_g1_i16	LRR receptor-like serine/threonine-protein kinase GSO1 {ECO:0000303|PubMed:18088309};	-2.4226	0.00010684	TRINITY_DN6216_c0_g1_i1	-0.975554	0.000692649	TRINITY_DN7671_c0_g1_i1	0.344618	0.526413	No	No	No	No
389	TRINITY_DN12025_c0_g1_i20	LRR receptor-like serine/threonine-protein kinase GSO1 {ECO:0000303|PubMed:18088309};	-2.25282	2.68982e-07	TRINITY_DN6216_c0_g1_i1	-0.975554	0.000692649	TRINITY_DN7671_c0_g1_i1	0.344618	0.526413	No	No	No	No
390	TRINITY_DN12028_c0_g1_i38	PGR5-like protein 1B, chloroplastic;	-2.79741	0.000128156	TRINITY_DN10895_c0_g1_i2	0.216139	1	TRINITY_DN4037_c0_g1_i33	0.554056	0.785335	No	No	No	No
391	TRINITY_DN1203_c1_g1_i1	NoAnnotation	-2.82914	1.00383e-23	TRINITY_DN1143_c0_g1_i3	0	1	TRINITY_DN3693_c0_g1_i5	0	1	No	No	No	No
392	TRINITY_DN1203_c1_g1_i2	NoAnnotation	-2.41362	2.75541e-29	TRINITY_DN1143_c0_g3_i1	-0.293528	0.636854	TRINITY_DN3693_c0_g1_i6	0.324157	0.913395	No	No	No	No
393	TRINITY_DN1203_c1_g1_i3	NoAnnotation	-2.50739	3.86115e-38	TRINITY_DN1143_c0_g3_i1	-0.293528	0.636854	TRINITY_DN3693_c0_g1_i3	0.254398	0.979161	No	No	No	No
394	TRINITY_DN1203_c1_g1_i6	F-box/FBD/LRR-repeat protein At1g13570;	-2.96581	1.38756e-07	TRINITY_DN1143_c0_g1_i1	-0.688358	0.58936	TRINITY_DN3693_c0_g1_i2	0.151576	0.963307	No	No	No	No
395	TRINITY_DN1203_c1_g1_i8	NoAnnotation	-5.39011	0.00069104	TRINITY_DN1143_c0_g3_i1	-0.293528	0.636854	TRINITY_DN3693_c0_g1_i6	0.324157	0.913395	No	No	No	No
396	TRINITY_DN12047_c0_g1_i3	NoAnnotation	-2.90099	0.00157367	TRINITY_DN1553_c7_g1_i2	0	1	TRINITY_DN24741_c0_g1_i1	0	1	No	No	No	No
397	TRINITY_DN12048_c0_g1_i1	Dirigent protein {ECO:0000303|Ref.1};	-2.06672	0.00187989	TRINITY_DN93348_c0_g1_i1	-0.883143	0.880775	TRINITY_DN138046_c0_g1_i1	2.88676	2.25766e-05	No	Yes	No	No
398	TRINITY_DN1205_c0_g1_i17	Histone H2A.1;	-2.07544	3.49033e-06	TRINITY_DN2203_c0_g1_i1	-1.11635	0.0311294	TRINITY_DN5922_c0_g1_i4	2.62974	1.11014e-24	No	Yes	No	No
399	TRINITY_DN12050_c0_g1_i1	UDP-glucosyl transferase 73B2;	4.50923	5.87707e-76	NoMatch	NoMatch	NoMatch	NoMatch	NoMatch	NoMatch	No	No	No	No
400	TRINITY_DN12060_c1_g2_i3	Protein SIEVE ELEMENT OCCLUSION B {ECO:0000303|PubMed:20932300};	-8.77417	5.41614e-06	TRINITY_DN920_c0_g1_i6	-2.14555	0.72455	TRINITY_DN31_c2_g1_i5	0	1	No	No	No	No
401	TRINITY_DN12062_c0_g1_i1	DNA damage-repair/toleration protein DRT100;	-2.70042	2.58302e-63	TRINITY_DN23593_c0_g1_i1	-2.25671	3.33665e-31	TRINITY_DN949_c5_g1_i1	2.02699	2.69237e-20	Yes	Yes	No	No
402	TRINITY_DN12074_c0_g1_i5	Sedoheptulose-1,7-bisphosphatase, chloroplastic;	-4.28795	0.00118764	TRINITY_DN10826_c0_g2_i2	0	1	TRINITY_DN3537_c0_g1_i3	0	1	No	No	No	No
403	TRINITY_DN12074_c0_g1_i6	Sedoheptulose-1,7-bisphosphatase, chloroplastic;	-6.21988	0.00230313	TRINITY_DN10826_c0_g2_i2	0	1	TRINITY_DN3537_c0_g1_i3	0	1	No	No	No	No
404	TRINITY_DN1208_c1_g1_i3	Protein N-terminal glutamine amidohydrolase {ECO:0000305};	2.29154	0.00039189	NoMatch	NoMatch	NoMatch	NoMatch	NoMatch	NoMatch	No	No	No	No
405	TRINITY_DN1209_c0_g1_i19	Protein FAR1-RELATED SEQUENCE 5;	-8.54978	9.30712e-06	TRINITY_DN13526_c0_g1_i1	-0.615112	0.890605	TRINITY_DN175_c1_g2_i1	-0.636252	0.498443	No	No	No	No
406	TRINITY_DN12090_c0_g1_i16	Probable glutathione S-transferase;	3.61257	5.34926217643869e-310	TRINITY_DN1655_c0_g1_i7	-2.59359	0.136366	TRINITY_DN6421_c0_g1_i2	0.970666	0.41463	No	No	No	No
407	TRINITY_DN12090_c0_g1_i23	Probable glutathione S-transferase;	3.56954	1.07849e-33	TRINITY_DN14506_c0_g3_i3	1.07673	9.75472e-50	TRINITY_DN471_c1_g1_i64	0	1	No	No	No	No
408	TRINITY_DN12090_c0_g1_i24	Probable glutathione S-transferase;	2.05766	7.78599e-13	TRINITY_DN14506_c0_g3_i3	1.07673	9.75472e-50	TRINITY_DN21278_c0_g1_i1	0.189719	0.941415	No	No	No	No
409	TRINITY_DN12090_c0_g1_i25	Probable glutathione S-transferase;	2.4627	1.87740997835163e-316	NoMatch	NoMatch	NoMatch	NoMatch	NoMatch	NoMatch	No	No	No	No
410	TRINITY_DN12092_c0_g1_i3	Putative pentatricopeptide repeat-containing protein At3g05240;	-8.83075	6.15496e-07	TRINITY_DN8547_c0_g1_i14	0	1	TRINITY_DN20633_c0_g1_i5	-1.95111	0.155026	No	No	No	No
411	TRINITY_DN1212_c0_g1_i14	(R)-mandelonitrile lyase 1;	9.13784	0	TRINITY_DN4216_c0_g1_i15	0.831875	7.47753e-12	TRINITY_DN728_c3_g1_i3	-0.755842	1.25389e-06	No	No	No	No
412	TRINITY_DN1212_c0_g1_i16	(R)-mandelonitrile lyase 1;	6.10842	6.72294e-09	TRINITY_DN4216_c0_g1_i15	0.831875	7.47753e-12	TRINITY_DN728_c3_g3_i1	-0.774574	4.66053e-07	No	No	No	No
413	TRINITY_DN1212_c0_g1_i17	(R)-mandelonitrile lyase 1;	5.44699	0	TRINITY_DN4216_c0_g1_i15	0.831875	7.47753e-12	TRINITY_DN728_c3_g1_i3	-0.755842	1.25389e-06	No	No	No	No
414	TRINITY_DN1212_c0_g1_i7	(R)-mandelonitrile lyase 1;	8.00825	1.54948e-53	TRINITY_DN4216_c0_g1_i15	0.831875	7.47753e-12	TRINITY_DN728_c3_g3_i1	-0.774574	4.66053e-07	No	No	No	No
415	TRINITY_DN12123_c0_g1_i6	NoAnnotation	-2.19722	7.11288e-06	TRINITY_DN2099_c2_g1_i4	-0.9269	0.140578	TRINITY_DN7087_c0_g1_i5	0.677218	0.531615	No	No	No	No
416	TRINITY_DN12124_c0_g1_i1	NoAnnotation	-4.9563	1.62226e-09	TRINITY_DN104854_c0_g1_i1	-1.86232	0.000440273	TRINITY_DN5342_c0_g2_i1	-0.737463	0.0718222	No	No	No	No
417	TRINITY_DN12124_c0_g1_i2	NoAnnotation	-3.43131	6.69957e-12	TRINITY_DN104854_c0_g1_i1	-1.86232	0.000440273	TRINITY_DN5342_c0_g2_i1	-0.737463	0.0718222	No	No	No	No
418	TRINITY_DN12130_c0_g1_i3	NoAnnotation	-2.09629	3.10732e-14	TRINITY_DN29773_c0_g2_i1	-0.406967	0.947109	TRINITY_DN115252_c0_g1_i1	-0.211846	0.855453	No	No	No	No
419	TRINITY_DN12138_c1_g1_i69	Receptor-like cytosolic serine/threonine-protein kinase RBK2;	-6.18099	0.000216559	TRINITY_DN9657_c0_g1_i10	0	1	TRINITY_DN5748_c0_g1_i17	0	1	No	No	No	No
420	TRINITY_DN1222_c0_g1_i12	Plant cysteine oxidase 2 {ECO:0000303|PubMed:24599061};	5.83357	1.00179e-06	TRINITY_DN3955_c0_g1_i8	0	1	TRINITY_DN4223_c0_g1_i33	1.84025	0.892007	No	No	No	No
421	TRINITY_DN1222_c0_g1_i18	Plant cysteine oxidase 2 {ECO:0000303|PubMed:24599061};	5.33554	4.46834e-87	TRINITY_DN3955_c0_g1_i12	0.459539	1.66974e-06	TRINITY_DN4223_c0_g1_i22	-0.695321	0.000860542	No	No	No	No
422	TRINITY_DN1222_c0_g1_i7	Plant cysteine oxidase 2 {ECO:0000303|PubMed:24599061};	3.99904	7.42636e-101	TRINITY_DN3955_c0_g1_i12	0.459539	1.66974e-06	TRINITY_DN4223_c0_g1_i22	-0.695321	0.000860542	No	No	No	No
423	TRINITY_DN1223_c0_g1_i4	Delta(8)-fatty-acid desaturase 2;	-3.62808	2.97224e-07	TRINITY_DN724_c0_g1_i5	-1.10301	0.641218	TRINITY_DN1580_c0_g1_i13	0	1	No	No	No	No
424	TRINITY_DN1223_c0_g1_i6	Delta(8)-fatty-acid desaturase 1;	-9.11832	7.43989e-06	TRINITY_DN724_c0_g1_i3	-0.866266	0.661142	TRINITY_DN1580_c0_g1_i10	0	1	No	No	No	No
425	TRINITY_DN12233_c1_g1_i10	Probable serine/threonine-protein kinase PBL28 {ECO:0000305};	2.24198	1.06391e-07	TRINITY_DN12848_c0_g1_i9	0	1	TRINITY_DN6318_c0_g1_i11	0	1	No	No	No	No
426	TRINITY_DN12233_c1_g1_i15	Probable serine/threonine-protein kinase PBL28 {ECO:0000305};	2.29695	0.000152519	TRINITY_DN12848_c0_g1_i16	-3.24082	0.892195	TRINITY_DN6318_c0_g1_i3	0	1	No	No	No	No
427	TRINITY_DN12248_c0_g1_i1	Peroxidase 42;	-2.61226	0	TRINITY_DN5503_c0_g1_i8	-0.0497712	0.973317	TRINITY_DN2409_c3_g1_i1	0.0854561	0.81828	No	No	No	No
428	TRINITY_DN12248_c0_g1_i4	Peroxidase 42;	-2.316	7.25053e-242	NoMatch	NoMatch	NoMatch	NoMatch	NoMatch	NoMatch	No	No	No	No
429	TRINITY_DN12248_c0_g1_i7	Peroxidase 42;	-2.22087	2.21417e-233	TRINITY_DN5503_c0_g1_i8	-0.0497712	0.973317	TRINITY_DN2409_c3_g1_i1	0.0854561	0.81828	No	No	No	No
430	TRINITY_DN12248_c0_g1_i9	Peroxidase 42;	-2.65565	2.45498e-05	TRINITY_DN5503_c0_g1_i5	-0.737043	0.516459	TRINITY_DN2409_c3_g1_i1	0.0854561	0.81828	No	No	No	No
431	TRINITY_DN12250_c0_g1_i1	U-box domain-containing protein 1 {ECO:0000303|PubMed:20971894};	12.2059	0.00258414	TRINITY_DN29575_c0_g1_i1	0.427159	0.0436073	TRINITY_DN16197_c0_g1_i2	-0.127151	0.926427	No	No	No	No
432	TRINITY_DN12255_c0_g1_i12	Probable serine/threonine-protein kinase WNK4;	2.11914	2.73124e-71	TRINITY_DN9671_c1_g1_i26	1.14563	4.30313e-33	TRINITY_DN5706_c0_g1_i30	-0.347243	0.168318	No	No	No	No
433	TRINITY_DN12255_c0_g1_i13	Probable serine/threonine-protein kinase WNK5;	2.93855	3.14478e-06	TRINITY_DN9671_c1_g1_i46	-1.09032	0.547315	TRINITY_DN5706_c0_g1_i5	-0.0897452	0.985071	No	No	No	No
434	TRINITY_DN12255_c0_g1_i19	Probable serine/threonine-protein kinase WNK4;	2.53079	6.97652e-14	TRINITY_DN9671_c1_g1_i48	1.03574	1.00789e-18	TRINITY_DN5706_c0_g1_i4	-0.107147	0.920657	No	No	No	No
435	TRINITY_DN12255_c0_g1_i2	Probable serine/threonine-protein kinase WNK4;	2.08237	4.5094e-171	TRINITY_DN9671_c1_g1_i26	1.14563	4.30313e-33	TRINITY_DN5706_c0_g1_i30	-0.347243	0.168318	No	No	No	No
436	TRINITY_DN12255_c0_g1_i20	Probable serine/threonine-protein kinase WNK4;	3.21991	3.99755e-09	TRINITY_DN9671_c1_g1_i46	-1.09032	0.547315	TRINITY_DN5706_c0_g1_i19	0	1	No	No	No	No
437	TRINITY_DN12255_c0_g1_i3	Probable serine/threonine-protein kinase WNK4;	2.56054	0.0013952	TRINITY_DN9671_c1_g1_i4	1.05617	1.31153e-29	TRINITY_DN5706_c0_g1_i30	-0.347243	0.168318	No	No	No	No
438	TRINITY_DN12255_c0_g1_i9	Probable serine/threonine-protein kinase WNK4;	2.65641	2.54608e-109	TRINITY_DN9671_c1_g1_i47	1.41245	1.16315e-25	TRINITY_DN5706_c0_g1_i8	-0.185831	0.704505	No	No	No	No
439	TRINITY_DN12262_c0_g1_i18	Early nodulin-like protein 2;	-3.54398	5.85256e-28	TRINITY_DN13806_c0_g1_i6	0.50981	0.947349	TRINITY_DN77_c0_g1_i2	3.0858	0.469112	No	No	No	No
440	TRINITY_DN12262_c0_g1_i53	Early nodulin-like protein 2;	-5.78833	4.13553e-05	TRINITY_DN13806_c0_g1_i6	0.50981	0.947349	TRINITY_DN77_c0_g1_i13	0	1	No	No	No	No
441	TRINITY_DN12293_c0_g1_i10	Protein TIC 62, chloroplastic {ECO:0000303|PubMed:12426385};	-5.57209	0.00463177	TRINITY_DN3867_c0_g1_i3	0.196895	0.945135	TRINITY_DN24928_c0_g1_i1	0	1	No	No	No	No
442	TRINITY_DN1230_c0_g2_i1	Glucosamine inositolphosphorylceramide transferase 1 {ECO:0000303|PubMed:29760197};	2.888	4.90546e-06	TRINITY_DN768_c0_g4_i1	0.474757	0.00160744	TRINITY_DN2520_c0_g1_i20	0.647351	5.40429e-08	No	No	No	No
443	TRINITY_DN1230_c0_g2_i11	Glucosamine inositolphosphorylceramide transferase 1 {ECO:0000303|PubMed:29760197};	2.33252	5.48506e-25	TRINITY_DN768_c0_g4_i1	0.474757	0.00160744	TRINITY_DN2520_c0_g1_i20	0.647351	5.40429e-08	No	No	No	No
444	TRINITY_DN1230_c0_g2_i2	Glucosamine inositolphosphorylceramide transferase 1 {ECO:0000303|PubMed:29760197};	2.41269	2.07914e-177	TRINITY_DN768_c0_g4_i1	0.474757	0.00160744	TRINITY_DN2520_c0_g1_i20	0.647351	5.40429e-08	No	No	No	No
445	TRINITY_DN12313_c0_g1_i15	Probable pectin methyltransferase QUA3 {ECO:0000305};	10.5524	8.10007e-17	TRINITY_DN10409_c1_g1_i14	-0.218497	1	TRINITY_DN21467_c1_g1_i8	-0.100015	0.848899	No	No	No	No
446	TRINITY_DN12316_c0_g1_i1	Alcohol dehydrogenase-like 7;	-2.11051	4.61535e-17	NoMatch	NoMatch	NoMatch	NoMatch	NoMatch	NoMatch	No	No	No	No
447	TRINITY_DN12335_c0_g1_i6	NoAnnotation	-2.71508	0.0046551	TRINITY_DN1632_c1_g1_i6	-0.162032	1	TRINITY_DN1618_c1_g1_i4	0	1	No	No	No	No
448	TRINITY_DN1234_c0_g2_i1	Zinc transporter 11;	-2.74323	8.18479e-14	TRINITY_DN9665_c0_g1_i5	0	1	TRINITY_DN4379_c0_g2_i5	-0.257702	0.817535	No	No	No	No
449	TRINITY_DN1234_c0_g2_i8	Zinc transporter 11;	-3.81207	1.55032e-09	TRINITY_DN9665_c0_g1_i2	0	1	TRINITY_DN4379_c0_g2_i3	-1.15833	0.243881	No	No	No	No
450	TRINITY_DN12366_c0_g1_i4	NoAnnotation	-2.1821	0.000145934	TRINITY_DN23162_c0_g1_i12	0.152268	0.885696	TRINITY_DN5871_c0_g1_i3	-0.0478077	0.941415	No	No	No	No
451	TRINITY_DN12382_c0_g1_i1	NoAnnotation	-2.48319	0.000338559	TRINITY_DN6219_c0_g1_i2	0	1	TRINITY_DN10632_c0_g1_i2	0	1	No	No	No	No
452	TRINITY_DN1239_c0_g1_i1	Tetrahydrocannabinolic acid synthase;	6.86782	3.31753e-06	TRINITY_DN4516_c1_g1_i6	-0.94232	2.32934e-17	TRINITY_DN472_c0_g1_i5	-0.290758	0.767603	No	No	No	No
453	TRINITY_DN1239_c0_g1_i11	Berberine bridge enzyme-like 25 {ECO:0000303|PubMed:26037923};	13.382	1.64767e-164	TRINITY_DN4516_c1_g1_i6	-0.94232	2.32934e-17	TRINITY_DN472_c0_g1_i5	-0.290758	0.767603	No	No	No	No
454	TRINITY_DN1239_c0_g1_i12	Berberine bridge enzyme-like 25 {ECO:0000303|PubMed:26037923};	7.91943	0.00120439	TRINITY_DN4516_c1_g1_i6	-0.94232	2.32934e-17	TRINITY_DN472_c0_g1_i5	-0.290758	0.767603	No	No	No	No
455	TRINITY_DN1239_c0_g1_i15	Berberine bridge enzyme-like 13 {ECO:0000303|PubMed:26037923};	2.09715	3.92234e-08	TRINITY_DN4516_c1_g1_i15	0.0128651	1	TRINITY_DN472_c0_g1_i5	-0.290758	0.767603	No	No	No	No
456	TRINITY_DN1239_c0_g1_i17	Tetrahydrocannabinolic acid synthase;	2.06942	2.96928e-38	TRINITY_DN4516_c1_g1_i6	-0.94232	2.32934e-17	TRINITY_DN472_c0_g1_i5	-0.290758	0.767603	No	No	No	No
457	TRINITY_DN12415_c0_g1_i1	Putative expansin-A30;	-5.40854	4.53405e-09	TRINITY_DN111306_c0_g1_i1	0	1	TRINITY_DN38049_c0_g1_i2	4.0139	6.29045e-05	No	Yes	No	No
458	TRINITY_DN1242_c0_g1_i13	AT-hook motif nuclear-localized protein 9 {ECO:0000312|EMBL:FAA00280.1};	4.67733	0.00112964	TRINITY_DN13050_c0_g1_i13	-0.366514	0.977167	TRINITY_DN1759_c0_g1_i2	1.413	0.000459621	No	No	No	No
459	TRINITY_DN12435_c0_g1_i1	Endochitinase EP3 {ECO:0000303|PubMed:11525512};	3.17529	3.2218e-305	TRINITY_DN3258_c0_g1_i4	1.28462	9.22176e-137	TRINITY_DN1182_c2_g4_i1	0.0353754	0.966996	No	No	No	No
460	TRINITY_DN12443_c0_g1_i1	NoAnnotation	-2.22392	0.00684454	NoMatch	NoMatch	NoMatch	NoMatch	NoMatch	NoMatch	No	No	No	No
461	TRINITY_DN12448_c0_g1_i1	NoAnnotation	-4.79962	0.000460516	NoMatch	NoMatch	NoMatch	NoMatch	NoMatch	NoMatch	No	No	No	No
462	TRINITY_DN1247_c0_g1_i41	Alanine--glyoxylate aminotransferase 2 homolog 1, mitochondrial;	-3.48318	3.42558e-05	TRINITY_DN4300_c0_g1_i28	0.484063	1	TRINITY_DN334_c0_g1_i15	-0.425262	0.966117	No	No	No	No
463	TRINITY_DN12498_c0_g1_i1	NoAnnotation	2.21365	0.00285518	TRINITY_DN11563_c0_g1_i1	0.40928	0.961513	TRINITY_DN15885_c0_g1_i1	0.537021	0.535421	No	No	No	No
464	TRINITY_DN1251_c0_g1_i2	Serine/threonine-protein kinase-like protein CCR4;	-3.13674	4.42685e-12	TRINITY_DN92110_c0_g1_i1	-0.703797	0.119477	TRINITY_DN10449_c0_g4_i1	-0.506634	0.407777	No	No	No	No
465	TRINITY_DN1251_c0_g1_i3	Serine/threonine-protein kinase-like protein CCR4;	-3.04715	6.85575e-41	TRINITY_DN92110_c0_g1_i1	-0.703797	0.119477	TRINITY_DN10449_c0_g4_i1	-0.506634	0.407777	No	No	No	No
466	TRINITY_DN12552_c0_g1_i24	Chlorophyll a-b binding protein CP26, chloroplastic;	-3.10753	1.59543e-06	TRINITY_DN7356_c0_g1_i7	0	1	TRINITY_DN17999_c0_g1_i8	1.12084	0.140847	No	No	No	No
467	TRINITY_DN12552_c0_g1_i26	Chlorophyll a-b binding protein CP26, chloroplastic;	-3.51097	7.631e-21	TRINITY_DN7356_c0_g1_i7	0	1	TRINITY_DN17999_c0_g1_i8	1.12084	0.140847	No	No	No	No
468	TRINITY_DN12553_c0_g1_i14	26S proteasome non-ATPase regulatory subunit 13 homolog B;	12.3962	1.49056e-13	TRINITY_DN2967_c0_g2_i2	0.627026	0.948803	TRINITY_DN10580_c0_g1_i10	0	1	No	No	No	No
469	TRINITY_DN12564_c0_g1_i1	Peroxidase 4 {ECO:0000250|UniProtKB:Q42578};	4.69126	1.32846e-75	TRINITY_DN135_c1_g1_i2	1.82865	2.4978e-12	TRINITY_DN1751_c0_g1_i4	0.780981	0.0513129	No	No	No	No
470	TRINITY_DN12564_c0_g1_i4	Peroxidase 4 {ECO:0000250|UniProtKB:Q42578};	2.48591	5.00312e-08	TRINITY_DN135_c1_g1_i2	1.82865	2.4978e-12	TRINITY_DN1751_c0_g1_i4	0.780981	0.0513129	No	No	No	No
471	TRINITY_DN12564_c1_g2_i2	Fructose-bisphosphate aldolase, chloroplastic;	-7.17283	3.24619e-08	NoMatch	NoMatch	NoMatch	NoMatch	NoMatch	NoMatch	No	No	No	No
472	TRINITY_DN12576_c1_g1_i30	Leucoanthocyanidin reductase;	-2.13424	9.32787e-05	NoMatch	NoMatch	NoMatch	NoMatch	NoMatch	NoMatch	No	No	No	No
473	TRINITY_DN12592_c0_g1_i54	MLO-like protein 12;	-3.58804	0.00934113	TRINITY_DN11140_c0_g1_i2	0	1	TRINITY_DN11330_c0_g1_i19	0	1	No	No	No	No
474	TRINITY_DN12599_c0_g1_i1	NoAnnotation	-2.00787	5.45804e-06	TRINITY_DN28718_c0_g1_i1	-1.13727	0.796278	TRINITY_DN21802_c0_g1_i1	1.55323	0.000802251	No	No	No	No
475	TRINITY_DN1260_c0_g1_i2	Heavy metal-associated isoprenylated plant protein 45 {ECO:0000303|PubMed:21072340, ECO:0000303|PubMed:23368984};	2.4846	4.78021e-09	TRINITY_DN10303_c1_g1_i3	-0.289363	0.94539	TRINITY_DN2660_c0_g1_i2	1.77592	0.0371322	No	No	No	No
476	TRINITY_DN12610_c0_g1_i1	12-oxophytodienoate reductase 2 {ECO:0000303|PubMed:10333582};	4.72477	7.31749e-94	TRINITY_DN6987_c0_g1_i4	0.59198	0.0404179	TRINITY_DN11839_c0_g1_i3	0.615941	9.58425e-06	No	No	No	No
477	TRINITY_DN12610_c0_g1_i23	12-oxophytodienoate reductase 2 {ECO:0000303|PubMed:10333582};	2.58026	3.47285e-72	TRINITY_DN6987_c0_g1_i7	0.160385	1	TRINITY_DN8964_c0_g1_i4	1.08868	4.1391e-20	No	No	No	No
478	TRINITY_DN12610_c0_g1_i25	12-oxophytodienoate reductase 2 {ECO:0000303|PubMed:10333582};	2.15793	4.95074e-31	TRINITY_DN2770_c8_g1_i4	0.390407	5.2782e-06	TRINITY_DN8964_c0_g1_i4	1.08868	4.1391e-20	No	No	No	No
479	TRINITY_DN12610_c0_g1_i30	12-oxophytodienoate reductase 2 {ECO:0000303|PubMed:10333582};	2.74156	2.88602e-48	TRINITY_DN6987_c0_g1_i7	0.160385	1	TRINITY_DN11839_c0_g1_i3	0.615941	9.58425e-06	No	No	No	No
480	TRINITY_DN12610_c0_g1_i33	12-oxophytodienoate reductase 2 {ECO:0000303|PubMed:10333582};	2.70842	2.24551e-06	TRINITY_DN2770_c8_g1_i4	0.390407	5.2782e-06	TRINITY_DN8964_c0_g1_i4	1.08868	4.1391e-20	No	No	No	No
481	TRINITY_DN12610_c0_g1_i34	12-oxophytodienoate reductase 2 {ECO:0000303|PubMed:10333582};	7.22939	1.27196e-07	TRINITY_DN2770_c8_g1_i4	0.390407	5.2782e-06	TRINITY_DN8964_c0_g1_i4	1.08868	4.1391e-20	No	No	No	No
482	TRINITY_DN12610_c0_g1_i9	12-oxophytodienoate reductase 2 {ECO:0000303|PubMed:10333582};	5.26351	0.000130558	TRINITY_DN6987_c0_g1_i4	0.59198	0.0404179	TRINITY_DN8964_c0_g1_i4	1.08868	4.1391e-20	No	No	No	No
483	TRINITY_DN12619_c0_g1_i38	Cell division cycle protein 48 homolog;	6.14125	5.23382e-05	TRINITY_DN1677_c1_g2_i3	1.111	0.977554	TRINITY_DN5314_c0_g1_i1	1.75758	0.581003	No	No	No	No
484	TRINITY_DN12619_c0_g1_i44	Cell division cycle protein 48 homolog;	3.03419	7.30729e-05	TRINITY_DN1677_c1_g2_i3	1.111	0.977554	TRINITY_DN5314_c0_g1_i1	1.75758	0.581003	No	No	No	No
485	TRINITY_DN12625_c0_g1_i16	Endoplasmic reticulum oxidoreductin-1;	2.21012	8.31153e-60	TRINITY_DN7386_c0_g1_i8	-0.430226	2.67586e-06	TRINITY_DN8591_c0_g1_i1	0.0272082	0.970447	No	No	No	No
486	TRINITY_DN12625_c0_g1_i17	Endoplasmic reticulum oxidoreductin-1;	3.82924	1.42001e-160	TRINITY_DN7386_c0_g1_i8	-0.430226	2.67586e-06	TRINITY_DN8591_c0_g1_i1	0.0272082	0.970447	No	No	No	No
487	TRINITY_DN1265_c0_g2_i1	2-hydroxyisoflavanone dehydratase;	4.01751	9.18865e-169	TRINITY_DN8527_c0_g1_i3	1.28273	4.25404e-54	TRINITY_DN7409_c0_g1_i9	0.813686	0.486554	No	No	No	No
488	TRINITY_DN1265_c3_g1_i2	2-hydroxyisoflavanone dehydratase;	3.36062	0.00664227	NoMatch	NoMatch	NoMatch	NoMatch	NoMatch	NoMatch	No	No	No	No
489	TRINITY_DN12666_c0_g1_i1	Chlorophyll a-b binding protein P4, chloroplastic;	-5.05862	1.20763e-27	TRINITY_DN22204_c0_g1_i1	-1.74787	0.389032	TRINITY_DN38667_c0_g1_i2	0	1	No	No	No	No
490	TRINITY_DN12679_c0_g1_i62	Probable galactinol--sucrose galactosyltransferase 2;	2.27472	0.00717488	TRINITY_DN5199_c1_g1_i78	0.549343	0.47716	TRINITY_DN1300_c0_g1_i37	-0.311488	0.815112	No	No	No	No
491	TRINITY_DN12688_c0_g1_i2	Aluminum-activated malate transporter 8;	-3.40555	0.00016792	TRINITY_DN10575_c0_g1_i10	0	1	TRINITY_DN17262_c0_g1_i3	0	1	No	No	No	No
492	TRINITY_DN12688_c0_g1_i3	Aluminum-activated malate transporter 2;	-11.3703	2.56046e-33	TRINITY_DN10575_c0_g1_i4	-2.01288	0.00735884	TRINITY_DN17262_c0_g1_i1	2.63784	3.53423e-05	Yes	Yes	No	No
493	TRINITY_DN1269_c0_g1_i20	Myb family transcription factor MPH1 {ECO:0000305};	2.37037	0.00894174	NoMatch	NoMatch	NoMatch	NoMatch	NoMatch	NoMatch	No	No	No	No
494	TRINITY_DN12696_c0_g1_i1	NoAnnotation	-3.89154	1.02429e-07	TRINITY_DN105585_c0_g1_i1	0	1	TRINITY_DN28946_c0_g1_i1	0	1	No	No	No	No
495	TRINITY_DN12721_c0_g1_i10	Beta-amyrin synthase;	-9.21959	1.21486e-09	NoMatch	NoMatch	NoMatch	NoMatch	NoMatch	NoMatch	No	No	No	No
496	TRINITY_DN12721_c0_g1_i9	Beta-amyrin synthase;	10.5407	5.6383e-22	NoMatch	NoMatch	NoMatch	NoMatch	NoMatch	NoMatch	No	No	No	No
497	TRINITY_DN12730_c1_g1_i1	Leucine-rich repeat receptor-like protein kinase PXL1;	-3.32124	3.58349e-05	TRINITY_DN1027_c2_g1_i1	-3.04967	2.39132e-07	TRINITY_DN1492_c8_g1_i2	2.59275	1.5555e-06	Yes	Yes	No	No
498	TRINITY_DN12750_c0_g1_i26	RHOMBOID-like protein 9, chloroplastic {ECO:0000303|PubMed:17181860};	-2.06267	2.31852e-05	TRINITY_DN16673_c0_g1_i1	-0.715886	1	TRINITY_DN2197_c0_g1_i42	-0.656101	0.926166	No	No	No	No
499	TRINITY_DN12777_c0_g1_i32	Short-chain dehydrogenase TIC 32 A, chloroplastic {ECO:0000305};	-2.22196	1.31098e-11	TRINITY_DN2694_c0_g4_i4	-0.2253	1	TRINITY_DN2931_c0_g1_i21	0	1	No	No	No	No
500	TRINITY_DN12780_c0_g1_i2	2,3-bisphosphoglycerate-dependent phosphoglycerate mutase 1 {ECO:0000255|HAMAP-Rule:MF_01039};	3.21387	0.000406231	TRINITY_DN9451_c0_g1_i6	0.151256	0.579188	TRINITY_DN5305_c0_g1_i16	2.23373	0.409048	No	No	No	No
501	TRINITY_DN12798_c0_g1_i2	NoAnnotation	-2.16692	2.01801e-06	TRINITY_DN19106_c0_g1_i1	-1.16481	0.0333581	TRINITY_DN4213_c0_g2_i2	0.357995	0.411176	No	No	No	No
502	TRINITY_DN12803_c0_g1_i4	Putative transcription factor bHLH086 {ECO:0000305};	-3.60417	7.7635e-06	TRINITY_DN14265_c0_g1_i1	0	1	TRINITY_DN41751_c0_g1_i2	1.50296	0.319992	No	No	No	No
503	TRINITY_DN1281_c0_g1_i5	Ninja-family protein AFP2;	-2.1436	1.60896e-05	TRINITY_DN828_c0_g1_i3	0.389483	0.944182	TRINITY_DN2484_c0_g1_i1	-0.2042	0.84653	No	No	No	No
504	TRINITY_DN1281_c1_g1_i10	Lignin-forming anionic peroxidase;	11.3885	0	TRINITY_DN8236_c0_g1_i1	0.202137	0.198834	TRINITY_DN12824_c0_g1_i2	-1.17005	0.000288998	No	No	No	No
505	TRINITY_DN1281_c1_g1_i15	Lignin-forming anionic peroxidase;	6.14591	0.00279189	TRINITY_DN8236_c0_g1_i1	0.202137	0.198834	TRINITY_DN12824_c0_g1_i2	-1.17005	0.000288998	No	No	No	No
506	TRINITY_DN1281_c1_g1_i16	Lignin-forming anionic peroxidase;	5.33656	0.000408304	TRINITY_DN8236_c0_g1_i1	0.202137	0.198834	TRINITY_DN12824_c0_g1_i2	-1.17005	0.000288998	No	No	No	No
507	TRINITY_DN1281_c1_g1_i21	Lignin-forming anionic peroxidase;	3.95588	1.7753e-173	TRINITY_DN8236_c0_g1_i1	0.202137	0.198834	TRINITY_DN12824_c0_g1_i2	-1.17005	0.000288998	No	No	No	No
508	TRINITY_DN1281_c1_g1_i4	Lignin-forming anionic peroxidase;	6.26098	5.61575e-23	TRINITY_DN8236_c0_g1_i1	0.202137	0.198834	TRINITY_DN12824_c0_g1_i2	-1.17005	0.000288998	No	No	No	No
509	TRINITY_DN12814_c0_g1_i34	Protein unc-50 homolog;	8.94631	3.59753e-06	TRINITY_DN1077_c0_g1_i1	0	1	TRINITY_DN3005_c1_g1_i21	-0.142256	0.991052	No	No	No	No
510	TRINITY_DN12834_c0_g1_i1	NoAnnotation	-2.94682	1.3191e-08	TRINITY_DN2629_c1_g1_i1	0.413578	0.977135	TRINITY_DN36066_c0_g1_i1	0.791934	0.517466	No	No	No	No
511	TRINITY_DN1286_c0_g1_i11	NoAnnotation	3.42342	8.21225e-13	TRINITY_DN2823_c0_g1_i5	0.515881	0.773986	TRINITY_DN5724_c0_g2_i1	-0.122441	0.954125	No	No	No	No
512	TRINITY_DN1286_c0_g1_i23	NoAnnotation	4.38313	3.10255e-12	TRINITY_DN2823_c0_g1_i5	0.515881	0.773986	TRINITY_DN5724_c0_g2_i1	-0.122441	0.954125	No	No	No	No
513	TRINITY_DN1286_c0_g1_i38	NoAnnotation	7.35455	1.98838e-07	TRINITY_DN2823_c0_g1_i5	0.515881	0.773986	TRINITY_DN5724_c0_g2_i7	-0.944916	0.36615	No	No	No	No
514	TRINITY_DN12884_c0_g1_i7	Dehydrodolichyl diphosphate synthase CPT3 {ECO:0000305};	-2.59352	0.000329276	TRINITY_DN7922_c0_g1_i3	0	1	TRINITY_DN9193_c1_g1_i9	0	1	No	No	No	No
515	TRINITY_DN12884_c2_g1_i2	Coatomer subunit beta'-2;	3.47638	0	TRINITY_DN8510_c0_g1_i1	0.43697	4.23774e-05	TRINITY_DN3843_c0_g1_i5	0	1	No	No	No	No
516	TRINITY_DN12884_c2_g1_i7	Coatomer subunit beta'-2;	3.87588	2.51139e-179	TRINITY_DN8510_c0_g1_i29	0.344835	0.947622	TRINITY_DN5237_c0_g1_i26	0.562702	0.936523	No	No	No	No
517	TRINITY_DN12884_c3_g1_i24	APETALA2-like protein 1 {ECO:0000305};	-8.9663	0.00021026	TRINITY_DN5514_c2_g1_i3	-0.39452	0.531572	TRINITY_DN4012_c0_g1_i20	0.836141	0.256034	No	No	No	No
518	TRINITY_DN128958_c0_g1_i1	EG45-like domain containing protein;	5.70025	1.43432e-11	TRINITY_DN3634_c0_g5_i1	0.959892	3.73252e-08	TRINITY_DN140698_c0_g1_i1	0	1	No	No	No	No
519	TRINITY_DN128958_c0_g2_i1	EG45-like domain containing protein;	8.96471	1.95261e-37	NoMatch	NoMatch	NoMatch	NoMatch	NoMatch	NoMatch	No	No	No	No
520	TRINITY_DN12902_c0_g1_i1	Gibberellin 20 oxidase 3;	4.12667	2.23e-06	NoMatch	NoMatch	NoMatch	NoMatch	NoMatch	NoMatch	No	No	No	No
521	TRINITY_DN12911_c0_g1_i5	NoAnnotation	-2.66376	2.25036e-05	TRINITY_DN15959_c0_g1_i1	0	1	TRINITY_DN13396_c0_g1_i1	0	1	No	No	No	No
522	TRINITY_DN12952_c0_g1_i4	Cyclic nucleotide-gated ion channel 2;	-2.87556	1.3908e-10	TRINITY_DN14480_c0_g1_i1	0	1	TRINITY_DN6333_c2_g1_i6	0	1	No	No	No	No
523	TRINITY_DN12956_c0_g2_i2	Zinc transporter 1;	-2.06471	0.00023522	TRINITY_DN2592_c0_g1_i2	0	1	TRINITY_DN4616_c2_g1_i1	2.23711	1.57053e-06	No	Yes	No	No
524	TRINITY_DN12963_c0_g2_i1	NoAnnotation	2.0243	8.42924e-09	TRINITY_DN3143_c0_g1_i16	0.37635	0.961035	TRINITY_DN3186_c0_g2_i3	0.375246	0.477756	No	No	No	No
525	TRINITY_DN12963_c0_g2_i5	NoAnnotation	2.14511	5.19691e-17	TRINITY_DN3143_c0_g1_i16	0.37635	0.961035	TRINITY_DN3186_c0_g2_i3	0.375246	0.477756	No	No	No	No
526	TRINITY_DN1297_c0_g1_i8	Histone deacetylase 6 {ECO:0000303|PubMed:11340181, ECO:0000303|PubMed:28229965};	2.28915	2.33201e-07	TRINITY_DN14138_c0_g4_i3	-0.200386	1	TRINITY_DN1056_c0_g1_i4	0.0713416	0.927316	No	No	No	No
527	TRINITY_DN129807_c0_g1_i7	NoAnnotation	3.43141	0.000639045	NoMatch	NoMatch	NoMatch	NoMatch	NoMatch	NoMatch	No	No	No	No
528	TRINITY_DN13_c2_g1_i13	Alcohol dehydrogenase-like 7;	-2.3208	1.62134e-07	TRINITY_DN919_c1_g1_i17	0.252757	1	TRINITY_DN1041_c0_g1_i122	-0.272962	0.966306	No	No	No	No
529	TRINITY_DN13_c2_g1_i14	Alcohol dehydrogenase-like 7;	-2.2643	5.08493e-05	TRINITY_DN3439_c1_g1_i26	-0.318515	1	TRINITY_DN1041_c0_g1_i114	0.159725	0.667537	No	No	No	No
530	TRINITY_DN13_c2_g1_i15	Alcohol dehydrogenase-like 7;	-2.12321	1.81079e-24	TRINITY_DN919_c1_g1_i17	0.252757	1	TRINITY_DN1041_c0_g1_i114	0.159725	0.667537	No	No	No	No
531	TRINITY_DN13_c2_g1_i9	Alcohol dehydrogenase-like 7;	-2.3204	1.63812e-17	TRINITY_DN919_c1_g1_i107	0.26788	1	TRINITY_DN1041_c0_g1_i122	-0.272962	0.966306	No	No	No	No
532	TRINITY_DN13_c6_g1_i4	Rho GTPase-activating protein 3;	-2.1695	7.26956e-07	TRINITY_DN133_c0_g1_i17	0	1	TRINITY_DN7508_c0_g1_i11	1.9677	4.71678e-13	No	No	No	No
533	TRINITY_DN130_c0_g1_i4	2-alkenal reductase (NADP(+)-dependent);	5.82746	4.207e-05	NoMatch	NoMatch	NoMatch	NoMatch	NoMatch	NoMatch	No	No	No	No
534	TRINITY_DN130_c1_g1_i1	2-alkenal reductase (NADP(+)-dependent);	4.44705	8.33043e-155	NoMatch	NoMatch	NoMatch	NoMatch	NoMatch	NoMatch	No	No	No	No
535	TRINITY_DN130_c1_g1_i7	2-alkenal reductase (NADP(+)-dependent);	4.50526	1.18844e-25	NoMatch	NoMatch	NoMatch	NoMatch	NoMatch	NoMatch	No	No	No	No
536	TRINITY_DN13011_c0_g1_i2	Non-structural maintenance of chromosomes element 4 homolog A;	2.34326	0.00122406	TRINITY_DN1513_c0_g1_i11	0.237249	0.353423	TRINITY_DN13274_c0_g1_i2	1.09429	0.217885	No	No	No	No
537	TRINITY_DN13011_c0_g1_i3	Non-structural maintenance of chromosomes element 4 homolog A;	4.83233	2.32727e-18	TRINITY_DN1513_c0_g1_i11	0.237249	0.353423	TRINITY_DN13274_c0_g1_i2	1.09429	0.217885	No	No	No	No
538	TRINITY_DN1302_c2_g1_i4	Probable 2-oxoglutarate-dependent dioxygenase At5g05600 {ECO:0000305};	2.16492	1.85235e-20	TRINITY_DN6617_c0_g2_i2	0.989419	0.340885	TRINITY_DN1824_c0_g1_i12	0.32135	0.475943	No	No	No	No
539	TRINITY_DN1302_c2_g1_i5	Naringenin,2-oxoglutarate 3-dioxygenase;	3.08735	8.69336e-140	NoMatch	NoMatch	NoMatch	NoMatch	NoMatch	NoMatch	No	No	No	No
540	TRINITY_DN1302_c2_g1_i9	Probable 2-oxoglutarate-dependent dioxygenase At5g05600 {ECO:0000305};	2.80985	1.68829e-26	NoMatch	NoMatch	NoMatch	NoMatch	NoMatch	NoMatch	No	No	No	No
541	TRINITY_DN13025_c1_g1_i1	Heat shock 70 kDa protein;	5.09066	0.00242684	TRINITY_DN4308_c0_g1_i9	1.49605	0.000990526	TRINITY_DN22740_c0_g4_i1	0.946752	0.00153731	No	No	No	No
542	TRINITY_DN13034_c0_g1_i4	Uncharacterized oxidoreductase At1g06690, chloroplastic;	-2.09378	0.000123685	TRINITY_DN15088_c0_g1_i5	-0.49767	0.972742	TRINITY_DN7246_c0_g1_i31	1.38135	0.107212	No	No	No	No
543	TRINITY_DN13041_c0_g1_i2	Protein yippee-like At4g27745;	-3.57372	2.71664e-10	TRINITY_DN8879_c0_g1_i2	-0.897264	0.738523	TRINITY_DN31989_c0_g1_i2	1.03498	0.222658	No	No	No	No
544	TRINITY_DN13053_c0_g1_i10	NoAnnotation	8.68766	5.02626e-19	NoMatch	NoMatch	NoMatch	NoMatch	NoMatch	NoMatch	No	No	No	No
545	TRINITY_DN13053_c0_g1_i8	NoAnnotation	2.05626	5.78823e-59	TRINITY_DN906_c0_g1_i24	0.753054	0.000407811	TRINITY_DN5505_c0_g1_i9	0	1	No	No	No	No
546	TRINITY_DN13053_c0_g1_i9	NoAnnotation	4.1254	7.87502e-52	NoMatch	NoMatch	NoMatch	NoMatch	NoMatch	NoMatch	No	No	No	No
547	TRINITY_DN13077_c0_g1_i20	Lysine histidine transporter-like 8;	-2.58057	0.00987559	TRINITY_DN188_c0_g2_i1	-0.650913	0.913283	TRINITY_DN11206_c0_g1_i8	0	1	No	No	No	No
548	TRINITY_DN13078_c0_g1_i2	ADP,ATP carrier protein 1, chloroplastic;	-8.3853	5.36613e-06	TRINITY_DN6809_c0_g1_i7	0	1	TRINITY_DN9198_c0_g1_i3	0	1	No	No	No	No
549	TRINITY_DN13103_c0_g1_i5	7-deoxyloganetin glucosyltransferase;	5.32781	3.52125e-05	NoMatch	NoMatch	NoMatch	NoMatch	NoMatch	NoMatch	No	No	No	No
550	TRINITY_DN1311_c1_g1_i2	1-aminocyclopropane-1-carboxylate synthase 1;	8.91597	9.99746e-101	TRINITY_DN23589_c0_g1_i1	0.0957347	1	TRINITY_DN32844_c0_g1_i2	0	1	No	No	No	No
551	TRINITY_DN1311_c1_g1_i8	1-aminocyclopropane-1-carboxylate synthase 1;	6.92245	0.000422596	TRINITY_DN23589_c0_g1_i1	0.0957347	1	TRINITY_DN32844_c0_g1_i2	0	1	No	No	No	No
552	TRINITY_DN13114_c0_g1_i25	NoAnnotation	-2.38795	0.000191678	TRINITY_DN108_c0_g1_i2	0.0328116	1	TRINITY_DN9973_c0_g1_i2	0.30769	0.625198	No	No	No	No
553	TRINITY_DN13120_c0_g1_i4	NoAnnotation	3.87817	7.22305e-12	NoMatch	NoMatch	NoMatch	NoMatch	NoMatch	NoMatch	No	No	No	No
554	TRINITY_DN13126_c1_g1_i2	Glutathione S-transferase U10;	5.15217	1.05281e-35	TRINITY_DN158_c0_g1_i3	-0.916844	0.000164449	TRINITY_DN33_c1_g1_i30	0	1	No	No	No	No
555	TRINITY_DN13126_c1_g1_i3	Glutathione S-transferase U10;	2.92977	4.40152e-224	TRINITY_DN158_c0_g1_i8	-0.135376	0.615955	TRINITY_DN33_c1_g1_i24	2.14489	2.18173e-43	No	Yes	No	No
556	TRINITY_DN13126_c1_g1_i4	Glutathione S-transferase U10;	3.53331	1.33783e-25	TRINITY_DN158_c0_g1_i3	-0.916844	0.000164449	TRINITY_DN33_c1_g1_i30	0	1	No	No	No	No
557	TRINITY_DN13126_c1_g1_i6	Glutathione S-transferase U10;	5.11095	0.000298027	TRINITY_DN158_c0_g1_i1	0	1	TRINITY_DN33_c1_g1_i5	3.11728	0.470854	No	No	No	No
558	TRINITY_DN13126_c1_g1_i7	Glutathione S-transferase U10;	3.87319	1.54557e-118	TRINITY_DN158_c0_g1_i3	-0.916844	0.000164449	TRINITY_DN33_c1_g1_i30	0	1	No	No	No	No
559	TRINITY_DN1313_c3_g1_i1	U-box domain-containing protein 25;	3.39225	6.31373e-176	TRINITY_DN4740_c6_g1_i1	0.298179	0.0115654	TRINITY_DN3623_c1_g1_i1	0.366424	0.0179053	No	No	No	No
560	TRINITY_DN13172_c0_g1_i1	Peroxidase 7;	-6.42246	4.23423e-17	TRINITY_DN28729_c0_g1_i1	0	1	TRINITY_DN776_c1_g1_i1	4.52881	4.7528e-07	No	Yes	No	No
561	TRINITY_DN13184_c0_g1_i3	Probable LRR receptor-like serine/threonine-protein kinase At1g51880;	-3.41476	0.000118969	TRINITY_DN6868_c0_g1_i7	-2.13969	0.0189931	TRINITY_DN2633_c0_g1_i21	-0.535107	0.0526298	No	No	No	No
562	TRINITY_DN13197_c1_g1_i7	Calmodulin;	-2.17361	0.00488361	TRINITY_DN329_c0_g1_i4	-0.564407	0.694392	TRINITY_DN2802_c1_g1_i3	0.525805	0.480621	No	No	No	No
563	TRINITY_DN13213_c0_g2_i2	Protein SODIUM POTASSIUM ROOT DEFECTIVE 1 {ECO:0000303|PubMed:21193571};	-2.21505	2.36999e-05	TRINITY_DN939_c2_g1_i16	-1.06521	0.261334	TRINITY_DN4596_c1_g1_i5	0	1	No	No	No	No
564	TRINITY_DN13213_c0_g2_i4	Protein SODIUM POTASSIUM ROOT DEFECTIVE 1 {ECO:0000303|PubMed:21193571};	-2.42675	4.43524e-07	TRINITY_DN939_c2_g1_i16	-1.06521	0.261334	TRINITY_DN4596_c1_g1_i5	0	1	No	No	No	No
565	TRINITY_DN13219_c0_g1_i1	Putative calcium-transporting ATPase 13, plasma membrane-type;	2.52355	0.000235452	TRINITY_DN22090_c0_g1_i1	0	1	TRINITY_DN3762_c0_g1_i8	-0.124861	0.989467	No	No	No	No
566	TRINITY_DN13243_c0_g1_i2	NoAnnotation	5.3103	0.000442333	TRINITY_DN13840_c0_g1_i2	-0.0341978	1	TRINITY_DN16163_c0_g1_i2	1.30484	0.151317	No	No	No	No
567	TRINITY_DN13264_c0_g1_i16	NoAnnotation	6.80245	1.14801e-06	TRINITY_DN18438_c0_g1_i2	0	1	TRINITY_DN21032_c0_g1_i4	0	1	No	No	No	No
568	TRINITY_DN13264_c0_g1_i3	NoAnnotation	5.0342	0.000121694	NoMatch	NoMatch	NoMatch	NoMatch	NoMatch	NoMatch	No	No	No	No
569	TRINITY_DN1328_c0_g1_i4	Retrovirus-related Pol polyprotein from transposon RE2;	2.22403	0.00113564	NoMatch	NoMatch	NoMatch	NoMatch	NoMatch	NoMatch	No	No	No	No
570	TRINITY_DN13293_c0_g1_i6	Serine carboxypeptidase-like 50;	-3.13134	0.00089047	TRINITY_DN26225_c0_g1_i8	0	1	TRINITY_DN34748_c0_g2_i1	0	1	No	No	No	No
571	TRINITY_DN1330_c0_g2_i1	UDP-glucose flavonoid 3-O-glucosyltransferase 7 {ECO:0000303|PubMed:18487633};	3.13987	9.66085e-21	NoMatch	NoMatch	NoMatch	NoMatch	NoMatch	NoMatch	No	No	No	No
572	TRINITY_DN1330_c0_g2_i2	UDP-glucose flavonoid 3-O-glucosyltransferase 7 {ECO:0000303|PubMed:18487633};	3.59648	3.17681e-40	NoMatch	NoMatch	NoMatch	NoMatch	NoMatch	NoMatch	No	No	No	No
573	TRINITY_DN13344_c0_g1_i20	F-box/FBD/LRR-repeat protein At1g13570;	-5.33508	0.000988686	TRINITY_DN31100_c0_g2_i3	0.405397	1	TRINITY_DN1454_c0_g1_i3	-1.57058	0.489622	No	No	No	No
574	TRINITY_DN13369_c0_g1_i4	Protein gamma response 1;	-8.40819	8.03876e-05	TRINITY_DN13614_c0_g1_i1	-0.148724	1	TRINITY_DN14506_c0_g2_i16	0	1	No	No	No	No
575	TRINITY_DN1337_c0_g1_i8	Protein CELLULOSE SYNTHASE INTERACTIVE 3 {ECO:0000303|PubMed:20616083};	-2.04288	0.00103094	TRINITY_DN1354_c0_g1_i7	-0.180058	0.435265	TRINITY_DN4885_c0_g1_i4	-0.47559	0.518519	No	No	No	No
576	TRINITY_DN13378_c0_g1_i2	Oxygen-evolving enhancer protein 1, chloroplastic;	-2.26298	7.794e-150	TRINITY_DN7207_c1_g1_i1	0.227808	0.396921	TRINITY_DN16685_c0_g1_i2	0.621364	0.0754877	No	No	No	No
577	TRINITY_DN13379_c0_g2_i5	Uncharacterized N-acetyltransferase p20;	2.27217	7.96197e-08	NoMatch	NoMatch	NoMatch	NoMatch	NoMatch	NoMatch	No	No	No	No
578	TRINITY_DN13379_c0_g2_i8	Uncharacterized N-acetyltransferase p20;	3.05243	2.35553e-95	TRINITY_DN2049_c0_g1_i1	-0.31545	0.888504	TRINITY_DN6051_c0_g4_i1	-0.42207	0.286825	No	No	No	No
579	TRINITY_DN13408_c0_g1_i1	(-)-alpha-pinene synthase;	-3.08908	0.000156739	NoMatch	NoMatch	NoMatch	NoMatch	NoMatch	NoMatch	No	No	No	No
580	TRINITY_DN1343_c1_g3_i2	Pentatricopeptide repeat-containing protein At1g08070, chloroplastic {ECO:0000305};	3.31962	1.98505e-85	TRINITY_DN2912_c2_g2_i2	0.264826	0.981173	TRINITY_DN5251_c0_g1_i2	0.160149	0.873629	No	No	No	No
581	TRINITY_DN13433_c0_g1_i5	NoAnnotation	-4.28202	0.000272164	TRINITY_DN16370_c0_g1_i1	0.232216	0.865415	TRINITY_DN763_c0_g2_i1	0.707164	0.404156	No	No	No	No
582	TRINITY_DN13444_c0_g1_i1	Cytochrome P450 78A3;	-2.07126	6.05153e-13	TRINITY_DN1423_c2_g1_i1	-1.43166	1.00403e-11	TRINITY_DN89_c0_g2_i2	-1.48867	5.20754e-15	No	No	No	No
583	TRINITY_DN13444_c0_g1_i3	Cytochrome P450 78A3;	-3.67856	6.77717e-15	TRINITY_DN1423_c2_g1_i1	-1.43166	1.00403e-11	TRINITY_DN89_c0_g2_i2	-1.48867	5.20754e-15	No	No	No	No
584	TRINITY_DN13453_c0_g1_i1	Peroxidase 7;	-3.23066	0.00627198	TRINITY_DN23249_c0_g1_i1	0	1	TRINITY_DN13104_c0_g1_i1	4.95821	0.00137442	No	Yes	No	No
585	TRINITY_DN13459_c0_g1_i2	Endochitinase;	4.12549	1.09127e-219	TRINITY_DN16850_c0_g2_i1	-0.370109	1.94177e-05	TRINITY_DN1423_c1_g1_i33	-0.290754	0.837607	No	No	No	No
586	TRINITY_DN13459_c0_g1_i5	Endochitinase;	4.82275	2.33827e-80	TRINITY_DN16850_c0_g2_i1	-0.370109	1.94177e-05	TRINITY_DN1423_c1_g1_i33	-0.290754	0.837607	No	No	Yes	No
587	TRINITY_DN13463_c0_g1_i11	RING-H2 finger protein ATL5;	3.13799	0.00165282	TRINITY_DN782_c1_g1_i29	-1.01817	1	TRINITY_DN4824_c0_g2_i5	-1.70341	0.0941255	No	No	No	No
588	TRINITY_DN13470_c0_g1_i14	Homeobox protein knotted-1-like 6;	9.52153	8.04153e-07	TRINITY_DN19327_c0_g1_i23	0	1	TRINITY_DN16_c2_g1_i9	0	1	No	No	No	No
589	TRINITY_DN13470_c0_g1_i7	Homeobox protein knotted-1-like 6;	9.97682	7.13153e-08	TRINITY_DN19327_c0_g1_i11	0.27864	0.675172	TRINITY_DN6737_c0_g1_i26	0.445016	0.696783	No	No	No	No
590	TRINITY_DN134907_c1_g1_i4	Protein NRT1/ PTR FAMILY 4.5;	-4.09115	5.34211e-08	NoMatch	NoMatch	NoMatch	NoMatch	NoMatch	NoMatch	No	No	No	No
591	TRINITY_DN134907_c1_g1_i6	Protein NRT1/ PTR FAMILY 4.5;	-4.9645	2.33953e-12	TRINITY_DN8385_c2_g1_i1	-1.30734	0.259492	TRINITY_DN36513_c0_g1_i91	4.98396	0.130366	No	No	No	No
592	TRINITY_DN1353_c0_g1_i29	Cytochrome P450 71D11;	-3.65558	0.000489699	TRINITY_DN93_c0_g1_i11	-0.58567	0.947898	TRINITY_DN4875_c0_g1_i26	0	1	No	No	No	No
593	TRINITY_DN13545_c0_g1_i1	Endoglucanase;	-4.4777	8.12577e-05	TRINITY_DN23389_c0_g1_i2	0	1	TRINITY_DN25687_c0_g1_i1	4.35999	0.00152234	No	Yes	No	No
594	TRINITY_DN13552_c0_g2_i6	Peroxidase 3;	-8.87273	4.45808e-05	NoMatch	NoMatch	NoMatch	NoMatch	NoMatch	NoMatch	No	No	No	No
595	TRINITY_DN13557_c0_g1_i4	Probable pyridoxal 5'-phosphate synthase subunit PDX2;	-8.27517	1.09522e-05	TRINITY_DN10268_c0_g1_i2	0	1	TRINITY_DN1802_c0_g1_i2	-0.193747	0.926286	No	No	No	No
596	TRINITY_DN1356_c0_g1_i11	E3 ubiquitin-protein ligase RZFP34 {ECO:0000305};	2.22768	1.71512e-06	TRINITY_DN957_c0_g1_i118	-0.195401	1	TRINITY_DN1375_c0_g1_i18	-0.895994	0.0293091	No	No	No	No
597	TRINITY_DN1356_c0_g1_i18	E3 ubiquitin-protein ligase RZFP34 {ECO:0000305};	2.05439	2.42167e-114	TRINITY_DN957_c0_g1_i9	0.0138604	1	TRINITY_DN1375_c0_g1_i28	-0.511502	0.0121868	No	No	No	No
598	TRINITY_DN1356_c0_g1_i27	E3 ubiquitin-protein ligase RZFP34 {ECO:0000305};	2.20909	6.25691e-07	TRINITY_DN957_c0_g1_i107	0	1	TRINITY_DN1375_c0_g1_i33	-1.24944	0.0791703	No	No	No	No
599	TRINITY_DN1356_c0_g1_i38	E3 ubiquitin-protein ligase RZFP34 {ECO:0000305};	3.12825	3.99173e-05	TRINITY_DN957_c0_g1_i135	-0.0413764	1	TRINITY_DN1375_c0_g1_i15	0	1	No	No	No	No
600	TRINITY_DN13578_c0_g1_i3	NoAnnotation	10.3072	2.39958e-18	NoMatch	NoMatch	NoMatch	NoMatch	NoMatch	NoMatch	No	No	No	No
601	TRINITY_DN1362_c0_g1_i13	Putative glutamine amidotransferase GAT1_2.1 {ECO:0000305};	5.71402	1.63916e-05	TRINITY_DN792_c0_g1_i81	-2.88792	0.760701	TRINITY_DN2216_c1_g1_i12	0	1	No	No	No	No
602	TRINITY_DN1362_c0_g1_i17	Putative glutamine amidotransferase GAT1_2.1 {ECO:0000305};	6.92838	3.85813e-238	TRINITY_DN2894_c1_g1_i4	0.532515	0.24514	TRINITY_DN4328_c0_g1_i5	0.522725	0.68357	No	No	No	No
603	TRINITY_DN1362_c0_g1_i19	Carotenoid 9,10(9',10')-cleavage dioxygenase 1;	-5.3091	1.07094e-78	TRINITY_DN792_c0_g1_i31	0.272001	0.00734441	TRINITY_DN2216_c1_g1_i47	-0.916875	0.000348502	No	No	No	No
604	TRINITY_DN1362_c0_g1_i3	Carotenoid 9,10(9',10')-cleavage dioxygenase 1;	-6.06363	2.89029e-07	TRINITY_DN792_c0_g1_i81	-2.88792	0.760701	TRINITY_DN2216_c1_g1_i12	0	1	No	No	No	No
605	TRINITY_DN13623_c0_g1_i3	NoAnnotation	-2.031	7.19876e-16	TRINITY_DN4271_c2_g1_i1	-0.380651	0.375149	TRINITY_DN14991_c0_g1_i1	0.316342	0.488282	No	No	No	No
606	TRINITY_DN13623_c0_g1_i8	NoAnnotation	-2.1182	1.20211e-33	TRINITY_DN4271_c2_g1_i1	-0.380651	0.375149	TRINITY_DN14991_c0_g1_i1	0.316342	0.488282	No	No	No	No
607	TRINITY_DN13652_c1_g1_i2	NoAnnotation	-2.53626	2.11868e-12	TRINITY_DN478_c3_g1_i3	-1.47172	0.0428212	TRINITY_DN22136_c0_g1_i18	0	1	No	No	No	No
608	TRINITY_DN13662_c0_g1_i5	3-hydroxyacyl-[acyl-carrier-protein] dehydratase FabZ {ECO:0000255|HAMAP-Rule:MF_00406};	4.1875	0.00317378	TRINITY_DN4705_c0_g2_i1	0	1	TRINITY_DN3821_c4_g2_i1	0.102077	0.983016	No	No	No	No
609	TRINITY_DN13670_c0_g1_i24	Protein SULFUR DEFICIENCY-INDUCED 1 {ECO:0000303|PubMed:19154231};	-2.93915	2.51275e-11	TRINITY_DN3126_c0_g2_i4	-0.97953	0.139056	TRINITY_DN2306_c0_g1_i9	-1.05834	1.8466e-14	No	No	No	No
610	TRINITY_DN13675_c0_g1_i1	Dirigent protein 3;	-2.08971	1.45498e-05	TRINITY_DN12826_c0_g1_i1	0.661644	0.900315	TRINITY_DN15330_c0_g1_i1	2.50748	5.34097e-07	No	Yes	No	No
611	TRINITY_DN13677_c0_g1_i1	NoAnnotation	3.51702	1.58044e-41	NoMatch	NoMatch	NoMatch	NoMatch	NoMatch	NoMatch	No	No	No	No
612	TRINITY_DN137_c0_g2_i7	2-oxoglutarate-dependent dioxygenase 19 {ECO:0000303|PubMed:25728912};	4.91793	9.42299e-42	TRINITY_DN3814_c0_g1_i18	0	1	TRINITY_DN1426_c0_g1_i27	0	1	No	No	No	No
613	TRINITY_DN137_c0_g2_i8	Thebaine 6-O-demethylase;	7.64763	0	TRINITY_DN3814_c0_g1_i8	-0.201136	0.482566	TRINITY_DN1426_c0_g1_i16	0.375809	0.733307	No	No	No	No
614	TRINITY_DN13708_c0_g1_i5	Probable disease resistance protein At5g66900;	-3.52758	3.43814e-05	NoMatch	NoMatch	NoMatch	NoMatch	NoMatch	NoMatch	No	No	No	No
615	TRINITY_DN13709_c0_g1_i1	Probable pectinesterase/pectinesterase inhibitor 35;	-2.21074	0.00604759	TRINITY_DN25628_c0_g1_i1	0	1	TRINITY_DN18626_c0_g1_i3	0	1	No	No	No	No
616	TRINITY_DN13709_c0_g1_i3	Probable pectinesterase/pectinesterase inhibitor 35;	-2.83026	1.0503e-103	TRINITY_DN25628_c0_g1_i1	0	1	TRINITY_DN18626_c0_g1_i2	1.08932	0.224218	No	No	No	No
617	TRINITY_DN13709_c0_g1_i5	Probable pectinesterase/pectinesterase inhibitor 35;	-6.21233	0.000178482	TRINITY_DN25628_c0_g1_i1	0	1	TRINITY_DN18626_c0_g1_i2	1.08932	0.224218	No	No	No	No
618	TRINITY_DN13721_c1_g1_i2	NoAnnotation	-3.20641	2.09257e-06	NoMatch	NoMatch	NoMatch	NoMatch	NoMatch	NoMatch	No	No	No	No
619	TRINITY_DN13747_c0_g1_i2	Polyneuridine-aldehyde esterase {ECO:0000305};	4.46368	5.15548e-180	NoMatch	NoMatch	NoMatch	NoMatch	NoMatch	NoMatch	No	No	No	No
620	TRINITY_DN13747_c0_g1_i3	Polyneuridine-aldehyde esterase {ECO:0000305};	14.495	0	NoMatch	NoMatch	NoMatch	NoMatch	NoMatch	NoMatch	No	No	Yes	No
621	TRINITY_DN1375_c0_g1_i19	AAA-ATPase ASD, mitochondrial;	2.35536	5.63735e-192	TRINITY_DN29096_c1_g1_i3	-0.178007	0.66386	TRINITY_DN1011_c6_g1_i4	-0.170783	0.701565	No	No	No	No
622	TRINITY_DN1375_c0_g1_i2	AAA-ATPase At3g28580;	4.72658	8.87771e-09	TRINITY_DN3039_c0_g1_i11	-0.105514	0.872092	TRINITY_DN1011_c6_g1_i3	-0.408471	0.0142153	No	No	No	No
623	TRINITY_DN1375_c0_g1_i21	AAA-ATPase At3g28580;	4.54744	9.74599e-59	NoMatch	NoMatch	NoMatch	NoMatch	NoMatch	NoMatch	No	No	No	No
624	TRINITY_DN1375_c0_g1_i23	AAA-ATPase ASD, mitochondrial;	5.60733	2.52435e-129	TRINITY_DN3039_c0_g1_i11	-0.105514	0.872092	TRINITY_DN1011_c6_g1_i4	-0.170783	0.701565	No	No	No	No
625	TRINITY_DN1375_c0_g1_i7	AAA-ATPase ASD, mitochondrial;	2.14067	3.34715e-46	TRINITY_DN3039_c0_g1_i11	-0.105514	0.872092	TRINITY_DN1011_c6_g1_i3	-0.408471	0.0142153	No	No	No	No
626	TRINITY_DN13751_c0_g1_i1	Putative lipid-binding protein At4g00165;	-2.7702	7.10861e-09	TRINITY_DN98758_c0_g1_i1	-0.404923	0.962413	TRINITY_DN116988_c0_g1_i1	0	1	No	No	No	No
627	TRINITY_DN1376_c0_g1_i19	Chaperone protein ClpB4, mitochondrial;	2.17544	4.46416e-05	TRINITY_DN3472_c0_g1_i8	0	1	TRINITY_DN1085_c0_g3_i1	-0.159421	0.434305	No	No	No	No
628	TRINITY_DN1379_c0_g1_i87	Probable LRR receptor-like serine/threonine-protein kinase At1g56140;	-2.72561	0.00403621	TRINITY_DN5780_c0_g1_i101	1.18323	0.442507	TRINITY_DN3590_c0_g1_i25	0.0475046	1	No	No	No	No
629	TRINITY_DN1379_c0_g1_i94	Probable LRR receptor-like serine/threonine-protein kinase At1g56130;	-2.37658	0.000196162	TRINITY_DN5780_c0_g1_i49	0	1	TRINITY_DN3590_c0_g1_i25	0.0475046	1	No	No	No	No
630	TRINITY_DN13840_c0_g1_i2	Peroxidase 27;	-2.31714	0.000220187	TRINITY_DN14100_c0_g2_i1	-0.0384314	1	TRINITY_DN9810_c0_g2_i1	0.806954	1.00424e-06	No	No	No	No
631	TRINITY_DN13840_c0_g1_i4	Peroxidase 27;	-2.12481	0.000991956	TRINITY_DN14100_c0_g2_i1	-0.0384314	1	TRINITY_DN9810_c0_g2_i1	0.806954	1.00424e-06	No	No	No	No
632	TRINITY_DN13848_c0_g1_i10	Ribulose bisphosphate carboxylase/oxygenase activase, chloroplastic;	-8.63437	3.91926e-07	TRINITY_DN7660_c0_g3_i2	0	1	TRINITY_DN12275_c0_g2_i5	0	1	No	No	No	No
633	TRINITY_DN13848_c0_g1_i11	Ribulose bisphosphate carboxylase/oxygenase activase, chloroplastic;	-4.77351	8.88273e-202	TRINITY_DN7660_c0_g2_i1	0.136673	1	TRINITY_DN12275_c0_g2_i1	1.17603	0.767318	No	No	No	No
634	TRINITY_DN13848_c0_g1_i13	Ribulose bisphosphate carboxylase/oxygenase activase, chloroplastic;	-3.72803	6.12301e-14	TRINITY_DN7660_c0_g3_i2	0	1	TRINITY_DN12275_c0_g2_i12	0	1	No	No	No	No
635	TRINITY_DN13848_c0_g1_i3	Ribulose bisphosphate carboxylase/oxygenase activase, chloroplastic;	-5.661	4.5577e-72	TRINITY_DN7660_c0_g2_i1	0.136673	1	TRINITY_DN12275_c0_g2_i10	0	1	No	No	No	No
636	TRINITY_DN13848_c0_g1_i4	Ribulose bisphosphate carboxylase/oxygenase activase, chloroplastic;	-4.8188	3.19822e-06	TRINITY_DN7660_c0_g3_i3	1.45755	0.530174	TRINITY_DN12275_c0_g2_i4	0	1	No	No	No	No
637	TRINITY_DN1385_c0_g1_i13	Stem-specific protein TSJT1;	2.06206	2.1555e-184	TRINITY_DN6398_c0_g1_i9	0.451374	5.86811e-06	TRINITY_DN6456_c0_g2_i10	-0.775785	8.75639e-09	No	No	No	No
638	TRINITY_DN1385_c0_g1_i15	Stem-specific protein TSJT1;	2.46028	6.82436e-07	TRINITY_DN6398_c0_g1_i1	-0.31924	0.94629	TRINITY_DN6456_c0_g2_i5	-0.425951	0.447767	No	No	No	No
639	TRINITY_DN1385_c0_g1_i3	Stem-specific protein TSJT1;	4.29542	4.0408e-07	TRINITY_DN6398_c0_g1_i1	-0.31924	0.94629	TRINITY_DN6456_c0_g2_i4	-0.57773	0.701221	No	No	No	No
640	TRINITY_DN1385_c0_g1_i5	Stem-specific protein TSJT1;	2.30485	2.02078e-249	TRINITY_DN6398_c0_g1_i9	0.451374	5.86811e-06	TRINITY_DN6456_c0_g2_i10	-0.775785	8.75639e-09	No	No	No	No
641	TRINITY_DN1385_c0_g1_i7	Stem-specific protein TSJT1;	2.55152	0.00111528	TRINITY_DN6398_c0_g1_i1	-0.31924	0.94629	TRINITY_DN6456_c0_g2_i5	-0.425951	0.447767	No	No	No	No
642	TRINITY_DN1385_c0_g1_i8	Stem-specific protein TSJT1;	2.64645	4.3065e-10	TRINITY_DN6398_c0_g1_i1	-0.31924	0.94629	TRINITY_DN6456_c0_g2_i5	-0.425951	0.447767	No	No	No	No
643	TRINITY_DN1386_c0_g1_i11	Histone-lysine N-methyltransferase ASHH3;	-2.0066	0.000183108	TRINITY_DN1769_c0_g1_i26	-0.309937	0.655858	TRINITY_DN51_c0_g2_i30	-0.345672	0.966236	No	No	No	No
644	TRINITY_DN13871_c0_g1_i1	Chlorophyll a-b binding protein 3, chloroplastic;	-3.91128	0.0029944	TRINITY_DN65542_c0_g1_i1	0	1	TRINITY_DN32323_c0_g1_i1	0	1	No	No	No	No
645	TRINITY_DN1388_c0_g1_i4	Probable acetyltransferase NATA1-like;	13.3042	1.73761e-12	TRINITY_DN12707_c0_g1_i6	-0.776379	0.527921	TRINITY_DN27765_c0_g1_i1	0.632853	0.0174195	No	No	No	No
646	TRINITY_DN13885_c0_g1_i1	Putative UPF0481 protein At3g02645;	-5.00683	7.61885e-06	TRINITY_DN30750_c0_g1_i1	-1.20826	0.640362	TRINITY_DN1062_c0_g1_i5	1.11274	0.839864	No	No	No	No
647	TRINITY_DN13885_c0_g1_i2	Putative UPF0481 protein At3g02645;	-5.30509	5.82192e-09	TRINITY_DN30750_c0_g1_i1	-1.20826	0.640362	TRINITY_DN1062_c0_g1_i5	1.11274	0.839864	No	No	No	No
648	TRINITY_DN13885_c0_g1_i6	Putative UPF0481 protein At3g02645;	-5.79265	2.00701e-16	TRINITY_DN30750_c0_g1_i1	-1.20826	0.640362	TRINITY_DN1062_c0_g1_i5	1.11274	0.839864	No	No	No	No
649	TRINITY_DN13888_c0_g1_i21	L-idonate 5-dehydrogenase;	2.02604	6.50863e-59	TRINITY_DN3119_c0_g1_i12	0	1	TRINITY_DN11340_c0_g1_i24	0.245508	0.77116	No	No	No	No
650	TRINITY_DN13888_c0_g1_i24	L-idonate 5-dehydrogenase;	5.5195	4.05551e-27	TRINITY_DN3119_c0_g1_i12	0	1	TRINITY_DN11340_c0_g1_i11	0	1	No	No	No	No
651	TRINITY_DN13888_c0_g1_i5	L-idonate 5-dehydrogenase;	2.03266	9.3139e-05	TRINITY_DN3119_c0_g1_i12	0	1	TRINITY_DN11340_c0_g1_i11	0	1	No	No	No	No
652	TRINITY_DN13888_c0_g1_i6	L-idonate 5-dehydrogenase;	2.02806	8.44599e-68	TRINITY_DN3119_c0_g1_i12	0	1	TRINITY_DN11340_c0_g1_i24	0.245508	0.77116	No	No	No	No
653	TRINITY_DN13890_c0_g1_i1	Expansin-like B1;	4.38193	3.60289e-26	NoMatch	NoMatch	NoMatch	NoMatch	NoMatch	NoMatch	No	No	No	No
654	TRINITY_DN13898_c0_g1_i2	Protein FAR1-RELATED SEQUENCE 5;	-8.90407	1.44965e-05	TRINITY_DN8010_c0_g1_i3	-0.362683	1	TRINITY_DN37404_c0_g1_i1	0	1	No	No	No	No
655	TRINITY_DN13915_c0_g1_i2	Glycine cleavage system H protein, mitochondrial;	-4.97708	4.61133e-22	TRINITY_DN15385_c1_g2_i2	0	1	TRINITY_DN16063_c0_g1_i4	0	1	No	No	No	No
656	TRINITY_DN1393_c0_g1_i13	Probable LRR receptor-like serine/threonine-protein kinase At3g47570;	-2.48101	6.01132e-05	TRINITY_DN397_c0_g1_i9	0.393682	0.639403	TRINITY_DN6649_c0_g3_i1	-0.127114	0.951152	No	No	No	No
657	TRINITY_DN13931_c0_g1_i1	Secoisolariciresinol dehydrogenase;	-8.96778	2.04631e-07	TRINITY_DN217_c1_g2_i15	0	1	TRINITY_DN156_c1_g1_i6	0	1	No	No	No	No
658	TRINITY_DN1394_c2_g1_i1	NoAnnotation	-9.07429	2.06094e-08	TRINITY_DN34_c0_g2_i15	0	1	TRINITY_DN1709_c1_g1_i15	-0.834966	0.00018464	No	No	No	No
659	TRINITY_DN1394_c2_g1_i11	NoAnnotation	-2.80276	2.93516e-07	TRINITY_DN34_c0_g2_i15	0	1	TRINITY_DN1709_c1_g1_i15	-0.834966	0.00018464	No	No	No	No
660	TRINITY_DN1394_c2_g2_i3	NoAnnotation	4.88252	0.00222935	TRINITY_DN5280_c0_g1_i9	-0.222646	1	TRINITY_DN278_c0_g1_i24	0	1	No	No	No	No
661	TRINITY_DN1394_c2_g2_i7	NoAnnotation	2.34968	7.35611e-42	NoMatch	NoMatch	NoMatch	NoMatch	NoMatch	NoMatch	No	No	No	No
662	TRINITY_DN1394_c5_g1_i1	Phytosulfokine receptor 2;	-2.03495	1.17725e-33	TRINITY_DN14427_c0_g1_i1	-0.362717	0.0327116	TRINITY_DN9355_c0_g1_i2	-0.3029	0.976026	No	No	No	No
663	TRINITY_DN1395_c0_g1_i1	Transcription factor bHLH14;	-3.62103	9.27575e-29	TRINITY_DN582_c3_g1_i3	0	1	TRINITY_DN386_c1_g2_i3	2.09738	0.0078431	No	Yes	No	No
664	TRINITY_DN1395_c0_g1_i11	Transcription factor bHLH14;	-8.83889	8.04885e-08	TRINITY_DN582_c3_g1_i3	0	1	TRINITY_DN386_c1_g2_i3	2.09738	0.0078431	No	Yes	No	No
665	TRINITY_DN1395_c0_g1_i16	Transcription factor bHLH14;	-2.94189	1.15804e-07	TRINITY_DN4434_c0_g1_i5	-1.50961	0.209861	TRINITY_DN3518_c0_g1_i20	0.501466	0.658291	No	No	No	No
666	TRINITY_DN1395_c0_g1_i20	Transcription factor bHLH14;	-3.91743	0.00287748	TRINITY_DN582_c1_g1_i3	0	1	TRINITY_DN3518_c0_g1_i10	3.972	0.011115	No	No	No	No
667	TRINITY_DN1395_c0_g1_i22	Transcription factor bHLH14;	-2.62042	0.00943106	TRINITY_DN582_c1_g4_i1	0	1	TRINITY_DN3518_c0_g1_i10	3.972	0.011115	No	No	No	No
668	TRINITY_DN1395_c0_g1_i3	Transcription factor MYC4;	-4.23786	0.00256189	TRINITY_DN582_c1_g1_i2	0	1	TRINITY_DN38105_c0_g3_i1	0	1	No	No	No	No
669	TRINITY_DN13954_c0_g3_i1	Protein DETOXIFICATION 48 {ECO:0000303|PubMed:11739388};	-2.01744	0.00039469	TRINITY_DN3379_c0_g1_i1	0	1	TRINITY_DN2132_c3_g1_i1	0.578858	0.379445	No	No	No	No
670	TRINITY_DN13967_c0_g1_i1	NoAnnotation	-2.03333	0.000120181	TRINITY_DN78575_c0_g1_i1	-0.665219	0.184937	TRINITY_DN12698_c0_g1_i1	-0.454669	0.0131737	No	No	No	No
671	TRINITY_DN1397_c0_g1_i12	Laccase-11;	8.48995	6.8462e-102	TRINITY_DN2856_c0_g1_i2	0	1	TRINITY_DN3278_c0_g1_i2	-0.198763	0.975823	No	No	No	No
672	TRINITY_DN1397_c0_g1_i7	Laccase-11;	2.82115	1.33882e-06	TRINITY_DN2856_c0_g1_i2	0	1	TRINITY_DN3278_c0_g1_i2	-0.198763	0.975823	No	No	No	No
673	TRINITY_DN1397_c0_g2_i2	Laccase-4;	-3.0333	3.64832e-21	TRINITY_DN501_c0_g2_i1	-0.0178714	1	TRINITY_DN8032_c0_g1_i23	2.17017	1.09006e-19	No	Yes	No	No
674	TRINITY_DN1397_c1_g1_i1	Laccase-4;	-2.35613	7.8443e-05	TRINITY_DN501_c0_g3_i1	-0.397505	0.929011	TRINITY_DN8032_c0_g1_i6	1.16862	0.00490585	No	No	No	No
675	TRINITY_DN1397_c1_g1_i2	Laccase-4;	-2.4772	0.00798223	TRINITY_DN501_c0_g3_i1	-0.397505	0.929011	TRINITY_DN8032_c0_g1_i6	1.16862	0.00490585	No	No	No	No
676	TRINITY_DN13983_c0_g1_i36	Serine--tRNA ligase, chloroplastic/mitochondrial {ECO:0000305};	-9.84581	3.19739e-07	TRINITY_DN911_c3_g1_i9	-0.179826	1	TRINITY_DN3373_c0_g1_i8	0.301428	0.680407	No	No	No	No
677	TRINITY_DN14_c0_g1_i4	ABC transporter C family member 2;	3.20561	3.09808e-05	TRINITY_DN3191_c0_g1_i174	0	1	TRINITY_DN602_c0_g2_i30	1.22149	0.190029	No	No	No	No
678	TRINITY_DN14009_c0_g1_i13	2-alkenal reductase (NADP(+)-dependent);	3.71761	0.00527266	TRINITY_DN209_c2_g1_i4	-0.216494	1	TRINITY_DN909_c0_g1_i5	-1.0967	8.18408e-24	No	No	No	No
679	TRINITY_DN14009_c0_g1_i6	2-alkenal reductase (NADP(+)-dependent);	2.08779	1.57361e-32	TRINITY_DN209_c2_g1_i3	0.0215129	1	TRINITY_DN909_c0_g1_i5	-1.0967	8.18408e-24	No	No	No	No
680	TRINITY_DN14009_c0_g1_i8	2-alkenal reductase (NADP(+)-dependent);	4.44445	1.39776e-41	TRINITY_DN209_c2_g1_i2	0.749241	0.000214025	TRINITY_DN909_c0_g1_i5	-1.0967	8.18408e-24	No	No	No	No
681	TRINITY_DN14009_c0_g2_i1	2-alkenal reductase (NADP(+)-dependent);	4.56368	2.67991e-249	NoMatch	NoMatch	NoMatch	NoMatch	NoMatch	NoMatch	No	No	No	No
682	TRINITY_DN14009_c0_g2_i2	2-alkenal reductase (NADP(+)-dependent);	4.90509	1.35911e-05	NoMatch	NoMatch	NoMatch	NoMatch	NoMatch	NoMatch	No	No	No	No
683	TRINITY_DN14038_c0_g1_i1	Stress-response A/B barrel domain-containing protein At5g22580 {ECO:0000305};	-2.25827	7.04231e-07	TRINITY_DN18376_c0_g1_i1	-0.765054	0.744119	TRINITY_DN6262_c0_g1_i1	2.44704	3.85451e-13	No	Yes	No	No
684	TRINITY_DN14042_c0_g1_i13	NoAnnotation	-2.9814	0	TRINITY_DN716_c0_g1_i7	0.516639	1.79409e-06	TRINITY_DN1098_c1_g1_i3	0.671749	0.20477	No	No	No	No
685	TRINITY_DN14057_c0_g1_i22	Cytochrome P450 72A15;	5.91791	0.00107801	TRINITY_DN7263_c0_g1_i5	-0.229414	1	TRINITY_DN696_c0_g1_i4	0	1	No	No	No	No
686	TRINITY_DN14066_c0_g1_i2	Uncharacterized protein At4g06744;	-2.4338	2.82992e-06	NoMatch	NoMatch	NoMatch	NoMatch	NoMatch	NoMatch	No	No	No	No
687	TRINITY_DN14066_c0_g1_i4	Uncharacterized protein At4g06744;	8.44754	3.31457e-06	NoMatch	NoMatch	NoMatch	NoMatch	NoMatch	NoMatch	No	No	No	No
688	TRINITY_DN14085_c0_g1_i10	Disease resistance protein RUN1 {ECO:0000305};	-3.01297	3.6306e-14	TRINITY_DN3283_c1_g1_i17	0	1	TRINITY_DN7898_c0_g1_i10	-0.553271	0.890485	No	No	No	No
689	TRINITY_DN14085_c0_g1_i12	Disease resistance protein RPV1 {ECO:0000305};	-2.43258	9.80126e-05	TRINITY_DN3283_c1_g1_i17	0	1	TRINITY_DN36931_c0_g1_i2	0	1	No	No	No	No
690	TRINITY_DN14085_c0_g1_i14	Disease resistance protein RPV1 {ECO:0000305};	-2.84918	0.000557608	TRINITY_DN3283_c1_g1_i11	-1.0027	0.490845	TRINITY_DN55264_c0_g1_i2	0	1	No	No	No	No
691	TRINITY_DN14107_c0_g2_i3	Probable carotenoid cleavage dioxygenase 4, chloroplastic;	-3.41532	0.000548993	TRINITY_DN497_c0_g3_i1	-1.41703	0.26673	TRINITY_DN48_c0_g2_i3	0	1	No	No	No	No
692	TRINITY_DN14114_c0_g1_i2	Probable xyloglucan endotransglucosylase/hydrolase protein 33 {ECO:0000303|PubMed:12514239};	-2.1988	6.71896e-06	TRINITY_DN12504_c0_g1_i1	-1.16674	0.645665	TRINITY_DN11607_c0_g1_i3	1.11623	0.418643	No	No	No	No
693	TRINITY_DN14125_c0_g1_i3	Ethylene-responsive transcription factor ERF026;	-2.2535	0.000276669	TRINITY_DN34637_c0_g1_i1	0.193831	0.989081	TRINITY_DN12569_c3_g1_i1	0.214376	0.831073	No	No	No	No
694	TRINITY_DN1413_c0_g1_i8	Probable leucine-rich repeat receptor-like protein kinase At1g35710;	2.28608	9.97104e-17	TRINITY_DN2213_c0_g1_i11	-0.584491	0.874204	TRINITY_DN1192_c0_g1_i22	-0.10402	0.972333	No	No	No	No
695	TRINITY_DN1413_c1_g1_i3	MDIS1-interacting receptor like kinase 2 {ECO:0000303|PubMed:26863186};	3.0831	4.71785e-23	TRINITY_DN156_c0_g1_i8	0.124846	1	TRINITY_DN3604_c0_g1_i14	-1.02244	0.926427	No	No	No	No
696	TRINITY_DN14141_c0_g1_i4	Cell division control protein 45 homolog;	-5.17363	0.00226491	TRINITY_DN23865_c0_g1_i2	0	1	TRINITY_DN2353_c2_g1_i1	0	1	No	No	No	No
697	TRINITY_DN14144_c0_g1_i1	G-type lectin S-receptor-like serine/threonine-protein kinase At1g61500;	2.51544	0.00103811	NoMatch	NoMatch	NoMatch	NoMatch	NoMatch	NoMatch	No	No	No	No
698	TRINITY_DN14153_c0_g1_i2	U-box domain-containing protein 29;	-2.14833	2.61741e-16	TRINITY_DN111280_c0_g1_i1	-0.118261	0.712989	TRINITY_DN15645_c0_g1_i1	-0.0425438	0.953607	No	No	No	No
699	TRINITY_DN14161_c0_g1_i1	LOB domain-containing protein 33;	2.32561	0.00281555	TRINITY_DN5926_c0_g1_i1	0	1	TRINITY_DN2198_c0_g1_i4	0	1	No	No	No	No
700	TRINITY_DN14183_c0_g1_i2	Probable inactive patatin-like protein 9;	-2.13643	3.40602e-07	TRINITY_DN4140_c0_g1_i2	-1.10729	0.00284634	TRINITY_DN7276_c0_g1_i2	2.76586	3.27233e-11	No	Yes	No	No
701	TRINITY_DN14183_c0_g1_i3	Probable inactive patatin-like protein 9;	-2.77521	3.17359e-06	TRINITY_DN4140_c0_g1_i2	-1.10729	0.00284634	TRINITY_DN7276_c0_g1_i2	2.76586	3.27233e-11	No	Yes	No	No
702	TRINITY_DN1419_c0_g2_i3	Glutamate receptor 2.7;	-5.48735	0.000415607	TRINITY_DN3192_c1_g1_i2	0	1	TRINITY_DN874_c0_g2_i1	0.317465	0.548244	No	No	No	No
703	TRINITY_DN1419_c0_g2_i7	Glutamate receptor 2.7;	-2.27265	9.50327e-05	TRINITY_DN7089_c0_g1_i4	0	1	TRINITY_DN1527_c0_g1_i17	-0.154281	0.906103	No	No	No	No
704	TRINITY_DN14242_c0_g1_i1	Probable LRR receptor-like serine/threonine-protein kinase At3g47570;	2.63517	2.41539e-10	NoMatch	NoMatch	NoMatch	NoMatch	NoMatch	NoMatch	No	No	No	No
705	TRINITY_DN14244_c1_g1_i1	Photosystem I reaction center subunit II, chloroplastic;	-2.39569	1.43129e-46	TRINITY_DN26109_c0_g1_i2	0.096157	1	TRINITY_DN10680_c0_g1_i1	0.679218	0.335939	No	No	No	No
706	TRINITY_DN14256_c0_g1_i9	ATP-dependent zinc metalloprotease FTSH 10, mitochondrial;	2.19872	3.17045e-40	TRINITY_DN10324_c0_g2_i12	0.319208	8.06119e-06	TRINITY_DN703_c6_g1_i2	-0.126972	0.552508	No	No	No	No
707	TRINITY_DN14258_c0_g1_i1	Protein CHLOROPLAST IMPORT APPARATUS 2;	-2.32142	0.00478146	TRINITY_DN6631_c0_g1_i3	-1.2514	1	TRINITY_DN2658_c0_g2_i2	-0.018071	1	No	No	No	No
708	TRINITY_DN14258_c0_g1_i17	Protein CHLOROPLAST IMPORT APPARATUS 2;	-2.82458	0.000181279	TRINITY_DN6631_c0_g1_i4	1.11243	0.640158	TRINITY_DN2658_c0_g2_i1	-0.131366	0.919667	No	No	No	No
709	TRINITY_DN14263_c0_g1_i2	Allene oxide synthase 3 {ECO:0000303|PubMed:12351632};	2.67335	8.30591e-105	TRINITY_DN994_c0_g2_i1	0.665493	0.00778656	TRINITY_DN43266_c1_g1_i1	-1.77467	2.53719e-09	No	No	No	No
710	TRINITY_DN1427_c2_g1_i4	Protochlorophyllide reductase, chloroplastic;	-2.00233	1.62258e-41	NoMatch	NoMatch	NoMatch	NoMatch	NoMatch	NoMatch	No	No	No	No
711	TRINITY_DN1427_c2_g1_i5	Pentatricopeptide repeat-containing protein At2g22070;	10.2588	9.20107e-16	TRINITY_DN3813_c0_g3_i1	-0.112638	1	TRINITY_DN808_c0_g2_i1	-0.395706	0.240421	No	No	No	No
712	TRINITY_DN1429_c1_g1_i1	Geraniol 8-hydroxylase;	2.12409	1.15884e-19	TRINITY_DN610_c0_g2_i1	-0.213218	0.977837	TRINITY_DN80979_c0_g1_i2	0.331622	0.269913	No	No	No	No
713	TRINITY_DN14305_c0_g1_i7	Leucine-rich repeat receptor-like protein kinase PEPR1;	-2.26592	0.0071446	NoMatch	NoMatch	NoMatch	NoMatch	NoMatch	NoMatch	No	No	No	No
714	TRINITY_DN1433_c1_g1_i6	DNA mismatch repair protein MSH6;	-10.0991	1.37495e-10	TRINITY_DN579_c0_g1_i57	-1.66713	0.841291	TRINITY_DN707_c1_g1_i5	-0.170085	0.596003	No	No	No	No
715	TRINITY_DN1433_c1_g1_i65	DNA mismatch repair protein MSH6;	-8.38762	1.23141e-05	TRINITY_DN579_c0_g1_i57	-1.66713	0.841291	TRINITY_DN707_c1_g1_i5	-0.170085	0.596003	No	No	No	No
716	TRINITY_DN1433_c2_g1_i2	Copper transporter 1;	2.55573	7.49415e-06	TRINITY_DN34864_c0_g1_i1	-0.867992	0.00313793	TRINITY_DN2569_c1_g1_i1	1.64898	2.67975e-06	No	No	No	No
717	TRINITY_DN1433_c2_g1_i3	Copper transporter 1;	2.33237	6.94735e-13	TRINITY_DN34864_c0_g1_i1	-0.867992	0.00313793	TRINITY_DN2569_c1_g1_i1	1.64898	2.67975e-06	No	No	No	No
718	TRINITY_DN14337_c0_g1_i4	Heat stress transcription factor B-3;	2.00246	0.000879011	NoMatch	NoMatch	NoMatch	NoMatch	NoMatch	NoMatch	No	No	No	No
719	TRINITY_DN14340_c0_g1_i7	Scopoletin glucosyltransferase;	4.39477	2.09375e-22	NoMatch	NoMatch	NoMatch	NoMatch	NoMatch	NoMatch	No	No	No	No
720	TRINITY_DN1436_c2_g1_i8	Adenine phosphoribosyltransferase 3;	-2.08805	0.000803447	TRINITY_DN32009_c0_g1_i24	0.771663	1	TRINITY_DN50349_c0_g1_i28	0	1	No	No	No	No
721	TRINITY_DN14372_c0_g1_i11	High-affinity nitrate transporter 2.1;	-2.06204	0.00193408	TRINITY_DN8149_c0_g2_i8	0	1	TRINITY_DN12327_c0_g1_i9	-0.167063	0.848862	No	No	No	No
722	TRINITY_DN14372_c0_g1_i19	High-affinity nitrate transporter 2.1;	-2.25346	5.17651e-37	TRINITY_DN8149_c0_g2_i8	0	1	TRINITY_DN12327_c0_g1_i9	-0.167063	0.848862	No	No	No	No
723	TRINITY_DN14372_c0_g1_i2	High-affinity nitrate transporter 2.1;	-4.67038	0.000205719	TRINITY_DN8149_c0_g2_i8	0	1	TRINITY_DN12327_c0_g1_i9	-0.167063	0.848862	No	No	No	No
724	TRINITY_DN14373_c0_g1_i30	Serine carboxypeptidase-like 18;	3.38579	2.95244e-200	TRINITY_DN1756_c0_g1_i11	0.667077	0.102285	TRINITY_DN2927_c0_g3_i3	0.648733	0.0103349	No	No	No	No
725	TRINITY_DN1440_c0_g1_i8	Casparian strip membrane protein 1;	-8.54011	9.33547e-07	TRINITY_DN14022_c0_g2_i1	0	1	TRINITY_DN3481_c3_g2_i1	1.2001	0.137011	No	No	No	No
726	TRINITY_DN14412_c0_g1_i15	Cationic amino acid transporter 2, vacuolar;	-2.39439	1.5865e-39	NoMatch	NoMatch	NoMatch	NoMatch	NoMatch	NoMatch	No	No	No	No
727	TRINITY_DN1443_c0_g1_i16	TMV resistance protein N;	-2.46729	8.63675e-05	TRINITY_DN499_c1_g1_i2	-0.62002	0.326488	TRINITY_DN2386_c0_g2_i5	-0.154464	0.976047	No	No	No	No
728	TRINITY_DN1443_c0_g1_i18	TMV resistance protein N;	-6.45596	7.5702e-09	TRINITY_DN499_c1_g1_i1	-0.339107	0.227394	TRINITY_DN2386_c0_g2_i5	-0.154464	0.976047	No	No	No	No
729	TRINITY_DN1443_c0_g1_i2	Disease resistance protein RUN1 {ECO:0000305};	-2.30505	3.08963e-07	NoMatch	NoMatch	NoMatch	NoMatch	NoMatch	NoMatch	No	No	No	Yes
730	TRINITY_DN1443_c0_g1_i5	TMV resistance protein N;	-2.345	1.34071e-12	TRINITY_DN499_c1_g1_i1	-0.339107	0.227394	TRINITY_DN2386_c0_g2_i5	-0.154464	0.976047	No	No	No	No
731	TRINITY_DN1443_c0_g1_i8	TMV resistance protein N;	-5.95875	4.81608e-05	TRINITY_DN499_c1_g1_i4	-0.46582	0.967766	TRINITY_DN2386_c0_g2_i5	-0.154464	0.976047	No	No	No	Yes
732	TRINITY_DN14467_c0_g1_i1	Protein EXORDIUM-like 2;	3.78401	1.27549e-118	NoMatch	NoMatch	NoMatch	NoMatch	NoMatch	NoMatch	No	No	No	No
733	TRINITY_DN145000_c0_g1_i1	Pathogenesis-related leaf protein 6;	-6.89178	2.78448e-07	TRINITY_DN22022_c0_g1_i1	-6.37326	0.00952809	TRINITY_DN15987_c0_g1_i1	2.88905	0.0207654	Yes	No	No	No
734	TRINITY_DN14530_c0_g1_i1	Photosynthetic NDH subunit of subcomplex B 5, chloroplastic {ECO:0000303|PubMed:21785130};	-2.85701	3.01028e-05	TRINITY_DN80239_c0_g1_i1	0.682116	0.871409	TRINITY_DN3774_c0_g1_i3	0.770225	0.439838	No	No	No	No
735	TRINITY_DN14531_c0_g1_i4	3-hydroxyisobutyryl-CoA hydrolase 1;	2.03253	6.43267e-17	TRINITY_DN10888_c0_g1_i1	1.27762	0.0936709	TRINITY_DN78624_c0_g2_i5	0	1	No	No	No	No
736	TRINITY_DN1455_c2_g1_i4	Cytochrome P450 CYP749A22;	3.16865	9.50646e-278	TRINITY_DN3923_c8_g1_i4	0.888167	4.16669e-20	TRINITY_DN1701_c1_g2_i2	0.0781877	0.894517	No	No	No	No
737	TRINITY_DN1455_c2_g1_i7	Cytochrome P450 CYP749A22;	4.41332	2.69688e-07	TRINITY_DN3923_c8_g1_i4	0.888167	4.16669e-20	TRINITY_DN1701_c1_g2_i2	0.0781877	0.894517	No	No	No	No
738	TRINITY_DN14583_c0_g1_i1	7-deoxyloganetin glucosyltransferase;	2.38477	9.42437e-06	NoMatch	NoMatch	NoMatch	NoMatch	NoMatch	NoMatch	No	No	No	No
739	TRINITY_DN14583_c0_g1_i10	(R)-mandelonitrile beta-glucosyltransferase {ECO:0000305};	5.77944	0	NoMatch	NoMatch	NoMatch	NoMatch	NoMatch	NoMatch	No	No	Yes	No
740	TRINITY_DN1462_c1_g2_i1	COBRA-like protein 4;	-2.36187	8.46902e-08	NoMatch	NoMatch	NoMatch	NoMatch	NoMatch	NoMatch	No	No	No	No
741	TRINITY_DN1462_c1_g2_i2	COBRA-like protein 4;	-3.36017	0.000901181	NoMatch	NoMatch	NoMatch	NoMatch	NoMatch	NoMatch	No	No	No	No
742	TRINITY_DN14629_c0_g1_i3	Protein STICHEL-like 2;	-5.33879	0.00784231	TRINITY_DN17771_c0_g1_i12	-0.354165	0.997358	TRINITY_DN891_c0_g1_i19	1.48452	0.262029	No	No	No	No
743	TRINITY_DN14637_c0_g1_i1	NoAnnotation	-2.71237	0.00717488	TRINITY_DN24007_c0_g1_i2	0	1	TRINITY_DN30250_c0_g1_i2	1.67299	0.152791	No	No	No	No
744	TRINITY_DN14642_c0_g1_i2	Putative cellulose synthase A catalytic subunit 11 [UDP-forming];	3.87411	1.53816e-21	NoMatch	NoMatch	NoMatch	NoMatch	NoMatch	NoMatch	No	No	No	No
745	TRINITY_DN14642_c0_g1_i4	Putative cellulose synthase A catalytic subunit 11 [UDP-forming];	5.10076	2.64861e-20	NoMatch	NoMatch	NoMatch	NoMatch	NoMatch	NoMatch	No	No	No	No
746	TRINITY_DN14648_c0_g1_i1	Receptor protein-tyrosine kinase CEPR2 {ECO:0000303|PubMed:25324386};	-2.3348	1.84591e-13	TRINITY_DN104615_c0_g1_i1	-0.181893	0.717119	TRINITY_DN30817_c0_g1_i2	0.0727723	0.87476	No	No	No	No
747	TRINITY_DN14648_c0_g1_i4	Receptor protein-tyrosine kinase CEPR2 {ECO:0000303|PubMed:25324386};	-2.32071	1.73414e-14	TRINITY_DN104615_c0_g1_i1	-0.181893	0.717119	TRINITY_DN30817_c0_g1_i2	0.0727723	0.87476	No	No	No	No
748	TRINITY_DN14659_c0_g1_i3	NoAnnotation	-2.20513	0.00613669	TRINITY_DN1330_c1_g2_i1	-0.646982	0.728981	TRINITY_DN7904_c3_g1_i1	2.07099	5.33709e-05	No	Yes	No	No
749	TRINITY_DN1466_c0_g1_i1	Cytochrome P450 71AU50 {ECO:0000303|PubMed:25015725};	-2.45869	3.41119e-05	TRINITY_DN1101_c0_g1_i11	0	1	TRINITY_DN8486_c0_g1_i8	0	1	No	No	No	No
750	TRINITY_DN1466_c0_g1_i10	Cytochrome P450 71AU50 {ECO:0000303|PubMed:25015725};	11.4689	4.66984e-38	TRINITY_DN1101_c0_g1_i9	1.95627	1.78033e-41	TRINITY_DN8486_c0_g1_i13	-1.76026	7.79479e-47	No	No	No	No
751	TRINITY_DN1466_c0_g1_i11	Cytochrome P450 71AU50 {ECO:0000303|PubMed:25015725};	10.4559	1.78834e-163	TRINITY_DN1101_c0_g1_i9	1.95627	1.78033e-41	TRINITY_DN8486_c0_g1_i8	0	1	No	No	No	No
752	TRINITY_DN1466_c0_g1_i12	Cytochrome P450 71AU50 {ECO:0000303|PubMed:25015725};	5.46492	3.15709e-155	TRINITY_DN1101_c0_g1_i9	1.95627	1.78033e-41	TRINITY_DN8486_c0_g1_i8	0	1	No	No	No	No
753	TRINITY_DN1466_c0_g1_i2	Cytochrome P450 71AU50 {ECO:0000303|PubMed:25015725};	10.3413	2.40343e-15	TRINITY_DN1101_c0_g1_i9	1.95627	1.78033e-41	TRINITY_DN8486_c0_g1_i13	-1.76026	7.79479e-47	No	No	No	No
754	TRINITY_DN1466_c0_g1_i3	Cytochrome P450 71AU50 {ECO:0000303|PubMed:25015725};	2.95447	1.6144e-165	TRINITY_DN1101_c0_g1_i9	1.95627	1.78033e-41	TRINITY_DN8486_c0_g1_i8	0	1	No	No	No	No
755	TRINITY_DN1466_c0_g1_i7	Cytochrome P450 71AU50 {ECO:0000303|PubMed:25015725};	13.9034	7.67807e-236	TRINITY_DN1101_c0_g1_i9	1.95627	1.78033e-41	TRINITY_DN8486_c0_g1_i13	-1.76026	7.79479e-47	No	No	No	No
756	TRINITY_DN1466_c0_g1_i8	Cytochrome P450 71AU50 {ECO:0000303|PubMed:25015725};	7.0451	4.18705e-21	TRINITY_DN1101_c0_g1_i11	0	1	TRINITY_DN8486_c0_g1_i26	-1.49137	0.051478	No	No	No	No
757	TRINITY_DN14818_c0_g1_i1	Probable aspartic proteinase GIP2 {ECO:0000305};	3.35596	9.17541e-66	NoMatch	NoMatch	NoMatch	NoMatch	NoMatch	NoMatch	No	No	No	No
758	TRINITY_DN14828_c0_g1_i3	NoAnnotation	3.56057	1.34941e-25	TRINITY_DN93224_c0_g1_i1	0.45049	0.0137099	TRINITY_DN15215_c0_g1_i1	-1.21195	0.00457717	No	No	No	No
759	TRINITY_DN14828_c0_g1_i4	NoAnnotation	4.36248	0.00755803	TRINITY_DN93224_c0_g1_i1	0.45049	0.0137099	TRINITY_DN15215_c0_g1_i1	-1.21195	0.00457717	No	No	No	No
760	TRINITY_DN14837_c0_g1_i1	Annexin-like protein RJ4;	-2.89285	0.00202384	TRINITY_DN3422_c0_g1_i3	-3.79868	5.12678e-15	TRINITY_DN18560_c0_g1_i1	2.37727	0.520578	Yes	No	No	No
761	TRINITY_DN14837_c0_g1_i2	Annexin-like protein RJ4;	-3.87726	0.00489902	TRINITY_DN3422_c0_g1_i1	-2.25934	0.621462	TRINITY_DN18560_c0_g1_i2	0	1	No	No	No	No
762	TRINITY_DN14849_c0_g1_i9	Pentatricopeptide repeat-containing protein At4g14190, chloroplastic;	6.36876	4.90241e-05	TRINITY_DN2879_c0_g1_i2	0	1	TRINITY_DN1553_c0_g1_i2	-0.620887	0.70119	No	No	No	No
763	TRINITY_DN14849_c1_g1_i5	NoAnnotation	5.17233	5.53825e-12	NoMatch	NoMatch	NoMatch	NoMatch	NoMatch	NoMatch	No	No	No	No
764	TRINITY_DN14870_c0_g1_i2	NoAnnotation	2.61762	4.23857e-10	TRINITY_DN1536_c0_g1_i3	-10.5022	0.0535434	TRINITY_DN3159_c0_g3_i2	-0.36798	0.455813	No	No	No	No
765	TRINITY_DN14881_c0_g1_i1	NoAnnotation	-3.19218	1.31795e-13	TRINITY_DN20785_c0_g1_i1	-1.75251	0.325991	TRINITY_DN2842_c0_g2_i1	1.54513	0.00253789	No	No	No	No
766	TRINITY_DN14882_c0_g1_i1	Thioredoxin M-type, chloroplastic;	-4.25791	7.46262e-12	TRINITY_DN3399_c1_g1_i1	0	1	TRINITY_DN22575_c2_g1_i2	0	1	No	No	No	No
767	TRINITY_DN1492_c0_g2_i1	Putative receptor protein kinase ZmPK1;	-2.82002	0.00235981	NoMatch	NoMatch	NoMatch	NoMatch	NoMatch	NoMatch	No	No	No	No
768	TRINITY_DN14928_c0_g1_i2	Photosystem I reaction center subunit XI, chloroplastic;	-2.34523	1.24465e-71	TRINITY_DN12487_c0_g1_i1	-0.00612163	1	TRINITY_DN11614_c0_g1_i3	0.420521	0.586153	No	No	No	No
769	TRINITY_DN14930_c0_g1_i38	Long chain acyl-CoA synthetase 1;	2.47405	4.19092e-18	TRINITY_DN5621_c1_g1_i2	-0.479255	0.922966	TRINITY_DN4893_c0_g1_i5	0	1	No	No	No	No
770	TRINITY_DN14930_c0_g1_i6	Long chain acyl-CoA synthetase 1;	10.2341	5.57596e-18	TRINITY_DN5621_c1_g1_i70	0	1	TRINITY_DN4893_c0_g1_i10	0	1	No	No	No	No
771	TRINITY_DN14930_c0_g1_i61	Long chain acyl-CoA synthetase 1;	10.4696	5.04674e-19	TRINITY_DN5621_c1_g1_i70	0	1	TRINITY_DN4893_c0_g1_i13	-0.859198	0.882015	No	No	No	No
772	TRINITY_DN14930_c0_g1_i8	Long chain acyl-CoA synthetase 1;	5.305	0.002114	TRINITY_DN5621_c1_g1_i17	0	1	TRINITY_DN4893_c0_g1_i11	0	1	No	No	No	No
773	TRINITY_DN14930_c0_g1_i92	Long chain acyl-CoA synthetase 1;	11.6319	0.00387269	TRINITY_DN5621_c1_g1_i70	0	1	TRINITY_DN4893_c0_g1_i11	0	1	No	No	No	No
774	TRINITY_DN14933_c0_g1_i13	Sedoheptulose-1,7-bisphosphatase, chloroplastic;	-3.52083	0.000343035	TRINITY_DN10826_c0_g2_i6	0	1	TRINITY_DN3537_c0_g2_i1	0	1	No	No	No	No
775	TRINITY_DN14933_c0_g1_i17	Sedoheptulose-1,7-bisphosphatase, chloroplastic;	-4.96634	2.36805e-06	TRINITY_DN10826_c0_g2_i6	0	1	TRINITY_DN3537_c0_g2_i1	0	1	No	No	No	No
776	TRINITY_DN14952_c1_g3_i1	Heavy metal-associated isoprenylated plant protein 31 {ECO:0000303|PubMed:21072340, ECO:0000303|PubMed:23368984};	-2.66613	5.8097e-05	TRINITY_DN5860_c0_g1_i3	-0.712944	0.945368	TRINITY_DN13118_c0_g1_i1	1.96066	0.0435359	No	No	No	No
777	TRINITY_DN14993_c1_g1_i1	Brassinosteroid-responsive RING protein 1 {ECO:0000303|PubMed:12012249};	-2.43272	2.77943e-33	TRINITY_DN2399_c0_g2_i1	-0.368989	0.559865	TRINITY_DN11781_c0_g1_i1	0.0091126	0.999485	No	No	No	No
778	TRINITY_DN14993_c1_g1_i2	Brassinosteroid-responsive RING protein 1 {ECO:0000303|PubMed:12012249};	-2.44273	3.7978e-37	TRINITY_DN2399_c0_g2_i1	-0.368989	0.559865	TRINITY_DN11781_c0_g1_i1	0.0091126	0.999485	No	No	No	No
779	TRINITY_DN1501_c1_g1_i2	Formamidase;	-2.05113	6.99992e-07	TRINITY_DN3599_c0_g4_i8	0.296892	0.0105172	TRINITY_DN2274_c0_g1_i5	0	1	No	No	No	No
780	TRINITY_DN15018_c0_g3_i1	UDP-glycosyltransferase 79B6;	-2.52872	2.3833e-05	NoMatch	NoMatch	NoMatch	NoMatch	NoMatch	NoMatch	No	No	No	No
781	TRINITY_DN1502_c0_g1_i45	G-type lectin S-receptor-like serine/threonine-protein kinase At2g19130;	-11.0551	3.0291e-17	TRINITY_DN374_c0_g2_i1	0.0192111	1	TRINITY_DN3070_c0_g3_i1	-0.207297	0.456619	No	No	No	No
782	TRINITY_DN1502_c1_g1_i2	G-type lectin S-receptor-like serine/threonine-protein kinase At2g19130;	-2.43289	0.00180654	TRINITY_DN374_c0_g4_i1	-0.398261	0.703737	TRINITY_DN2590_c0_g3_i1	0.558345	0.177696	No	No	No	No
783	TRINITY_DN15034_c0_g1_i15	Major strawberry allergen Fra a 1.07 {ECO:0000305};	2.10353	3.27097e-95	NoMatch	NoMatch	NoMatch	NoMatch	NoMatch	NoMatch	No	No	No	No
784	TRINITY_DN15034_c0_g1_i19	Major strawberry allergen Fra a 1.07 {ECO:0000305};	2.37904	0.00142498	NoMatch	NoMatch	NoMatch	NoMatch	NoMatch	NoMatch	No	No	No	No
785	TRINITY_DN15034_c0_g1_i5	Major strawberry allergen Fra a 1.08 {ECO:0000305};	2.79788	1.65221e-133	NoMatch	NoMatch	NoMatch	NoMatch	NoMatch	NoMatch	No	No	No	No
786	TRINITY_DN1504_c0_g1_i13	Probable inactive receptor kinase At5g10020;	-8.50936	9.627e-05	TRINITY_DN2893_c1_g1_i3	-0.218857	1	TRINITY_DN9196_c0_g1_i2	0.519457	0.609268	No	No	No	No
787	TRINITY_DN15049_c0_g1_i2	Protein PROTON GRADIENT REGULATION 5, chloroplastic;	-4.50753	3.79066e-08	NoMatch	NoMatch	NoMatch	NoMatch	NoMatch	NoMatch	No	No	No	No
788	TRINITY_DN15055_c0_g1_i77	Extracellular ribonuclease;	-7.94165	0.000214101	TRINITY_DN1652_c0_g1_i56	0	1	TRINITY_DN6531_c2_g1_i1	-0.189523	0.976468	No	No	No	No
789	TRINITY_DN15071_c0_g1_i1	Casparian strip membrane protein 1;	-2.56713	0.000118988	TRINITY_DN16066_c0_g1_i3	-1.73334	0.000555269	TRINITY_DN28736_c0_g1_i1	3.1176	1.35564e-07	No	Yes	No	No
790	TRINITY_DN15071_c0_g1_i2	Casparian strip membrane protein 1;	-2.60413	0.00937843	TRINITY_DN16066_c0_g1_i3	-1.73334	0.000555269	TRINITY_DN28736_c0_g1_i1	3.1176	1.35564e-07	No	Yes	No	No
791	TRINITY_DN15077_c0_g1_i1	Fasciclin-like arabinogalactan protein 11;	-2.79856	4.83285e-21	TRINITY_DN13225_c0_g1_i1	-0.0293537	1	TRINITY_DN1172_c1_g3_i1	2.36109	2.92522e-23	No	Yes	No	No
792	TRINITY_DN15083_c0_g1_i19	Xyloglucan endotransglucosylase/hydrolase 2 {ECO:0000250|UniProtKB:Q38857};	-2.64804	2.48497e-10	TRINITY_DN4315_c0_g1_i11	-1.59327	0.0306509	TRINITY_DN1422_c0_g1_i5	-0.153674	0.914795	No	No	No	No
793	TRINITY_DN15083_c0_g1_i23	Xyloglucan endotransglucosylase/hydrolase 2 {ECO:0000250|UniProtKB:Q38857};	-2.64608	0.000852343	TRINITY_DN4315_c0_g1_i19	-1.93203	0.351254	TRINITY_DN1422_c0_g1_i13	-0.807044	0.185504	No	No	No	No
794	TRINITY_DN15083_c0_g1_i46	Xyloglucan endotransglucosylase/hydrolase 2 {ECO:0000250|UniProtKB:Q38857};	-2.40775	9.14777e-06	TRINITY_DN4315_c0_g1_i2	-1.02944	2.09708e-09	TRINITY_DN1422_c0_g1_i25	-0.725472	0.695765	No	No	No	No
795	TRINITY_DN151_c0_g1_i10	Pentatricopeptide repeat-containing protein At2g29760, chloroplastic;	10.4651	0.00572417	TRINITY_DN1752_c4_g1_i3	-1.59137	4.03947e-08	TRINITY_DN1761_c3_g1_i2	-0.448951	0.602319	No	No	No	No
796	TRINITY_DN151_c0_g1_i2	Pentatricopeptide repeat-containing protein At2g29760, chloroplastic;	4.44908	0.000190291	TRINITY_DN1752_c4_g1_i3	-1.59137	4.03947e-08	TRINITY_DN1761_c3_g1_i2	-0.448951	0.602319	No	No	No	No
797	TRINITY_DN151_c0_g1_i5	Pentatricopeptide repeat-containing protein At2g29760, chloroplastic;	4.64601	1.80466e-22	TRINITY_DN1752_c4_g1_i3	-1.59137	4.03947e-08	TRINITY_DN1761_c3_g1_i2	-0.448951	0.602319	No	No	No	No
798	TRINITY_DN15108_c0_g1_i1	Putative UDP-glucose flavonoid 3-O-glucosyltransferase 3 {ECO:0000250|UniProtKB:Q2V6K0};	2.12468	1.27195e-73	NoMatch	NoMatch	NoMatch	NoMatch	NoMatch	NoMatch	No	No	No	No
799	TRINITY_DN15159_c1_g1_i1	NoAnnotation	10.1212	1.19357e-15	TRINITY_DN14200_c0_g1_i1	0.903363	6.98253e-07	TRINITY_DN2810_c3_g1_i1	2.73339	9.13092e-06	No	Yes	No	No
800	TRINITY_DN15159_c1_g1_i2	NoAnnotation	10.4685	1.01023e-121	TRINITY_DN14200_c0_g1_i1	0.903363	6.98253e-07	TRINITY_DN2810_c3_g1_i1	2.73339	9.13092e-06	No	Yes	No	No
801	TRINITY_DN15161_c0_g1_i11	Toll/interleukin-1 receptor-like protein;	-2.23891	0.00348456	NoMatch	NoMatch	NoMatch	NoMatch	NoMatch	NoMatch	No	No	No	No
802	TRINITY_DN15161_c0_g1_i2	Toll/interleukin-1 receptor-like protein;	-2.20964	9.54078e-06	NoMatch	NoMatch	NoMatch	NoMatch	NoMatch	NoMatch	No	No	No	No
803	TRINITY_DN15180_c0_g1_i1	Peroxidase 5 {ECO:0000250|UniProtKB:P22195};	7.89366	0	TRINITY_DN1142_c0_g1_i4	-0.671012	1.39936e-21	TRINITY_DN15844_c0_g1_i1	-3.99095	1.1949e-21	No	Yes	No	No
804	TRINITY_DN15180_c0_g1_i3	Peroxidase 1;	10.2133	2.17759e-16	TRINITY_DN1142_c0_g1_i1	-1.61836	0.272981	TRINITY_DN15844_c0_g1_i1	-3.99095	1.1949e-21	No	Yes	No	No
805	TRINITY_DN15180_c0_g1_i4	Peroxidase 5 {ECO:0000250|UniProtKB:P22195};	9.09239	1.65748e-08	TRINITY_DN1142_c0_g1_i5	-0.957268	0.587147	TRINITY_DN15844_c0_g1_i1	-3.99095	1.1949e-21	No	Yes	No	No
806	TRINITY_DN15180_c1_g1_i2	Acyltransferase Pun1 {ECO:0000305};	-5.28497	0.00128507	TRINITY_DN931_c3_g2_i3	0.260853	0.0139625	TRINITY_DN15525_c0_g1_i1	0.916312	0.0669832	No	No	No	No
807	TRINITY_DN15187_c0_g1_i1	Disease resistance protein TAO1 {ECO:0000305};	-2.3787	3.19853e-05	NoMatch	NoMatch	NoMatch	NoMatch	NoMatch	NoMatch	No	No	No	No
808	TRINITY_DN15187_c0_g1_i10	Protein SUPPRESSOR OF npr1-1, CONSTITUTIVE 1 {ECO:0000303|PubMed:14576290};	-3.63705	2.07352e-05	NoMatch	NoMatch	NoMatch	NoMatch	NoMatch	NoMatch	No	No	No	No
809	TRINITY_DN1520_c2_g1_i15	Translation factor GUF1 homolog, mitochondrial {ECO:0000255|HAMAP-Rule:MF_03137};	8.98877	1.3902e-07	TRINITY_DN203_c0_g2_i3	-0.128695	1	TRINITY_DN5516_c0_g1_i34	-0.0899503	0.800212	No	No	No	No
810	TRINITY_DN15207_c0_g1_i1	Acidic endochitinase;	-9.8965	4.92075e-15	TRINITY_DN2570_c0_g4_i1	0	1	TRINITY_DN6764_c0_g2_i1	2.88798	4.24783e-09	No	Yes	No	No
811	TRINITY_DN15207_c0_g1_i2	Acidic endochitinase;	-5.0569	2.40787e-05	TRINITY_DN2570_c0_g4_i1	0	1	TRINITY_DN6764_c0_g2_i1	2.88798	4.24783e-09	No	Yes	No	No
812	TRINITY_DN15211_c0_g1_i2	L-type lectin-domain containing receptor kinase VII.1;	5.10943	6.88809e-24	TRINITY_DN98361_c0_g1_i1	-0.246885	0.712989	TRINITY_DN14980_c0_g1_i1	0.494837	0.705965	No	No	Yes	No
813	TRINITY_DN15214_c0_g1_i1	Protein transport protein Sec61 subunit alpha;	9.56647	2.83277e-07	TRINITY_DN3029_c0_g1_i17	-0.165797	0.9987	TRINITY_DN8959_c0_g1_i1	0.145744	0.582294	No	No	No	No
814	TRINITY_DN15214_c0_g1_i11	Protein transport protein Sec61 subunit alpha;	-3.60709	0.00510647	TRINITY_DN3029_c0_g1_i15	-1.14537	0.276981	TRINITY_DN8959_c0_g1_i5	-2.07867	0.13122	No	No	No	No
815	TRINITY_DN15214_c0_g1_i12	Protein transport protein Sec61 subunit alpha;	8.41812	0.000485495	TRINITY_DN3029_c0_g1_i17	-0.165797	0.9987	TRINITY_DN8959_c0_g1_i1	0.145744	0.582294	No	No	No	No
816	TRINITY_DN15214_c0_g1_i15	Protein transport protein Sec61 subunit alpha;	-2.92153	5.71566e-09	TRINITY_DN3029_c0_g1_i15	-1.14537	0.276981	TRINITY_DN8959_c0_g1_i5	-2.07867	0.13122	No	No	No	No
817	TRINITY_DN15218_c0_g1_i2	Receptor-like protein 33 {ECO:0000303|PubMed:18434605};	-3.57578	0.000458485	NoMatch	NoMatch	NoMatch	NoMatch	NoMatch	NoMatch	No	No	No	Yes
818	TRINITY_DN15218_c0_g1_i3	Receptor-like protein 33 {ECO:0000303|PubMed:18434605};	-5.0864	0.00581079	NoMatch	NoMatch	NoMatch	NoMatch	NoMatch	NoMatch	No	No	No	Yes
819	TRINITY_DN1523_c0_g1_i3	Ethylene-responsive transcription factor ABR1;	4.0928	4.97492e-73	TRINITY_DN697_c0_g2_i3	1.05637	0.101751	TRINITY_DN1244_c2_g1_i3	1.14874	0.913048	No	No	No	No
820	TRINITY_DN1523_c0_g1_i7	Ethylene-responsive transcription factor ABR1;	4.38483	2.98142e-86	TRINITY_DN697_c0_g2_i4	0.652312	1.22479e-09	TRINITY_DN1244_c2_g1_i3	1.14874	0.913048	No	No	No	No
821	TRINITY_DN15284_c0_g1_i2	NoAnnotation	2.64969	8.55195e-11	TRINITY_DN84319_c0_g1_i1	0.109313	0.885418	TRINITY_DN28427_c0_g1_i1	0.480695	0.671606	No	No	No	No
822	TRINITY_DN1531_c0_g1_i25	Pentatricopeptide repeat-containing protein At2g13600;	-2.2308	0.000191622	TRINITY_DN10119_c0_g1_i27	0	1	TRINITY_DN4924_c0_g1_i3	0.0409027	0.993095	No	No	No	No
823	TRINITY_DN15329_c0_g1_i1	Uncharacterized acetyltransferase At3g50280;	2.86102	5.43546e-51	TRINITY_DN4612_c0_g1_i1	0.744407	0.00016885	TRINITY_DN3716_c0_g3_i1	0.127182	0.913395	No	No	No	No
824	TRINITY_DN1533_c0_g1_i1	Berberine bridge enzyme-like 15 {ECO:0000303|PubMed:26037923};	-3.67557	5.50293e-13	TRINITY_DN2781_c0_g1_i1	-0.24812	0.335626	TRINITY_DN7242_c0_g3_i1	0.632503	0.0893844	No	No	No	No
825	TRINITY_DN1533_c0_g1_i15	Berberine bridge enzyme-like 15 {ECO:0000303|PubMed:26037923};	-2.04399	0.000250281	TRINITY_DN2781_c0_g1_i1	-0.24812	0.335626	TRINITY_DN7242_c0_g3_i1	0.632503	0.0893844	No	No	No	No
826	TRINITY_DN1535_c0_g1_i24	(R)-mandelonitrile beta-glucosyltransferase {ECO:0000305};	8.82232	0.000848737	TRINITY_DN4251_c0_g1_i7	0.00588076	1	TRINITY_DN2416_c0_g1_i10	-0.532201	0.00291148	No	No	No	No
827	TRINITY_DN15350_c0_g2_i1	NoAnnotation	-2.59304	3.6223e-05	TRINITY_DN5715_c0_g1_i1	0	1	TRINITY_DN7661_c0_g3_i1	1.29324	0.155653	No	No	No	No
828	TRINITY_DN15399_c1_g1_i1	Putative GATA transcription factor 22 {ECO:0000303|PubMed:17208962};	-5.15721	1.42023e-06	TRINITY_DN23622_c0_g1_i1	0	1	TRINITY_DN10492_c0_g1_i1	0	1	No	No	No	No
829	TRINITY_DN15404_c0_g1_i4	Probable xyloglucan endotransglucosylase/hydrolase protein 32;	-4.39664	2.16829e-22	TRINITY_DN2985_c1_g1_i5	-2.12418	0.00157788	TRINITY_DN8921_c0_g1_i1	2.82876	2.10733e-07	Yes	Yes	No	No
830	TRINITY_DN15430_c0_g1_i37	Thermospermine synthase ACAULIS5;	-9.31779	1.37215e-06	TRINITY_DN15276_c0_g1_i20	0	1	TRINITY_DN9080_c0_g2_i27	-0.449972	0.537761	No	No	No	No
831	TRINITY_DN15448_c0_g1_i1	UDP-glycosyltransferase 71A16 {ECO:0000303|Ref.1};	5.07375	5.5793e-49	NoMatch	NoMatch	NoMatch	NoMatch	NoMatch	NoMatch	No	No	No	No
832	TRINITY_DN1546_c0_g1_i3	WAT1-related protein At5g40230;	-2.05088	0.00958178	TRINITY_DN14162_c0_g2_i5	0	1	TRINITY_DN54_c1_g1_i30	0	1	No	No	No	No
833	TRINITY_DN1546_c0_g2_i1	Xyloglucan glycosyltransferase 4 {ECO:0000303|PubMed:11027699};	-3.19822	0.000820004	TRINITY_DN6125_c0_g1_i6	-1.51017	0.495752	TRINITY_DN4577_c0_g1_i3	-0.688953	0.600663	No	No	No	No
834	TRINITY_DN15471_c0_g1_i7	Purple acid phosphatase;	2.62011	8.20976e-05	NoMatch	NoMatch	NoMatch	NoMatch	NoMatch	NoMatch	No	No	No	No
835	TRINITY_DN15482_c0_g1_i3	Synaptotagmin-3;	9.20039	6.56054e-06	TRINITY_DN13372_c0_g1_i3	0.243356	0.999261	TRINITY_DN8100_c0_g1_i6	-0.0795298	0.977369	No	No	No	No
836	TRINITY_DN155_c0_g1_i32	Regulator of G-protein signaling 1;	2.12958	3.57767e-10	TRINITY_DN4374_c0_g1_i144	0	1	TRINITY_DN5369_c0_g1_i52	0	1	No	No	No	No
837	TRINITY_DN15512_c0_g1_i2	NoAnnotation	5.54967	1.7238e-12	NoMatch	NoMatch	NoMatch	NoMatch	NoMatch	NoMatch	No	No	No	No
838	TRINITY_DN15512_c0_g1_i3	NoAnnotation	2.76563	0.000123721	NoMatch	NoMatch	NoMatch	NoMatch	NoMatch	NoMatch	No	No	No	No
839	TRINITY_DN15512_c0_g1_i5	NoAnnotation	4.22107	1.78246e-22	NoMatch	NoMatch	NoMatch	NoMatch	NoMatch	NoMatch	No	No	No	No
840	TRINITY_DN15543_c0_g1_i10	Phosphoglycerate kinase {ECO:0000255|HAMAP-Rule:MF_00145};	4.69836	3.76366e-10	TRINITY_DN4042_c0_g4_i1	0.522261	4.37788e-17	TRINITY_DN3446_c0_g2_i2	0	1	No	No	No	No
841	TRINITY_DN15543_c0_g1_i4	Phosphoglycerate kinase, cytosolic;	2.04083	3.0164e-158	TRINITY_DN4042_c0_g4_i1	0.522261	4.37788e-17	TRINITY_DN3446_c0_g2_i1	0.31619	0.0140994	No	No	No	No
842	TRINITY_DN15543_c0_g1_i5	Phosphoglycerate kinase, cytosolic;	3.33104	1.63812e-17	TRINITY_DN4042_c0_g4_i1	0.522261	4.37788e-17	TRINITY_DN3446_c0_g2_i4	0	1	No	No	No	No
843	TRINITY_DN15577_c0_g1_i28	Epoxide hydrolase A {ECO:0000303|PubMed:16511284};	2.20326	3.23159e-179	TRINITY_DN911_c0_g2_i12	-0.0461838	0.966955	TRINITY_DN56248_c0_g1_i4	0.0292876	0.967195	No	No	No	No
844	TRINITY_DN156_c0_g1_i2	E3 ubiquitin-protein ligase RGLG3 {ECO:0000305};	10.2498	1.4053e-15	TRINITY_DN1316_c0_g1_i31	0	1	TRINITY_DN4_c1_g1_i30	-0.396533	0.875717	No	No	No	No
845	TRINITY_DN156_c0_g1_i5	E3 ubiquitin-protein ligase RGLG3 {ECO:0000305};	-10.3742	4.8244e-18	TRINITY_DN1316_c0_g1_i31	0	1	TRINITY_DN4_c1_g1_i30	-0.396533	0.875717	No	No	No	No
846	TRINITY_DN156_c0_g1_i8	E3 ubiquitin-protein ligase RGLG3 {ECO:0000305};	-9.58682	1.42289e-12	TRINITY_DN1316_c0_g1_i31	0	1	TRINITY_DN4_c1_g1_i30	-0.396533	0.875717	No	No	No	No
847	TRINITY_DN156_c0_g1_i9	E3 ubiquitin-protein ligase RGLG3 {ECO:0000305};	8.24251	1.64716e-11	TRINITY_DN1316_c0_g1_i31	0	1	TRINITY_DN4_c1_g1_i30	-0.396533	0.875717	No	No	No	No
848	TRINITY_DN1560_c1_g1_i8	SPX domain-containing membrane protein At4g22990;	-8.37548	2.16922e-06	TRINITY_DN8909_c0_g1_i35	0.0438714	1	TRINITY_DN7410_c0_g2_i4	2.64579	0.218744	No	No	No	No
849	TRINITY_DN15638_c0_g1_i1	NoAnnotation	-2.62231	1.98057e-08	TRINITY_DN24323_c0_g1_i1	-2.17446	1.9491e-06	TRINITY_DN23936_c0_g1_i1	0.596192	0.263909	Yes	No	No	No
850	TRINITY_DN1564_c1_g1_i1	Mitogen-activated protein kinase kinase kinase 20 {ECO:0000303|PubMed:21969089};	-4.64932	4.28324e-83	TRINITY_DN8165_c0_g2_i3	0.18185	1	TRINITY_DN34963_c0_g1_i1	-0.169041	0.878276	No	No	No	No
851	TRINITY_DN1564_c1_g1_i2	Mitogen-activated protein kinase kinase kinase 20 {ECO:0000303|PubMed:21969089};	-4.10614	8.2331e-118	TRINITY_DN8165_c0_g2_i3	0.18185	1	TRINITY_DN34963_c0_g1_i1	-0.169041	0.878276	No	No	No	No
852	TRINITY_DN15692_c0_g1_i1	NoAnnotation	-2.0847	0.00395673	NoMatch	NoMatch	NoMatch	NoMatch	NoMatch	NoMatch	No	No	No	No
853	TRINITY_DN15694_c0_g2_i1	Pathogenesis-related protein PR-4B;	5.43902	2.81988e-13	TRINITY_DN6287_c1_g1_i1	0	1	TRINITY_DN2642_c2_g2_i1	0	1	No	No	No	No
854	TRINITY_DN1573_c0_g1_i26	Cyclic nucleotide-gated ion channel 1;	-2.73028	0.000104157	NoMatch	NoMatch	NoMatch	NoMatch	NoMatch	NoMatch	No	No	No	No
855	TRINITY_DN1576_c0_g1_i17	Disease resistance protein RUN1 {ECO:0000305};	9.69731	0.00997398	TRINITY_DN2912_c1_g1_i3	-0.547136	0.871409	TRINITY_DN7046_c0_g1_i1	-0.432996	0.0633005	No	No	No	No
856	TRINITY_DN1577_c0_g1_i14	Elicitor-responsive protein 1;	4.22774	3.68325e-61	TRINITY_DN6712_c0_g1_i4	0.824925	0.464973	TRINITY_DN3455_c0_g1_i35	3.18494	1.54283e-10	No	Yes	No	No
857	TRINITY_DN1577_c0_g1_i19	Elicitor-responsive protein 1;	3.86713	5.9119e-05	TRINITY_DN6712_c0_g1_i4	0.824925	0.464973	TRINITY_DN3455_c0_g1_i35	3.18494	1.54283e-10	No	Yes	No	No
858	TRINITY_DN1582_c1_g3_i2	Putative leucine-rich repeat receptor-like protein kinase At2g19210;	-4.74487	0.000175924	TRINITY_DN229_c1_g3_i1	0	1	TRINITY_DN17712_c0_g1_i5	0	1	No	No	No	No
859	TRINITY_DN1584_c0_g1_i13	NoAnnotation	2.39964	0.000222728	TRINITY_DN643_c0_g1_i1	0.403718	0.00464742	TRINITY_DN378_c0_g1_i3	-0.818464	0.594833	No	No	No	No
860	TRINITY_DN1584_c0_g1_i8	NoAnnotation	12.6562	2.72499e-69	TRINITY_DN643_c0_g1_i11	0	1	TRINITY_DN378_c0_g1_i2	-1.03264	0.611706	No	No	No	No
861	TRINITY_DN1584_c1_g1_i2	BTB/POZ and TAZ domain-containing protein 4;	2.14931	5.14441e-30	NoMatch	NoMatch	NoMatch	NoMatch	NoMatch	NoMatch	No	No	No	No
862	TRINITY_DN15867_c0_g1_i24	Protein GFS12 {ECO:0000303|PubMed:25618824};	-2.11239	0.00782509	TRINITY_DN3118_c0_g1_i3	0.105393	0.873224	TRINITY_DN1773_c0_g1_i220	-0.338682	0.350608	No	No	No	No
863	TRINITY_DN1588_c0_g1_i25	NoAnnotation	2.28823	0.00515717	NoMatch	NoMatch	NoMatch	NoMatch	NoMatch	NoMatch	No	No	No	No
864	TRINITY_DN1592_c0_g1_i4	Molybdate transporter 1;	-2.30098	0.00277708	TRINITY_DN78306_c0_g1_i1	0.34503	0.370401	TRINITY_DN12408_c0_g1_i1	-0.0867976	0.9477	No	No	No	No
865	TRINITY_DN15943_c0_g1_i12	7-deoxyloganetin glucosyltransferase;	5.73493	0	NoMatch	NoMatch	NoMatch	NoMatch	NoMatch	NoMatch	No	No	No	No
866	TRINITY_DN15943_c0_g1_i13	7-deoxyloganetin glucosyltransferase;	5.58092	0.00265004	NoMatch	NoMatch	NoMatch	NoMatch	NoMatch	NoMatch	No	No	No	No
867	TRINITY_DN15943_c0_g1_i2	7-deoxyloganetin glucosyltransferase;	2.54728	5.20082e-16	NoMatch	NoMatch	NoMatch	NoMatch	NoMatch	NoMatch	No	No	No	No
868	TRINITY_DN15943_c0_g1_i4	7-deoxyloganetin glucosyltransferase;	7.70572	2.0389e-136	NoMatch	NoMatch	NoMatch	NoMatch	NoMatch	NoMatch	No	No	No	No
869	TRINITY_DN15950_c0_g1_i8	NoAnnotation	8.81746	2.20383e-07	TRINITY_DN14665_c0_g1_i3	-0.00656489	1	TRINITY_DN3687_c0_g2_i9	0.215224	0.57009	No	No	No	No
870	TRINITY_DN15987_c0_g1_i1	L-gulonolactone oxidase 3 {ECO:0000303|PubMed:20622436};	-2.26029	0.000541176	TRINITY_DN77824_c0_g1_i1	-0.736566	0.792976	TRINITY_DN11850_c0_g1_i1	2.1392	0.00261335	No	Yes	No	No
871	TRINITY_DN1601_c0_g1_i3	G-type lectin S-receptor-like serine/threonine-protein kinase LECRK3 {ECO:0000305};	-2.44704	6.80525e-15	TRINITY_DN1860_c0_g1_i28	-0.562213	0.0139965	TRINITY_DN71_c0_g1_i2	-0.934651	3.99308e-05	No	No	No	No
872	TRINITY_DN16015_c1_g1_i2	(+)-neomenthol dehydrogenase {ECO:0000303|PubMed:18599651};	7.21093	8.59108e-153	NoMatch	NoMatch	NoMatch	NoMatch	NoMatch	NoMatch	No	No	No	No
873	TRINITY_DN1605_c0_g5_i2	Probable LRR receptor-like serine/threonine-protein kinase At5g59680;	4.13233	1.21996e-06	NoMatch	NoMatch	NoMatch	NoMatch	NoMatch	NoMatch	No	No	No	No
874	TRINITY_DN1606_c0_g1_i9	Protein transport protein SEC23;	10.729	6.98447e-22	TRINITY_DN769_c0_g3_i6	-0.650456	0.831461	TRINITY_DN470_c5_g1_i3	-0.0710824	0.900882	No	No	No	No
875	TRINITY_DN1607_c0_g1_i4	Cytochrome P450 711A1;	-2.96874	4.09757e-08	TRINITY_DN14781_c0_g1_i4	-0.883925	0.0250796	TRINITY_DN7721_c0_g2_i1	0.464248	0.333198	No	No	No	No
876	TRINITY_DN161_c1_g1_i1	Protein LURP-one-related 15;	5.02409	1.69213e-35	TRINITY_DN5569_c0_g1_i16	0.0694171	1	TRINITY_DN7834_c0_g1_i26	0.0270089	0.978385	No	No	No	No
877	TRINITY_DN161_c1_g1_i11	26S proteasome non-ATPase regulatory subunit 10;	-2.03042	3.98981e-33	TRINITY_DN5569_c0_g1_i16	0.0694171	1	TRINITY_DN7834_c0_g1_i26	0.0270089	0.978385	No	No	No	No
878	TRINITY_DN161_c1_g1_i9	Protein LURP-one-related 15;	4.69183	6.47633e-68	TRINITY_DN5569_c0_g1_i16	0.0694171	1	TRINITY_DN7834_c0_g1_i26	0.0270089	0.978385	No	No	No	No
879	TRINITY_DN1613_c0_g1_i12	Probable low-specificity L-threonine aldolase 1;	2.02488	7.79582e-42	NoMatch	NoMatch	NoMatch	NoMatch	NoMatch	NoMatch	No	No	No	No
880	TRINITY_DN1613_c1_g1_i1	Probable low-specificity L-threonine aldolase 2;	3.40717	1.66856e-13	TRINITY_DN1918_c0_g1_i15	0.106115	1	TRINITY_DN3903_c0_g1_i81	0.404093	0.000582842	No	No	No	No
881	TRINITY_DN1613_c1_g1_i2	Probable low-specificity L-threonine aldolase 2;	3.04251	1.35098e-12	TRINITY_DN1918_c0_g1_i141	0	1	TRINITY_DN3903_c0_g1_i8	0	1	No	No	No	No
882	TRINITY_DN1615_c0_g1_i3	Glycogen synthase {ECO:0000255|HAMAP-Rule:MF_00484};	-2.02693	0.002797	TRINITY_DN9714_c0_g1_i59	0.137418	1	TRINITY_DN315_c0_g1_i30	0	1	No	No	No	No
883	TRINITY_DN16188_c0_g2_i2	Phenylacetaldehyde reductase {ECO:0000303|PubMed:20650544};	2.61068	6.51239e-54	NoMatch	NoMatch	NoMatch	NoMatch	NoMatch	NoMatch	No	No	No	No
884	TRINITY_DN16224_c0_g2_i18	Cytochrome P450 CYP749A22;	3.27957	3.7133e-20	NoMatch	NoMatch	NoMatch	NoMatch	NoMatch	NoMatch	No	No	No	No
885	TRINITY_DN1623_c0_g1_i2	Pentatricopeptide repeat-containing protein At5g38730;	-2.35163	4.67096e-25	TRINITY_DN4529_c0_g1_i4	1.19067	1	TRINITY_DN10251_c0_g1_i2	0.284599	0.0746293	No	No	No	No
886	TRINITY_DN16235_c0_g1_i16	Protein phosphatase 2C 29;	2.36126	3.95866e-103	TRINITY_DN7413_c0_g1_i25	0.380576	2.60048e-05	TRINITY_DN13230_c0_g1_i22	0.459414	0.00358529	No	No	No	No
887	TRINITY_DN16235_c0_g1_i21	Protein phosphatase 2C 29;	2.8679	0.0014506	TRINITY_DN7413_c0_g1_i25	0.380576	2.60048e-05	TRINITY_DN13230_c0_g1_i11	0	1	No	No	No	No
888	TRINITY_DN16235_c0_g1_i8	Protein phosphatase 2C 29;	3.30441	9.15346e-06	TRINITY_DN7413_c0_g1_i16	0.222026	0.99396	TRINITY_DN13230_c0_g1_i11	0	1	No	No	No	No
889	TRINITY_DN1627_c0_g1_i2	NoAnnotation	9.14322	9.81652e-08	NoMatch	NoMatch	NoMatch	NoMatch	NoMatch	NoMatch	No	No	No	No
890	TRINITY_DN16279_c1_g1_i4	(-)-alpha-pinene synthase;	-2.27765	3.22238e-09	NoMatch	NoMatch	NoMatch	NoMatch	NoMatch	NoMatch	No	No	No	No
891	TRINITY_DN16377_c0_g1_i2	Pterocarpan synthase 1 {ECO:0000303|PubMed:28394400};	3.64509	3.07934e-17	NoMatch	NoMatch	NoMatch	NoMatch	NoMatch	NoMatch	No	No	No	No
892	TRINITY_DN1638_c0_g1_i11	Probable xyloglucan galactosyltransferase GT17 {ECO:0000305};	-2.13059	0.000141428	TRINITY_DN2437_c0_g1_i6	0.28108	0.852661	TRINITY_DN10689_c0_g3_i1	0.777992	0.921693	No	No	No	No
893	TRINITY_DN1638_c0_g1_i5	Probable xyloglucan galactosyltransferase GT17 {ECO:0000305};	-2.13252	0.00573786	TRINITY_DN2437_c0_g1_i6	0.28108	0.852661	TRINITY_DN10689_c0_g3_i1	0.777992	0.921693	No	No	No	No
894	TRINITY_DN1638_c0_g1_i6	Probable xyloglucan galactosyltransferase GT17 {ECO:0000305};	-3.39076	1.74648e-06	TRINITY_DN6481_c1_g1_i1	0	1	TRINITY_DN10689_c0_g1_i2	-1.45237	0.738786	No	No	No	No
895	TRINITY_DN164_c0_g1_i15	NoAnnotation	-8.44339	1.47369e-06	TRINITY_DN8789_c0_g1_i9	-0.626774	0.463698	TRINITY_DN9463_c0_g1_i5	0.155231	0.553001	No	No	No	No
896	TRINITY_DN164_c0_g1_i22	1-aminocyclopropane-1-carboxylate oxidase homolog 1;	2.48153	3.36979e-16	TRINITY_DN16121_c0_g1_i2	0.57122	1.38536e-08	TRINITY_DN29198_c0_g1_i2	1.5203	5.80868e-25	No	No	No	No
897	TRINITY_DN164_c0_g1_i9	1-aminocyclopropane-1-carboxylate oxidase homolog 1;	11.3221	3.31252e-19	TRINITY_DN16121_c0_g1_i2	0.57122	1.38536e-08	TRINITY_DN29198_c0_g1_i2	1.5203	5.80868e-25	No	No	No	No
898	TRINITY_DN1641_c0_g1_i2	Chlorophyll a-b binding protein 16, chloroplastic;	-10.9233	7.04914e-20	TRINITY_DN12275_c0_g2_i1	-0.284616	0.849433	TRINITY_DN4242_c0_g1_i17	-1.41276	0.0984205	No	No	No	No
899	TRINITY_DN1641_c0_g1_i5	Chlorophyll a-b binding protein 40, chloroplastic;	-5.85418	2.1559e-07	TRINITY_DN12275_c0_g1_i3	0	1	TRINITY_DN4242_c0_g2_i1	0	1	No	No	No	No
900	TRINITY_DN1641_c0_g1_i8	Chlorophyll a-b binding protein 40, chloroplastic;	4.70234	0.000328043	NoMatch	NoMatch	NoMatch	NoMatch	NoMatch	NoMatch	No	No	No	No
901	TRINITY_DN1641_c0_g2_i1	B-box zinc finger protein 24 {ECO:0000303|PubMed:19920209};	-2.57023	6.46696e-12	TRINITY_DN208_c0_g2_i14	0	1	TRINITY_DN6763_c0_g2_i1	0.113911	0.785653	No	No	No	No
902	TRINITY_DN1641_c0_g2_i7	B-box zinc finger protein 24 {ECO:0000303|PubMed:19920209};	5.48726	0.00172215	TRINITY_DN208_c0_g2_i14	0	1	TRINITY_DN6763_c0_g2_i1	0.113911	0.785653	No	No	No	No
903	TRINITY_DN1641_c0_g2_i9	B-box zinc finger protein 24 {ECO:0000303|PubMed:19920209};	5.00916	0.00904771	TRINITY_DN208_c0_g2_i14	0	1	TRINITY_DN6763_c0_g2_i1	0.113911	0.785653	No	No	No	No
904	TRINITY_DN16427_c0_g1_i22	Beta-glucosidase 44;	-4.20591	0.000168894	TRINITY_DN16721_c0_g1_i60	0	1	TRINITY_DN5040_c0_g1_i4	1.26979	0.00019688	No	No	No	No
905	TRINITY_DN1646_c0_g1_i1	Beta-fructofuranosidase, insoluble isoenzyme CWINV1;	2.76254	3.31607e-236	TRINITY_DN1404_c0_g2_i22	-0.144675	0.104163	TRINITY_DN3267_c0_g1_i7	0.641669	0.030942	No	No	No	No
906	TRINITY_DN1646_c0_g1_i10	Beta-fructofuranosidase, insoluble isoenzyme CWINV1;	3.26019	1.0864e-80	TRINITY_DN1404_c0_g2_i22	-0.144675	0.104163	TRINITY_DN3267_c0_g1_i7	0.641669	0.030942	No	No	No	No
907	TRINITY_DN1646_c0_g1_i15	Beta-fructofuranosidase, insoluble isoenzyme CWINV1;	5.10922	6.68657e-153	TRINITY_DN1404_c0_g2_i24	1.01031	8.11601e-11	TRINITY_DN3267_c0_g1_i6	0	1	No	No	No	No
908	TRINITY_DN1646_c0_g1_i8	Beta-fructofuranosidase, insoluble isoenzyme CWINV1;	5.95201	1.45216e-05	TRINITY_DN1404_c0_g2_i24	1.01031	8.11601e-11	TRINITY_DN3267_c0_g1_i7	0.641669	0.030942	No	No	No	No
909	TRINITY_DN1646_c0_g1_i9	Beta-fructofuranosidase, insoluble isoenzyme CWINV1;	2.08253	6.13055e-71	TRINITY_DN1404_c0_g2_i22	-0.144675	0.104163	TRINITY_DN3267_c0_g1_i7	0.641669	0.030942	No	No	No	No
910	TRINITY_DN16461_c0_g1_i5	Trans-resveratrol di-O-methyltransferase;	-2.03194	1.30136e-11	TRINITY_DN10056_c0_g1_i3	0	1	TRINITY_DN368_c0_g1_i5	0.545566	0.000264306	No	No	No	No
911	TRINITY_DN16485_c0_g1_i2	UDP-glycosyltransferase 71A16 {ECO:0000303|Ref.1};	7.7069	4.8666e-30	NoMatch	NoMatch	NoMatch	NoMatch	NoMatch	NoMatch	No	No	No	No
912	TRINITY_DN16485_c0_g1_i3	UDP-glycosyltransferase 71A16 {ECO:0000303|Ref.1};	4.37321	2.08132e-90	NoMatch	NoMatch	NoMatch	NoMatch	NoMatch	NoMatch	No	No	No	No
913	TRINITY_DN16485_c0_g1_i4	UDP-glycosyltransferase 71A16 {ECO:0000303|Ref.1};	4.83509	1.44725e-85	NoMatch	NoMatch	NoMatch	NoMatch	NoMatch	NoMatch	No	No	No	No
914	TRINITY_DN1649_c0_g1_i7	TMV resistance protein N;	-2.10455	0.000544488	NoMatch	NoMatch	NoMatch	NoMatch	NoMatch	NoMatch	No	No	No	Yes
915	TRINITY_DN1649_c1_g1_i2	Fanconi-associated nuclease 1 homolog {ECO:0000305};	2.14157	0.00745856	TRINITY_DN8325_c1_g1_i4	-0.728307	0.570134	TRINITY_DN386_c0_g2_i8	-0.895145	0.057258	No	No	No	No
916	TRINITY_DN16496_c0_g1_i1	NoAnnotation	-2.82712	0.0001386	TRINITY_DN36_c0_g2_i1	-3.42031	0.128404	TRINITY_DN47635_c0_g1_i1	2.16631	0.000663908	No	Yes	No	No
917	TRINITY_DN16515_c0_g2_i1	Seipin-2 {ECO:0000303|PubMed:26362606};	-7.14636	0.00520125	TRINITY_DN28771_c0_g1_i2	0	1	TRINITY_DN17106_c0_g1_i2	0	1	No	No	No	No
918	TRINITY_DN16525_c0_g1_i1	Hydroquinone glucosyltransferase;	2.57158	4.41712e-61	NoMatch	NoMatch	NoMatch	NoMatch	NoMatch	NoMatch	No	No	No	No
919	TRINITY_DN16525_c0_g1_i3	Hydroquinone glucosyltransferase;	3.12092	5.01801e-16	NoMatch	NoMatch	NoMatch	NoMatch	NoMatch	NoMatch	No	No	No	No
920	TRINITY_DN16542_c0_g1_i2	NoAnnotation	5.03802	2.21085e-05	NoMatch	NoMatch	NoMatch	NoMatch	NoMatch	NoMatch	No	No	No	No
921	TRINITY_DN16542_c0_g1_i3	NoAnnotation	7.00365	2.39282e-11	NoMatch	NoMatch	NoMatch	NoMatch	NoMatch	NoMatch	No	No	No	No
922	TRINITY_DN16576_c0_g1_i1	NoAnnotation	3.51783	2.98372e-168	TRINITY_DN91400_c0_g1_i1	0.743419	1.78108e-11	TRINITY_DN16330_c0_g1_i1	-1.56228	1.13705e-16	No	No	No	No
923	TRINITY_DN1659_c0_g1_i14	Cytochrome P450 78A5;	-3.68139	9.07109e-57	TRINITY_DN31122_c0_g1_i1	-0.641269	0.759729	TRINITY_DN14985_c0_g1_i4	0.365304	0.489455	No	No	No	No
924	TRINITY_DN166_c1_g1_i10	Probable galacturonosyltransferase-like 1;	-3.55093	4.93827e-07	TRINITY_DN3935_c5_g1_i1	-0.299218	0.285445	TRINITY_DN716_c2_g1_i1	0.87894	0.0632304	No	No	No	No
925	TRINITY_DN166_c1_g1_i12	Probable galacturonosyltransferase-like 1;	-2.30317	0.000315887	TRINITY_DN3935_c5_g1_i1	-0.299218	0.285445	TRINITY_DN716_c2_g1_i1	0.87894	0.0632304	No	No	No	No
926	TRINITY_DN16619_c1_g1_i1	GDSL esterase/lipase APG;	-3.54518	0.00059499	TRINITY_DN1932_c0_g2_i2	-0.748267	0.835748	TRINITY_DN31671_c0_g1_i2	0	1	No	No	No	No
927	TRINITY_DN1662_c0_g1_i3	Germin-like protein subfamily 1 member 7;	6.88199	9.88081e-17	NoMatch	NoMatch	NoMatch	NoMatch	NoMatch	NoMatch	No	No	No	No
928	TRINITY_DN1662_c0_g1_i4	Germin-like protein subfamily 1 member 7;	7.66509	3.2454e-176	NoMatch	NoMatch	NoMatch	NoMatch	NoMatch	NoMatch	No	No	Yes	No
929	TRINITY_DN1663_c0_g1_i21	NoAnnotation	2.36922	7.81999e-08	TRINITY_DN644_c0_g1_i27	-0.306665	0.991586	TRINITY_DN28579_c0_g1_i8	0	1	No	No	No	No
930	TRINITY_DN16735_c0_g1_i3	Wall-associated receptor kinase 2;	3.39345	9.53093e-06	TRINITY_DN12028_c0_g2_i4	-0.278197	0.952656	TRINITY_DN3909_c0_g2_i2	0.0214052	0.991848	No	No	No	No
931	TRINITY_DN16736_c0_g1_i12	Protein TIFY 10B;	-2.23093	6.67776e-84	TRINITY_DN950_c0_g1_i9	-0.0385804	1	TRINITY_DN1560_c1_g1_i4	-0.0505493	0.922259	No	No	No	No
932	TRINITY_DN16736_c0_g1_i13	Protein TIFY 10B;	-3.10988	1.05875e-14	TRINITY_DN950_c0_g1_i8	-0.346101	0.94142	TRINITY_DN1560_c1_g1_i2	-0.560951	0.0949598	No	No	No	No
933	TRINITY_DN16736_c0_g1_i4	Protein TIFY 10B;	-2.45012	3.0627e-27	TRINITY_DN950_c0_g1_i8	-0.346101	0.94142	TRINITY_DN1560_c1_g1_i2	-0.560951	0.0949598	No	No	No	No
934	TRINITY_DN16736_c0_g1_i5	Protein TIFY 10B;	-2.22544	1.61616e-49	TRINITY_DN950_c0_g1_i9	-0.0385804	1	TRINITY_DN1560_c1_g1_i4	-0.0505493	0.922259	No	No	No	No
935	TRINITY_DN1677_c0_g1_i2	Alpha-galactosidase 2 {ECO:0000303|PubMed:15034167};	-2.68934	6.98548e-11	TRINITY_DN2643_c0_g3_i2	-0.761128	0.13451	TRINITY_DN59_c0_g1_i19	0.482498	0.381554	No	No	No	No
936	TRINITY_DN16809_c0_g1_i6	NoAnnotation	-2.40037	0.00046675	TRINITY_DN4652_c0_g1_i1	-0.690892	0.933045	TRINITY_DN24444_c0_g1_i4	1.51567	0.0458181	No	No	No	No
937	TRINITY_DN1681_c0_g1_i3	Uncharacterized acetyltransferase At3g50280;	4.71265	0.000294699	TRINITY_DN778_c0_g1_i19	-0.480079	0.868559	TRINITY_DN3716_c0_g2_i3	0.0703045	0.900672	No	No	No	No
938	TRINITY_DN16813_c0_g1_i1	NoAnnotation	2.09631	3.83276e-07	TRINITY_DN424_c5_g2_i1	-1.20185	0.953431	TRINITY_DN2054_c1_g1_i2	0.430136	0.826328	No	No	No	No
939	TRINITY_DN1682_c1_g1_i9	Pentatricopeptide repeat-containing protein MRL1, chloroplastic;	-2.04098	3.64248e-09	TRINITY_DN2724_c1_g1_i12	0	1	TRINITY_DN736_c0_g1_i6	-0.272596	0.41441	No	No	No	No
940	TRINITY_DN1684_c1_g1_i8	Probable ADP-ribosylation factor GTPase-activating protein AGD11;	-5.70115	5.96413e-05	TRINITY_DN2183_c0_g1_i42	0	1	TRINITY_DN71529_c0_g1_i21	0	1	No	No	No	No
941	TRINITY_DN16843_c0_g1_i4	Bifunctional dTDP-4-dehydrorhamnose 3,5-epimerase/dTDP-4-dehydrorhamnose reductase {ECO:0000305};	5.66909	0.000245236	TRINITY_DN7367_c0_g1_i2	1.06527	0.902769	TRINITY_DN6254_c0_g1_i2	0.716573	0.435479	No	No	No	No
942	TRINITY_DN16843_c0_g1_i5	Trifunctional UDP-glucose 4,6-dehydratase/UDP-4-keto-6-deoxy-D-glucose 3,5-epimerase/UDP-4-keto-L-rhamnose-reductase RHM1 {ECO:0000305|PubMed:17190829};	4.47494	6.94704e-24	TRINITY_DN7367_c0_g1_i1	1.60123	0.0300831	TRINITY_DN6254_c0_g1_i3	0.0953274	0.887782	No	No	No	No
943	TRINITY_DN16905_c0_g1_i1	Probable 2-oxoglutarate-dependent dioxygenase AOP1.2;	-3.58757	1.75459e-13	TRINITY_DN28765_c0_g1_i1	-3.41121	4.86155e-07	TRINITY_DN29312_c0_g1_i2	1.38705	0.0062071	Yes	No	No	No
944	TRINITY_DN1696_c0_g1_i14	NoAnnotation	2.49003	1.03676e-24	TRINITY_DN1049_c2_g1_i3	-0.671527	0.025558	TRINITY_DN621_c1_g1_i18	0	1	No	No	No	No
945	TRINITY_DN16963_c1_g1_i3	NoAnnotation	8.43679	1.02976e-05	NoMatch	NoMatch	NoMatch	NoMatch	NoMatch	NoMatch	No	No	No	No
946	TRINITY_DN16973_c0_g1_i3	Probable inactive purple acid phosphatase 2;	-8.01774	8.45828e-05	TRINITY_DN6613_c0_g1_i8	0	1	TRINITY_DN3791_c0_g1_i5	0	1	No	No	No	No
947	TRINITY_DN16975_c0_g1_i12	Probable LRR receptor-like serine/threonine-protein kinase At1g53420;	4.11261	5.80291e-12	NoMatch	NoMatch	NoMatch	NoMatch	NoMatch	NoMatch	No	No	No	No
948	TRINITY_DN1702_c0_g1_i3	Protein BPS1, chloroplastic;	-2.72445	4.71116e-05	TRINITY_DN5398_c0_g1_i2	-0.275034	0.927198	TRINITY_DN6213_c0_g1_i3	-0.138996	0.884274	No	No	No	No
949	TRINITY_DN17070_c0_g1_i1	LIM domain-containing protein WLIM1 {ECO:0000305};	-2.04043	1.37909e-17	TRINITY_DN32352_c0_g1_i2	-0.350476	0.600781	TRINITY_DN1554_c0_g1_i3	0	1	No	No	No	No
950	TRINITY_DN17083_c1_g1_i2	Photosystem II 22 kDa protein, chloroplastic;	-4.59641	3.44621e-11	TRINITY_DN44175_c0_g1_i1	0	1	TRINITY_DN18955_c0_g1_i4	0	1	No	No	No	No
951	TRINITY_DN17085_c0_g1_i16	Nitrate reductase [NADH];	3.43883	4.92762e-14	TRINITY_DN37994_c0_g1_i6	-0.428962	0.186218	TRINITY_DN4955_c1_g1_i8	0.809416	0.000140645	No	No	No	No
952	TRINITY_DN1709_c0_g1_i2	NoAnnotation	2.75731	0.00644593	TRINITY_DN13258_c0_g3_i1	0.267753	0.957504	TRINITY_DN14328_c0_g1_i3	0	1	No	No	No	No
953	TRINITY_DN17100_c0_g1_i5	Flavonol synthase/flavanone 3-hydroxylase;	-9.0346	8.12334e-08	TRINITY_DN67974_c0_g1_i1	0	1	TRINITY_DN10356_c0_g1_i11	0	1	No	No	No	No
954	TRINITY_DN1712_c0_g1_i40	Protein NRT1/ PTR FAMILY 2.6;	-2.37603	2.78402e-05	TRINITY_DN4752_c0_g1_i23	0	1	TRINITY_DN32787_c0_g1_i2	0	1	No	No	No	No
955	TRINITY_DN1712_c0_g1_i9	Protein NRT1/ PTR FAMILY 2.5;	-8.62419	1.25699e-05	TRINITY_DN4752_c0_g1_i24	0	1	TRINITY_DN32787_c0_g1_i2	0	1	No	No	No	No
956	TRINITY_DN17144_c0_g1_i4	Purine permease 21 {ECO:0000303|PubMed:27701112};	-2.82799	2.7777e-12	TRINITY_DN994_c1_g1_i2	0.337677	0.316034	TRINITY_DN3895_c0_g3_i1	-0.583882	0.0110951	No	No	No	No
957	TRINITY_DN1719_c0_g1_i11	NoAnnotation	-2.89267	0.000767401	TRINITY_DN15094_c0_g1_i2	-0.263137	1	TRINITY_DN15117_c0_g1_i3	0.652902	0.811763	No	No	No	No
958	TRINITY_DN17206_c0_g1_i6	NoAnnotation	12.6588	1.36424e-94	TRINITY_DN19043_c0_g1_i2	10.382	2.25104e-14	TRINITY_DN15408_c0_g1_i1	0	1	Yes	No	No	No
959	TRINITY_DN172062_c0_g1_i1	RING-H2 finger protein ATL11;	5.56775	1.21033e-22	NoMatch	NoMatch	NoMatch	NoMatch	NoMatch	NoMatch	No	No	No	No
960	TRINITY_DN17207_c0_g1_i2	Probable low-specificity L-threonine aldolase 1;	2.0052	3.50135e-24	NoMatch	NoMatch	NoMatch	NoMatch	NoMatch	NoMatch	No	No	No	No
961	TRINITY_DN172245_c0_g1_i1	Natterin-4;	-2.01341	6.91269e-07	TRINITY_DN9279_c0_g1_i2	0.447243	0.92571	TRINITY_DN1496_c1_g3_i2	8.63941	9.93439e-06	No	Yes	No	No
962	TRINITY_DN17237_c0_g1_i6	NoAnnotation	2.00365	2.8123e-34	TRINITY_DN2172_c0_g1_i3	-0.0421136	1	TRINITY_DN7159_c0_g1_i2	0.329096	0.0742678	No	No	No	No
963	TRINITY_DN17260_c0_g1_i6	Aspartyl protease AED3 {ECO:0000303|PubMed:24755512};	-2.53462	9.15157e-22	TRINITY_DN9406_c0_g1_i10	-0.414542	1	TRINITY_DN291_c1_g1_i3	-1.46698	0.0186225	No	No	No	No
964	TRINITY_DN17279_c0_g1_i15	NoAnnotation	-2.62361	0.00051456	NoMatch	NoMatch	NoMatch	NoMatch	NoMatch	NoMatch	No	No	No	No
965	TRINITY_DN17288_c0_g1_i10	NADPH-dependent aldehyde reductase-like protein, chloroplastic {ECO:0000250|UniProtKB:Q9SQR2};	2.85559	1.10407e-103	TRINITY_DN7639_c0_g1_i1	0.984738	6.32052e-24	TRINITY_DN5509_c0_g1_i6	1.27233	0.000287113	No	No	No	No
966	TRINITY_DN17288_c0_g1_i11	NADPH-dependent aldehyde reductase-like protein, chloroplastic {ECO:0000250|UniProtKB:Q9SQR2};	3.37221	1.45948e-13	TRINITY_DN7639_c0_g1_i1	0.984738	6.32052e-24	TRINITY_DN5509_c0_g1_i1	1.76616	0.619896	No	No	No	No
967	TRINITY_DN17288_c0_g1_i12	NADPH-dependent aldehyde reductase-like protein, chloroplastic {ECO:0000250|UniProtKB:Q9SQR2};	2.83911	5.87979e-150	TRINITY_DN7639_c0_g1_i2	1.02505	2.39276e-35	TRINITY_DN5509_c0_g1_i6	1.27233	0.000287113	No	No	No	No
968	TRINITY_DN17288_c0_g1_i14	NADPH-dependent aldehyde reductase-like protein, chloroplastic {ECO:0000250|UniProtKB:Q9SQR2};	2.39371	4.79965e-16	TRINITY_DN7639_c0_g1_i1	0.984738	6.32052e-24	TRINITY_DN5509_c0_g1_i1	1.76616	0.619896	No	No	No	No
969	TRINITY_DN17288_c0_g1_i15	NADPH-dependent aldehyde reductase-like protein, chloroplastic {ECO:0000250|UniProtKB:Q9SQR2};	2.11286	1.59863e-24	TRINITY_DN7639_c0_g1_i2	1.02505	2.39276e-35	TRINITY_DN5509_c0_g1_i6	1.27233	0.000287113	No	No	No	No
970	TRINITY_DN17288_c0_g1_i18	NADPH-dependent aldehyde reductase-like protein, chloroplastic {ECO:0000250|UniProtKB:Q9SQR2};	2.151	4.00895e-19	TRINITY_DN7639_c0_g1_i1	0.984738	6.32052e-24	TRINITY_DN5509_c0_g1_i6	1.27233	0.000287113	No	No	No	No
971	TRINITY_DN17294_c0_g1_i8	Cytochrome P450 85A;	-2.05827	9.83365e-05	TRINITY_DN9334_c1_g2_i6	-1.15698	0.0560945	TRINITY_DN3522_c0_g1_i2	2.63755	9.47429e-10	No	Yes	No	No
972	TRINITY_DN1733_c0_g1_i2	Terminal nucleotidyltransferase 4A {ECO:0000305};	-9.90166	1.55219e-11	TRINITY_DN1262_c0_g1_i68	0.903512	0.995716	TRINITY_DN2129_c0_g1_i46	-0.0581546	0.972673	No	No	No	No
973	TRINITY_DN17346_c0_g1_i1	NoAnnotation	-3.61789	0.00991452	TRINITY_DN79994_c0_g1_i1	-3.14445	0.0901092	TRINITY_DN108222_c0_g1_i1	4.51646	4.45591e-08	No	Yes	No	No
974	TRINITY_DN17359_c0_g1_i2	O-acetylstemmadenine oxidase {ECO:0000303|PubMed:30256480};	2.03594	2.63642e-73	NoMatch	NoMatch	NoMatch	NoMatch	NoMatch	NoMatch	No	No	No	No
975	TRINITY_DN1738_c1_g1_i3	Probable membrane-associated kinase regulator 4;	-2.1863	0.000827584	TRINITY_DN5460_c0_g2_i1	-1.00467	0.581392	TRINITY_DN281_c15_g1_i1	1.67712	0.0151143	No	No	No	No
976	TRINITY_DN17407_c0_g1_i10	1-aminocyclopropane-1-carboxylate oxidase homolog 1;	8.73878	4.43561e-40	NoMatch	NoMatch	NoMatch	NoMatch	NoMatch	NoMatch	No	No	No	No
977	TRINITY_DN17407_c0_g1_i2	1-aminocyclopropane-1-carboxylate oxidase homolog 1;	6.25619	3.85267e-79	NoMatch	NoMatch	NoMatch	NoMatch	NoMatch	NoMatch	No	No	Yes	No
978	TRINITY_DN17407_c0_g1_i3	1-aminocyclopropane-1-carboxylate oxidase homolog 1;	14.8294	0	NoMatch	NoMatch	NoMatch	NoMatch	NoMatch	NoMatch	No	No	No	No
979	TRINITY_DN17407_c0_g1_i4	1-aminocyclopropane-1-carboxylate oxidase homolog 1;	6.20663	8.87899e-07	NoMatch	NoMatch	NoMatch	NoMatch	NoMatch	NoMatch	No	No	No	No
980	TRINITY_DN17407_c0_g1_i6	1-aminocyclopropane-1-carboxylate oxidase homolog 1;	6.34775	1.21098e-09	NoMatch	NoMatch	NoMatch	NoMatch	NoMatch	NoMatch	No	No	No	No
981	TRINITY_DN17407_c0_g1_i9	1-aminocyclopropane-1-carboxylate oxidase homolog 1;	12.6267	3.53487e-92	NoMatch	NoMatch	NoMatch	NoMatch	NoMatch	NoMatch	No	No	No	No
982	TRINITY_DN1745_c1_g2_i3	NoAnnotation	2.46152	1.59103e-59	NoMatch	NoMatch	NoMatch	NoMatch	NoMatch	NoMatch	No	No	No	No
983	TRINITY_DN1746_c0_g1_i1	NoAnnotation	3.02001	3.10694e-07	NoMatch	NoMatch	NoMatch	NoMatch	NoMatch	NoMatch	No	No	No	No
984	TRINITY_DN1746_c0_g1_i16	NoAnnotation	3.32285	3.51687e-08	NoMatch	NoMatch	NoMatch	NoMatch	NoMatch	NoMatch	No	No	No	No
985	TRINITY_DN1746_c0_g1_i8	NoAnnotation	2.35185	1.70306e-08	NoMatch	NoMatch	NoMatch	NoMatch	NoMatch	NoMatch	No	No	No	No
986	TRINITY_DN17525_c0_g2_i1	Probable serine/threonine-protein kinase PBL19 {ECO:0000305};	2.41519	2.26601e-06	TRINITY_DN661_c0_g1_i44	0.974004	0.108739	TRINITY_DN1416_c2_g1_i2	0.109496	0.9477	No	No	No	No
987	TRINITY_DN17525_c0_g2_i3	Probable serine/threonine-protein kinase PBL19 {ECO:0000305};	2.46648	0.000208463	TRINITY_DN661_c0_g1_i2	0.767777	0.334591	TRINITY_DN1416_c2_g1_i10	0.0434872	0.966117	No	No	No	No
988	TRINITY_DN17563_c0_g1_i12	NoAnnotation	3.56463	1.18977e-10	NoMatch	NoMatch	NoMatch	NoMatch	NoMatch	NoMatch	No	No	No	No
989	TRINITY_DN17563_c0_g1_i22	NoAnnotation	4.43653	2.46774e-28	NoMatch	NoMatch	NoMatch	NoMatch	NoMatch	NoMatch	No	No	No	No
990	TRINITY_DN17565_c0_g1_i3	Endoglucanase 2;	-2.2852	5.87849e-29	TRINITY_DN10979_c0_g1_i2	-0.773877	5.7589e-08	TRINITY_DN4394_c0_g1_i4	1.77897	5.79924e-21	No	No	No	No
991	TRINITY_DN1757_c0_g1_i2	NoAnnotation	-3.45926	4.55544e-06	TRINITY_DN791_c0_g1_i8	0	1	TRINITY_DN14514_c0_g1_i1	0.109394	0.966358	No	No	No	No
992	TRINITY_DN17599_c0_g1_i1	Acid phosphatase 1;	-5.24055	0.000623808	TRINITY_DN1229_c1_g2_i5	0.148267	0.800023	TRINITY_DN3068_c0_g3_i18	0	1	No	No	No	No
993	TRINITY_DN1765_c0_g1_i14	Farnesyl pyrophosphate synthase {ECO:0000303|PubMed:29509695, ECO:0000303|Ref.1};	2.30541	1.61241e-27	TRINITY_DN4558_c0_g1_i20	0.283963	0.377491	TRINITY_DN11803_c0_g1_i1	0	1	No	No	No	No
994	TRINITY_DN17660_c0_g1_i42	G-type lectin S-receptor-like serine/threonine-protein kinase RKS1;	-2.447	0.00141527	TRINITY_DN823_c1_g2_i1	-0.881807	0.62049	TRINITY_DN1204_c0_g1_i11	0	1	No	No	No	No
995	TRINITY_DN1770_c0_g1_i6	Protein WHAT'S THIS FACTOR 9, mitochondrial {ECO:0000303|PubMed:22060106};	-9.80956	4.76877e-13	TRINITY_DN5027_c0_g2_i18	-0.100825	1	TRINITY_DN5210_c0_g2_i24	-0.303381	0.883559	No	No	No	No
996	TRINITY_DN17710_c0_g1_i4	Disease resistance protein Roq1 {ECO:0000305};	-2.88976	4.54447e-10	TRINITY_DN5517_c0_g4_i5	0	1	TRINITY_DN4789_c2_g1_i3	-0.655204	0.668963	No	No	No	Yes
997	TRINITY_DN1773_c0_g1_i6	MADS-box protein AGL24;	-2.69385	7.70101e-08	NoMatch	NoMatch	NoMatch	NoMatch	NoMatch	NoMatch	No	No	No	No
998	TRINITY_DN1773_c0_g1_i7	MADS-box protein AGL24;	-2.30679	2.61513e-10	TRINITY_DN2117_c1_g1_i18	-0.586438	0.490783	TRINITY_DN20031_c0_g1_i13	-0.0112113	0.998814	No	No	No	No
999	TRINITY_DN17744_c0_g2_i9	Protein FAR1-RELATED SEQUENCE 5;	9.43839	7.65e-10	TRINITY_DN2632_c0_g1_i12	-0.393415	0.945609	TRINITY_DN11_c0_g1_i3	-0.975586	0.257289	No	No	No	No
1000	TRINITY_DN17769_c0_g1_i6	NoAnnotation	-4.08709	3.79893e-06	TRINITY_DN112728_c0_g1_i1	0	1	TRINITY_DN33676_c0_g1_i1	0	1	No	No	No	No
1001	TRINITY_DN1787_c0_g1_i11	NoAnnotation	-12.2616	1.51726e-38	TRINITY_DN5083_c0_g1_i10	-0.178533	0.278641	TRINITY_DN1396_c0_g2_i1	-0.272078	0.0624685	No	No	No	No
1002	TRINITY_DN1788_c0_g1_i1	Poly(ADP-ribose) glycohydrolase 1;	-2.24171	0.00282822	TRINITY_DN3722_c1_g1_i1	0.997189	1	TRINITY_DN5460_c0_g1_i21	0	1	No	No	No	No
1003	TRINITY_DN17882_c0_g1_i2	Fructose-1,6-bisphosphatase, chloroplastic;	-5.25855	1.18257e-40	TRINITY_DN19246_c0_g1_i1	0	1	TRINITY_DN32514_c0_g1_i1	0	1	No	No	No	No
1004	TRINITY_DN179_c0_g1_i11	Berberine bridge enzyme-like 7 {ECO:0000303|PubMed:26037923};	5.57136	0	TRINITY_DN410_c0_g1_i2	0	1	TRINITY_DN7765_c0_g1_i12	0.109186	0.721897	No	No	Yes	No
1005	TRINITY_DN179_c0_g1_i16	Berberine bridge enzyme-like 7 {ECO:0000303|PubMed:26037923};	5.76947	0	TRINITY_DN410_c0_g1_i13	0	1	TRINITY_DN7765_c0_g1_i12	0.109186	0.721897	No	No	No	No
1006	TRINITY_DN179_c0_g1_i2	Berberine bridge enzyme-like 3 {ECO:0000303|PubMed:26037923};	-2.08072	0.00240022	TRINITY_DN410_c0_g1_i3	-0.681511	5.4616e-08	TRINITY_DN7765_c0_g1_i12	0.109186	0.721897	No	No	No	No
1007	TRINITY_DN1793_c0_g1_i7	Rab GTPase-activating protein 22 {ECO:0000303|PubMed:16332933};	2.53449	0.000374298	TRINITY_DN6071_c2_g1_i34	0.377917	0.982889	TRINITY_DN354_c0_g1_i10	0	1	No	No	No	No
1008	TRINITY_DN1795_c0_g2_i3	G-type lectin S-receptor-like serine/threonine-protein kinase LECRK2 {ECO:0000305};	-2.312	0.000317993	TRINITY_DN1109_c0_g1_i4	-0.762291	1	TRINITY_DN12546_c0_g1_i3	-1.10442	0.471658	No	No	No	No
1009	TRINITY_DN1796_c1_g2_i22	bHLH transcription factor RHL1 {ECO:0000303|PubMed:19675148};	-4.74955	0.000164087	TRINITY_DN1553_c1_g1_i19	0	1	TRINITY_DN7262_c1_g1_i7	0.0399411	0.950251	No	No	No	No
1010	TRINITY_DN1796_c2_g1_i3	Protein NRT1/ PTR FAMILY 7.2;	3.72076	9.01093e-45	NoMatch	NoMatch	NoMatch	NoMatch	NoMatch	NoMatch	No	No	No	No
1011	TRINITY_DN17963_c0_g1_i11	Lecithin-cholesterol acyltransferase-like 4;	-8.80514	1.75695e-05	TRINITY_DN11645_c0_g1_i22	0	1	TRINITY_DN756_c0_g1_i43	0.0504154	0.966306	No	No	No	No
1012	TRINITY_DN17983_c0_g2_i4	Uncharacterized protein C683.02c;	10.6731	4.3826e-11	TRINITY_DN7308_c0_g1_i11	0.756855	0.139065	TRINITY_DN7163_c0_g1_i15	0.42874	0.365116	No	No	No	No
1013	TRINITY_DN1806_c0_g1_i1	Receptor-like protein EIX2 {ECO:0000305};	3.4679	2.9724e-48	NoMatch	NoMatch	NoMatch	NoMatch	NoMatch	NoMatch	No	No	No	No
1014	TRINITY_DN181_c0_g1_i24	Multicopper oxidase LPR1;	-2.12615	1.67769e-17	TRINITY_DN6008_c0_g1_i2	0.109602	1	TRINITY_DN5871_c3_g1_i2	-0.578981	0.0252268	No	No	No	No
1015	TRINITY_DN181_c0_g1_i26	Multicopper oxidase LPR1;	-2.17351	7.89606e-11	TRINITY_DN6008_c0_g1_i7	0	1	TRINITY_DN5871_c3_g1_i2	-0.578981	0.0252268	No	No	No	No
1016	TRINITY_DN18154_c0_g1_i3	LOB domain-containing protein 41;	3.06846	1.35894e-104	TRINITY_DN38432_c0_g1_i21	0.171608	1	TRINITY_DN4141_c0_g1_i39	-0.0799586	0.97303	No	No	No	No
1017	TRINITY_DN18154_c0_g1_i4	LOB domain-containing protein 41;	4.54393	0	NoMatch	NoMatch	NoMatch	NoMatch	NoMatch	NoMatch	No	No	No	No
1018	TRINITY_DN1820_c1_g1_i12	Probable linoleate 9S-lipoxygenase 5;	3.66591	8.51607e-220	TRINITY_DN3308_c1_g1_i21	0.353401	0.000202285	TRINITY_DN338_c0_g3_i2	-0.247521	0.145139	No	No	No	No
1019	TRINITY_DN1820_c1_g1_i6	Probable linoleate 9S-lipoxygenase 5;	-2.41262	0.000249656	TRINITY_DN3843_c0_g1_i57	0	1	TRINITY_DN338_c0_g3_i2	-0.247521	0.145139	No	No	No	No
1020	TRINITY_DN18244_c0_g1_i2	Inositol transporter 4;	5.55814	0.00284015	TRINITY_DN5306_c0_g3_i1	1.05402	0.000519315	TRINITY_DN10703_c0_g1_i2	-0.529212	0.567817	No	No	No	No
1021	TRINITY_DN1827_c4_g1_i11	1-aminocyclopropane-1-carboxylate oxidase homolog 1;	13.31	0	TRINITY_DN1853_c0_g1_i8	1.47218	1.0514e-74	TRINITY_DN6346_c0_g1_i28	2.68161	0.0191901	No	No	No	No
1022	TRINITY_DN1827_c4_g1_i8	1-aminocyclopropane-1-carboxylate oxidase homolog 1;	5.71437	2.00839e-118	TRINITY_DN1853_c0_g1_i7	1.8601	4.22609e-10	TRINITY_DN6346_c0_g1_i9	0.424763	0.00206125	No	No	Yes	No
1023	TRINITY_DN1828_c0_g1_i2	Cyanogenic beta-glucosidase;	2.54523	4.35466e-112	TRINITY_DN4738_c0_g1_i38	-0.138522	0.94539	TRINITY_DN1185_c1_g1_i11	-1.18158	0.0174195	No	No	No	No
1024	TRINITY_DN1828_c0_g1_i24	Beta-glucosidase 12 {ECO:0000305};	2.42496	5.75901e-210	TRINITY_DN7744_c0_g1_i1	-0.0772211	0.997861	TRINITY_DN3282_c0_g1_i4	0.166375	0.585294	No	No	No	No
1025	TRINITY_DN18290_c0_g1_i14	Protein SEED AND ROOT HAIR PROTECTIVE PROTEIN {ECO:0000303|PubMed:28138059};	-4.84123	0.00708537	TRINITY_DN28351_c0_g2_i1	0	1	TRINITY_DN16145_c0_g1_i1	2.95925	0.0028699	No	Yes	No	No
1026	TRINITY_DN1831_c1_g1_i1	NoAnnotation	2.81151	6.06714e-51	TRINITY_DN5118_c0_g1_i1	0.347232	0.493319	TRINITY_DN27378_c0_g1_i1	1.1389	0.00523114	No	No	No	No
1027	TRINITY_DN18325_c0_g1_i1	Leucine-rich repeat extensin-like protein 2;	-9.10127	8.69158e-08	TRINITY_DN2612_c0_g1_i1	-2.14309	4.11871e-09	TRINITY_DN209_c2_g1_i2	1.6894	0.00202758	Yes	No	No	No
1028	TRINITY_DN18325_c0_g1_i6	Leucine-rich repeat extensin-like protein 2;	-9.35543	4.88738e-08	TRINITY_DN2612_c0_g1_i1	-2.14309	4.11871e-09	TRINITY_DN209_c2_g1_i2	1.6894	0.00202758	Yes	No	No	No
1029	TRINITY_DN18352_c0_g1_i1	Photosystem I reaction center subunit V, chloroplastic;	-4.20307	4.58575e-37	TRINITY_DN99442_c0_g1_i1	0.441952	1	TRINITY_DN12261_c2_g1_i1	2.05152	0.109252	No	No	No	No
1030	TRINITY_DN1837_c0_g1_i2	Photosystem II 10 kDa polypeptide, chloroplastic;	-3.47542	3.0793e-07	TRINITY_DN7309_c0_g1_i4	0	1	TRINITY_DN7750_c0_g1_i11	0	1	No	No	No	No
1031	TRINITY_DN1837_c0_g1_i5	Photosystem II 10 kDa polypeptide, chloroplastic;	-3.28649	1.03623e-107	TRINITY_DN7309_c0_g1_i5	-0.620732	0.104146	TRINITY_DN7750_c0_g1_i8	0.757191	0.171605	No	No	No	No
1032	TRINITY_DN183763_c0_g1_i1	Pathogenesis-related protein 1 {ECO:0000303|PubMed:11725949};	7.50691	4.59142e-27	TRINITY_DN8357_c0_g1_i1	0	1	TRINITY_DN127514_c0_g1_i1	0	1	No	No	Yes	No
1033	TRINITY_DN1839_c0_g1_i1	Transcription factor bHLH35;	-2.4314	6.30344e-37	TRINITY_DN1553_c3_g2_i3	-0.659979	0.000150697	TRINITY_DN959_c0_g1_i12	-0.0838582	0.904723	No	No	No	No
1034	TRINITY_DN1839_c0_g1_i11	Transcription factor bHLH35;	-6.39363	1.58733e-08	TRINITY_DN1553_c3_g2_i3	-0.659979	0.000150697	TRINITY_DN959_c0_g1_i6	-0.31318	0.972771	No	No	No	No
1035	TRINITY_DN1839_c0_g1_i13	Transcription factor bHLH35;	-3.97894	4.54992e-74	TRINITY_DN1553_c3_g2_i3	-0.659979	0.000150697	TRINITY_DN959_c0_g1_i6	-0.31318	0.972771	No	No	No	No
1036	TRINITY_DN1839_c0_g1_i5	Transcription factor bHLH35;	-3.88188	0.00877163	TRINITY_DN1553_c3_g2_i3	-0.659979	0.000150697	TRINITY_DN959_c0_g1_i12	-0.0838582	0.904723	No	No	No	No
1037	TRINITY_DN1839_c0_g1_i8	Transcription factor bHLH35;	-6.67829	3.31455e-29	TRINITY_DN1553_c3_g2_i3	-0.659979	0.000150697	TRINITY_DN959_c0_g1_i6	-0.31318	0.972771	No	No	No	No
1038	TRINITY_DN1839_c1_g2_i1	2-alkenal reductase (NADP(+)-dependent);	4.24758	2.91588e-245	TRINITY_DN9801_c2_g1_i8	0.723346	7.1164e-23	TRINITY_DN909_c1_g1_i31	0.72109	0.402157	No	No	No	No
1039	TRINITY_DN1839_c1_g2_i2	2-alkenal reductase (NADP(+)-dependent);	6.06407	1.43707e-100	TRINITY_DN9801_c2_g1_i8	0.723346	7.1164e-23	TRINITY_DN7356_c0_g1_i2	0.494713	0.600988	No	No	No	No
1040	TRINITY_DN1839_c4_g1_i32	Vesicle-associated protein 2-2;	-8.47569	0.000231662	TRINITY_DN7117_c1_g1_i6	0.273843	0.843756	TRINITY_DN2605_c2_g2_i4	-0.0190758	1	No	No	No	No
1041	TRINITY_DN184_c0_g1_i4	Rhamnogalacturonate lyase;	5.53351	0.00919992	TRINITY_DN6768_c0_g1_i11	1.80234	0.966955	TRINITY_DN7000_c0_g1_i8	-1.71397	0.109791	No	No	No	No
1042	TRINITY_DN184_c0_g1_i5	Rhamnogalacturonate lyase;	3.2196	0.000164338	TRINITY_DN6768_c0_g1_i7	0.116833	1	TRINITY_DN7000_c0_g1_i16	-0.0820218	0.966929	No	No	No	No
1043	TRINITY_DN184_c0_g2_i2	Rhamnogalacturonate lyase;	-3.83748	0.00304648	TRINITY_DN16_c0_g1_i161	0.470381	1	TRINITY_DN1170_c0_g2_i5	0	1	No	No	No	No
1044	TRINITY_DN184_c1_g1_i24	Beta-glucosidase 18;	-8.64711	1.30328e-06	NoMatch	NoMatch	NoMatch	NoMatch	NoMatch	NoMatch	No	No	No	No
1045	TRINITY_DN18456_c0_g2_i1	Probable xyloglucan endotransglucosylase/hydrolase protein 23;	2.84652	0.00399878	TRINITY_DN9383_c0_g1_i3	-1.03162	0.529798	TRINITY_DN48657_c0_g1_i1	0	1	No	No	No	No
1046	TRINITY_DN1846_c1_g1_i2	Pleiotropic drug resistance protein 2;	2.37352	5.59837e-16	NoMatch	NoMatch	NoMatch	NoMatch	NoMatch	NoMatch	No	No	No	No
1047	TRINITY_DN1846_c1_g1_i4	Pleiotropic drug resistance protein 2;	4.45957	4.10181e-20	NoMatch	NoMatch	NoMatch	NoMatch	NoMatch	NoMatch	No	No	No	No
1048	TRINITY_DN1846_c1_g2_i2	ABC transporter G family member 39;	3.50926	1.25225e-05	NoMatch	NoMatch	NoMatch	NoMatch	NoMatch	NoMatch	No	No	No	No
1049	TRINITY_DN1846_c1_g2_i5	Pleiotropic drug resistance protein 2;	3.85547	1.80105e-22	NoMatch	NoMatch	NoMatch	NoMatch	NoMatch	NoMatch	No	No	No	No
1050	TRINITY_DN18483_c0_g1_i5	Phenylacetaldehyde reductase {ECO:0000303|PubMed:20650544};	4.3305	4.50795e-13	NoMatch	NoMatch	NoMatch	NoMatch	NoMatch	NoMatch	No	No	No	No
1051	TRINITY_DN1849_c0_g1_i10	Oxalate--CoA ligase {ECO:0000305};	2.57224	1.86881e-125	TRINITY_DN8247_c0_g1_i6	0.699773	7.74555e-31	TRINITY_DN5153_c0_g1_i30	-1.446	0.0590991	No	No	No	No
1052	TRINITY_DN18547_c0_g1_i1	Probable aldo-keto reductase 2;	2.36357	6.39898e-63	NoMatch	NoMatch	NoMatch	NoMatch	NoMatch	NoMatch	No	No	No	No
1053	TRINITY_DN1855_c0_g3_i3	Heat stress transcription factor A-2;	-8.91241	8.66128e-08	TRINITY_DN42054_c0_g1_i1	0	1	TRINITY_DN7086_c0_g1_i4	0	1	No	No	No	No
1054	TRINITY_DN18563_c0_g1_i2	NoAnnotation	6.3821	2.32934e-15	NoMatch	NoMatch	NoMatch	NoMatch	NoMatch	NoMatch	No	No	No	No
1055	TRINITY_DN18563_c0_g1_i5	Transposon Tf2-11 polyprotein;	2.65679	0.00267052	NoMatch	NoMatch	NoMatch	NoMatch	NoMatch	NoMatch	No	No	No	No
1056	TRINITY_DN1858_c0_g1_i1	NoAnnotation	-2.63874	7.35137e-06	NoMatch	NoMatch	NoMatch	NoMatch	NoMatch	NoMatch	No	No	No	No
1057	TRINITY_DN186736_c0_g1_i1	NoAnnotation	12.9474	3.38043e-110	TRINITY_DN112761_c0_g1_i1	8.39792	1.06956e-18	TRINITY_DN120131_c0_g1_i1	0	1	Yes	No	No	No
1058	TRINITY_DN18679_c0_g1_i4	Putative laccase-1;	-2.11163	0.00499358	NoMatch	NoMatch	NoMatch	NoMatch	NoMatch	NoMatch	No	No	No	No
1059	TRINITY_DN18679_c0_g1_i8	Laccase-14;	-4.52917	3.32435e-117	NoMatch	NoMatch	NoMatch	NoMatch	NoMatch	NoMatch	No	No	No	No
1060	TRINITY_DN18679_c0_g1_i9	Laccase-14;	-3.96043	2.0384e-75	NoMatch	NoMatch	NoMatch	NoMatch	NoMatch	NoMatch	No	No	No	No
1061	TRINITY_DN1868_c0_g1_i7	PsbP domain-containing protein 4, chloroplastic;	-5.24811	8.9486e-06	TRINITY_DN762_c0_g1_i2	0	1	TRINITY_DN967_c0_g1_i66	-0.704765	0.649828	No	No	No	No
1062	TRINITY_DN1869_c0_g1_i6	DNA-directed RNA polymerase III subunit rpc4;	-2.10971	9.40219e-07	TRINITY_DN359_c0_g1_i19	0	1	TRINITY_DN11752_c0_g1_i27	0.0375533	0.978385	No	No	No	No
1063	TRINITY_DN1870_c0_g1_i4	Uncharacterized isomerase BH0283;	2.55318	0.000116503	TRINITY_DN6861_c0_g1_i9	-0.628724	0.372446	TRINITY_DN4188_c0_g1_i10	-0.180264	0.935787	No	No	No	No
1064	TRINITY_DN1870_c0_g1_i5	Uncharacterized isomerase BH0283;	2.49861	1.71622e-296	TRINITY_DN6861_c0_g1_i9	-0.628724	0.372446	TRINITY_DN4188_c0_g1_i1	0	1	No	No	No	No
1065	TRINITY_DN1870_c0_g1_i6	Uncharacterized isomerase BH0283;	2.39588	8.48906e-109	TRINITY_DN6861_c0_g1_i16	0.576559	3.95044e-10	TRINITY_DN4188_c0_g1_i11	0.496433	3.47674e-05	No	No	No	No
1066	TRINITY_DN18712_c0_g1_i4	Cytochrome P450 CYP749A22;	6.03251	7.61366e-06	NoMatch	NoMatch	NoMatch	NoMatch	NoMatch	NoMatch	No	No	No	No
1067	TRINITY_DN18712_c0_g1_i6	Cytochrome P450 CYP749A22;	4.30974	2.11629e-08	NoMatch	NoMatch	NoMatch	NoMatch	NoMatch	NoMatch	No	No	No	No
1068	TRINITY_DN18725_c0_g2_i1	Beta-fructofuranosidase, insoluble isoenzyme CWINV1;	4.62159	2.12559e-11	NoMatch	NoMatch	NoMatch	NoMatch	NoMatch	NoMatch	No	No	No	No
1069	TRINITY_DN18729_c0_g1_i3	Lysine--tRNA ligase;	5.59761	3.33521e-17	NoMatch	NoMatch	NoMatch	NoMatch	NoMatch	NoMatch	No	No	No	No
1070	TRINITY_DN18735_c0_g1_i4	Homeobox protein knotted-1-like 2;	4.62535	7.55641e-11	TRINITY_DN4360_c0_g1_i1	0.797637	0.95005	TRINITY_DN13557_c0_g1_i1	-0.24207	0.928136	No	No	No	No
1071	TRINITY_DN18748_c0_g1_i4	NoAnnotation	3.8288	1.21486e-09	NoMatch	NoMatch	NoMatch	NoMatch	NoMatch	NoMatch	No	No	No	No
1072	TRINITY_DN18748_c0_g1_i6	NoAnnotation	2.76667	3.37186e-28	NoMatch	NoMatch	NoMatch	NoMatch	NoMatch	NoMatch	No	No	No	No
1073	TRINITY_DN1875_c0_g1_i5	NoAnnotation	2.17556	0.00682799	NoMatch	NoMatch	NoMatch	NoMatch	NoMatch	NoMatch	No	No	No	No
1074	TRINITY_DN1877_c0_g1_i4	4-hydroxyphenylpyruvate dioxygenase;	2.28217	1.23779e-15	TRINITY_DN188_c0_g1_i6	0.253694	0.00136117	TRINITY_DN3602_c2_g1_i1	-0.412692	0.823961	No	No	No	No
1075	TRINITY_DN18780_c0_g1_i19	7-deoxyloganetin glucosyltransferase;	5.1232	1.95277e-05	NoMatch	NoMatch	NoMatch	NoMatch	NoMatch	NoMatch	No	No	No	No
1076	TRINITY_DN18780_c0_g1_i8	(R)-mandelonitrile beta-glucosyltransferase {ECO:0000305};	2.99101	6.21823e-11	NoMatch	NoMatch	NoMatch	NoMatch	NoMatch	NoMatch	No	No	No	No
1077	TRINITY_DN1881_c0_g1_i14	Salicylic acid-binding protein 2;	11.3298	1.79489e-32	TRINITY_DN4066_c0_g2_i2	0.99155	2.15547e-06	TRINITY_DN119_c0_g1_i2	-0.174	0.934996	No	No	No	No
1078	TRINITY_DN1881_c0_g1_i16	Salicylic acid-binding protein 2;	7.82627	6.01826e-19	TRINITY_DN4066_c0_g2_i2	0.99155	2.15547e-06	TRINITY_DN119_c0_g1_i2	-0.174	0.934996	No	No	No	No
1079	TRINITY_DN1881_c0_g1_i5	Salicylic acid-binding protein 2;	4.70114	1.70134e-12	TRINITY_DN4066_c0_g1_i14	1.29054	1.62547e-06	TRINITY_DN119_c0_g1_i3	0.71403	0.021443	No	No	No	No
1080	TRINITY_DN1881_c0_g1_i7	Salicylic acid-binding protein 2;	4.82012	7.13625e-14	TRINITY_DN4066_c0_g1_i14	1.29054	1.62547e-06	TRINITY_DN119_c0_g1_i3	0.71403	0.021443	No	No	No	No
1081	TRINITY_DN18829_c0_g1_i9	NoAnnotation	-2.02173	0.000502204	TRINITY_DN18798_c0_g1_i1	0.210194	1	TRINITY_DN527_c2_g2_i1	0.0726866	0.945741	No	No	No	No
1082	TRINITY_DN1884_c0_g1_i12	Probable copper-transporting ATPase HMA5;	-11.7656	3.67427e-39	TRINITY_DN348_c0_g1_i156	-1.3904	1	TRINITY_DN1189_c0_g1_i40	0.398107	0.013947	No	No	No	No
1083	TRINITY_DN1884_c0_g1_i16	Probable copper-transporting ATPase HMA5;	-11.2571	6.31503e-28	TRINITY_DN348_c0_g1_i70	-0.0825523	1	TRINITY_DN1189_c0_g1_i40	0.398107	0.013947	No	No	No	No
1084	TRINITY_DN1884_c0_g1_i20	Probable copper-transporting ATPase HMA5;	3.90466	1.39663e-106	NoMatch	NoMatch	NoMatch	NoMatch	NoMatch	NoMatch	No	No	No	No
1085	TRINITY_DN18904_c0_g1_i4	BTB/POZ domain-containing protein SR1IP1 {ECO:0000305};	-3.02969	0.00200886	TRINITY_DN5238_c0_g1_i1	0	1	TRINITY_DN1396_c0_g1_i1	0	1	No	No	No	No
1086	TRINITY_DN18904_c0_g1_i5	BTB/POZ domain-containing protein SR1IP1 {ECO:0000305};	-2.30478	7.85219e-07	TRINITY_DN5238_c0_g1_i5	-3.71819	0.458759	TRINITY_DN1396_c0_g1_i2	0.305093	0.886049	No	No	No	No
1087	TRINITY_DN1893_c0_g1_i12	NoAnnotation	-2.66558	1.57601e-32	TRINITY_DN12296_c0_g2_i2	-0.236107	0.0194189	TRINITY_DN9929_c0_g2_i4	-1.02786	0.917525	No	No	No	No
1088	TRINITY_DN1893_c0_g1_i13	NoAnnotation	-2.0784	4.53778e-21	TRINITY_DN12296_c0_g2_i2	-0.236107	0.0194189	TRINITY_DN9929_c0_g2_i5	-0.103964	0.831708	No	No	No	No
1089	TRINITY_DN1893_c0_g1_i3	NoAnnotation	-2.01091	2.54163e-29	TRINITY_DN12296_c0_g2_i2	-0.236107	0.0194189	TRINITY_DN9929_c0_g2_i4	-1.02786	0.917525	No	No	No	No
1090	TRINITY_DN18954_c0_g1_i2	Trans-cinnamate:CoA ligase, peroxisomal {ECO:0000305};	2.23701	2.68365e-06	TRINITY_DN3363_c4_g1_i1	-0.865547	3.262e-14	TRINITY_DN15787_c0_g1_i2	-1.11976	2.91528e-11	No	No	No	No
1091	TRINITY_DN18956_c0_g1_i1	ABC transporter G family member 36 {ECO:0000305};	3.84902	3.08556e-27	NoMatch	NoMatch	NoMatch	NoMatch	NoMatch	NoMatch	No	No	No	No
1092	TRINITY_DN1905_c0_g1_i4	TMV resistance protein N;	-3.39664	6.51278e-08	NoMatch	NoMatch	NoMatch	NoMatch	NoMatch	NoMatch	No	No	No	Yes
1093	TRINITY_DN191_c0_g1_i2	Ankyrin repeat domain-containing protein 55;	-2.04752	0.00107829	TRINITY_DN4665_c1_g1_i17	-1.34275	0.350562	TRINITY_DN38410_c0_g1_i1	0	1	No	No	No	No
1094	TRINITY_DN1911_c0_g1_i13	Probable catabolite repression protein creC;	8.78106	1.13909e-05	TRINITY_DN9285_c0_g1_i2	0	1	TRINITY_DN8780_c0_g1_i10	0	1	No	No	No	No
1095	TRINITY_DN19154_c0_g1_i1	NoAnnotation	2.05344	1.00572e-06	TRINITY_DN108674_c0_g1_i1	-0.12287	1	TRINITY_DN519_c1_g1_i1	0.588336	0.53657	No	No	No	No
1096	TRINITY_DN1918_c1_g1_i1	Ethylene-responsive transcription factor ERF017;	-5.09151	0.000473753	TRINITY_DN461_c3_g1_i1	0	1	TRINITY_DN3894_c2_g1_i1	-1.35427	0.0194795	No	No	No	No
1097	TRINITY_DN1918_c1_g1_i4	Ethylene-responsive transcription factor ERF017;	-4.30173	1.6131e-23	TRINITY_DN461_c3_g1_i1	0	1	TRINITY_DN3894_c2_g1_i1	-1.35427	0.0194795	No	No	No	No
1098	TRINITY_DN1919_c0_g1_i15	NoAnnotation	2.23202	1.33299e-35	TRINITY_DN460_c0_g1_i1	0.0238163	1	TRINITY_DN544_c1_g1_i16	-0.538164	0.104437	No	No	No	No
1099	TRINITY_DN1923_c0_g2_i11	Laccase-17;	-2.86577	0.00441759	TRINITY_DN9950_c1_g2_i5	0.33088	1	TRINITY_DN365_c0_g1_i17	-0.391343	0.676256	No	No	No	No
1100	TRINITY_DN1923_c1_g1_i1	Laccase-2;	-2.80175	4.56394e-08	TRINITY_DN9950_c0_g2_i1	1.31811	0.310883	TRINITY_DN8032_c0_g1_i24	0.985735	0.0451788	No	No	No	No
1101	TRINITY_DN1924_c0_g1_i73	NoAnnotation	-9.21424	1.96582e-06	TRINITY_DN3300_c0_g1_i22	0	1	TRINITY_DN1948_c0_g1_i6	0	1	No	No	No	No
1102	TRINITY_DN19264_c0_g1_i2	Small heat shock protein C2;	-4.1632	0.00183358	TRINITY_DN29085_c0_g1_i2	0	1	TRINITY_DN22500_c0_g1_i1	0	1	No	No	No	No
1103	TRINITY_DN19266_c0_g1_i12	Caffeic acid 3-O-methyltransferase;	6.58456	3.10094e-15	TRINITY_DN9633_c0_g1_i4	-0.0935206	1	TRINITY_DN7553_c0_g1_i5	0.255449	0.453387	No	No	No	No
1104	TRINITY_DN19266_c0_g1_i4	Metal tolerance protein A2;	5.75068	2.43869e-08	TRINITY_DN9633_c0_g1_i4	-0.0935206	1	TRINITY_DN7553_c0_g1_i5	0.255449	0.453387	No	No	No	No
1105	TRINITY_DN19266_c0_g2_i7	Caffeic acid 3-O-methyltransferase;	5.87187	0.00037261	TRINITY_DN2959_c0_g2_i3	-0.28202	1	TRINITY_DN1107_c0_g2_i1	-0.27026	0.713536	No	No	No	No
1106	TRINITY_DN1929_c0_g1_i15	NoAnnotation	4.48084	0.00424137	TRINITY_DN1555_c0_g1_i57	-2.37512	0.970449	TRINITY_DN6606_c0_g1_i15	-0.860044	0.07386	No	No	No	No
1107	TRINITY_DN1929_c0_g1_i25	NoAnnotation	-8.7977	0.000300723	NoMatch	NoMatch	NoMatch	NoMatch	NoMatch	NoMatch	No	No	No	No
1108	TRINITY_DN1929_c0_g1_i31	NoAnnotation	2.10002	5.04644e-25	TRINITY_DN1555_c0_g1_i32	-0.200857	0.722037	TRINITY_DN6606_c0_g1_i15	-0.860044	0.07386	No	No	No	No
1109	TRINITY_DN1929_c0_g1_i33	NoAnnotation	-9.08701	3.13607e-08	TRINITY_DN1555_c0_g1_i57	-2.37512	0.970449	TRINITY_DN6606_c0_g1_i15	-0.860044	0.07386	No	No	No	No
1110	TRINITY_DN1929_c0_g1_i40	NoAnnotation	-5.25433	5.34752e-05	NoMatch	NoMatch	NoMatch	NoMatch	NoMatch	NoMatch	No	No	No	No
1111	TRINITY_DN193_c2_g1_i1	Haloacid dehalogenase-like hydrolase domain-containing protein Sgpp;	2.83544	9.13418e-87	TRINITY_DN3434_c0_g1_i10	0.544259	0.000826375	TRINITY_DN1812_c1_g2_i12	0	1	No	No	No	No
1112	TRINITY_DN193_c2_g1_i2	Haloacid dehalogenase-like hydrolase domain-containing protein Sgpp;	4.00094	1.98233e-111	TRINITY_DN3434_c0_g1_i5	0	1	TRINITY_DN1812_c1_g2_i13	0.281997	0.425716	No	No	No	No
1113	TRINITY_DN193_c2_g1_i6	Haloacid dehalogenase-like hydrolase domain-containing protein Sgpp;	3.32928	5.22124e-101	TRINITY_DN3434_c0_g1_i10	0.544259	0.000826375	TRINITY_DN1812_c1_g2_i12	0	1	No	No	No	No
1114	TRINITY_DN193_c2_g1_i7	Haloacid dehalogenase-like hydrolase domain-containing protein Sgpp;	2.41807	4.4889e-13	TRINITY_DN3434_c0_g1_i10	0.544259	0.000826375	TRINITY_DN1812_c1_g2_i3	0	1	No	No	No	No
1115	TRINITY_DN1932_c0_g1_i19	Kinesin-like protein KIN-14T {ECO:0000305};	-2.61959	8.5954e-06	TRINITY_DN4256_c0_g1_i106	0	1	TRINITY_DN3283_c1_g1_i34	-0.541371	0.716099	No	No	No	No
1116	TRINITY_DN1932_c0_g1_i21	Pentatricopeptide repeat-containing protein At5g56310;	-2.53589	6.81184e-06	TRINITY_DN4256_c0_g1_i50	0	1	TRINITY_DN3283_c1_g1_i16	0.0182937	0.997845	No	No	No	No
1117	TRINITY_DN19338_c0_g2_i1	Uncharacterized acetyltransferase At3g50280;	-4.97372	0.000182059	TRINITY_DN778_c0_g2_i1	0	1	TRINITY_DN3716_c0_g1_i3	4.52522	1.01078e-30	No	Yes	No	No
1118	TRINITY_DN19356_c0_g1_i11	Lysine histidine transporter-like 8;	5.26981	0.00330468	TRINITY_DN4642_c0_g1_i8	0.0741622	1	TRINITY_DN2787_c0_g1_i1	0	1	No	No	No	No
1119	TRINITY_DN1947_c0_g1_i10	UDP-glycosyltransferase 71A16 {ECO:0000303|Ref.1};	2.1019	2.74755e-08	TRINITY_DN1386_c0_g1_i1	-1.77009	0.152646	TRINITY_DN680_c0_g1_i8	0.451933	0.0306053	No	No	No	No
1120	TRINITY_DN1947_c0_g1_i13	Pentatricopeptide repeat-containing protein At3g22150, chloroplastic;	7.93137	7.39803e-10	TRINITY_DN1386_c0_g1_i1	-1.77009	0.152646	TRINITY_DN69_c3_g1_i3	-1.24061	0.892573	No	No	No	No
1121	TRINITY_DN1947_c0_g2_i1	UDP-glycosyltransferase 71A15 {ECO:0000303|Ref.1};	3.38912	0	NoMatch	NoMatch	NoMatch	NoMatch	NoMatch	NoMatch	No	No	No	No
1122	TRINITY_DN1947_c0_g2_i5	UDP-glycosyltransferase 71A15 {ECO:0000303|Ref.1};	3.95612	1.96319e-83	NoMatch	NoMatch	NoMatch	NoMatch	NoMatch	NoMatch	No	No	No	No
1123	TRINITY_DN1947_c0_g2_i6	UDP-glycosyltransferase 71A15 {ECO:0000303|Ref.1};	5.0072	2.24807e-09	NoMatch	NoMatch	NoMatch	NoMatch	NoMatch	NoMatch	No	No	No	No
1124	TRINITY_DN1947_c0_g2_i8	UDP-glycosyltransferase 71A15 {ECO:0000303|Ref.1};	4.55828	4.9965e-205	NoMatch	NoMatch	NoMatch	NoMatch	NoMatch	NoMatch	No	No	No	No
1125	TRINITY_DN1951_c0_g1_i16	Cinnamoyl-CoA reductase-like SNL6 {ECO:0000305};	3.18866	4.48375e-08	TRINITY_DN6810_c0_g1_i24	0.222894	0.195273	TRINITY_DN5783_c0_g2_i11	0.618097	0.736797	No	No	No	No
1126	TRINITY_DN1951_c0_g1_i17	Cinnamoyl-CoA reductase-like SNL6 {ECO:0000305};	2.87608	2.20376e-30	TRINITY_DN6810_c0_g1_i21	0	1	TRINITY_DN5783_c0_g2_i22	0.919151	2.83645e-14	No	No	No	No
1127	TRINITY_DN1951_c0_g1_i5	Cinnamoyl-CoA reductase-like SNL6 {ECO:0000305};	2.87995	5.48766e-135	TRINITY_DN6810_c0_g1_i24	0.222894	0.195273	TRINITY_DN5783_c0_g2_i22	0.919151	2.83645e-14	No	No	No	No
1128	TRINITY_DN1955_c2_g1_i1	NoAnnotation	-4.02535	3.00203e-07	TRINITY_DN3719_c2_g2_i1	-0.855609	1.46739e-05	TRINITY_DN37468_c0_g1_i4	0	1	No	No	No	No
1129	TRINITY_DN1955_c2_g1_i2	Phytohormone-binding protein CSBP {ECO:0000305};	-4.14776	1.26461e-256	TRINITY_DN3719_c2_g2_i1	-0.855609	1.46739e-05	TRINITY_DN37468_c0_g1_i4	0	1	No	No	No	No
1130	TRINITY_DN1955_c3_g1_i5	NoAnnotation	10.8129	2.69739e-12	TRINITY_DN3148_c0_g1_i7	-0.0333294	1	TRINITY_DN281_c0_g2_i1	-0.0776766	0.94167	No	No	No	No
1131	TRINITY_DN1960_c0_g1_i2	Cytochrome P450 76A2;	-5.0079	0.00179298	TRINITY_DN6076_c0_g1_i2	0.0369456	1	TRINITY_DN3115_c0_g1_i4	1.9598	0.528352	No	No	No	No
1132	TRINITY_DN1962_c0_g5_i1	Small heat shock protein, chloroplastic;	2.94061	3.73955e-112	NoMatch	NoMatch	NoMatch	NoMatch	NoMatch	NoMatch	No	No	No	No
1133	TRINITY_DN1962_c0_g5_i2	NoAnnotation	4.2791	0.000304432	NoMatch	NoMatch	NoMatch	NoMatch	NoMatch	NoMatch	No	No	No	No
1134	TRINITY_DN19655_c0_g1_i2	Chlorophyll a-b binding protein CP29.2, chloroplastic;	-3.72829	5.06292e-34	TRINITY_DN12813_c0_g1_i2	0.11348	1	TRINITY_DN10088_c0_g1_i1	1.99524	0.0226422	No	No	No	No
1135	TRINITY_DN1967_c0_g1_i7	Ubiquitin-conjugating enzyme E2 32;	2.42521	0.00136348	TRINITY_DN4510_c0_g1_i21	-0.0550958	1	TRINITY_DN1590_c1_g2_i1	-0.173011	0.855703	No	No	No	No
1136	TRINITY_DN19675_c0_g1_i9	U-box domain-containing protein 4;	-2.1394	0.00173545	TRINITY_DN2369_c0_g1_i2	-0.391266	0.569663	TRINITY_DN2373_c0_g3_i2	-0.282342	0.81918	No	No	No	No
1137	TRINITY_DN1970_c1_g1_i2	Patatin-like protein 2;	4.29853	0.000251738	TRINITY_DN7890_c1_g1_i8	0	1	TRINITY_DN701_c0_g1_i19	-1.13565	0.000101316	No	No	No	No
1138	TRINITY_DN1970_c1_g1_i4	Patatin-like protein 2;	7.03869	1.27055e-05	TRINITY_DN7890_c1_g1_i10	0.740734	0.880577	TRINITY_DN1864_c0_g1_i21	-0.854737	0.00207016	No	No	No	No
1139	TRINITY_DN1970_c1_g1_i5	Patatin-like protein 2;	4.36801	0.000827668	TRINITY_DN7890_c1_g1_i8	0	1	TRINITY_DN1864_c0_g1_i21	-0.854737	0.00207016	No	No	No	No
1140	TRINITY_DN1971_c0_g1_i23	NoAnnotation	3.95993	3.08279e-10	TRINITY_DN6400_c0_g1_i4	0.552932	0.00801635	TRINITY_DN1607_c0_g1_i13	0	1	No	No	No	No
1141	TRINITY_DN1971_c0_g1_i25	NoAnnotation	-3.65332	2.51203e-05	TRINITY_DN6400_c0_g1_i3	-0.491609	0.9767	TRINITY_DN1607_c0_g2_i2	0	1	No	No	No	No
1142	TRINITY_DN1971_c0_g1_i8	Retrovirus-related Pol polyprotein from transposon RE1;	4.35874	3.21548e-08	TRINITY_DN2243_c0_g1_i12	-2.52125	0.425735	TRINITY_DN831_c1_g4_i3	-0.329127	0.265466	No	No	No	No
1143	TRINITY_DN19755_c0_g1_i1	Berberine bridge enzyme-like 15 {ECO:0000303|PubMed:26037923};	2.26673	4.39249e-24	NoMatch	NoMatch	NoMatch	NoMatch	NoMatch	NoMatch	No	No	No	No
1144	TRINITY_DN1977_c1_g1_i1	Beta-1,4-xylosyltransferase IRX9 {ECO:0000305};	-2.61475	7.62757e-06	TRINITY_DN1214_c2_g1_i1	-0.383799	0.974405	TRINITY_DN8293_c0_g1_i2	2.01589	2.43774e-07	No	Yes	No	No
1145	TRINITY_DN1979_c0_g1_i3	Probable cysteine protease RD21B {ECO:0000305};	-2.92292	0.00218191	TRINITY_DN935_c0_g4_i1	-0.819954	0.00439675	TRINITY_DN13477_c0_g2_i2	0	1	No	No	No	No
1146	TRINITY_DN198_c0_g2_i1	Galactinol synthase 1;	-2.25303	4.9442e-20	NoMatch	NoMatch	NoMatch	NoMatch	NoMatch	NoMatch	No	No	No	No
1147	TRINITY_DN19835_c0_g1_i2	Berberine bridge enzyme-like 7 {ECO:0000303|PubMed:26037923};	3.38176	3.72775e-47	NoMatch	NoMatch	NoMatch	NoMatch	NoMatch	NoMatch	No	No	No	No
1148	TRINITY_DN19851_c1_g1_i13	Amino-acid permease BAT1 homolog;	8.70159	3.32294e-07	NoMatch	NoMatch	NoMatch	NoMatch	NoMatch	NoMatch	No	No	No	No
1149	TRINITY_DN19851_c1_g1_i9	Amino-acid permease BAT1;	2.54087	3.65508e-18	NoMatch	NoMatch	NoMatch	NoMatch	NoMatch	NoMatch	No	No	No	No
1150	TRINITY_DN19874_c0_g2_i2	NoAnnotation	2.9884	6.23088e-07	TRINITY_DN8151_c1_g2_i1	-0.0899095	1	TRINITY_DN2051_c0_g3_i1	-0.0831488	0.98513	No	No	No	No
1151	TRINITY_DN1990_c0_g1_i1	Hexokinase-1;	3.35588	7.8971e-05	TRINITY_DN1381_c0_g1_i13	0	1	TRINITY_DN2880_c0_g1_i33	0.530308	0.102288	No	No	No	No
1152	TRINITY_DN1990_c0_g1_i10	Hexokinase-1;	2.00214	1.60893e-57	TRINITY_DN1381_c0_g1_i7	-0.531128	0.171577	TRINITY_DN2880_c0_g1_i7	0.0270499	0.973391	No	No	No	No
1153	TRINITY_DN1990_c0_g1_i3	Glutathione transferase GST 23;	6.4153	5.33448e-290	TRINITY_DN12062_c0_g1_i3	1.33191	3.11069e-57	TRINITY_DN6713_c0_g1_i5	0	1	No	No	Yes	No
1154	TRINITY_DN1990_c0_g1_i8	Glutathione transferase GST 23;	6.03311	3.64852e-157	TRINITY_DN12062_c0_g1_i3	1.33191	3.11069e-57	TRINITY_DN6713_c0_g1_i5	0	1	No	No	No	No
1155	TRINITY_DN1992_c1_g2_i1	NoAnnotation	-5.54658	0.000197129	TRINITY_DN100331_c0_g1_i1	0	1	TRINITY_DN5562_c2_g1_i4	0	1	No	No	No	No
1156	TRINITY_DN1993_c0_g1_i32	Cytokinin dehydrogenase 5;	9.09082	0.00492175	TRINITY_DN1954_c1_g1_i75	-2.38125	0.000288306	TRINITY_DN4402_c0_g1_i7	0	1	Yes	No	No	No
1157	TRINITY_DN19951_c0_g1_i5	NoAnnotation	3.03514	0.000619233	NoMatch	NoMatch	NoMatch	NoMatch	NoMatch	NoMatch	No	No	No	No
1158	TRINITY_DN19982_c0_g1_i6	Protein SUPPRESSOR OF npr1-1, CONSTITUTIVE 1 {ECO:0000303|PubMed:14576290};	-3.03581	1.25004e-07	NoMatch	NoMatch	NoMatch	NoMatch	NoMatch	NoMatch	No	No	No	No
1159	TRINITY_DN2_c1_g2_i1	Disease resistance protein RPV1 {ECO:0000305};	-3.02978	2.03404e-20	NoMatch	NoMatch	NoMatch	NoMatch	NoMatch	NoMatch	No	No	No	No
1160	TRINITY_DN2_c1_g2_i5	Disease resistance protein RPV1 {ECO:0000305};	-3.19091	0.00243186	NoMatch	NoMatch	NoMatch	NoMatch	NoMatch	NoMatch	No	No	No	No
1161	TRINITY_DN2001_c1_g1_i20	Sorbitol dehydrogenase {ECO:0000303|Ref.7};	2.21854	2.58275e-162	NoMatch	NoMatch	NoMatch	NoMatch	NoMatch	NoMatch	No	No	No	No
1162	TRINITY_DN2001_c1_g1_i23	Sorbitol dehydrogenase {ECO:0000303|Ref.7};	5.28518	2.8891e-227	NoMatch	NoMatch	NoMatch	NoMatch	NoMatch	NoMatch	No	No	No	No
1163	TRINITY_DN2001_c1_g1_i25	Sorbitol dehydrogenase {ECO:0000303|Ref.7};	2.0062	9.91916e-131	NoMatch	NoMatch	NoMatch	NoMatch	NoMatch	NoMatch	No	No	No	No
1164	TRINITY_DN2001_c1_g1_i4	Sorbitol dehydrogenase {ECO:0000303|Ref.7};	2.10644	1.25013e-39	NoMatch	NoMatch	NoMatch	NoMatch	NoMatch	NoMatch	No	No	No	No
1165	TRINITY_DN2001_c1_g1_i6	L-idonate 5-dehydrogenase;	3.46105	1.09709e-66	NoMatch	NoMatch	NoMatch	NoMatch	NoMatch	NoMatch	No	No	No	No
1166	TRINITY_DN2004_c0_g1_i14	E3 ubiquitin-protein ligase RGLG2 {ECO:0000305};	-10.683	6.08832e-07	TRINITY_DN2983_c0_g1_i6	0	1	TRINITY_DN2463_c0_g1_i63	-0.294316	0.500278	No	No	No	No
1167	TRINITY_DN20041_c0_g1_i2	Protein DETOXIFICATION 14 {ECO:0000303|PubMed:11739388};	2.69957	9.89213e-06	TRINITY_DN17392_c0_g1_i2	0.954411	0.173573	TRINITY_DN15560_c0_g1_i1	0.663408	0.606583	No	No	No	No
1168	TRINITY_DN2005_c0_g1_i6	Polygalacturonase;	2.5982	0.000799772	TRINITY_DN4255_c0_g1_i1	-3.20731	0.23554	TRINITY_DN10349_c1_g1_i7	2.01134	0.475174	No	No	No	No
1169	TRINITY_DN20066_c0_g1_i1	Monothiol glutaredoxin-S1;	-3.02279	0.00163396	TRINITY_DN107705_c0_g1_i1	0	1	TRINITY_DN141878_c0_g1_i1	0	1	No	No	No	No
1170	TRINITY_DN201_c1_g1_i12	Protein HEAT-STRESS-ASSOCIATED 32 {ECO:0000303|PubMed:16500991};	4.47789	0.000662456	TRINITY_DN4682_c0_g2_i3	-0.284034	1	TRINITY_DN149_c0_g2_i9	-0.114246	0.973391	No	No	No	No
1171	TRINITY_DN20108_c0_g1_i16	Fatty acyl-CoA reductase 3 {ECO:0000305};	-2.92527	5.67296e-31	TRINITY_DN11615_c0_g1_i6	-0.961238	0.000102259	TRINITY_DN2360_c0_g2_i5	0.540969	0.00214473	No	No	No	No
1172	TRINITY_DN20108_c0_g1_i17	Fatty acyl-CoA reductase 3 {ECO:0000305};	-2.68288	3.34296e-07	TRINITY_DN11615_c0_g1_i6	-0.961238	0.000102259	TRINITY_DN2360_c0_g2_i5	0.540969	0.00214473	No	No	No	No
1173	TRINITY_DN20108_c0_g1_i9	Fatty acyl-CoA reductase 3 {ECO:0000305};	-3.05141	1.2274e-07	TRINITY_DN11615_c0_g1_i25	0	1	TRINITY_DN2360_c0_g2_i5	0.540969	0.00214473	No	No	No	No
1174	TRINITY_DN2011_c0_g1_i5	NoAnnotation	4.15618	1.02944e-07	NoMatch	NoMatch	NoMatch	NoMatch	NoMatch	NoMatch	No	No	No	No
1175	TRINITY_DN20170_c0_g1_i2	Protein NRT1/ PTR FAMILY 2.11;	-2.26269	0.00451382	NoMatch	NoMatch	NoMatch	NoMatch	NoMatch	NoMatch	No	No	No	No
1176	TRINITY_DN2027_c0_g1_i2	NADPH:quinone oxidoreductase;	-9.60849	1.47874e-12	TRINITY_DN278_c0_g1_i12	0	1	TRINITY_DN3921_c0_g2_i5	0.0806716	0.800427	No	No	No	No
1177	TRINITY_DN2027_c2_g1_i3	Glutaredoxin-C13;	-2.8642	3.82253e-07	TRINITY_DN83766_c0_g1_i1	-0.884142	0.641961	TRINITY_DN3687_c0_g3_i1	-0.965631	0.179008	No	No	No	No
1178	TRINITY_DN20307_c0_g1_i7	Protein argonaute 5;	2.0427	3.62387e-45	TRINITY_DN27195_c0_g1_i37	-0.440654	1.53828e-09	TRINITY_DN5440_c1_g1_i11	0	1	No	No	No	No
1179	TRINITY_DN2031_c0_g1_i10	Serine carboxypeptidase-like 34;	2.45941	0.00945445	TRINITY_DN616_c0_g1_i12	0.365342	5.05603e-06	TRINITY_DN749_c6_g1_i2	-0.434744	0.794878	No	No	No	No
1180	TRINITY_DN2034_c0_g1_i13	Probable glutathione S-transferase;	2.02873	4.92057e-13	TRINITY_DN1655_c0_g1_i22	0.80372	1.53649e-10	TRINITY_DN471_c1_g1_i24	1.63723	2.96743e-20	No	No	No	No
1181	TRINITY_DN2034_c1_g1_i1	Probable glutathione S-transferase;	2.6342	0.00076396	NoMatch	NoMatch	NoMatch	NoMatch	NoMatch	NoMatch	No	No	No	No
1182	TRINITY_DN2034_c1_g1_i5	Probable glutathione S-transferase;	3.01995	0	NoMatch	NoMatch	NoMatch	NoMatch	NoMatch	NoMatch	No	No	No	No
1183	TRINITY_DN2034_c1_g4_i1	Probable glutathione S-transferase parC;	2.71217	0	NoMatch	NoMatch	NoMatch	NoMatch	NoMatch	NoMatch	No	No	No	No
1184	TRINITY_DN2034_c2_g1_i14	Ubiquitin carboxyl-terminal hydrolase 25;	11.6886	6.60409e-32	TRINITY_DN3616_c1_g2_i27	-0.173646	1	TRINITY_DN471_c0_g1_i16	-0.0133388	0.985642	No	No	No	No
1185	TRINITY_DN2041_c0_g1_i22	Putative disease resistance protein At1g50180;	-2.17829	1.02812e-05	NoMatch	NoMatch	NoMatch	NoMatch	NoMatch	NoMatch	No	No	No	Yes
1186	TRINITY_DN2043_c0_g1_i2	28 kDa ribonucleoprotein, chloroplastic;	-4.07295	8.18501e-11	TRINITY_DN10008_c0_g1_i3	0.642726	0.868908	TRINITY_DN1747_c0_g1_i4	0.803475	0.415511	No	No	No	No
1187	TRINITY_DN2043_c0_g1_i3	28 kDa ribonucleoprotein, chloroplastic;	-4.40539	4.95196e-15	TRINITY_DN10008_c0_g1_i3	0.642726	0.868908	TRINITY_DN1747_c0_g1_i4	0.803475	0.415511	No	No	No	No
1188	TRINITY_DN2044_c0_g1_i33	Calcium-transporting ATPase 12, plasma membrane-type;	6.42106	2.04203e-06	TRINITY_DN6991_c0_g1_i8	-0.51257	0.683033	TRINITY_DN1174_c0_g5_i2	-0.442155	0.768172	No	No	No	No
1189	TRINITY_DN20473_c0_g1_i7	NoAnnotation	-2.59699	5.69753e-06	NoMatch	NoMatch	NoMatch	NoMatch	NoMatch	NoMatch	No	No	No	No
1190	TRINITY_DN20498_c0_g1_i5	NoAnnotation	4.07011	0.000204552	NoMatch	NoMatch	NoMatch	NoMatch	NoMatch	NoMatch	No	No	No	No
1191	TRINITY_DN2050_c0_g2_i3	Cellulose synthase-like protein E1;	-9.11058	7.18471e-08	TRINITY_DN8568_c0_g1_i15	0	1	TRINITY_DN2177_c1_g1_i49	0	1	No	No	No	No
1192	TRINITY_DN20500_c0_g1_i2	Major allergen Pru ar 1;	2.15851	7.94028e-108	TRINITY_DN4516_c0_g1_i24	0	1	TRINITY_DN24015_c0_g2_i1	0.285441	0.824547	No	No	No	No
1193	TRINITY_DN20518_c0_g1_i1	GBF-interacting protein 1 {ECO:0000303|PubMed:16117846};	2.19015	0.000148352	TRINITY_DN14732_c0_g1_i7	0	1	TRINITY_DN7850_c0_g1_i15	-0.0159533	1	No	No	No	No
1194	TRINITY_DN20549_c0_g2_i2	Tubulin beta-1 chain;	-3.54659	6.9041e-13	NoMatch	NoMatch	NoMatch	NoMatch	NoMatch	NoMatch	No	No	No	No
1195	TRINITY_DN2055_c1_g1_i6	Glutamine synthetase leaf isozyme, chloroplastic;	-2.20621	1.68753e-40	TRINITY_DN721_c0_g1_i13	-0.865224	0.460874	TRINITY_DN2421_c0_g1_i5	0.268061	0.925864	No	No	No	No
1196	TRINITY_DN2056_c1_g1_i1	NoAnnotation	-2.14023	0.00597841	TRINITY_DN2043_c2_g2_i1	-1.82313	0.0068358	TRINITY_DN7991_c0_g2_i2	0.897123	0.874873	No	No	No	No
1197	TRINITY_DN20584_c0_g1_i18	ACT domain-containing protein ACR2 {ECO:0000305};	10.0272	6.56429e-12	TRINITY_DN8459_c0_g1_i1	-1.9599	0.000712911	TRINITY_DN1949_c0_g2_i3	-0.480931	0.59291	No	No	No	No
1198	TRINITY_DN20584_c0_g1_i4	ACT domain-containing protein ACR2 {ECO:0000305};	7.28542	1.28454e-14	TRINITY_DN8459_c0_g1_i1	-1.9599	0.000712911	TRINITY_DN1949_c0_g2_i3	-0.480931	0.59291	No	No	No	No
1199	TRINITY_DN2063_c0_g1_i4	Succinate--CoA ligase [ADP-forming] subunit alpha-1, mitochondrial {ECO:0000255|HAMAP-Rule:MF_03222};	2.86871	3.13548e-05	TRINITY_DN1961_c0_g1_i76	-0.239186	0.551308	TRINITY_DN3229_c0_g1_i4	0.181829	0.236851	No	No	No	No
1200	TRINITY_DN20630_c0_g1_i2	Drimenol monooxygenase {ECO:0000305};	2.53295	5.93115e-05	NoMatch	NoMatch	NoMatch	NoMatch	NoMatch	NoMatch	No	No	No	No
1201	TRINITY_DN20637_c0_g1_i1	Cysteine-rich repeat secretory protein 38;	7.27076	0	TRINITY_DN14303_c0_g1_i7	2.35826	3.1106e-222	TRINITY_DN13544_c0_g1_i3	0.567372	0.386327	Yes	No	Yes	No
1202	TRINITY_DN20637_c0_g1_i3	Cysteine-rich repeat secretory protein 38;	9.36614	1.78829e-10	TRINITY_DN14303_c0_g1_i4	0	1	TRINITY_DN13544_c0_g1_i6	0	1	No	No	No	No
1203	TRINITY_DN2064_c0_g1_i8	Calmodulin-binding transcription activator 5 {ECO:0000303|PubMed:11925432};	-2.60044	9.22821e-05	TRINITY_DN4277_c0_g1_i74	1.36655	0.83643	TRINITY_DN7411_c0_g1_i15	-0.0582779	0.987162	No	No	No	No
1204	TRINITY_DN2064_c1_g2_i2	UDP-glycosyltransferase 92A1;	-4.05404	2.04029e-07	TRINITY_DN13132_c0_g3_i1	0.50872	0.984516	TRINITY_DN8140_c1_g2_i1	-0.457935	0.227722	No	No	No	No
1205	TRINITY_DN2067_c0_g1_i18	Common plant regulatory factor 1;	-3.01592	0.000151926	TRINITY_DN5100_c0_g1_i42	0	1	TRINITY_DN5695_c0_g1_i46	0	1	No	No	No	No
1206	TRINITY_DN20692_c0_g1_i10	Malate dehydrogenase, glyoxysomal;	6.99152	2.44974e-11	TRINITY_DN6849_c0_g1_i11	-0.665672	0.037083	TRINITY_DN10920_c0_g1_i10	1.28414	0.117523	No	No	No	No
1207	TRINITY_DN20692_c0_g1_i12	Malate dehydrogenase, glyoxysomal;	6.56303	5.29928e-06	TRINITY_DN6849_c0_g1_i11	-0.665672	0.037083	TRINITY_DN10920_c0_g1_i10	1.28414	0.117523	No	No	No	No
1208	TRINITY_DN2075_c0_g1_i5	NoAnnotation	-5.78373	8.44157e-21	TRINITY_DN46451_c0_g1_i2	-3.18549	3.68627e-10	TRINITY_DN27393_c0_g1_i1	2.4477	2.37418e-08	Yes	Yes	No	No
1209	TRINITY_DN2075_c2_g1_i4	Pathogen-related protein;	4.46118	0	NoMatch	NoMatch	NoMatch	NoMatch	NoMatch	NoMatch	No	No	Yes	No
1210	TRINITY_DN2075_c5_g1_i2	Uncharacterized protein C57A10.07;	3.69091	5.03838e-207	TRINITY_DN9471_c0_g1_i9	-0.214241	0.829018	TRINITY_DN1368_c1_g1_i2	-0.177612	0.553299	No	No	No	No
1211	TRINITY_DN2079_c0_g1_i22	Organ-specific protein S2;	-5.79154	3.44336690384557e-310	TRINITY_DN4420_c0_g1_i1	0.887587	0.303175	TRINITY_DN376_c0_g1_i56	0	1	No	No	No	No
1212	TRINITY_DN2079_c0_g1_i23	Organ-specific protein S2;	-5.69317	2.26334e-121	TRINITY_DN4420_c0_g1_i1	0.887587	0.303175	TRINITY_DN376_c0_g1_i56	0	1	No	No	No	No
1213	TRINITY_DN2079_c0_g1_i25	Organ-specific protein P4;	-6.31708	5.17372e-08	TRINITY_DN4420_c0_g1_i1	0.887587	0.303175	TRINITY_DN376_c0_g1_i1	0	1	No	No	No	No
1214	TRINITY_DN2079_c0_g1_i28	NoAnnotation	-5.86705	1.50994e-86	TRINITY_DN4420_c0_g1_i1	0.887587	0.303175	TRINITY_DN376_c0_g1_i56	0	1	No	No	No	No
1215	TRINITY_DN2079_c0_g1_i29	Organ-specific protein S2;	-9.51015	4.82663e-11	TRINITY_DN4420_c0_g1_i8	0	1	TRINITY_DN376_c0_g1_i55	-0.563115	0.500824	No	No	No	No
1216	TRINITY_DN2079_c0_g1_i9	Organ-specific protein S2;	-6.70509	2.96764e-06	TRINITY_DN4420_c0_g1_i8	0	1	TRINITY_DN376_c0_g1_i55	-0.563115	0.500824	No	No	No	No
1217	TRINITY_DN20796_c0_g1_i1	(13S,14R)-1,13-dihydroxy-N-methylcanadine 13-O-acetyltransferase AT1 {ECO:0000305};	-2.81539	0.00759508	NoMatch	NoMatch	NoMatch	NoMatch	NoMatch	NoMatch	No	No	No	No
1218	TRINITY_DN20885_c0_g1_i10	Loganic acid O-methyltransferase {ECO:0000303|PubMed:24104568, ECO:0000303|PubMed:29399933};	-3.53123	1.01172e-19	TRINITY_DN27134_c1_g1_i1	0	1	TRINITY_DN19886_c0_g1_i1	0.164876	0.930656	No	No	No	No
1219	TRINITY_DN2091_c0_g1_i25	Mechanosensitive ion channel protein 3, chloroplastic;	-3.1913	3.17798e-12	TRINITY_DN3104_c0_g1_i7	0.133621	0.838681	TRINITY_DN3283_c2_g2_i1	0.877271	0.548029	No	No	No	No
1220	TRINITY_DN2091_c0_g1_i6	Mechanosensitive ion channel protein 2, chloroplastic;	-3.84235	3.1105e-05	TRINITY_DN3104_c0_g1_i3	0	1	TRINITY_DN3283_c2_g2_i3	-0.494885	0.743809	No	No	No	No
1221	TRINITY_DN20927_c0_g1_i2	NoAnnotation	-3.54704	0.00571001	TRINITY_DN17033_c0_g1_i2	0	1	TRINITY_DN28547_c0_g1_i1	0	1	No	No	No	No
1222	TRINITY_DN20968_c0_g1_i2	Transcription factor UPBEAT1;	-4.77369	0.000359885	TRINITY_DN83485_c0_g1_i1	0	1	TRINITY_DN8286_c1_g1_i1	0	1	No	No	No	No
1223	TRINITY_DN2098_c0_g1_i1	Deoxypodophyllotoxin synthase {ECO:0000303|PubMed:26359402};	-4.37633	2.17313e-07	TRINITY_DN3423_c0_g1_i8	-0.414475	0.000469197	TRINITY_DN158_c0_g1_i3	0	1	No	No	No	No
1224	TRINITY_DN2098_c0_g1_i12	Deoxypodophyllotoxin synthase {ECO:0000303|PubMed:26359402};	-4.17558	2.16051e-65	TRINITY_DN3423_c0_g1_i7	-3.51076	8.30919e-60	TRINITY_DN158_c0_g1_i6	2.08777	0.00223298	Yes	Yes	No	No
1225	TRINITY_DN2098_c0_g1_i13	Deoxypodophyllotoxin synthase {ECO:0000303|PubMed:26359402};	-2.83698	0	TRINITY_DN3423_c0_g1_i8	-0.414475	0.000469197	TRINITY_DN158_c0_g1_i8	1.28511	4.71557e-09	No	No	No	No
1226	TRINITY_DN21_c0_g1_i3	8-amino-7-oxononanoate synthase;	2.32634	0.00138128	TRINITY_DN1357_c0_g3_i1	0.113351	1	TRINITY_DN3106_c0_g1_i8	0.701648	6.02055e-06	No	No	No	No
1227	TRINITY_DN2100_c0_g1_i12	Auxin efflux carrier component 2 {ECO:0000303|PubMed:9843496};	-3.07397	5.43045e-07	NoMatch	NoMatch	NoMatch	NoMatch	NoMatch	NoMatch	No	No	No	No
1228	TRINITY_DN2102_c0_g1_i10	Probable magnesium transporter NIPA6;	-8.90299	1.28965e-05	TRINITY_DN20975_c0_g1_i23	-0.0748689	1	TRINITY_DN1519_c0_g1_i17	-0.0270362	0.996912	No	No	No	No
1229	TRINITY_DN2106_c0_g1_i3	Metal tolerance protein 4;	-10.1229	1.32435e-10	TRINITY_DN23407_c0_g1_i30	-0.666812	0.741746	TRINITY_DN844_c1_g2_i1	0.312622	0.820877	No	No	No	No
1230	TRINITY_DN2108_c1_g1_i2	Alpha-1,3-arabinosyltransferase XAT3 {ECO:0000305};	-2.20892	7.80266e-42	TRINITY_DN40560_c0_g1_i3	0	1	TRINITY_DN13500_c0_g1_i9	0.814336	0.182228	No	No	No	No
1231	TRINITY_DN211_c1_g1_i18	G-box-binding factor 1;	-2.70688	0.00778378	TRINITY_DN16721_c0_g1_i66	0	1	TRINITY_DN8439_c0_g1_i18	0.252252	0.811226	No	No	No	No
1232	TRINITY_DN2110_c0_g1_i14	Polyvinylalcohol dehydrogenase;	2.53849	1.4488e-40	TRINITY_DN17962_c0_g1_i1	-0.195105	0.20018	TRINITY_DN889_c0_g1_i17	0	1	No	No	No	No
1233	TRINITY_DN2110_c0_g1_i19	Polyvinylalcohol dehydrogenase;	3.18044	3.32775e-40	TRINITY_DN17962_c0_g1_i12	-0.599685	0.752665	TRINITY_DN889_c0_g1_i26	0	1	No	No	No	No
1234	TRINITY_DN2110_c0_g1_i25	Galactose mutarotase;	-8.75072	1.96608e-07	TRINITY_DN17962_c0_g1_i11	-0.85715	6.9035e-28	TRINITY_DN889_c0_g1_i34	1.09975	1.06539e-10	No	No	No	No
1235	TRINITY_DN2110_c0_g1_i7	Galactose mutarotase;	-9.78598	3.78273e-12	TRINITY_DN17962_c0_g1_i11	-0.85715	6.9035e-28	TRINITY_DN889_c0_g1_i34	1.09975	1.06539e-10	No	No	No	No
1236	TRINITY_DN2112_c0_g1_i2	E3 ubiquitin-protein ligase KEG;	-10.4904	7.35988e-11	TRINITY_DN939_c0_g1_i23	-0.29087	1	TRINITY_DN386_c0_g2_i18	-0.142913	0.604294	No	No	No	No
1237	TRINITY_DN21127_c0_g1_i11	Cyanogenic beta-glucosidase;	2.18486	0.00528138	NoMatch	NoMatch	NoMatch	NoMatch	NoMatch	NoMatch	No	No	No	No
1238	TRINITY_DN21127_c0_g1_i6	Cyanogenic beta-glucosidase;	2.47022	3.54286e-72	NoMatch	NoMatch	NoMatch	NoMatch	NoMatch	NoMatch	No	No	No	No
1239	TRINITY_DN2116_c0_g1_i2	Putative transcription elongation factor SPT5 homolog 1;	9.39418	9.18436e-11	TRINITY_DN98_c0_g1_i6	0	1	TRINITY_DN2423_c0_g1_i9	0.162543	0.903503	No	No	No	No
1240	TRINITY_DN212_c0_g1_i1	NoAnnotation	-2.26635	7.80292e-13	TRINITY_DN32377_c0_g1_i1	0.284232	0.966955	TRINITY_DN11149_c0_g1_i1	0.89908	0.154204	No	No	No	No
1241	TRINITY_DN212_c0_g1_i2	NoAnnotation	-3.93987	2.54867e-20	TRINITY_DN32377_c0_g1_i1	0.284232	0.966955	TRINITY_DN11149_c0_g1_i1	0.89908	0.154204	No	No	No	No
1242	TRINITY_DN21274_c0_g1_i10	Protein PHLOEM PROTEIN 2-LIKE A1;	9.7399	3.20875e-12	NoMatch	NoMatch	NoMatch	NoMatch	NoMatch	NoMatch	No	No	No	No
1243	TRINITY_DN21274_c0_g1_i4	Protein PHLOEM PROTEIN 2-LIKE A1;	4.01909	0.00307327	TRINITY_DN16871_c0_g1_i1	0	1	TRINITY_DN1435_c0_g1_i4	-2.35224	3.67596e-11	No	Yes	No	No
1244	TRINITY_DN21274_c0_g1_i9	Protein PHLOEM PROTEIN 2-LIKE A1;	2.93011	7.35133e-45	NoMatch	NoMatch	NoMatch	NoMatch	NoMatch	NoMatch	No	No	No	No
1245	TRINITY_DN21293_c0_g1_i10	SufE-like protein 2, chloroplastic;	3.96265	0.00371504	TRINITY_DN8796_c0_g1_i1	0.194379	1	TRINITY_DN10709_c0_g1_i1	0	1	No	No	No	No
1246	TRINITY_DN213_c0_g1_i26	GDSL esterase/lipase 2;	-6.12665	4.92024e-05	TRINITY_DN2696_c0_g1_i4	-3.7203	0.0353945	TRINITY_DN5414_c0_g1_i2	0	1	No	No	No	No
1247	TRINITY_DN2140_c1_g1_i12	(S)-2-hydroxy-acid oxidase GLO1;	-3.39516	7.06907e-05	TRINITY_DN55_c2_g1_i5	0.534231	1	TRINITY_DN748_c0_g1_i31	0.357156	0.66747	No	No	No	No
1248	TRINITY_DN21425_c0_g1_i1	Berberine bridge enzyme-like 5 {ECO:0000303|PubMed:26037923};	5.6849	0	NoMatch	NoMatch	NoMatch	NoMatch	NoMatch	NoMatch	No	No	No	No
1249	TRINITY_DN2143_c0_g1_i2	AAA-ATPase At2g18190;	2.33291	1.49998e-07	TRINITY_DN2795_c0_g1_i6	-0.418975	0.00071784	TRINITY_DN3442_c0_g1_i4	-1.11758	4.22031e-10	No	No	No	No
1250	TRINITY_DN2143_c1_g1_i1	AAA-ATPase At2g18193;	2.26609	0.00301727	NoMatch	NoMatch	NoMatch	NoMatch	NoMatch	NoMatch	No	No	No	No
1251	TRINITY_DN21435_c0_g1_i10	(+)-neomenthol dehydrogenase {ECO:0000303|PubMed:18599651};	2.224	1.56554e-25	TRINITY_DN9296_c0_g1_i18	0.259969	1	TRINITY_DN22822_c0_g1_i11	1.88939	1.1991e-13	No	No	No	No
1252	TRINITY_DN2146_c2_g1_i2	Cysteine-rich receptor-like protein kinase 25;	3.28979	0.000233229	TRINITY_DN823_c0_g2_i1	0.550771	1	TRINITY_DN877_c0_g2_i1	-0.509468	0.0888722	No	No	No	No
1253	TRINITY_DN21475_c0_g1_i1	NoAnnotation	2.08461	5.21513e-23	TRINITY_DN37767_c0_g2_i2	0	1	TRINITY_DN34618_c1_g1_i2	0	1	No	No	No	No
1254	TRINITY_DN2148_c0_g3_i1	Ethylene-responsive transcription factor ERF025;	-4.48	4.79089e-19	TRINITY_DN2358_c1_g1_i9	0	1	TRINITY_DN632_c4_g1_i1	0	1	No	No	No	No
1255	TRINITY_DN2148_c0_g4_i2	Ethylene-responsive transcription factor ERF025;	-2.61556	1.40286e-18	TRINITY_DN2358_c1_g3_i1	-0.670037	0.802493	TRINITY_DN4824_c1_g1_i3	-0.588533	0.9635	No	No	No	No
1256	TRINITY_DN2148_c2_g2_i1	Transcription factor RAX2;	2.12248	1.69194e-22	TRINITY_DN10336_c0_g1_i1	-0.0646247	1	TRINITY_DN5731_c1_g2_i3	-0.708351	0.020989	No	No	No	No
1257	TRINITY_DN21521_c0_g1_i10	BURP domain-containing protein 3;	3.21657	5.35605e-81	NoMatch	NoMatch	NoMatch	NoMatch	NoMatch	NoMatch	No	No	No	No
1258	TRINITY_DN21521_c0_g1_i9	BURP domain-containing protein 3;	-3.19575	9.25241e-07	NoMatch	NoMatch	NoMatch	NoMatch	NoMatch	NoMatch	No	No	No	No
1259	TRINITY_DN21521_c1_g1_i1	NoAnnotation	-2.63687	6.00909e-05	NoMatch	NoMatch	NoMatch	NoMatch	NoMatch	NoMatch	No	No	No	No
1260	TRINITY_DN21534_c0_g1_i1	Plant intracellular Ras-group-related LRR protein 4;	2.83705	1.94776e-07	NoMatch	NoMatch	NoMatch	NoMatch	NoMatch	NoMatch	No	No	No	No
1261	TRINITY_DN21572_c0_g1_i1	NoAnnotation	-2.32899	6.24405e-09	NoMatch	NoMatch	NoMatch	NoMatch	NoMatch	NoMatch	No	No	No	No
1262	TRINITY_DN2160_c0_g1_i26	Pectin acetylesterase 10 {ECO:0000303|PubMed:25115560};	-2.71525	0.00524822	TRINITY_DN2770_c0_g3_i2	0	1	TRINITY_DN3527_c0_g3_i9	0	1	No	No	No	No
1263	TRINITY_DN2160_c0_g1_i76	Transcription factor HY5-like;	-2.65509	0.00455652	TRINITY_DN2770_c0_g3_i14	-0.036583	1	TRINITY_DN3527_c0_g3_i6	0	1	No	No	No	No
1264	TRINITY_DN2161_c0_g1_i14	Nudix hydrolase 4;	-2.31105	5.13153e-21	TRINITY_DN2658_c0_g1_i11	-3.51125	0.492429	TRINITY_DN488_c0_g1_i3	-1.81343	0.879373	No	No	No	No
1265	TRINITY_DN2161_c0_g1_i8	Nudix hydrolase 4;	-2.24721	2.89e-46	TRINITY_DN2658_c0_g1_i16	-0.359986	0.0950148	TRINITY_DN488_c0_g1_i1	-0.393845	0.260033	No	No	No	No
1266	TRINITY_DN2162_c2_g2_i1	2-methyl-6-phytyl-1,4-hydroquinone methyltransferase, chloroplastic;	-2.21273	1.92835e-30	TRINITY_DN10438_c1_g1_i1	0.224637	0.939467	TRINITY_DN4479_c1_g1_i1	0.0885702	0.94987	No	No	No	No
1267	TRINITY_DN21630_c0_g1_i7	Potassium transporter 5;	2.21755	2.77688e-12	TRINITY_DN1800_c0_g1_i8	0.110582	1	TRINITY_DN1181_c3_g1_i1	-0.279379	0.112635	No	No	No	No
1268	TRINITY_DN2166_c0_g1_i4	NoAnnotation	8.3033	3.99104e-15	TRINITY_DN1804_c0_g1_i9	0.106106	1	TRINITY_DN2177_c0_g1_i3	-0.0573134	0.9477	No	No	No	No
1269	TRINITY_DN2167_c1_g1_i6	Stigma-specific STIG1-like protein 3 {ECO:0000303|PubMed:19279211};	-4.86241	0.00631745	TRINITY_DN77629_c0_g1_i1	-4.64961	0.00050461	TRINITY_DN10994_c0_g1_i1	3.37039	1.39649e-08	Yes	Yes	No	No
1270	TRINITY_DN21739_c0_g1_i4	NoAnnotation	2.74303	2.20358e-17	NoMatch	NoMatch	NoMatch	NoMatch	NoMatch	NoMatch	No	No	No	No
1271	TRINITY_DN21770_c0_g1_i3	NoAnnotation	-10.0156	5.67588e-11	TRINITY_DN21697_c0_g1_i2	-1.25447	0.94629	TRINITY_DN36224_c0_g1_i1	1.65843	0.00507023	No	No	No	No
1272	TRINITY_DN2179_c0_g1_i12	UDP-glycosyltransferase 76F1;	6.96413	3.17741e-05	TRINITY_DN2241_c0_g1_i20	0	1	TRINITY_DN3670_c0_g2_i5	0.0286501	0.982476	No	No	No	No
1273	TRINITY_DN2179_c0_g1_i5	UDP-glycosyltransferase 76F1;	3.78669	1.96002e-57	TRINITY_DN2241_c0_g1_i18	0	1	TRINITY_DN3670_c0_g2_i5	0.0286501	0.982476	No	No	No	No
1274	TRINITY_DN2179_c0_g1_i7	UDP-glycosyltransferase 76F1;	2.9302	0.00040554	TRINITY_DN2241_c0_g1_i19	0.100258	1	TRINITY_DN13969_c0_g2_i2	0	1	No	No	No	No
1275	TRINITY_DN2179_c0_g1_i9	UDP-glycosyltransferase 76F1;	4.21786	3.66365e-06	TRINITY_DN2241_c0_g1_i7	0	1	TRINITY_DN3670_c0_g2_i5	0.0286501	0.982476	No	No	No	No
1276	TRINITY_DN218_c0_g1_i24	NoAnnotation	-2.16942	1.99138e-11	TRINITY_DN5861_c0_g1_i19	0.421133	0.810155	TRINITY_DN8405_c0_g1_i12	0	1	No	No	No	No
1277	TRINITY_DN21823_c0_g1_i1	GDSL esterase/lipase At5g45910;	-4.16151	3.32902e-08	TRINITY_DN55278_c0_g1_i3	0	1	TRINITY_DN16499_c0_g1_i3	1.50557	0.125983	No	No	No	No
1278	TRINITY_DN21894_c0_g1_i16	Probable carboxylesterase 2;	2.43489	4.35968e-20	NoMatch	NoMatch	NoMatch	NoMatch	NoMatch	NoMatch	No	No	No	No
1279	TRINITY_DN21894_c0_g1_i3	Probable carboxylesterase 2;	2.36022	1.47771e-57	NoMatch	NoMatch	NoMatch	NoMatch	NoMatch	NoMatch	No	No	No	No
1280	TRINITY_DN219_c0_g3_i6	Retrovirus-related Pol polyprotein from transposon RE1;	8.78245	1.97867e-06	TRINITY_DN1466_c0_g1_i10	0	1	TRINITY_DN20942_c0_g1_i3	0	1	No	No	No	No
1281	TRINITY_DN2190_c0_g1_i8	Rab3 GTPase-activating protein catalytic subunit;	9.22199	2.7287e-05	TRINITY_DN11079_c0_g1_i109	0	1	TRINITY_DN1449_c0_g1_i18	-0.988449	0.850459	No	No	No	No
1282	TRINITY_DN2190_c2_g1_i8	Nudix hydrolase 17, mitochondrial;	2.5197	0.00604697	TRINITY_DN6623_c0_g1_i6	-0.239015	0.212061	TRINITY_DN6323_c0_g1_i5	0.603171	0.000893784	No	No	No	No
1283	TRINITY_DN21926_c0_g1_i3	Wall-associated receptor kinase 2;	-2.33142	0.00176771	NoMatch	NoMatch	NoMatch	NoMatch	NoMatch	NoMatch	No	No	No	No
1284	TRINITY_DN2199_c0_g2_i7	Long-chain-alcohol oxidase FAO1;	-2.09548	0.00155242	TRINITY_DN5748_c0_g1_i35	0	1	TRINITY_DN1342_c0_g1_i26	0.356087	0.792449	No	No	No	No
1285	TRINITY_DN22004_c0_g1_i1	Protein NRT1/ PTR FAMILY 5.2;	-2.91992	3.39206e-05	TRINITY_DN47652_c0_g1_i2	0	1	TRINITY_DN13988_c0_g1_i5	2.79285	0.205781	No	No	No	No
1286	TRINITY_DN22016_c0_g1_i16	ABC transporter B family member 21;	-2.94297	0.00152533	NoMatch	NoMatch	NoMatch	NoMatch	NoMatch	NoMatch	No	No	No	No
1287	TRINITY_DN22043_c0_g1_i15	Folate transporter 1, chloroplastic;	4.00796	1.31209e-72	TRINITY_DN3197_c0_g1_i110	0	1	TRINITY_DN2339_c0_g1_i50	0	1	No	No	No	No
1288	TRINITY_DN22043_c0_g1_i61	Folate transporter 1, chloroplastic;	4.66028	0.000877953	TRINITY_DN3197_c0_g1_i66	0	1	TRINITY_DN2339_c0_g1_i30	-0.000338302	1	No	No	No	No
1289	TRINITY_DN22043_c0_g1_i62	Folate transporter 1, chloroplastic;	3.91131	3.6462e-82	TRINITY_DN3197_c0_g1_i49	0.501082	0.000127804	TRINITY_DN2339_c0_g1_i66	0.2305	0.523808	No	No	No	No
1290	TRINITY_DN22053_c0_g1_i2	Protein SRC2 {ECO:0000305};	2.66189	1.50493e-135	TRINITY_DN7225_c0_g2_i1	0.386845	2.39026e-06	TRINITY_DN100_c0_g1_i7	-1.11933	0.86292	No	No	No	No
1291	TRINITY_DN22140_c0_g1_i11	Farnesyl pyrophosphate synthase {ECO:0000303|PubMed:29509695, ECO:0000303|Ref.1};	3.3294	6.79363e-15	TRINITY_DN4558_c0_g1_i4	0	1	TRINITY_DN3965_c1_g1_i5	0.19438	0.707227	No	No	No	No
1292	TRINITY_DN2215_c1_g1_i18	Transcription factor bHLH80;	-2.12328	0.000190393	TRINITY_DN4043_c0_g1_i9	0.0138782	1	TRINITY_DN1180_c0_g1_i14	-0.19549	0.63924	No	No	No	No
1293	TRINITY_DN2216_c0_g1_i5	Precursor of CEP14 {ECO:0000303|PubMed:24179096};	3.84031	1.84659e-25	TRINITY_DN4364_c1_g1_i1	1.08502	0.000702281	TRINITY_DN18048_c0_g1_i3	-0.172678	0.891845	No	No	No	No
1294	TRINITY_DN2216_c0_g1_i6	Precursor of CEP14 {ECO:0000303|PubMed:24179096};	3.6817	5.52798e-06	TRINITY_DN4364_c1_g1_i1	1.08502	0.000702281	TRINITY_DN18048_c0_g1_i3	-0.172678	0.891845	No	No	No	No
1295	TRINITY_DN22164_c0_g1_i1	Probable carboxylesterase 12;	2.46789	3.38625e-56	NoMatch	NoMatch	NoMatch	NoMatch	NoMatch	NoMatch	No	No	No	No
1296	TRINITY_DN2219_c0_g1_i74	Probable ethanolamine kinase;	3.95397	2.21514e-20	TRINITY_DN1554_c0_g1_i111	-0.0419486	1	TRINITY_DN6728_c0_g1_i133	0.405113	0.00462349	No	No	No	No
1297	TRINITY_DN22195_c0_g1_i5	NoAnnotation	-2.50926	0.000287531	NoMatch	NoMatch	NoMatch	NoMatch	NoMatch	NoMatch	No	No	No	No
1298	TRINITY_DN2229_c0_g1_i2	Non-specific phospholipase C3;	2.29928	7.70239e-102	NoMatch	NoMatch	NoMatch	NoMatch	NoMatch	NoMatch	No	No	No	No
1299	TRINITY_DN2230_c0_g1_i12	Triacylglycerol lipase OBL1 {ECO:0000305};	2.57731	0.00469179	TRINITY_DN4522_c0_g1_i14	0	1	TRINITY_DN1259_c0_g1_i22	-0.901829	0.0320155	No	No	No	No
1300	TRINITY_DN2230_c0_g1_i15	Triacylglycerol lipase OBL1 {ECO:0000305};	-10.3687	6.43267e-17	TRINITY_DN4522_c0_g1_i14	0	1	TRINITY_DN2028_c1_g1_i1	-2.8781	0.00089753	No	Yes	No	No
1301	TRINITY_DN2230_c0_g1_i4	Endo-1,3;1,4-beta-D-glucanase;	4.14194	0	TRINITY_DN1452_c0_g2_i7	0.91266	1.09295e-12	TRINITY_DN1436_c1_g2_i8	0.0962803	0.88264	No	No	No	No
1302	TRINITY_DN2230_c0_g1_i5	Triacylglycerol lipase OBL1 {ECO:0000305};	-2.6337	5.35304e-17	TRINITY_DN4522_c0_g1_i14	0	1	TRINITY_DN1259_c0_g1_i22	-0.901829	0.0320155	No	No	No	No
1303	TRINITY_DN2235_c0_g1_i1	Paired amphipathic helix protein Sin3-like 2;	3.14486	0.000676462	TRINITY_DN4878_c4_g1_i12	-0.980334	0.738749	TRINITY_DN605_c2_g1_i15	-1.76308	0.557264	No	No	No	No
1304	TRINITY_DN2235_c0_g1_i7	Paired amphipathic helix protein Sin3-like 2;	3.11882	1.61715e-27	TRINITY_DN4878_c4_g1_i3	0.0230364	1	TRINITY_DN605_c2_g1_i3	-0.708331	0.804156	No	No	No	No
1305	TRINITY_DN2236_c0_g1_i24	Protein transport protein Sec24-like At3g07100;	2.24942	0.00713559	TRINITY_DN15_c0_g1_i2	0.778716	1	TRINITY_DN905_c0_g1_i4	0	1	No	No	No	No
1306	TRINITY_DN2238_c0_g1_i53	NoAnnotation	-2.30666	0.00521808	NoMatch	NoMatch	NoMatch	NoMatch	NoMatch	NoMatch	No	No	No	No
1307	TRINITY_DN2238_c0_g2_i2	Myb-related protein 306;	-4.10551	5.16374e-07	TRINITY_DN17060_c0_g1_i2	0	1	TRINITY_DN3289_c0_g1_i2	-1.00278	0.446774	No	No	No	No
1308	TRINITY_DN2240_c0_g1_i1	NoAnnotation	-2.12816	0.00208151	TRINITY_DN4946_c0_g1_i5	-0.138844	1	TRINITY_DN2389_c0_g3_i2	-0.173989	0.620361	No	No	No	No
1309	TRINITY_DN2240_c0_g2_i2	TMV resistance protein N;	-2.4542	0.00696787	TRINITY_DN693_c1_g1_i6	0	1	TRINITY_DN2386_c0_g1_i15	0	1	No	No	No	No
1310	TRINITY_DN2243_c0_g1_i10	2-alkenal reductase (NADP(+)-dependent);	6.99537	1.20333e-10	NoMatch	NoMatch	NoMatch	NoMatch	NoMatch	NoMatch	No	No	No	No
1311	TRINITY_DN2243_c0_g1_i11	2-alkenal reductase (NADP(+)-dependent);	6.88972	0.00886343	NoMatch	NoMatch	NoMatch	NoMatch	NoMatch	NoMatch	No	No	No	No
1312	TRINITY_DN2243_c0_g1_i12	2-alkenal reductase (NADP(+)-dependent);	10.5999	9.27016e-12	NoMatch	NoMatch	NoMatch	NoMatch	NoMatch	NoMatch	No	No	No	No
1313	TRINITY_DN2243_c0_g1_i14	2-alkenal reductase (NADP(+)-dependent);	6.92036	2.48813e-05	NoMatch	NoMatch	NoMatch	NoMatch	NoMatch	NoMatch	No	No	No	No
1314	TRINITY_DN2243_c0_g1_i16	2-alkenal reductase (NADP(+)-dependent);	5.43161	0.00193673	NoMatch	NoMatch	NoMatch	NoMatch	NoMatch	NoMatch	No	No	No	No
1315	TRINITY_DN2243_c0_g1_i19	2-alkenal reductase (NADP(+)-dependent);	5.50806	1.86221e-166	NoMatch	NoMatch	NoMatch	NoMatch	NoMatch	NoMatch	No	No	No	No
1316	TRINITY_DN2243_c0_g1_i2	2-alkenal reductase (NADP(+)-dependent);	9.75513	3.93038e-12	NoMatch	NoMatch	NoMatch	NoMatch	NoMatch	NoMatch	No	No	No	No
1317	TRINITY_DN2243_c0_g1_i21	2-alkenal reductase (NADP(+)-dependent);	9.30567	1.30892e-06	NoMatch	NoMatch	NoMatch	NoMatch	NoMatch	NoMatch	No	No	No	No
1318	TRINITY_DN2243_c0_g1_i23	2-alkenal reductase (NADP(+)-dependent);	4.64152	0.000817036	NoMatch	NoMatch	NoMatch	NoMatch	NoMatch	NoMatch	No	No	No	No
1319	TRINITY_DN2243_c0_g1_i6	2-alkenal reductase (NADP(+)-dependent);	6.61194	0	NoMatch	NoMatch	NoMatch	NoMatch	NoMatch	NoMatch	No	No	No	No
1320	TRINITY_DN2243_c0_g1_i7	2-alkenal reductase (NADP(+)-dependent);	9.82518	5.18822e-08	NoMatch	NoMatch	NoMatch	NoMatch	NoMatch	NoMatch	No	No	No	No
1321	TRINITY_DN2245_c0_g1_i2	Putative calcium-transporting ATPase 11, plasma membrane-type;	-7.53935	3.35992e-11	TRINITY_DN2840_c0_g1_i6	-0.102076	0.740106	TRINITY_DN7457_c0_g1_i15	0	1	No	No	No	No
1322	TRINITY_DN2246_c0_g1_i1	ATP-citrate synthase alpha chain protein 2;	2.1329	2.91432e-242	TRINITY_DN1660_c1_g1_i9	0.410397	4.32377e-06	TRINITY_DN1400_c0_g1_i20	0.0872869	0.871733	No	No	No	No
1323	TRINITY_DN22484_c0_g1_i2	NoAnnotation	-4.0171	0.00702733	TRINITY_DN19538_c0_g1_i1	0	1	TRINITY_DN17677_c0_g1_i1	0	1	No	No	No	No
1324	TRINITY_DN2256_c0_g1_i8	NoAnnotation	-2.2603	1.20878e-06	NoMatch	NoMatch	NoMatch	NoMatch	NoMatch	NoMatch	No	No	No	No
1325	TRINITY_DN2259_c0_g1_i4	G-type lectin S-receptor-like serine/threonine-protein kinase RKS1;	3.40703	5.99563e-05	TRINITY_DN952_c0_g1_i15	0	1	TRINITY_DN5904_c0_g1_i18	0	1	No	No	No	No
1326	TRINITY_DN226_c0_g1_i11	BAHD acyltransferase At5g47980;	-3.47786	0.00937968	TRINITY_DN2335_c0_g2_i18	0.0677789	1	TRINITY_DN107_c0_g1_i4	0.0990113	0.957296	No	No	No	No
1327	TRINITY_DN2262_c0_g2_i1	Transcription factor MYB4 {ECO:0000305};	4.58337	2.63053e-24	TRINITY_DN939_c1_g1_i3	0	1	TRINITY_DN9627_c0_g1_i4	0.0528308	0.887692	No	No	No	No
1328	TRINITY_DN2262_c0_g2_i2	Transcription factor MYB4 {ECO:0000305};	9.05311	2.77383e-178	TRINITY_DN939_c1_g1_i4	1.79934	5.11921e-06	TRINITY_DN9627_c0_g1_i3	-1.09409	0.019903	No	No	No	No
1329	TRINITY_DN2262_c0_g2_i3	Transcription factor MYB4 {ECO:0000305};	7.46648	1.31302e-08	TRINITY_DN939_c1_g1_i1	2.02958	1.5859e-78	TRINITY_DN9627_c0_g1_i4	0.0528308	0.887692	Yes	No	No	No
1330	TRINITY_DN2262_c0_g2_i4	Transcription factor MYB4 {ECO:0000305};	6.6939	0.00557144	TRINITY_DN939_c1_g1_i3	0	1	TRINITY_DN9627_c0_g1_i3	-1.09409	0.019903	No	No	No	No
1331	TRINITY_DN2266_c0_g1_i8	Protein STRUBBELIG-RECEPTOR FAMILY 1;	8.99733	4.70644e-08	TRINITY_DN7464_c0_g1_i21	0	1	TRINITY_DN2907_c0_g1_i115	1.79468	0.810751	No	No	No	No
1332	TRINITY_DN22698_c1_g1_i2	Beta-glucuronosyltransferase GlcAT14A {ECO:0000305};	2.82011	3.99624e-32	TRINITY_DN835_c2_g1_i4	0.430247	0.00966563	TRINITY_DN21346_c0_g1_i3	1.27486	0.035599	No	No	No	No
1333	TRINITY_DN2272_c0_g1_i13	Beta-carotene 3-hydroxylase 1, chloroplastic;	-5.94825	2.28581e-05	TRINITY_DN8222_c0_g1_i11	0	1	TRINITY_DN5036_c0_g1_i14	-0.153241	0.951282	No	No	No	No
1334	TRINITY_DN2274_c0_g1_i24	Probable inactive purple acid phosphatase 27;	9.01692	6.08455e-07	NoMatch	NoMatch	NoMatch	NoMatch	NoMatch	NoMatch	No	No	No	No
1335	TRINITY_DN2274_c0_g1_i52	Probable inactive purple acid phosphatase 27;	-2.61031	3.62639e-35	TRINITY_DN513_c0_g1_i86	-0.545589	0.0178981	TRINITY_DN1025_c0_g1_i4	1.05804	4.46272e-15	No	No	No	No
1336	TRINITY_DN2275_c0_g1_i10	Blue-light photoreceptor PHR2;	2.09055	1.48347e-32	TRINITY_DN1406_c0_g1_i5	0.319796	0.000172137	TRINITY_DN846_c0_g1_i4	0.483712	0.000265724	No	No	No	No
1337	TRINITY_DN22784_c0_g1_i11	TMV resistance protein N;	-2.00904	0.00330234	NoMatch	NoMatch	NoMatch	NoMatch	NoMatch	NoMatch	No	No	No	Yes
1338	TRINITY_DN22784_c0_g1_i18	TMV resistance protein N;	-3.07212	1.40741e-06	TRINITY_DN7629_c0_g1_i19	-1.31039	0.170904	TRINITY_DN7046_c1_g1_i6	0.0094302	1	No	No	No	No
1339	TRINITY_DN22784_c0_g1_i8	TMV resistance protein N;	-2.68135	2.48537e-06	NoMatch	NoMatch	NoMatch	NoMatch	NoMatch	NoMatch	No	No	No	No
1340	TRINITY_DN22788_c0_g1_i1	Phenylacetaldehyde oxime monooxygenase CYP71AN24 {ECO:0000303|PubMed:25015725};	3.16796	1.05646e-09	NoMatch	NoMatch	NoMatch	NoMatch	NoMatch	NoMatch	No	No	No	No
1341	TRINITY_DN228_c1_g1_i27	Protein DETOXIFICATION 27 {ECO:0000303|PubMed:11739388};	3.30954	3.94465e-47	TRINITY_DN990_c0_g1_i5	0.360427	0.268659	TRINITY_DN12003_c0_g2_i6	0.673096	0.00453931	No	No	No	No
1342	TRINITY_DN228_c1_g1_i29	Protein DETOXIFICATION 27 {ECO:0000303|PubMed:11739388};	11.4555	6.02401e-27	TRINITY_DN990_c0_g1_i5	0.360427	0.268659	TRINITY_DN12003_c0_g2_i6	0.673096	0.00453931	No	No	No	No
1343	TRINITY_DN2281_c0_g1_i14	Aspartokinase 3, chloroplastic;	-4.02667	0.000797325	NoMatch	NoMatch	NoMatch	NoMatch	NoMatch	NoMatch	No	No	No	No
1344	TRINITY_DN2282_c0_g1_i3	Probable protein phosphatase 2C 2;	-2.27702	0.00518548	TRINITY_DN3477_c0_g1_i1	-1.96667	0.855775	TRINITY_DN6017_c0_g1_i4	-0.0749984	0.966117	No	No	No	No
1345	TRINITY_DN2287_c0_g1_i13	Rust resistance kinase Lr10 {ECO:0000312|EMBL:AAC49629.1};	2.84249	3.36643e-11	TRINITY_DN55_c0_g1_i12	-0.611517	0.0113656	TRINITY_DN9074_c1_g1_i1	0	1	No	No	No	No
1346	TRINITY_DN2287_c2_g1_i6	Protein PLANT CADMIUM RESISTANCE 2;	2.44513	1.08202e-29	NoMatch	NoMatch	NoMatch	NoMatch	NoMatch	NoMatch	No	No	No	No
1347	TRINITY_DN2288_c0_g1_i2	ABC transporter G family member 42 {ECO:0000303|PubMed:18299247};	2.33352	3.03306e-27	TRINITY_DN368_c0_g1_i12	-0.19741	0.107908	TRINITY_DN3174_c0_g3_i2	-0.141153	0.911993	No	No	No	No
1348	TRINITY_DN2288_c0_g1_i4	Pleiotropic drug resistance protein 1 {ECO:0000303|PubMed:22398443};	3.1362	1.23125e-33	NoMatch	NoMatch	NoMatch	NoMatch	NoMatch	NoMatch	No	No	No	No
1349	TRINITY_DN2288_c0_g1_i5	Pleiotropic drug resistance protein 1 {ECO:0000303|PubMed:22398443};	4.49859	9.56216e-99	NoMatch	NoMatch	NoMatch	NoMatch	NoMatch	NoMatch	No	No	No	No
1350	TRINITY_DN2288_c0_g1_i8	ABC transporter G family member 42 {ECO:0000303|PubMed:18299247};	12.9086	4.44255e-100	TRINITY_DN368_c0_g1_i3	0.312003	1	TRINITY_DN3174_c0_g3_i2	-0.141153	0.911993	No	No	No	No
1351	TRINITY_DN22948_c0_g1_i1	Ubiquitin-conjugating enzyme E2 32;	2.00158	0.000749314	NoMatch	NoMatch	NoMatch	NoMatch	NoMatch	NoMatch	No	No	No	No
1352	TRINITY_DN2299_c0_g1_i3	Glutathione S-transferase F9;	6.81344	0	NoMatch	NoMatch	NoMatch	NoMatch	NoMatch	NoMatch	No	No	No	No
1353	TRINITY_DN2299_c0_g1_i7	Glutathione S-transferase F9;	6.86209	0	NoMatch	NoMatch	NoMatch	NoMatch	NoMatch	NoMatch	No	No	Yes	No
1354	TRINITY_DN2303_c0_g2_i1	Dormancy-associated protein homolog 3 {ECO:0000305};	-3.28341	0	TRINITY_DN2269_c0_g1_i7	-0.212872	0.600788	TRINITY_DN12278_c0_g1_i1	0.507722	0.547944	No	No	No	No
1355	TRINITY_DN2303_c0_g2_i2	Dormancy-associated protein homolog 3 {ECO:0000305};	-2.2857	1.01251e-184	TRINITY_DN2269_c0_g1_i4	0	1	TRINITY_DN12278_c0_g1_i1	0.507722	0.547944	No	No	No	No
1356	TRINITY_DN23084_c0_g1_i1	Drimenol monooxygenase {ECO:0000305};	3.144	0.000678512	NoMatch	NoMatch	NoMatch	NoMatch	NoMatch	NoMatch	No	No	No	No
1357	TRINITY_DN2312_c0_g1_i9	Copper transporter 3;	-2.39665	1.98252e-06	NoMatch	NoMatch	NoMatch	NoMatch	NoMatch	NoMatch	No	No	No	No
1358	TRINITY_DN2312_c0_g2_i1	Calcium uniporter protein 4, mitochondrial;	-2.6025	0.00252237	TRINITY_DN2576_c0_g3_i1	0.254011	1	TRINITY_DN3925_c1_g1_i2	0.0735189	0.96818	No	No	No	No
1359	TRINITY_DN2313_c2_g2_i3	Pirin-like protein;	6.10452	5.55395e-05	TRINITY_DN3092_c1_g3_i2	-2.4238	0.0535648	TRINITY_DN5020_c0_g1_i3	0	1	No	No	No	No
1360	TRINITY_DN2313_c2_g2_i7	Pirin-like protein;	-6.73938	1.94316e-05	TRINITY_DN3092_c1_g3_i2	-2.4238	0.0535648	TRINITY_DN5020_c0_g1_i3	0	1	No	No	No	No
1361	TRINITY_DN2325_c0_g2_i1	Acid phosphatase 1;	-3.33	1.53658e-31	TRINITY_DN1418_c2_g1_i7	0	1	TRINITY_DN22780_c0_g1_i1	0	1	No	No	No	No
1362	TRINITY_DN2325_c0_g2_i2	Acid phosphatase 1;	-3.00194	3.88384e-09	TRINITY_DN1418_c2_g1_i13	-1.42264	0.00541756	TRINITY_DN22780_c0_g1_i8	2.39448	4.606e-24	No	Yes	No	No
1363	TRINITY_DN2325_c0_g2_i3	Vegetative storage protein 1;	-5.41802	1.32398e-18	TRINITY_DN1418_c2_g1_i1	0	1	TRINITY_DN22780_c0_g1_i17	0	1	No	No	No	No
1364	TRINITY_DN23258_c0_g1_i1	Late embryogenesis abundant protein D-29;	-8.68853	2.97851e-07	TRINITY_DN104551_c0_g1_i1	0	1	TRINITY_DN20553_c0_g1_i3	0	1	No	No	No	No
1365	TRINITY_DN2327_c0_g1_i3	Protein RER1B;	-8.16245	8.53357e-06	TRINITY_DN12324_c0_g2_i8	0	1	TRINITY_DN29948_c0_g1_i8	0.155017	0.75479	No	No	No	No
1366	TRINITY_DN23275_c0_g1_i1	Berberine bridge enzyme-like 8 {ECO:0000303|PubMed:26037923};	3.30044	0	TRINITY_DN104886_c0_g1_i1	-0.532087	2.17151e-11	TRINITY_DN4993_c0_g1_i1	1.02145	0.00183049	No	No	No	No
1367	TRINITY_DN2332_c0_g1_i56	Protein argonaute 4A;	-11.1274	5.41518e-17	TRINITY_DN2613_c0_g1_i32	-0.0680344	0.983491	TRINITY_DN3130_c0_g1_i24	0.0835992	0.806744	No	No	No	No
1368	TRINITY_DN23355_c0_g1_i3	Rust resistance kinase Lr10 {ECO:0000312|EMBL:AAC49629.1};	-3.14867	0.00317115	NoMatch	NoMatch	NoMatch	NoMatch	NoMatch	NoMatch	No	No	No	No
1369	TRINITY_DN2341_c0_g1_i6	Phospholipase A1-IIgamma;	2.16039	1.69731e-180	TRINITY_DN26102_c0_g1_i4	0.0739875	0.93462	TRINITY_DN560_c0_g1_i6	-0.152673	0.408347	No	No	No	No
1370	TRINITY_DN2342_c0_g2_i1	Protein DJ-1 homolog D;	2.57505	0	NoMatch	NoMatch	NoMatch	NoMatch	NoMatch	NoMatch	No	No	No	No
1371	TRINITY_DN23424_c0_g1_i3	Transposon Ty3-I Gag-Pol polyprotein;	6.31772	1.07817e-05	NoMatch	NoMatch	NoMatch	NoMatch	NoMatch	NoMatch	No	No	No	No
1372	TRINITY_DN2344_c0_g1_i2	Xylan glycosyltransferase MUCI21 {ECO:0000305};	-9.93172	8.37021e-12	TRINITY_DN3466_c0_g1_i34	0	1	TRINITY_DN4098_c0_g1_i6	-0.0140012	1	No	No	No	No
1373	TRINITY_DN2344_c0_g1_i3	Licodione synthase {ECO:0000303|PubMed:9708921};	-5.14983	1.04573e-302	TRINITY_DN2006_c1_g1_i3	0	1	TRINITY_DN17452_c1_g1_i5	0	1	No	No	No	No
1374	TRINITY_DN2344_c0_g1_i4	Licodione synthase {ECO:0000303|PubMed:9708921};	-8.42171	2.59654e-06	TRINITY_DN2006_c1_g1_i2	0	1	TRINITY_DN17452_c1_g1_i3	0	1	No	No	No	No
1375	TRINITY_DN2344_c0_g1_i6	Licodione synthase {ECO:0000303|PubMed:9708921};	-5.54341	2.99283e-34	TRINITY_DN2006_c1_g1_i1	0	1	TRINITY_DN73865_c0_g1_i1	0	1	No	No	No	No
1376	TRINITY_DN23444_c0_g1_i1	17.3 kDa class I heat shock protein;	2.93042	6.3872e-06	TRINITY_DN39849_c0_g1_i1	1.04416	0.539842	TRINITY_DN7327_c0_g1_i2	0.194944	0.913049	No	No	No	No
1377	TRINITY_DN23462_c1_g1_i9	7-deoxyloganetin glucosyltransferase;	4.83111	8.25244e-05	NoMatch	NoMatch	NoMatch	NoMatch	NoMatch	NoMatch	No	No	No	No
1378	TRINITY_DN2356_c0_g1_i4	Inactive leucine-rich repeat receptor-like serine/threonine-protein kinase At5g24100;	3.33655	7.76508e-10	TRINITY_DN1811_c0_g1_i30	-0.490137	1	TRINITY_DN23271_c0_g1_i12	0	1	No	No	No	No
1379	TRINITY_DN2356_c0_g1_i8	Probable inactive receptor kinase At4g23740;	2.1247	1.68015e-09	TRINITY_DN1811_c0_g1_i16	0.327268	0.15625	TRINITY_DN23271_c0_g1_i11	0.420573	0.360244	No	No	No	No
1380	TRINITY_DN2357_c1_g1_i6	Vacuolar protein sorting-associated protein 28 homolog 2;	-8.85388	2.7767e-07	TRINITY_DN18867_c0_g1_i8	0.457746	0.95067	TRINITY_DN1381_c4_g1_i1	-0.176521	0.388807	No	No	No	No
1381	TRINITY_DN2357_c2_g1_i14	Homeobox-leucine zipper protein ATHB-13;	-2.71502	3.80029e-09	NoMatch	NoMatch	NoMatch	NoMatch	NoMatch	NoMatch	No	No	No	No
1382	TRINITY_DN2357_c2_g1_i25	Homeobox-leucine zipper protein ATHB-13;	-2.76008	2.89727e-38	NoMatch	NoMatch	NoMatch	NoMatch	NoMatch	NoMatch	No	No	No	No
1383	TRINITY_DN2357_c2_g1_i26	Homeobox-leucine zipper protein ATHB-13;	-3.44851	0.000731339	NoMatch	NoMatch	NoMatch	NoMatch	NoMatch	NoMatch	No	No	No	No
1384	TRINITY_DN2358_c0_g1_i2	Phosphatidylinositol 4-kinase gamma 7;	-11.0807	0.00235188	TRINITY_DN4511_c0_g1_i6	-2.54891	0.492242	TRINITY_DN213_c0_g1_i3	-0.352474	0.411312	No	No	No	No
1385	TRINITY_DN2360_c1_g1_i10	Homeobox-leucine zipper protein ANTHOCYANINLESS 2;	-2.79933	3.02278e-05	TRINITY_DN14737_c0_g1_i1	-2.1001	0.00489928	TRINITY_DN14544_c0_g1_i4	0.944978	0.18804	Yes	No	No	No
1386	TRINITY_DN23812_c0_g1_i2	Cytosolic sulfotransferase 5;	-3.1775	2.07113e-05	TRINITY_DN7078_c0_g1_i16	0	1	TRINITY_DN32503_c0_g1_i1	0.504026	0.349824	No	No	No	No
1387	TRINITY_DN2382_c0_g1_i16	Pentatricopeptide repeat-containing protein At5g18390, mitochondrial;	6.97607	6.24156e-08	TRINITY_DN6755_c0_g1_i130	-1.8129	0.00103621	TRINITY_DN120_c0_g1_i165	0	1	No	No	No	No
1388	TRINITY_DN2386_c0_g1_i8	Mitogen-activated protein kinase 12;	2.94177	4.81608e-05	NoMatch	NoMatch	NoMatch	NoMatch	NoMatch	NoMatch	No	No	No	No
1389	TRINITY_DN2388_c0_g1_i10	Inosine-5'-monophosphate dehydrogenase 2 {ECO:0000255|HAMAP-Rule:MF_03156};	3.99724	2.79788e-48	TRINITY_DN5626_c0_g1_i4	0.233213	0.114521	TRINITY_DN12752_c0_g1_i1	0.0885203	0.877864	No	No	No	No
1390	TRINITY_DN2388_c0_g1_i12	Inosine-5'-monophosphate dehydrogenase 2 {ECO:0000255|HAMAP-Rule:MF_03156};	-5.00823	1.5253e-36	TRINITY_DN5626_c0_g1_i4	0.233213	0.114521	TRINITY_DN12752_c0_g1_i1	0.0885203	0.877864	No	No	No	No
1391	TRINITY_DN2388_c0_g1_i4	Inosine-5'-monophosphate dehydrogenase 2 {ECO:0000255|HAMAP-Rule:MF_03156};	3.30687	1.33578e-71	TRINITY_DN5626_c0_g1_i4	0.233213	0.114521	TRINITY_DN12752_c0_g1_i1	0.0885203	0.877864	No	No	No	No
1392	TRINITY_DN2388_c0_g1_i8	Inosine-5'-monophosphate dehydrogenase 2 {ECO:0000255|HAMAP-Rule:MF_03156};	-5.27682	0	TRINITY_DN5626_c0_g1_i4	0.233213	0.114521	TRINITY_DN12752_c0_g1_i1	0.0885203	0.877864	No	No	No	No
1393	TRINITY_DN2391_c0_g1_i17	Glutathione S-transferase L3;	3.05288	0	TRINITY_DN1308_c0_g1_i1	0.989693	3.04123e-66	TRINITY_DN1504_c0_g1_i6	0	1	No	No	No	No
1394	TRINITY_DN2391_c0_g1_i24	Glutathione S-transferase L3;	2.95018	0	TRINITY_DN1308_c0_g1_i1	0.989693	3.04123e-66	TRINITY_DN1504_c0_g1_i17	0	1	No	No	No	No
1395	TRINITY_DN2391_c0_g1_i3	Glutathione S-transferase L3;	2.84414	0.000132022	TRINITY_DN1308_c0_g1_i1	0.989693	3.04123e-66	TRINITY_DN1504_c0_g1_i17	0	1	No	No	No	No
1396	TRINITY_DN2391_c0_g1_i4	Glutathione S-transferase L3;	3.17456	5.49902e-301	TRINITY_DN1308_c0_g1_i1	0.989693	3.04123e-66	TRINITY_DN1504_c0_g1_i6	0	1	No	No	No	No
1397	TRINITY_DN2391_c0_g1_i6	Glutathione S-transferase L3;	3.04887	0	TRINITY_DN1308_c0_g1_i1	0.989693	3.04123e-66	TRINITY_DN1504_c0_g1_i6	0	1	No	No	No	No
1398	TRINITY_DN2392_c0_g1_i1	Probable carboxylesterase 17;	5.57121	7.76425e-05	TRINITY_DN16526_c0_g2_i2	-0.126385	1	TRINITY_DN4616_c1_g4_i1	0	1	No	No	No	No
1399	TRINITY_DN2392_c0_g1_i2	Probable carboxylesterase 17;	4.15482	5.04907e-23	TRINITY_DN16526_c0_g2_i2	-0.126385	1	TRINITY_DN4616_c1_g4_i1	0	1	No	No	No	No
1400	TRINITY_DN2393_c0_g1_i10	ACT domain-containing protein ACR1 {ECO:0000305};	3.51873	1.93297e-24	TRINITY_DN1161_c1_g1_i26	-1.04289	0.581727	TRINITY_DN344_c2_g1_i34	0	1	No	No	No	No
1401	TRINITY_DN2393_c0_g1_i27	ACT domain-containing protein ACR1 {ECO:0000305};	5.17416	0.00264903	TRINITY_DN1161_c1_g1_i23	0	1	TRINITY_DN344_c2_g1_i30	0	1	No	No	No	No
1402	TRINITY_DN2393_c0_g1_i82	ACT domain-containing protein ACR1 {ECO:0000305};	3.37888	1.99016e-12	TRINITY_DN1161_c1_g1_i26	-1.04289	0.581727	TRINITY_DN344_c2_g1_i10	0.630838	0.835126	No	No	No	No
1403	TRINITY_DN2393_c0_g1_i97	ACT domain-containing protein ACR1 {ECO:0000305};	10.056	7.2723e-31	TRINITY_DN1161_c1_g1_i43	0	1	TRINITY_DN344_c2_g1_i10	0.630838	0.835126	No	No	No	No
1404	TRINITY_DN2397_c1_g1_i10	Protein ZINC INDUCED FACILITATOR-LIKE 1;	3.17344	1.39417e-192	NoMatch	NoMatch	NoMatch	NoMatch	NoMatch	NoMatch	No	No	No	No
1405	TRINITY_DN23975_c0_g1_i4	NoAnnotation	-3.228	0.000341616	TRINITY_DN1214_c0_g1_i55	0	1	TRINITY_DN1598_c7_g1_i1	0.594628	0.0149635	No	No	No	No
1406	TRINITY_DN23975_c0_g1_i7	NoAnnotation	-2.40045	4.8276e-11	TRINITY_DN1214_c0_g1_i55	0	1	TRINITY_DN1598_c7_g1_i1	0.594628	0.0149635	No	No	No	No
1407	TRINITY_DN24024_c0_g2_i3	G-type lectin S-receptor-like serine/threonine-protein kinase At1g61500;	2.53248	0.00288992	NoMatch	NoMatch	NoMatch	NoMatch	NoMatch	NoMatch	No	No	No	No
1408	TRINITY_DN2406_c0_g1_i10	NoAnnotation	2.49244	2.12343e-16	TRINITY_DN2372_c0_g1_i11	0.279854	0.0179198	TRINITY_DN7767_c1_g1_i3	0	1	No	No	No	No
1409	TRINITY_DN2406_c0_g1_i11	NoAnnotation	2.48626	1.57873e-84	TRINITY_DN2372_c0_g1_i11	0.279854	0.0179198	TRINITY_DN7767_c1_g1_i3	0	1	No	No	No	No
1410	TRINITY_DN2406_c0_g1_i12	NoAnnotation	2.04365	1.21035e-05	TRINITY_DN2372_c0_g1_i2	0.35886	0.0101584	TRINITY_DN7767_c1_g1_i2	-0.479995	0.306948	No	No	No	No
1411	TRINITY_DN2406_c0_g1_i15	NoAnnotation	2.36349	4.14888e-65	TRINITY_DN2372_c0_g1_i14	0.493128	0.519212	TRINITY_DN7767_c1_g1_i2	-0.479995	0.306948	No	No	No	No
1412	TRINITY_DN2406_c0_g1_i16	NoAnnotation	3.6225	2.95357e-49	TRINITY_DN2372_c0_g1_i10	2.70184	0.00122028	TRINITY_DN7767_c1_g1_i7	1.67922	0.298599	Yes	No	No	No
1413	TRINITY_DN2406_c0_g1_i17	NoAnnotation	3.04115	2.84625e-97	TRINITY_DN2372_c0_g1_i2	0.35886	0.0101584	TRINITY_DN7767_c1_g1_i5	0	1	No	No	No	No
1414	TRINITY_DN2406_c0_g1_i20	NoAnnotation	3.13238	2.19657756454405e-312	TRINITY_DN2372_c0_g1_i12	1.3073	0.130258	TRINITY_DN7767_c1_g1_i2	-0.479995	0.306948	No	No	No	No
1415	TRINITY_DN2406_c0_g1_i5	NoAnnotation	2.95508	2.34346e-133	TRINITY_DN2372_c0_g1_i10	2.70184	0.00122028	TRINITY_DN7767_c1_g1_i5	0	1	Yes	No	No	No
1416	TRINITY_DN2410_c0_g1_i14	Probable receptor-like protein kinase At5g18500;	-2.17423	0.00234033	TRINITY_DN9347_c0_g1_i10	0	1	TRINITY_DN524_c0_g1_i13	0.399941	0.031098	No	No	No	No
1417	TRINITY_DN2412_c1_g1_i2	Probable LRR receptor-like serine/threonine-protein kinase At3g47570;	4.89377	2.27646e-42	NoMatch	NoMatch	NoMatch	NoMatch	NoMatch	NoMatch	No	No	No	No
1418	TRINITY_DN2413_c1_g2_i1	Bidirectional sugar transporter SWEET12 {ECO:0000303|PubMed:21107422};	-3.52	5.4617e-23	TRINITY_DN4248_c1_g1_i1	0.682384	0.785585	TRINITY_DN25049_c0_g1_i3	-1.44229	0.00673159	No	No	No	No
1419	TRINITY_DN24170_c0_g1_i1	Pectinesterase inhibitor 11 {ECO:0000305};	2.11023	1.02505e-49	TRINITY_DN10162_c1_g1_i1	1.14149	8.56451e-23	TRINITY_DN41724_c0_g1_i1	0	1	No	No	No	No
1420	TRINITY_DN242_c0_g1_i37	NoAnnotation	-2.61614	0.00116745	TRINITY_DN9575_c0_g1_i14	0	1	TRINITY_DN9031_c0_g1_i10	0	1	No	No	No	No
1421	TRINITY_DN24243_c0_g1_i1	Protein DETOXIFICATION 42 {ECO:0000303|PubMed:11739388};	7.84968	3.36011e-11	NoMatch	NoMatch	NoMatch	NoMatch	NoMatch	NoMatch	No	No	No	No
1422	TRINITY_DN2429_c0_g1_i14	Putative 1-phosphatidylinositol-3-phosphate 5-kinase FAB1D;	10.8539	0.00473963	TRINITY_DN8918_c0_g1_i1	1.1286	0.544381	TRINITY_DN10597_c0_g1_i28	0	1	No	No	No	No
1423	TRINITY_DN2451_c0_g1_i2	Ethylene-responsive transcription factor 13;	-5.3795	7.2161e-07	TRINITY_DN83716_c0_g1_i1	0.161747	1	TRINITY_DN8766_c0_g1_i1	0	1	No	No	No	No
1424	TRINITY_DN2451_c0_g1_i3	Ethylene-responsive transcription factor 2;	-5.15013	5.03381e-07	TRINITY_DN83716_c0_g1_i1	0.161747	1	TRINITY_DN8766_c0_g1_i1	0	1	No	No	No	No
1425	TRINITY_DN2453_c0_g1_i11	Glutaredoxin-C2;	3.05995	2.43324e-223	NoMatch	NoMatch	NoMatch	NoMatch	NoMatch	NoMatch	No	No	No	No
1426	TRINITY_DN2453_c0_g1_i47	Isocitrate dehydrogenase [NADP], chloroplastic/mitochondrial;	4.672	2.03846e-14	TRINITY_DN6711_c0_g1_i45	0.229309	0.397596	TRINITY_DN4076_c0_g1_i42	0.152853	0.652355	No	No	No	No
1427	TRINITY_DN2453_c0_g1_i71	Isocitrate dehydrogenase [NADP], chloroplastic/mitochondrial;	3.50952	7.02136e-14	TRINITY_DN6711_c0_g1_i56	0	1	TRINITY_DN4076_c0_g1_i42	0.152853	0.652355	No	No	No	No
1428	TRINITY_DN246_c0_g1_i15	Pleiotropic drug resistance protein 2;	-2.5695	1.77127e-08	NoMatch	NoMatch	NoMatch	NoMatch	NoMatch	NoMatch	No	No	No	No
1429	TRINITY_DN246_c0_g1_i16	ABC transporter G family member 39;	-2.43665	0.00365044	NoMatch	NoMatch	NoMatch	NoMatch	NoMatch	NoMatch	No	No	No	No
1430	TRINITY_DN246_c0_g1_i6	Pleiotropic drug resistance protein 2;	3.65862	0	NoMatch	NoMatch	NoMatch	NoMatch	NoMatch	NoMatch	No	No	No	No
1431	TRINITY_DN24618_c0_g1_i2	Glutathione S-transferase U8;	3.21284	3.04966e-10	NoMatch	NoMatch	NoMatch	NoMatch	NoMatch	NoMatch	No	No	No	No
1432	TRINITY_DN2462_c0_g2_i2	Receptor-like protein kinase THESEUS 1;	-9.44719	6.97557e-10	TRINITY_DN4282_c0_g1_i2	0	1	TRINITY_DN3089_c3_g1_i2	1.86473	0.0038651	No	No	No	No
1433	TRINITY_DN2463_c0_g1_i1	NoAnnotation	-9.27129	9.89547e-08	TRINITY_DN12026_c0_g1_i15	-3.94702	9.35413e-55	TRINITY_DN5944_c0_g1_i17	0	1	Yes	No	No	No
1434	TRINITY_DN2463_c0_g1_i2	NoAnnotation	-4.20867	5.38122e-18	TRINITY_DN12026_c0_g1_i15	-3.94702	9.35413e-55	TRINITY_DN5944_c0_g1_i17	0	1	Yes	No	No	No
1435	TRINITY_DN2463_c0_g2_i1	NoAnnotation	-6.35977	1.25045e-58	TRINITY_DN12026_c0_g1_i11	-10.0243	3.23508e-11	TRINITY_DN5944_c0_g1_i4	3.33192	2.73623e-05	Yes	Yes	No	No
1436	TRINITY_DN2463_c0_g2_i3	NoAnnotation	-6.55005	3.68608e-06	TRINITY_DN12026_c0_g1_i9	0	1	TRINITY_DN5944_c0_g1_i4	3.33192	2.73623e-05	No	Yes	No	No
1437	TRINITY_DN24643_c0_g1_i15	NoAnnotation	8.68752	5.73064e-07	TRINITY_DN25067_c1_g1_i1	0	1	TRINITY_DN590_c0_g1_i17	0	1	No	No	No	No
1438	TRINITY_DN2468_c0_g1_i21	Enolase;	8.50438	1.95132e-05	TRINITY_DN4976_c0_g1_i92	0	1	TRINITY_DN3754_c1_g1_i3	-1.11636	1.30674e-05	No	No	No	No
1439	TRINITY_DN2468_c0_g1_i29	Enolase;	2.31471	2.47703e-281	TRINITY_DN4976_c0_g1_i35	0.481949	4.73129e-13	TRINITY_DN3754_c1_g1_i3	-1.11636	1.30674e-05	No	No	No	No
1440	TRINITY_DN2468_c0_g1_i30	Enolase;	3.48531	0.00366275	TRINITY_DN4976_c0_g1_i17	0	1	TRINITY_DN3754_c1_g1_i3	-1.11636	1.30674e-05	No	No	No	No
1441	TRINITY_DN2473_c0_g1_i2	Two-pore potassium channel 1;	-8.67572	3.02868e-06	TRINITY_DN2743_c0_g1_i4	0	1	TRINITY_DN7385_c0_g1_i4	0	1	No	No	No	No
1442	TRINITY_DN2476_c0_g1_i12	Nuclear poly(A) polymerase 4 {ECO:0000303|PubMed:18479511};	-6.15968	0.000614074	NoMatch	NoMatch	NoMatch	NoMatch	NoMatch	NoMatch	No	No	No	No
1443	TRINITY_DN24768_c0_g1_i7	Berberine bridge enzyme-like 4 {ECO:0000303|PubMed:26037923};	3.06599	8.5017e-42	NoMatch	NoMatch	NoMatch	NoMatch	NoMatch	NoMatch	No	No	No	No
1444	TRINITY_DN2477_c0_g1_i11	Endoribonuclease YBEY, chloroplastic {ECO:0000305};	-2.45939	0.000865744	TRINITY_DN67_c0_g1_i39	-0.129965	1	TRINITY_DN8018_c0_g1_i58	0	1	No	No	No	No
1445	TRINITY_DN248_c0_g2_i4	Laccase-13;	-4.09529	0.00193688	TRINITY_DN7494_c0_g1_i27	0	1	TRINITY_DN632_c0_g1_i1	0	1	No	No	No	No
1446	TRINITY_DN248_c0_g2_i5	Laccase-3;	-3.94995	3.09333e-22	TRINITY_DN7494_c0_g1_i27	0	1	TRINITY_DN632_c0_g1_i1	0	1	No	No	No	No
1447	TRINITY_DN2487_c0_g2_i5	Ubiquinol oxidase 1a, mitochondrial;	4.10326	1.05188e-110	TRINITY_DN2426_c1_g1_i23	0.990675	3.74766e-09	TRINITY_DN526_c0_g2_i1	-0.516218	6.04559e-07	No	No	No	No
1448	TRINITY_DN2487_c0_g2_i6	Ubiquinol oxidase 1a, mitochondrial;	11.6056	0.00712692	TRINITY_DN2426_c1_g1_i23	0.990675	3.74766e-09	TRINITY_DN526_c0_g2_i1	-0.516218	6.04559e-07	No	No	No	No
1449	TRINITY_DN2487_c0_g2_i7	Ubiquinol oxidase 1a, mitochondrial;	5.4613	0.00438361	TRINITY_DN2426_c1_g1_i23	0.990675	3.74766e-09	TRINITY_DN526_c0_g2_i1	-0.516218	6.04559e-07	No	No	No	No
1450	TRINITY_DN2487_c0_g5_i3	Ubiquinol oxidase 1a, mitochondrial;	7.01817	7.03288e-06	NoMatch	NoMatch	NoMatch	NoMatch	NoMatch	NoMatch	No	No	No	No
1451	TRINITY_DN2487_c1_g1_i36	Glucan endo-1,3-beta-glucosidase 5;	-2.0741	0.00968712	TRINITY_DN14583_c0_g1_i119	0	1	TRINITY_DN2031_c0_g1_i2	-0.831931	0.214947	No	No	No	No
1452	TRINITY_DN2495_c0_g1_i7	Probable inactive receptor-like protein kinase At3g56050;	-2.16214	0.000142445	TRINITY_DN257_c0_g1_i58	0	1	TRINITY_DN6930_c0_g1_i3	0	1	No	No	No	No
1453	TRINITY_DN2496_c0_g1_i3	NoAnnotation	-8.93311	2.16433e-07	NoMatch	NoMatch	NoMatch	NoMatch	NoMatch	NoMatch	No	No	No	No
1454	TRINITY_DN24995_c0_g3_i1	Adenine/guanine permease AZG1;	2.26924	3.61322e-40	TRINITY_DN104973_c0_g1_i1	0.595321	6.34165e-06	TRINITY_DN11500_c0_g1_i3	0.155719	0.796641	No	No	No	No
1455	TRINITY_DN2505_c0_g1_i13	NoAnnotation	-6.90566	0.00090832	TRINITY_DN8640_c0_g1_i3	0	1	TRINITY_DN450_c0_g1_i1	2.17232	2.23631e-11	No	Yes	No	No
1456	TRINITY_DN2511_c0_g1_i6	Adenosine kinase 2;	2.47524	0.00168966	TRINITY_DN10344_c0_g1_i62	0.369107	2.56735e-06	TRINITY_DN5754_c0_g1_i37	0	1	No	No	No	No
1457	TRINITY_DN25124_c0_g1_i3	Photosystem I reaction center subunit IV A, chloroplastic;	-2.85468	2.1585e-57	TRINITY_DN20517_c0_g1_i2	0.10441	1	TRINITY_DN6138_c0_g1_i2	1.1107	0.0151577	No	No	No	No
1458	TRINITY_DN25164_c0_g1_i1	NoAnnotation	-5.51693	0.000119236	TRINITY_DN23576_c0_g1_i1	0	1	TRINITY_DN2682_c0_g1_i3	0	1	No	No	No	No
1459	TRINITY_DN25176_c0_g1_i8	ADP-glucose phosphorylase;	5.11397	4.68531e-05	NoMatch	NoMatch	NoMatch	NoMatch	NoMatch	NoMatch	No	No	No	No
1460	TRINITY_DN252_c0_g1_i1	Glucan endo-1,3-beta-glucosidase;	8.96822	3.08998e-08	TRINITY_DN30876_c0_g1_i2	0	1	TRINITY_DN6188_c0_g1_i1	0.310812	0.917525	No	No	No	No
1461	TRINITY_DN252_c0_g1_i2	Glucan endo-1,3-beta-glucosidase, basic isoform;	4.32932	6.36909e-07	TRINITY_DN30876_c0_g1_i2	0	1	TRINITY_DN6188_c0_g1_i2	0	1	No	No	No	No
1462	TRINITY_DN252_c0_g2_i11	Glucan endo-1,3-beta-glucosidase, basic vacuolar isoform {ECO:0000305};	13.9387	1.81661e-246	TRINITY_DN3888_c0_g1_i2	0	1	TRINITY_DN8714_c0_g1_i1	0	1	No	No	No	No
1463	TRINITY_DN252_c0_g2_i2	Glucan endo-1,3-beta-glucosidase, basic vacuolar isoform {ECO:0000305};	6.29323	0.000455308	TRINITY_DN3888_c0_g1_i2	0	1	TRINITY_DN8714_c0_g1_i6	1.60803	0.000825633	No	No	No	No
1464	TRINITY_DN252_c0_g2_i4	Glucan endo-1,3-beta-glucosidase, basic vacuolar isoform {ECO:0000305};	13.1709	2.95877e-110	TRINITY_DN3888_c0_g1_i1	-0.933524	1.39911e-08	TRINITY_DN8714_c0_g1_i6	1.60803	0.000825633	No	No	No	No
1465	TRINITY_DN252_c0_g2_i5	Glucan endo-1,3-beta-glucosidase, basic vacuolar isoform {ECO:0000305};	-8.88251	1.68331e-07	TRINITY_DN3888_c0_g1_i1	-0.933524	1.39911e-08	TRINITY_DN8714_c0_g1_i6	1.60803	0.000825633	No	No	No	No
1466	TRINITY_DN252_c0_g2_i7	Glucan endo-1,3-beta-glucosidase, basic vacuolar isoform {ECO:0000305};	4.83696	0.00737367	TRINITY_DN3888_c0_g1_i1	-0.933524	1.39911e-08	TRINITY_DN8714_c0_g1_i6	1.60803	0.000825633	No	No	No	No
1467	TRINITY_DN25205_c0_g1_i3	NoAnnotation	-4.50004	0.000901194	TRINITY_DN7824_c0_g1_i7	0	1	TRINITY_DN383_c5_g1_i3	0	1	No	No	No	No
1468	TRINITY_DN25219_c0_g1_i1	Histone H2B.3;	5.14907	4.55712e-37	TRINITY_DN2149_c0_g2_i1	0.988868	2.3189e-20	TRINITY_DN28914_c0_g1_i2	1.29627	0.00061698	No	No	No	No
1469	TRINITY_DN25243_c0_g2_i1	Laccase-14;	5.98917	8.21892e-11	TRINITY_DN76914_c0_g1_i1	0	1	TRINITY_DN45087_c0_g1_i1	0	1	No	No	No	No
1470	TRINITY_DN2528_c0_g1_i19	Laccase-15;	-9.07431	5.16341e-08	TRINITY_DN2097_c0_g1_i19	1.83203	0.800945	TRINITY_DN4948_c0_g1_i10	-0.153038	0.794941	No	No	No	No
1471	TRINITY_DN2528_c0_g1_i6	Laccase-14;	-2.35325	0.00122837	TRINITY_DN2097_c0_g1_i86	1.2629	1.9684e-10	TRINITY_DN4948_c0_g1_i10	-0.153038	0.794941	No	No	No	No
1472	TRINITY_DN2528_c0_g1_i7	Laccase-14;	-3.03619	5.01617e-11	TRINITY_DN2097_c0_g1_i86	1.2629	1.9684e-10	TRINITY_DN4948_c0_g1_i10	-0.153038	0.794941	No	No	No	No
1473	TRINITY_DN2528_c0_g1_i8	Putative laccase-16;	-4.10169	3.87908e-34	TRINITY_DN2097_c0_g1_i86	1.2629	1.9684e-10	TRINITY_DN4948_c0_g1_i29	0	1	No	No	No	No
1474	TRINITY_DN2528_c0_g2_i1	Putative laccase-9;	-3.85181	1.67842e-149	NoMatch	NoMatch	NoMatch	NoMatch	NoMatch	NoMatch	No	No	No	No
1475	TRINITY_DN2532_c1_g1_i17	Magnesium-chelatase subunit ChlH, chloroplastic;	-2.43655	1.07443e-28	TRINITY_DN3051_c0_g1_i6	0	1	TRINITY_DN2537_c2_g1_i2	9.52677	0.0666514	No	No	No	No
1476	TRINITY_DN2538_c5_g1_i2	Cationic amino acid transporter 1;	2.94615	1.0773e-06	TRINITY_DN98063_c0_g1_i1	-0.0514502	1	TRINITY_DN9410_c1_g1_i5	-1.1037	9.58563e-09	No	No	No	No
1477	TRINITY_DN2539_c0_g1_i11	Two-component response regulator ARR8;	-3.43488	0.000116145	NoMatch	NoMatch	NoMatch	NoMatch	NoMatch	NoMatch	No	No	No	No
1478	TRINITY_DN2539_c0_g1_i3	Two-component response regulator ARR8;	-4.98017	0.00670345	NoMatch	NoMatch	NoMatch	NoMatch	NoMatch	NoMatch	No	No	No	No
1479	TRINITY_DN254_c0_g1_i16	Salutaridinol 7-O-acetyltransferase {ECO:0000303|PubMed:11404355};	-2.24053	0.00288591	NoMatch	NoMatch	NoMatch	NoMatch	NoMatch	NoMatch	No	No	No	No
1480	TRINITY_DN2542_c0_g1_i13	Cytochrome P450 82A4;	3.26745	1.36749e-07	TRINITY_DN1794_c0_g1_i24	0	1	TRINITY_DN5943_c0_g1_i16	0.036348	0.987551	No	No	No	No
1481	TRINITY_DN2542_c0_g1_i32	Cytochrome P450 82A3;	3.04026	0	TRINITY_DN1794_c0_g1_i8	0.315447	1.15192e-07	TRINITY_DN5943_c0_g1_i16	0.036348	0.987551	No	No	No	No
1482	TRINITY_DN2542_c0_g1_i33	Cytochrome P450 82A3;	5.33642	6.14453e-07	TRINITY_DN1794_c0_g1_i8	0.315447	1.15192e-07	TRINITY_DN5943_c0_g1_i16	0.036348	0.987551	No	No	No	No
1483	TRINITY_DN2542_c0_g1_i41	Cytochrome P450 82A4;	-4.21173	0.00306293	TRINITY_DN1794_c0_g1_i8	0.315447	1.15192e-07	TRINITY_DN5943_c0_g1_i1	-0.227176	0.949673	No	No	No	No
1484	TRINITY_DN2543_c0_g2_i1	1-aminocyclopropane-1-carboxylate oxidase 1;	3.64171	0.00812422	TRINITY_DN3289_c0_g1_i25	0	1	TRINITY_DN6235_c0_g1_i2	-0.139537	0.974114	No	No	No	No
1485	TRINITY_DN2543_c0_g2_i7	1-aminocyclopropane-1-carboxylate oxidase 1;	5.3591	3.10131e-37	TRINITY_DN3289_c0_g1_i2	-0.680972	0.18406	TRINITY_DN2892_c0_g1_i3	-1.59147	3.85216e-32	No	No	No	No
1486	TRINITY_DN25440_c0_g1_i2	Endochitinase EP3 {ECO:0000303|PubMed:11525512};	3.13193	3.52817e-184	NoMatch	NoMatch	NoMatch	NoMatch	NoMatch	NoMatch	No	No	No	No
1487	TRINITY_DN25440_c0_g1_i3	Endochitinase EP3 {ECO:0000303|PubMed:11525512};	2.58455	0.00159835	NoMatch	NoMatch	NoMatch	NoMatch	NoMatch	NoMatch	No	No	No	No
1488	TRINITY_DN25441_c0_g1_i8	Chaperone protein dnaJ C76, chloroplastic {ECO:0000305};	-2.51091	7.75853e-05	TRINITY_DN469_c2_g1_i2	0.120153	1	TRINITY_DN7380_c0_g1_i2	0.0767761	0.982761	No	No	No	No
1489	TRINITY_DN2545_c0_g1_i7	Gibberellin-regulated protein 4;	-2.45832	6.59275e-18	TRINITY_DN2155_c0_g1_i17	-2.76668	6.80672e-28	TRINITY_DN3591_c0_g1_i20	3.03794	1.90014e-51	Yes	Yes	No	No
1490	TRINITY_DN2546_c0_g1_i19	Probable LRR receptor-like serine/threonine-protein kinase At1g56130;	2.56995	8.58578e-25	TRINITY_DN2834_c0_g1_i14	-0.485492	0.000269413	TRINITY_DN1017_c0_g1_i14	-0.274508	0.780199	No	No	No	No
1491	TRINITY_DN2548_c0_g1_i26	Alcohol dehydrogenase;	-8.24761	0.00023034	TRINITY_DN201_c0_g2_i1	0.382342	0.0578436	TRINITY_DN4682_c0_g1_i26	0.122579	0.766413	No	No	No	No
1492	TRINITY_DN2550_c0_g1_i18	Thaumatin-like protein 2;	4.82171	0	TRINITY_DN19684_c0_g1_i7	-0.378731	5.00726e-06	TRINITY_DN3502_c0_g1_i16	3.05611	1.20941e-14	No	Yes	No	No
1493	TRINITY_DN2550_c0_g1_i6	Glucan endo-1,3-beta-glucosidase;	11.4043	1.77581e-230	TRINITY_DN19684_c0_g1_i9	0.749735	0.00399729	TRINITY_DN3502_c0_g1_i18	3.18243	9.84257e-15	No	Yes	No	No
1494	TRINITY_DN2550_c0_g1_i7	Glucan endo-1,3-beta-glucosidase;	12.2845	6.09895e-69	TRINITY_DN19684_c0_g1_i9	0.749735	0.00399729	TRINITY_DN3502_c0_g1_i18	3.18243	9.84257e-15	No	Yes	No	No
1495	TRINITY_DN2550_c0_g1_i9	Glucan endo-1,3-beta-glucosidase;	8.59021	4.3544e-113	TRINITY_DN19684_c0_g1_i9	0.749735	0.00399729	TRINITY_DN3502_c0_g1_i14	0	1	No	No	No	No
1496	TRINITY_DN2550_c1_g1_i1	Thaumatin-like protein 1;	5.01199	7.86555e-228	NoMatch	NoMatch	NoMatch	NoMatch	NoMatch	NoMatch	No	No	No	No
1497	TRINITY_DN2550_c1_g1_i2	Thaumatin-like protein 1;	5.12528	0	NoMatch	NoMatch	NoMatch	NoMatch	NoMatch	NoMatch	No	No	No	No
1498	TRINITY_DN2550_c1_g2_i2	Thaumatin-like protein 1;	4.69199	2.40589369744142e-313	TRINITY_DN3626_c1_g2_i4	1.5678	1.51776e-44	TRINITY_DN5487_c0_g1_i7	0.525431	0.822983	No	No	No	No
1499	TRINITY_DN2550_c1_g2_i3	Thaumatin-like protein 1;	5.04135	0	TRINITY_DN3626_c1_g2_i4	1.5678	1.51776e-44	TRINITY_DN5487_c0_g1_i7	0.525431	0.822983	No	No	Yes	No
1500	TRINITY_DN2550_c1_g2_i4	Thaumatin-like protein 1;	8.7771	6.65095e-93	TRINITY_DN3626_c1_g2_i4	1.5678	1.51776e-44	TRINITY_DN5487_c0_g1_i7	0.525431	0.822983	No	No	No	No
1501	TRINITY_DN2552_c0_g1_i1	Transcription factor bHLH25;	-9.02405	3.15839e-08	TRINITY_DN1996_c2_g1_i1	-2.50176	0.128189	TRINITY_DN1999_c0_g1_i60	0	1	No	No	No	No
1502	TRINITY_DN2552_c0_g1_i5	Transcription factor bHLH25;	-3.15132	0.000430538	TRINITY_DN1996_c2_g1_i1	-2.50176	0.128189	TRINITY_DN1999_c0_g1_i60	0	1	No	No	No	No
1503	TRINITY_DN25560_c0_g1_i4	Glutamate receptor 2.8;	-2.86508	0.00457453	TRINITY_DN3192_c0_g1_i1	-0.750778	0.217882	TRINITY_DN7685_c0_g1_i8	0	1	No	No	No	No
1504	TRINITY_DN2558_c0_g1_i2	NoAnnotation	-2.64494	3.26921e-13	TRINITY_DN2813_c2_g1_i1	-0.895161	0.0501388	TRINITY_DN2295_c1_g1_i3	0.120584	0.967686	No	No	No	No
1505	TRINITY_DN2558_c0_g1_i3	NoAnnotation	-4.03567	0.00379098	TRINITY_DN2813_c2_g1_i1	-0.895161	0.0501388	TRINITY_DN2295_c1_g1_i1	0	1	No	No	No	No
1506	TRINITY_DN2558_c0_g1_i4	NoAnnotation	-3.84523	2.44197e-23	TRINITY_DN2813_c2_g1_i1	-0.895161	0.0501388	TRINITY_DN2295_c1_g1_i3	0.120584	0.967686	No	No	No	No
1507	TRINITY_DN25607_c0_g1_i1	Probable mannitol dehydrogenase;	5.94447	8.81423e-42	NoMatch	NoMatch	NoMatch	NoMatch	NoMatch	NoMatch	No	No	No	No
1508	TRINITY_DN25607_c0_g2_i1	Probable mannitol dehydrogenase;	3.00007	7.03843e-18	NoMatch	NoMatch	NoMatch	NoMatch	NoMatch	NoMatch	No	No	No	No
1509	TRINITY_DN2562_c0_g1_i1	Protein NUCLEAR FUSION DEFECTIVE 4 {ECO:0000303|PubMed:16698901};	2.08059	0.00120563	NoMatch	NoMatch	NoMatch	NoMatch	NoMatch	NoMatch	No	No	No	No
1510	TRINITY_DN2562_c1_g1_i5	Peroxisomal adenine nucleotide carrier 1;	-8.20611	6.21403e-11	TRINITY_DN5183_c2_g2_i1	0.381251	0.194412	TRINITY_DN130_c1_g1_i20	0.259331	0.455382	No	No	No	No
1511	TRINITY_DN25655_c0_g1_i3	G-type lectin S-receptor-like serine/threonine-protein kinase CES101;	5.69804	5.2773e-33	TRINITY_DN53273_c0_g1_i3	0	1	TRINITY_DN6748_c0_g1_i1	-1.26489	9.49953e-21	No	No	No	No
1512	TRINITY_DN2568_c0_g1_i2	Probable alpha,alpha-trehalose-phosphate synthase [UDP-forming] 10;	2.58075	0.00518585	TRINITY_DN6471_c0_g1_i15	0.00689602	1	TRINITY_DN7430_c0_g2_i30	0	1	No	No	No	No
1513	TRINITY_DN2570_c0_g1_i22	D-3-phosphoglycerate dehydrogenase 1, chloroplastic;	2.03115	1.26107e-39	TRINITY_DN1744_c0_g1_i2	0.44452	1.82792e-10	TRINITY_DN64019_c0_g1_i8	0.845705	1.88782e-15	No	No	No	No
1514	TRINITY_DN2570_c0_g1_i87	Sodium/proton antiporter 1 {ECO:0000303|PubMed:11500563};	3.09122	2.07273e-07	TRINITY_DN5290_c0_g1_i9	0	1	TRINITY_DN64019_c0_g1_i5	0.162658	0.991475	No	No	No	No
1515	TRINITY_DN2570_c0_g1_i89	D-3-phosphoglycerate dehydrogenase 1, chloroplastic;	2.47702	2.75625e-148	TRINITY_DN1744_c0_g1_i2	0.44452	1.82792e-10	TRINITY_DN64019_c0_g1_i8	0.845705	1.88782e-15	No	No	No	No
1516	TRINITY_DN2570_c0_g1_i92	Sodium/proton antiporter 1 {ECO:0000303|PubMed:11500563};	2.55771	0.00274229	TRINITY_DN5290_c0_g1_i9	0	1	TRINITY_DN64019_c0_g1_i5	0.162658	0.991475	No	No	No	No
1517	TRINITY_DN25745_c0_g1_i1	NoAnnotation	6.74378	2.76596e-14	TRINITY_DN4039_c0_g2_i2	0.209351	1	TRINITY_DN37_c2_g1_i5	-0.225476	0.925339	No	No	No	No
1518	TRINITY_DN25745_c0_g1_i5	NoAnnotation	6.14844	2.32547e-05	TRINITY_DN4039_c0_g2_i2	0.209351	1	TRINITY_DN37_c2_g1_i5	-0.225476	0.925339	No	No	No	No
1519	TRINITY_DN2577_c0_g1_i8	SH2 domain-containing protein B {ECO:0000303|PubMed:15063865};	-8.16739	1.93483e-05	TRINITY_DN11685_c0_g1_i12	0	1	TRINITY_DN6338_c0_g1_i1	0	1	No	No	No	No
1520	TRINITY_DN2588_c0_g1_i11	Protein MANNAN SYNTHESIS-RELATED 1 {ECO:0000303|PubMed:22966747};	-2.18126	6.5102e-05	TRINITY_DN738_c4_g1_i39	-0.00807681	1	TRINITY_DN4871_c0_g1_i1	1.23221	2.58188e-15	No	No	No	No
1521	TRINITY_DN2595_c0_g3_i1	Kinesin-like protein KIN-14I {ECO:0000305};	-2.24492	2.09331e-26	NoMatch	NoMatch	NoMatch	NoMatch	NoMatch	NoMatch	No	No	No	No
1522	TRINITY_DN2600_c0_g1_i5	NoAnnotation	-2.34212	1.47208e-21	TRINITY_DN2136_c0_g1_i5	0.852313	0.734006	TRINITY_DN5663_c0_g1_i2	0.219722	0.572415	No	No	No	No
1523	TRINITY_DN2600_c0_g1_i7	NoAnnotation	-2.70795	4.55736e-16	TRINITY_DN2136_c0_g1_i5	0.852313	0.734006	TRINITY_DN5663_c0_g1_i2	0.219722	0.572415	No	No	No	No
1524	TRINITY_DN2602_c0_g1_i1	Plasma membrane-associated cation-binding protein 1;	-8.70207	0.000301594	TRINITY_DN12892_c0_g1_i3	0.129166	1	TRINITY_DN4895_c1_g1_i4	-0.466274	0.00298015	No	No	No	No
1525	TRINITY_DN2608_c0_g1_i5	NoAnnotation	3.00659	0.000167153	NoMatch	NoMatch	NoMatch	NoMatch	NoMatch	NoMatch	No	No	No	No
1526	TRINITY_DN2610_c2_g1_i17	NoAnnotation	-2.53777	0.00989709	NoMatch	NoMatch	NoMatch	NoMatch	NoMatch	NoMatch	No	No	No	No
1527	TRINITY_DN26154_c0_g1_i3	Early light-induced protein 1, chloroplastic {ECO:0000305};	-4.09027	3.37175e-14	TRINITY_DN26847_c0_g1_i31	-1.52196	0.374254	TRINITY_DN1007_c0_g1_i2	3.35838	9.67571e-06	No	Yes	No	No
1528	TRINITY_DN2617_c0_g1_i20	Sulfate transporter 1.3;	-2.07733	6.04661e-32	TRINITY_DN2788_c0_g1_i37	0.201009	1	TRINITY_DN6665_c0_g1_i15	0	1	No	No	No	No
1529	TRINITY_DN262_c0_g1_i15	Serine/threonine-protein kinase RIPK {ECO:0000305};	-3.93792	0.00553146	TRINITY_DN1718_c1_g1_i8	0	1	TRINITY_DN9033_c0_g1_i19	0.204064	0.912346	No	No	No	No
1530	TRINITY_DN26247_c0_g1_i5	NoAnnotation	2.01473	5.71566e-09	NoMatch	NoMatch	NoMatch	NoMatch	NoMatch	NoMatch	No	No	No	No
1531	TRINITY_DN2628_c1_g1_i1	UDP-glycosyltransferase 71K2 {ECO:0000303|Ref.1};	-2.18885	3.55283e-09	TRINITY_DN981_c1_g1_i19	0	1	TRINITY_DN1550_c1_g1_i2	1.72188	0.121904	No	No	No	No
1532	TRINITY_DN2638_c0_g1_i13	Triacylglycerol lipase OBL1 {ECO:0000305};	-7.11109	9.51231e-13	NoMatch	NoMatch	NoMatch	NoMatch	NoMatch	NoMatch	No	No	No	No
1533	TRINITY_DN2638_c0_g1_i5	Triacylglycerol lipase OBL1 {ECO:0000305};	-6.3788	1.04177e-07	NoMatch	NoMatch	NoMatch	NoMatch	NoMatch	NoMatch	No	No	No	No
1534	TRINITY_DN2639_c0_g1_i23	Calcium-binding protein 39-like;	9.0674	4.51996e-05	TRINITY_DN1144_c0_g1_i7	0	1	TRINITY_DN101_c0_g1_i94	0.460434	0.811521	No	No	No	No
1535	TRINITY_DN264_c1_g2_i2	Cellulose synthase A catalytic subunit 8 [UDP-forming];	-2.5631	1.15409e-35	TRINITY_DN2436_c0_g1_i10	-0.178785	0.984802	TRINITY_DN514_c0_g2_i6	3.48168	0.17071	No	No	No	No
1536	TRINITY_DN2642_c0_g2_i3	Chitinase 2;	-2.4528	2.8192e-12	TRINITY_DN26518_c0_g1_i1	-0.215778	0.805176	TRINITY_DN4384_c0_g1_i1	-1.77248	0.00453316	No	No	No	No
1537	TRINITY_DN26474_c1_g1_i13	Transcription repressor OFP2;	10.8873	0.0064576	TRINITY_DN941_c2_g1_i2	0	1	TRINITY_DN115747_c0_g1_i1	0.558892	0.0179831	No	No	No	No
1538	TRINITY_DN2656_c0_g1_i1	Putative lipid-transfer protein DIR1;	-3.18701	6.17536e-17	TRINITY_DN28164_c0_g1_i1	0	1	TRINITY_DN470_c0_g1_i15	1.09873	0.0327315	No	No	No	No
1539	TRINITY_DN26629_c0_g1_i11	ABC transporter B family member 4;	5.24514	1.39992e-05	NoMatch	NoMatch	NoMatch	NoMatch	NoMatch	NoMatch	No	No	No	No
1540	TRINITY_DN26629_c0_g1_i3	ABC transporter B family member 11;	3.28484	8.80223e-06	NoMatch	NoMatch	NoMatch	NoMatch	NoMatch	NoMatch	No	No	No	No
1541	TRINITY_DN2663_c0_g1_i5	Plant intracellular Ras-group-related LRR protein 9;	3.03813	0.00856564	TRINITY_DN1807_c0_g1_i100	0.696604	0.669483	TRINITY_DN2927_c0_g1_i6	-0.754592	4.6356e-05	No	No	No	No
1542	TRINITY_DN26648_c1_g1_i1	NoAnnotation	5.66278	2.08814e-18	NoMatch	NoMatch	NoMatch	NoMatch	NoMatch	NoMatch	No	No	No	No
1543	TRINITY_DN26669_c0_g1_i24	Tuberculostearic acid methyltransferase UfaA1 {ECO:0000305};	-8.22318	0.000421456	TRINITY_DN11143_c0_g1_i4	-1.11468	0.537691	TRINITY_DN50124_c0_g1_i4	2.85124	0.0787473	No	No	No	No
1544	TRINITY_DN2671_c0_g1_i18	NoAnnotation	-2.58337	7.35635e-09	TRINITY_DN3174_c0_g1_i9	0	1	TRINITY_DN9268_c0_g1_i6	0	1	No	No	No	No
1545	TRINITY_DN26716_c0_g1_i14	Disease resistance protein RPP4 {ECO:0000305};	-3.28663	9.41654e-07	NoMatch	NoMatch	NoMatch	NoMatch	NoMatch	NoMatch	No	No	No	Yes
1546	TRINITY_DN26716_c0_g1_i2	Disease resistance protein Roq1 {ECO:0000305};	-2.84105	1.22602e-05	NoMatch	NoMatch	NoMatch	NoMatch	NoMatch	NoMatch	No	No	No	Yes
1547	TRINITY_DN26716_c0_g1_i9	Disease resistance protein Roq1 {ECO:0000305};	-2.49418	5.98172e-05	NoMatch	NoMatch	NoMatch	NoMatch	NoMatch	NoMatch	No	No	No	Yes
1548	TRINITY_DN2677_c0_g1_i13	(+)-neomenthol dehydrogenase {ECO:0000303|PubMed:18599651};	4.01021	0	TRINITY_DN750_c0_g2_i1	1.26844	5.0167e-80	TRINITY_DN367_c2_g1_i2	2.67117	4.57754e-98	No	Yes	No	No
1549	TRINITY_DN2677_c0_g1_i22	(+)-neomenthol dehydrogenase {ECO:0000303|PubMed:18599651};	3.28177	8.04751e-56	TRINITY_DN750_c0_g2_i1	1.26844	5.0167e-80	TRINITY_DN367_c2_g1_i2	2.67117	4.57754e-98	No	Yes	No	No
1550	TRINITY_DN2677_c0_g1_i6	(+)-neomenthol dehydrogenase {ECO:0000303|PubMed:18599651};	3.72135	2.0426e-29	TRINITY_DN750_c0_g2_i7	0.70192	0.24737	TRINITY_DN367_c2_g1_i5	0	1	No	No	No	No
1551	TRINITY_DN2679_c0_g1_i2	Branched-chain-amino-acid aminotransferase 2, chloroplastic;	10.2256	7.00077e-08	TRINITY_DN3903_c0_g1_i21	-0.317014	1	TRINITY_DN373_c0_g1_i64	0	1	No	No	No	No
1552	TRINITY_DN268_c0_g1_i1	Zeaxanthin epoxidase, chloroplastic;	6.77757	6.99256e-05	NoMatch	NoMatch	NoMatch	NoMatch	NoMatch	NoMatch	No	No	No	No
1553	TRINITY_DN2688_c0_g1_i1	Protein PIN-LIKES 5 {ECO:0000303|PubMed:22504182};	3.14972	1.3543e-13	NoMatch	NoMatch	NoMatch	NoMatch	NoMatch	NoMatch	No	No	No	No
1554	TRINITY_DN2688_c0_g1_i10	Protein PIN-LIKES 5 {ECO:0000303|PubMed:22504182};	2.52704	1.59899e-24	NoMatch	NoMatch	NoMatch	NoMatch	NoMatch	NoMatch	No	No	No	No
1555	TRINITY_DN2688_c0_g1_i11	Protein PIN-LIKES 5 {ECO:0000303|PubMed:22504182};	9.93542	7.78651e-10	NoMatch	NoMatch	NoMatch	NoMatch	NoMatch	NoMatch	No	No	No	No
1556	TRINITY_DN2688_c0_g1_i12	Protein PIN-LIKES 5 {ECO:0000303|PubMed:22504182};	4.13832	1.48049e-33	NoMatch	NoMatch	NoMatch	NoMatch	NoMatch	NoMatch	No	No	No	No
1557	TRINITY_DN2688_c0_g1_i14	Protein PIN-LIKES 5 {ECO:0000303|PubMed:22504182};	3.01824	2.50226e-109	NoMatch	NoMatch	NoMatch	NoMatch	NoMatch	NoMatch	No	No	No	No
1558	TRINITY_DN2688_c0_g1_i15	Protein PIN-LIKES 5 {ECO:0000303|PubMed:22504182};	6.0225	4.32545e-109	NoMatch	NoMatch	NoMatch	NoMatch	NoMatch	NoMatch	No	No	No	No
1559	TRINITY_DN2688_c0_g1_i17	Protein PIN-LIKES 5 {ECO:0000303|PubMed:22504182};	2.75584	7.19511e-12	NoMatch	NoMatch	NoMatch	NoMatch	NoMatch	NoMatch	No	No	No	No
1560	TRINITY_DN2688_c0_g1_i19	Protein PIN-LIKES 5 {ECO:0000303|PubMed:22504182};	3.00542	8.17373e-217	NoMatch	NoMatch	NoMatch	NoMatch	NoMatch	NoMatch	No	No	No	No
1561	TRINITY_DN2688_c1_g1_i17	Non-symbiotic hemoglobin;	2.44079	1.9112e-274	TRINITY_DN18263_c0_g1_i22	0.768704	3.72857e-18	TRINITY_DN4099_c0_g1_i8	0	1	No	No	No	No
1562	TRINITY_DN2691_c0_g2_i18	Probable transcriptional regulator RABBIT EARS;	3.22746	1.77824e-08	TRINITY_DN5424_c1_g2_i1	0.553471	2.49558e-05	TRINITY_DN2764_c0_g2_i1	0.125827	0.722262	No	No	No	No
1563	TRINITY_DN2691_c0_g2_i7	Zinc finger protein 10 {ECO:0000305};	-10.4827	3.22663e-19	TRINITY_DN5424_c1_g2_i1	0.553471	2.49558e-05	TRINITY_DN2764_c0_g2_i1	0.125827	0.722262	No	No	No	No
1564	TRINITY_DN2692_c0_g1_i1	NoAnnotation	-2.32153	2.41431e-22	TRINITY_DN3892_c0_g2_i5	-0.870211	0.00571455	TRINITY_DN1073_c0_g1_i47	0	1	No	No	No	No
1565	TRINITY_DN2692_c0_g1_i31	NoAnnotation	-2.36602	1.62549e-07	TRINITY_DN3892_c0_g2_i14	-0.685357	0.855405	TRINITY_DN1073_c0_g1_i35	-0.720381	0.348069	No	No	No	No
1566	TRINITY_DN2692_c0_g1_i36	NoAnnotation	-2.49765	6.01687e-09	TRINITY_DN3892_c0_g2_i34	0	1	TRINITY_DN1073_c0_g1_i1	0	1	No	No	No	No
1567	TRINITY_DN2692_c0_g1_i38	NoAnnotation	-3.65856	0.00562906	TRINITY_DN3892_c0_g2_i3	-0.83421	0.559623	TRINITY_DN1073_c0_g1_i36	-0.906203	0.0302586	No	No	No	No
1568	TRINITY_DN2692_c0_g1_i44	NoAnnotation	-2.15214	1.6145e-19	TRINITY_DN3892_c0_g2_i12	-0.856176	0.480346	TRINITY_DN1073_c0_g1_i4	-0.0871884	0.989775	No	No	No	No
1569	TRINITY_DN2692_c0_g1_i7	NoAnnotation	-3.62314	0.00017023	TRINITY_DN3892_c0_g2_i36	-1.53746	0.0166589	TRINITY_DN1073_c0_g1_i1	0	1	No	No	No	No
1570	TRINITY_DN2693_c0_g1_i1	Polyadenylation and cleavage factor homolog 4 {ECO:0000305};	5.81916	0.000244554	TRINITY_DN5098_c0_g1_i5	0.607044	0.98095	TRINITY_DN3680_c0_g1_i5	-0.119915	0.805397	No	No	No	No
1571	TRINITY_DN27_c0_g1_i24	Probable leucine-rich repeat receptor-like serine/threonine-protein kinase At3g14840;	-2.70919	7.76332e-07	TRINITY_DN24742_c0_g1_i5	0	1	TRINITY_DN5_c4_g1_i12	0.136414	0.882063	No	No	No	No
1572	TRINITY_DN27_c0_g1_i30	Probable leucine-rich repeat receptor-like serine/threonine-protein kinase At3g14840;	-3.79497	0.00317185	TRINITY_DN124_c1_g1_i32	0	1	TRINITY_DN28014_c0_g1_i2	0	1	No	No	No	No
1573	TRINITY_DN27024_c0_g2_i6	Mannan endo-1,4-beta-mannosidase 6;	-2.24186	2.97209e-10	TRINITY_DN11876_c0_g1_i4	0.305546	0.869701	TRINITY_DN29126_c0_g1_i10	1.0608	0.0559387	No	No	No	No
1574	TRINITY_DN2717_c0_g2_i1	PHD finger-like domain-containing protein 5B;	7.76029	8.34469e-10	NoMatch	NoMatch	NoMatch	NoMatch	NoMatch	NoMatch	No	No	No	No
1575	TRINITY_DN27175_c0_g1_i3	Pleiotropic drug resistance protein 2;	3.2371	1.76096e-88	TRINITY_DN1173_c2_g1_i1	0.358214	0.0821723	TRINITY_DN74139_c1_g1_i1	-0.242064	0.466474	No	No	No	No
1576	TRINITY_DN27175_c0_g1_i4	Pleiotropic drug resistance protein 2;	2.51636	7.60789e-10	TRINITY_DN1173_c2_g1_i1	0.358214	0.0821723	TRINITY_DN74139_c1_g1_i1	-0.242064	0.466474	No	No	No	No
1577	TRINITY_DN27175_c0_g1_i6	Pleiotropic drug resistance protein 2;	5.70068	7.17396e-09	TRINITY_DN1173_c2_g1_i1	0.358214	0.0821723	TRINITY_DN74139_c1_g1_i2	-0.244643	0.960011	No	No	No	No
1578	TRINITY_DN2723_c0_g1_i7	NoAnnotation	3.5305	0.00438836	TRINITY_DN6632_c0_g1_i10	-0.0597721	1	TRINITY_DN4972_c0_g1_i6	0.0350456	0.959123	No	No	No	No
1579	TRINITY_DN2724_c0_g1_i1	Cytochrome P450 CYP72A219;	3.69698	0.000506785	TRINITY_DN5930_c0_g1_i14	1.00237	0.880608	TRINITY_DN998_c0_g1_i3	0	1	No	No	No	No
1580	TRINITY_DN2724_c0_g1_i2	Cytochrome P450 72A15;	2.27084	0.00101589	TRINITY_DN5930_c0_g1_i4	0.849151	0.661418	TRINITY_DN998_c0_g1_i14	-1.88176	0.0509912	No	No	No	No
1581	TRINITY_DN2724_c0_g1_i5	Cytochrome P450 CYP72A219;	3.49112	5.81028e-166	TRINITY_DN5930_c0_g1_i9	0.46809	0.000124902	TRINITY_DN998_c0_g1_i10	-1.13896	4.62885e-09	No	No	No	No
1582	TRINITY_DN2724_c0_g1_i8	Cytochrome P450 CYP72A219;	9.3691	0.000323418	TRINITY_DN5930_c0_g1_i9	0.46809	0.000124902	TRINITY_DN998_c0_g1_i10	-1.13896	4.62885e-09	No	No	No	No
1583	TRINITY_DN2724_c0_g1_i9	Cytochrome P450 CYP72A219;	8.99174	0.000273991	TRINITY_DN5930_c0_g1_i20	0.554791	0.990801	TRINITY_DN998_c0_g1_i29	0.101052	0.995159	No	No	No	No
1584	TRINITY_DN2725_c0_g1_i3	Probable WRKY transcription factor 33;	-2.0735	5.00627e-18	NoMatch	NoMatch	NoMatch	NoMatch	NoMatch	NoMatch	No	No	No	No
1585	TRINITY_DN2728_c1_g5_i1	22.0 kDa heat shock protein;	5.03476	6.24505e-125	TRINITY_DN2936_c1_g1_i1	4.51613	0.000160099	TRINITY_DN2666_c0_g1_i13	4.93043	0.160428	Yes	No	No	No
1586	TRINITY_DN2728_c1_g5_i2	22.0 kDa heat shock protein;	8.23064	1.82025e-33	TRINITY_DN2936_c1_g1_i1	4.51613	0.000160099	TRINITY_DN2666_c0_g1_i13	4.93043	0.160428	Yes	No	No	No
1587	TRINITY_DN27308_c0_g1_i1	Receptor-like serine/threonine-protein kinase NCRK;	-2.05333	3.43981e-06	TRINITY_DN1773_c0_g1_i15	0	1	TRINITY_DN8013_c0_g1_i22	0.462418	0.751903	No	No	No	No
1588	TRINITY_DN2738_c0_g1_i6	Glutamate receptor 2.8;	3.71365	3.96118e-19	TRINITY_DN14784_c0_g1_i6	-0.539319	0.72064	TRINITY_DN7869_c2_g1_i21	1.28718	0.0360476	No	No	No	No
1589	TRINITY_DN2739_c0_g1_i1	Bifunctional 3-dehydroquinate dehydratase/shikimate dehydrogenase, chloroplastic;	2.45412	3.84236e-44	TRINITY_DN2645_c0_g1_i29	0.887614	3.01338e-26	TRINITY_DN6822_c0_g1_i20	1.23293	0.00129373	No	No	No	No
1590	TRINITY_DN2739_c0_g1_i4	Bifunctional 3-dehydroquinate dehydratase/shikimate dehydrogenase, chloroplastic;	9.27503	2.65386e-09	TRINITY_DN2645_c0_g1_i31	0.413512	0.935999	TRINITY_DN6822_c0_g1_i24	1.28302	8.27735e-05	No	No	No	No
1591	TRINITY_DN2739_c0_g1_i6	Bifunctional 3-dehydroquinate dehydratase/shikimate dehydrogenase, chloroplastic;	3.34673	6.18963e-186	TRINITY_DN2645_c0_g1_i29	0.887614	3.01338e-26	TRINITY_DN6822_c0_g1_i20	1.23293	0.00129373	No	No	No	No
1592	TRINITY_DN2740_c2_g1_i15	Protein JOKA2 {ECO:0000303|PubMed:26765567};	2.21105	0.00295529	TRINITY_DN5138_c0_g1_i18	0.654439	0.97477	TRINITY_DN6539_c0_g1_i1	0.891281	0.686064	No	No	No	No
1593	TRINITY_DN2740_c2_g1_i17	Protein JOKA2 {ECO:0000303|PubMed:26765567};	2.24519	1.18051e-05	TRINITY_DN5138_c0_g1_i69	0	1	TRINITY_DN6539_c0_g1_i4	0.107483	0.982306	No	No	No	No
1594	TRINITY_DN2740_c2_g1_i9	Protein JOKA2 {ECO:0000303|PubMed:26765567};	2.20932	0.00405291	TRINITY_DN5138_c0_g1_i24	0	1	TRINITY_DN6539_c0_g1_i8	-0.236921	0.0628267	No	No	No	No
1595	TRINITY_DN2740_c3_g1_i3	Probable membrane-associated kinase regulator 6;	-2.10292	0.00169248	TRINITY_DN839_c2_g1_i3	-0.823538	0.772294	TRINITY_DN7618_c0_g4_i1	0.368702	0.85384	No	No	No	No
1596	TRINITY_DN2741_c0_g1_i15	Protein OS-9 homolog {ECO:0000305};	3.4108	2.25478e-08	TRINITY_DN29709_c0_g2_i13	0.403716	0.751926	TRINITY_DN19930_c0_g1_i1	0.963399	0.309033	No	No	No	No
1597	TRINITY_DN2741_c0_g1_i25	Protein ALP1-like {ECO:0000305};	4.05611	0.0023227	TRINITY_DN29709_c0_g2_i59	-1.33456	0.961513	TRINITY_DN19930_c0_g1_i1	0.963399	0.309033	No	No	No	No
1598	TRINITY_DN2741_c0_g1_i45	Protein ALP1-like {ECO:0000305};	2.83694	0.00013765	TRINITY_DN29709_c0_g2_i39	2.142	0.232316	TRINITY_DN19930_c0_g1_i1	0.963399	0.309033	No	No	No	No
1599	TRINITY_DN2741_c0_g1_i53	Protein ALP1-like {ECO:0000305};	3.20495	0.00246044	TRINITY_DN29709_c0_g2_i59	-1.33456	0.961513	TRINITY_DN19930_c0_g1_i1	0.963399	0.309033	No	No	No	No
1600	TRINITY_DN2741_c0_g1_i68	Protein ALP1-like {ECO:0000305};	2.74825	4.14115e-94	TRINITY_DN29709_c0_g2_i39	2.142	0.232316	TRINITY_DN19930_c0_g1_i1	0.963399	0.309033	No	No	No	No
1601	TRINITY_DN2741_c0_g1_i80	Protein ALP1-like {ECO:0000305};	9.35988	1.16366e-06	TRINITY_DN29709_c0_g2_i59	-1.33456	0.961513	TRINITY_DN19930_c0_g1_i1	0.963399	0.309033	No	No	No	No
1602	TRINITY_DN27595_c0_g1_i4	Plant cysteine oxidase 1 {ECO:0000303|PubMed:24599061};	9.24248	6.731e-09	TRINITY_DN33368_c0_g1_i1	-0.926358	0.156786	TRINITY_DN26689_c0_g1_i3	0	1	No	No	No	No
1603	TRINITY_DN2764_c0_g1_i11	Transcription factor bHLH92;	-5.82847	2.50781e-29	NoMatch	NoMatch	NoMatch	NoMatch	NoMatch	NoMatch	No	No	No	No
1604	TRINITY_DN2767_c4_g1_i1	Transcription factor bHLH63;	9.25958	1.8389e-09	TRINITY_DN2639_c0_g1_i20	0	1	TRINITY_DN956_c0_g2_i19	-0.0804388	0.984792	No	No	No	No
1605	TRINITY_DN2767_c4_g1_i13	Transcription factor bHLH63;	5.49206	0.00112964	TRINITY_DN2639_c0_g1_i4	0.0895288	1	TRINITY_DN956_c0_g2_i19	-0.0804388	0.984792	No	No	No	No
1606	TRINITY_DN2767_c4_g1_i20	Transcription factor bHLH63;	-2.41238	1.11152e-08	TRINITY_DN2639_c0_g1_i20	0	1	TRINITY_DN956_c0_g2_i19	-0.0804388	0.984792	No	No	No	No
1607	TRINITY_DN2767_c4_g1_i3	Transcription factor HBI1;	-5.10834	0.00263383	TRINITY_DN2639_c0_g1_i4	0.0895288	1	TRINITY_DN956_c0_g2_i19	-0.0804388	0.984792	No	No	No	No
1608	TRINITY_DN2772_c0_g1_i17	Beta-amyrin synthase;	2.04202	7.24765e-143	TRINITY_DN2477_c0_g1_i40	0.34767	2.99777e-09	TRINITY_DN4198_c0_g1_i21	0	1	No	No	No	No
1609	TRINITY_DN2775_c1_g1_i24	Linoleate 13S-lipoxygenase 2-1, chloroplastic;	-2.46438	1.55905e-76	TRINITY_DN5217_c0_g1_i22	-0.320678	0.945609	TRINITY_DN6321_c0_g1_i11	0	1	No	No	No	No
1610	TRINITY_DN2775_c1_g1_i9	Linoleate 13S-lipoxygenase 2-1, chloroplastic;	-2.35507	1.45047e-20	TRINITY_DN5217_c0_g1_i27	-0.081212	0.957444	TRINITY_DN3504_c2_g1_i16	-2.67574	0.875278	No	No	No	No
1611	TRINITY_DN2781_c0_g1_i4	Chlorophyll a-b binding protein CP29.3, chloroplastic;	-4.52033	2.90731e-17	TRINITY_DN12813_c0_g2_i2	0	1	TRINITY_DN4533_c0_g1_i4	0	1	No	No	No	No
1612	TRINITY_DN2784_c0_g1_i16	L-cysteine desulfhydrase;	2.76713	7.20042e-29	NoMatch	NoMatch	NoMatch	NoMatch	NoMatch	NoMatch	No	No	No	No
1613	TRINITY_DN2785_c0_g1_i1	18.5 kDa class I heat shock protein;	2.74061	5.54102e-10	TRINITY_DN2152_c0_g1_i16	0.212428	0.935999	TRINITY_DN4632_c0_g3_i1	1.30129	0.184553	No	No	No	No
1614	TRINITY_DN2785_c0_g1_i2	18.5 kDa class I heat shock protein;	2.78716	0.000372627	TRINITY_DN2152_c0_g1_i17	0.418809	0.963504	TRINITY_DN4632_c0_g3_i1	1.30129	0.184553	No	No	No	No
1615	TRINITY_DN2785_c0_g1_i21	18.5 kDa class I heat shock protein;	2.74948	0.000674686	TRINITY_DN2152_c0_g1_i9	0.431813	0.429732	TRINITY_DN4632_c0_g3_i1	1.30129	0.184553	No	No	No	No
1616	TRINITY_DN2785_c0_g1_i8	18.5 kDa class I heat shock protein;	5.27101	4.61413e-07	TRINITY_DN2152_c0_g1_i12	0	1	TRINITY_DN4632_c0_g1_i7	0	1	No	No	No	No
1617	TRINITY_DN27867_c0_g1_i1	BURP domain protein RD22 {ECO:0000303|PubMed:9790599};	-2.31151	3.5192e-05	NoMatch	NoMatch	NoMatch	NoMatch	NoMatch	NoMatch	No	No	No	No
1618	TRINITY_DN279_c0_g1_i21	Methionine gamma-lyase;	2.31691	1.01739e-95	TRINITY_DN10431_c0_g1_i3	0.0594596	0.888844	TRINITY_DN2799_c0_g1_i3	0.168825	0.636545	No	No	No	No
1619	TRINITY_DN2801_c0_g1_i1	Uncharacterized acetyltransferase At3g50280;	3.87217	8.1522e-247	NoMatch	NoMatch	NoMatch	NoMatch	NoMatch	NoMatch	No	No	No	No
1620	TRINITY_DN2801_c0_g1_i10	Uncharacterized acetyltransferase At3g50280;	11.8631	1.45503e-22	NoMatch	NoMatch	NoMatch	NoMatch	NoMatch	NoMatch	No	No	No	No
1621	TRINITY_DN2801_c0_g1_i2	Uncharacterized acetyltransferase At3g50280;	3.70591	6.98379e-41	TRINITY_DN5047_c0_g3_i1	0.730395	1.20699e-09	TRINITY_DN3692_c0_g1_i1	-0.316764	0.682245	No	No	No	No
1622	TRINITY_DN2801_c0_g1_i3	Uncharacterized acetyltransferase At3g50280;	2.70653	1.10328e-72	TRINITY_DN5047_c0_g3_i1	0.730395	1.20699e-09	TRINITY_DN3692_c0_g1_i1	-0.316764	0.682245	No	No	No	No
1623	TRINITY_DN2801_c0_g1_i5	Uncharacterized acetyltransferase At3g50280;	13.9237	5.28879e-97	NoMatch	NoMatch	NoMatch	NoMatch	NoMatch	NoMatch	No	No	No	No
1624	TRINITY_DN2801_c0_g1_i7	Uncharacterized acetyltransferase At3g50280;	5.29268	1.41814e-151	NoMatch	NoMatch	NoMatch	NoMatch	NoMatch	NoMatch	No	No	Yes	No
1625	TRINITY_DN28179_c0_g1_i4	Transcription factor bHLH93;	2.43425	2.16225e-100	TRINITY_DN632_c0_g1_i8	0.702723	5.01722e-08	TRINITY_DN5538_c0_g1_i4	-2.51196	5.19456e-23	No	Yes	No	No
1626	TRINITY_DN2826_c0_g1_i28	NoAnnotation	-5.53094	0.00028203	TRINITY_DN3521_c0_g1_i1	0	1	TRINITY_DN9454_c0_g2_i2	0	1	No	No	No	No
1627	TRINITY_DN2828_c0_g1_i7	LRR receptor-like serine/threonine-protein kinase HSL2;	2.70721	4.67564e-08	TRINITY_DN9454_c0_g1_i3	-0.183983	0.308164	TRINITY_DN4699_c1_g1_i33	-0.414269	0.00465789	No	No	No	No
1628	TRINITY_DN2837_c0_g1_i11	Aromatic aminotransferase ISS1 {ECO:0000303|PubMed:26163189};	11.0418	6.27927e-28	TRINITY_DN1857_c0_g1_i31	0.201572	1	TRINITY_DN1697_c0_g1_i16	0	1	No	No	No	No
1629	TRINITY_DN2841_c1_g1_i4	Probable WRKY transcription factor 51;	-8.05441	0.000406482	TRINITY_DN1474_c1_g1_i99	-1.67726	1	TRINITY_DN1954_c3_g1_i9	0	1	No	No	No	No
1630	TRINITY_DN2841_c1_g1_i89	Probable WRKY transcription factor 51;	-2.13755	2.71204e-13	TRINITY_DN2410_c1_g1_i43	0	1	TRINITY_DN1954_c3_g1_i9	0	1	No	No	No	No
1631	TRINITY_DN2841_c2_g1_i14	Probable aldo-keto reductase 2;	2.76611	1.84476e-104	NoMatch	NoMatch	NoMatch	NoMatch	NoMatch	NoMatch	No	No	No	No
1632	TRINITY_DN2841_c3_g1_i1	MDIS1-interacting receptor like kinase 1 {ECO:0000303|PubMed:26863186};	-2.85324	1.73635e-09	TRINITY_DN476_c0_g1_i4	0	1	TRINITY_DN8006_c0_g2_i3	1.07813	0.616661	No	No	No	No
1633	TRINITY_DN2841_c3_g1_i2	MDIS1-interacting receptor like kinase 1 {ECO:0000303|PubMed:26863186};	-4.959	3.16198e-13	TRINITY_DN476_c0_g1_i4	0	1	TRINITY_DN8006_c0_g2_i3	1.07813	0.616661	No	No	No	No
1634	TRINITY_DN2848_c3_g1_i3	Rhodanese-like domain-containing protein 9, chloroplastic;	-2.48905	3.09174e-06	TRINITY_DN15243_c0_g1_i1	0	1	TRINITY_DN5172_c0_g1_i5	0.63193	0.658291	No	No	No	No
1635	TRINITY_DN2851_c1_g1_i35	Non-specific phospholipase C4;	2.23855	1.27074e-46	NoMatch	NoMatch	NoMatch	NoMatch	NoMatch	NoMatch	No	No	No	No
1636	TRINITY_DN2851_c1_g1_i43	Non-specific phospholipase C4;	3.73005	1.21345e-130	NoMatch	NoMatch	NoMatch	NoMatch	NoMatch	NoMatch	No	No	No	No
1637	TRINITY_DN2851_c1_g1_i50	Tyrosine-protein phosphatase DSP3 {ECO:0000305};	2.33283	1.18977e-19	TRINITY_DN4681_c0_g1_i10	-0.172954	0.971724	TRINITY_DN4449_c0_g1_i17	0.42998	0.576474	No	No	No	No
1638	TRINITY_DN2851_c1_g1_i54	Non-specific phospholipase C4;	2.55899	0.00449155	TRINITY_DN2124_c0_g1_i6	0.920906	0.449209	TRINITY_DN4960_c0_g1_i1	0.0965502	0.936165	No	No	No	No
1639	TRINITY_DN2852_c0_g1_i57	Allantoate deiminase 2 {ECO:0000305};	2.40856	0.000208699	TRINITY_DN1338_c0_g1_i8	0.379871	0.909168	TRINITY_DN9064_c0_g1_i5	0.566114	0.300062	No	No	No	No
1640	TRINITY_DN28535_c0_g1_i5	3-ketoacyl-CoA synthase 4 {ECO:0000303|PubMed:18465198};	-2.77534	0.000796945	TRINITY_DN6912_c0_g1_i5	-0.951371	0.00372557	TRINITY_DN1868_c1_g2_i1	0.637612	0.0669601	No	No	No	No
1641	TRINITY_DN28558_c0_g1_i10	Deoxypodophyllotoxin synthase {ECO:0000303|PubMed:26359402};	4.15618	5.22066e-150	NoMatch	NoMatch	NoMatch	NoMatch	NoMatch	NoMatch	No	No	No	No
1642	TRINITY_DN28558_c0_g1_i6	Deoxypodophyllotoxin synthase {ECO:0000303|PubMed:26359402};	2.45592	6.98567e-128	NoMatch	NoMatch	NoMatch	NoMatch	NoMatch	NoMatch	No	No	No	No
1643	TRINITY_DN2856_c0_g1_i21	Esterase;	3.92217	9.76538e-10	TRINITY_DN18102_c0_g1_i4	-7.06564	7.31876e-05	TRINITY_DN6452_c0_g1_i7	0.32876	0.422872	Yes	No	No	No
1644	TRINITY_DN2856_c0_g1_i7	Esterase;	3.51255	3.42696e-101	TRINITY_DN18102_c0_g1_i7	0	1	TRINITY_DN6452_c0_g1_i7	0.32876	0.422872	No	No	No	No
1645	TRINITY_DN28565_c0_g1_i6	Beta-glucosidase 13;	8.57492	1.02008e-06	NoMatch	NoMatch	NoMatch	NoMatch	NoMatch	NoMatch	No	No	No	No
1646	TRINITY_DN2858_c6_g1_i13	Chloride channel protein CLC-b;	-3.15403	7.22742e-16	TRINITY_DN4164_c0_g1_i27	1.14772	1	TRINITY_DN1470_c0_g1_i122	0.684451	0.852324	No	No	No	No
1647	TRINITY_DN2858_c6_g1_i14	Chloride channel protein CLC-b;	-3.00222	7.93753e-48	TRINITY_DN4164_c0_g1_i58	-0.464732	0.564906	TRINITY_DN1470_c0_g1_i187	0.393166	0.805709	No	No	No	No
1648	TRINITY_DN2858_c6_g1_i16	Chloride channel protein CLC-a;	-2.12373	0.00875695	TRINITY_DN4164_c0_g1_i58	-0.464732	0.564906	TRINITY_DN1470_c0_g1_i187	0.393166	0.805709	No	No	No	No
1649	TRINITY_DN2858_c6_g1_i18	Chloride channel protein CLC-a;	-2.94309	0.0027819	TRINITY_DN4164_c0_g1_i58	-0.464732	0.564906	TRINITY_DN1470_c0_g1_i187	0.393166	0.805709	No	No	No	No
1650	TRINITY_DN28587_c0_g1_i1	Probable LRR receptor-like serine/threonine-protein kinase At1g53430;	2.68768	4.32539e-09	NoMatch	NoMatch	NoMatch	NoMatch	NoMatch	NoMatch	No	No	No	No
1651	TRINITY_DN28587_c0_g1_i4	Probable LRR receptor-like serine/threonine-protein kinase At1g53420;	2.85406	1.36333e-07	NoMatch	NoMatch	NoMatch	NoMatch	NoMatch	NoMatch	No	No	No	No
1652	TRINITY_DN2861_c0_g1_i14	NoAnnotation	-8.46693	1.658e-05	TRINITY_DN2058_c0_g1_i25	0	1	TRINITY_DN837_c0_g1_i15	-0.492926	0.74021	No	No	No	No
1653	TRINITY_DN2863_c0_g1_i33	NoAnnotation	4.62852	0.0028867	TRINITY_DN1376_c0_g1_i93	0.0622743	1	TRINITY_DN3092_c0_g1_i11	0.283373	0.396273	No	No	No	No
1654	TRINITY_DN2863_c0_g1_i7	NoAnnotation	2.08621	5.17673e-05	TRINITY_DN1376_c0_g1_i93	0.0622743	1	TRINITY_DN3092_c0_g1_i11	0.283373	0.396273	No	No	No	No
1655	TRINITY_DN287_c0_g1_i1	Expansin-A1;	3.80454	5.14272e-26	NoMatch	NoMatch	NoMatch	NoMatch	NoMatch	NoMatch	No	No	Yes	No
1656	TRINITY_DN287_c1_g1_i18	Expansin-A8;	3.40829	5.90117e-06	TRINITY_DN11717_c0_g1_i14	0.110402	0.890441	TRINITY_DN12314_c0_g1_i3	1.80403	2.74837e-34	No	No	No	No
1657	TRINITY_DN287_c1_g1_i21	Expansin-A8;	-9.45744	1.10405e-10	TRINITY_DN11717_c0_g1_i14	0.110402	0.890441	TRINITY_DN12314_c0_g1_i3	1.80403	2.74837e-34	No	No	No	No
1658	TRINITY_DN2881_c0_g1_i7	Probable disease resistance protein At5g66900;	-3.79321	1.59364e-07	TRINITY_DN2945_c0_g1_i18	-0.418723	1	TRINITY_DN4060_c0_g1_i9	0.374636	0.849661	No	No	No	Yes
1659	TRINITY_DN2881_c1_g1_i23	Probable disease resistance protein At5g66900;	-3.07528	1.20077e-08	TRINITY_DN2787_c1_g1_i10	-0.176094	0.833989	TRINITY_DN4824_c2_g1_i13	-0.402165	0.591913	No	No	No	Yes
1660	TRINITY_DN28833_c0_g1_i9	Probable inactive poly [ADP-ribose] polymerase SRO2;	2.9274	1.53861e-27	TRINITY_DN12886_c0_g1_i4	0.275517	0.608899	TRINITY_DN14115_c0_g1_i6	0.50959	0.0369699	No	No	No	No
1661	TRINITY_DN2884_c0_g1_i8	MYB-like transcription factor ODO1 {ECO:0000303|PubMed:15805488};	-2.40442	1.06053e-16	TRINITY_DN6204_c0_g1_i2	-0.70892	0.56049	TRINITY_DN4828_c1_g1_i1	1.04867	0.0140028	No	No	No	No
1662	TRINITY_DN2886_c0_g1_i1	Protochlorophyllide-dependent translocon component 52, chloroplastic;	-2.07471	1.26351e-20	TRINITY_DN1367_c0_g1_i5	0.72333	0.116171	TRINITY_DN4878_c0_g1_i4	-0.359357	0.578708	No	No	No	No
1663	TRINITY_DN2886_c0_g1_i20	Protochlorophyllide-dependent translocon component 52, chloroplastic;	-2.16752	0.000483833	TRINITY_DN1367_c0_g1_i20	3.00771	0.393738	TRINITY_DN4878_c0_g1_i13	0	1	No	No	No	No
1664	TRINITY_DN289_c0_g1_i12	ABC transporter E family member 2;	4.74664	2.65262e-14	TRINITY_DN1847_c0_g1_i19	0.670765	0.826035	TRINITY_DN165_c1_g1_i18	-0.519478	0.000138778	No	No	No	No
1665	TRINITY_DN28908_c0_g1_i2	Phosphoenolpyruvate carboxylase kinase 1;	-2.55291	2.90178e-43	TRINITY_DN398_c0_g4_i1	-0.782724	0.770061	TRINITY_DN5222_c0_g3_i1	0.800472	0.0737158	No	No	No	No
1666	TRINITY_DN28908_c0_g1_i4	Phosphoenolpyruvate carboxylase kinase 1;	-2.26452	0.000311451	TRINITY_DN398_c0_g4_i1	-0.782724	0.770061	TRINITY_DN5222_c0_g3_i3	0.939016	0.478648	No	No	No	No
1667	TRINITY_DN2900_c0_g1_i1	NoAnnotation	-2.60424	0.000454856	TRINITY_DN4775_c0_g1_i2	-0.428887	0.977845	TRINITY_DN102_c4_g1_i3	0.244693	0.647619	No	No	No	No
1668	TRINITY_DN2900_c0_g1_i16	NoAnnotation	-2.6518	7.24853e-05	TRINITY_DN4775_c0_g1_i2	-0.428887	0.977845	TRINITY_DN102_c4_g1_i3	0.244693	0.647619	No	No	No	No
1669	TRINITY_DN29046_c0_g1_i4	Lysosomal Pro-X carboxypeptidase;	-3.01868	0.001405	TRINITY_DN8995_c2_g1_i3	0	1	TRINITY_DN4710_c0_g1_i5	1.86466	0.13367	No	No	No	No
1670	TRINITY_DN2908_c0_g1_i20	Protein BREAST CANCER SUSCEPTIBILITY 2 homolog B {ECO:0000303|PubMed:16415210};	9.18261	5.68496e-09	TRINITY_DN6436_c0_g2_i1	0.155141	1	TRINITY_DN8297_c0_g1_i57	0	1	No	No	No	No
1671	TRINITY_DN29124_c0_g1_i1	Xanthohumol 4-O-methyltransferase {ECO:0000305};	-8.36848	1.01959e-05	TRINITY_DN15403_c0_g1_i2	0	1	TRINITY_DN10015_c0_g1_i1	0	1	No	No	No	No
1672	TRINITY_DN29124_c0_g1_i2	Xanthohumol 4-O-methyltransferase {ECO:0000305};	-3.26225	0.00712316	TRINITY_DN15403_c0_g1_i1	0	1	TRINITY_DN10015_c0_g1_i2	2.15823	2.69327e-05	No	Yes	No	No
1673	TRINITY_DN2915_c0_g1_i1	NoAnnotation	-2.15943	3.6877e-17	TRINITY_DN111302_c0_g1_i1	-1.31572	0.0035779	TRINITY_DN3746_c0_g1_i2	-0.457325	0.6208	No	No	No	No
1674	TRINITY_DN2916_c0_g1_i1	Lysine-specific demethylase JMJ706;	3.1897	5.81341e-16	TRINITY_DN6874_c0_g1_i2	-0.150543	0.976608	TRINITY_DN2736_c1_g1_i9	1.15239	0.0508642	No	No	No	No
1675	TRINITY_DN2916_c0_g1_i8	PAMP-induced secreted peptide 2 {ECO:0000303|PubMed:25188390};	5.23941	1.44897e-41	TRINITY_DN3293_c0_g1_i27	1.15848	0.960146	TRINITY_DN9165_c0_g1_i6	-0.929974	0.0161588	No	No	No	No
1676	TRINITY_DN2920_c0_g1_i18	Alpha-amylase;	3.86781	5.49819e-06	NoMatch	NoMatch	NoMatch	NoMatch	NoMatch	NoMatch	No	No	No	No
1677	TRINITY_DN2920_c0_g1_i7	Alpha-amylase;	10.3566	0.00692886	NoMatch	NoMatch	NoMatch	NoMatch	NoMatch	NoMatch	No	No	No	No
1678	TRINITY_DN2925_c0_g1_i3	Amino acid permease 3;	-2.06038	7.70747e-06	TRINITY_DN138_c0_g2_i7	0.24542	0.00199852	TRINITY_DN103_c0_g1_i24	2.88011	1.65242e-34	No	Yes	No	No
1679	TRINITY_DN2926_c0_g2_i4	Ammonium transporter 3 member 1;	-3.75405	1.86046e-07	TRINITY_DN7929_c0_g1_i1	-3.66213	0.0142008	TRINITY_DN25370_c0_g1_i2	2.02707	0.0512173	No	No	No	No
1680	TRINITY_DN2926_c2_g1_i6	Glucomannan 4-beta-mannosyltransferase 9 {ECO:0000305};	-2.61655	0.000124212	TRINITY_DN229_c0_g1_i3	-0.456651	0.97477	TRINITY_DN36_c1_g1_i13	1.26217	0.0135556	No	No	No	No
1681	TRINITY_DN2928_c0_g1_i12	NoAnnotation	-2.57248	2.1735e-116	NoMatch	NoMatch	NoMatch	NoMatch	NoMatch	NoMatch	No	No	No	No
1682	TRINITY_DN2928_c0_g1_i21	NoAnnotation	-2.16177	3.69545e-43	NoMatch	NoMatch	NoMatch	NoMatch	NoMatch	NoMatch	No	No	No	No
1683	TRINITY_DN2928_c0_g1_i6	NoAnnotation	2.53398	0.000635083	NoMatch	NoMatch	NoMatch	NoMatch	NoMatch	NoMatch	No	No	No	No
1684	TRINITY_DN29295_c0_g1_i14	Methionine S-methyltransferase;	2.09291	2.61783e-14	TRINITY_DN8113_c0_g1_i4	-3.09772e-05	1	TRINITY_DN3505_c2_g1_i8	-0.343961	0.480162	No	No	No	No
1685	TRINITY_DN29295_c0_g1_i15	Methionine S-methyltransferase;	2.78675	1.2709e-06	TRINITY_DN8113_c0_g1_i4	-3.09772e-05	1	TRINITY_DN3505_c2_g1_i8	-0.343961	0.480162	No	No	No	No
1686	TRINITY_DN2933_c0_g1_i11	Pentatricopeptide repeat-containing protein At1g20230;	6.8899	3.30791e-06	TRINITY_DN1232_c0_g3_i11	0	1	TRINITY_DN3796_c0_g1_i4	-1.71118	0.237463	No	No	No	No
1687	TRINITY_DN2933_c0_g1_i12	Probable prolyl 4-hydroxylase 3 {ECO:0000305};	4.11683	5.48835e-70	TRINITY_DN2_c0_g1_i47	1.17197	0.12515	TRINITY_DN92043_c0_g1_i2	0	1	No	No	No	No
1688	TRINITY_DN2933_c0_g1_i17	Pentatricopeptide repeat-containing protein At1g20230;	5.75458	4.89544e-08	TRINITY_DN1232_c0_g3_i11	0	1	TRINITY_DN3796_c0_g1_i4	-1.71118	0.237463	No	No	No	No
1689	TRINITY_DN2933_c0_g1_i20	Pentatricopeptide repeat-containing protein At1g20230;	5.63454	2.59698e-09	TRINITY_DN1232_c0_g3_i11	0	1	TRINITY_DN3796_c0_g1_i4	-1.71118	0.237463	No	No	No	No
1690	TRINITY_DN2933_c0_g1_i26	Pentatricopeptide repeat-containing protein At1g20230;	-2.25125	9.94967e-09	TRINITY_DN2_c0_g1_i10	0	1	TRINITY_DN3796_c0_g1_i1	-0.163268	0.980644	No	No	No	No
1691	TRINITY_DN2933_c0_g1_i30	Pentatricopeptide repeat-containing protein At1g20230;	8.63215	8.9023e-19	TRINITY_DN1232_c0_g3_i11	0	1	TRINITY_DN3796_c0_g1_i4	-1.71118	0.237463	No	No	No	No
1692	TRINITY_DN2933_c0_g1_i32	Pentatricopeptide repeat-containing protein At1g20230;	5.74036	8.74242e-06	TRINITY_DN1232_c0_g3_i11	0	1	TRINITY_DN3796_c0_g1_i4	-1.71118	0.237463	No	No	No	No
1693	TRINITY_DN2933_c0_g1_i34	Pentatricopeptide repeat-containing protein At1g20230;	6.78248	8.40633e-05	TRINITY_DN1232_c0_g3_i11	0	1	TRINITY_DN3796_c0_g1_i4	-1.71118	0.237463	No	No	No	No
1694	TRINITY_DN2933_c0_g1_i38	Pentatricopeptide repeat-containing protein At1g20230;	-8.71335	2.30973e-07	TRINITY_DN2_c0_g1_i10	0	1	TRINITY_DN3796_c0_g1_i1	-0.163268	0.980644	No	No	No	No
1695	TRINITY_DN2933_c0_g1_i5	Pentatricopeptide repeat-containing protein At1g20230;	6.7697	0.00851442	TRINITY_DN1232_c0_g3_i11	0	1	TRINITY_DN3796_c0_g1_i4	-1.71118	0.237463	No	No	No	No
1696	TRINITY_DN2933_c0_g1_i9	Pentatricopeptide repeat-containing protein At1g20230;	-10.2796	2.9726e-16	TRINITY_DN2_c0_g1_i10	0	1	TRINITY_DN3796_c0_g1_i1	-0.163268	0.980644	No	No	No	No
1697	TRINITY_DN2936_c0_g1_i2	NoAnnotation	4.405	7.81008e-23	TRINITY_DN253_c0_g2_i1	0.259077	0.678695	TRINITY_DN5336_c0_g1_i3	1.401	0.259999	No	No	No	No
1698	TRINITY_DN29360_c0_g1_i1	Peroxidase 3;	-2.18071	3.85089e-16	TRINITY_DN2437_c0_g1_i17	0	1	TRINITY_DN5982_c1_g1_i6	0	1	No	No	No	No
1699	TRINITY_DN29360_c0_g1_i3	Peroxidase 3;	-2.41029	2.86859e-102	TRINITY_DN2437_c0_g1_i13	-1.53879	1.80338e-37	TRINITY_DN5982_c1_g1_i4	1.24389	1.82666e-19	No	No	No	No
1700	TRINITY_DN2940_c0_g1_i25	NoAnnotation	-11.0051	2.15881e-26	TRINITY_DN85000_c0_g1_i1	-0.105858	1	TRINITY_DN21604_c0_g1_i7	-0.0558831	0.977712	No	No	No	No
1701	TRINITY_DN2940_c0_g1_i4	NoAnnotation	-6.34781	0.00120064	TRINITY_DN85000_c0_g1_i1	-0.105858	1	TRINITY_DN21604_c0_g1_i7	-0.0558831	0.977712	No	No	No	No
1702	TRINITY_DN2941_c1_g1_i1	LOB domain-containing protein 15;	-2.06005	0.00116306	TRINITY_DN11342_c0_g1_i2	-0.625953	0.959376	TRINITY_DN4832_c5_g1_i1	0.366693	0.669013	No	No	No	No
1703	TRINITY_DN29423_c0_g1_i1	Stigma-specific STIG1-like protein 1 {ECO:0000303|PubMed:19279211};	14.8024	0	TRINITY_DN8928_c0_g1_i1	2.82269	4.73283e-06	TRINITY_DN4815_c0_g1_i1	0	1	Yes	No	No	No
1704	TRINITY_DN2948_c0_g1_i5	NoAnnotation	-3.17852	8.74002e-05	NoMatch	NoMatch	NoMatch	NoMatch	NoMatch	NoMatch	No	No	No	No
1705	TRINITY_DN29480_c0_g1_i2	Protein ALTERED PHOSPHATE STARVATION RESPONSE 1 {ECO:0000303|PubMed:23498857};	-2.95076	1.07491e-05	TRINITY_DN3150_c0_g1_i30	0	1	TRINITY_DN2185_c0_g2_i6	1.37393	0.0868958	No	No	No	No
1706	TRINITY_DN29484_c0_g1_i7	Berberine bridge enzyme-like 17 {ECO:0000303|PubMed:26037923};	12.9258	0	TRINITY_DN410_c0_g1_i32	1.16689	6.10361e-24	TRINITY_DN4993_c0_g3_i1	0	1	No	No	No	No
1707	TRINITY_DN2954_c0_g2_i4	NoAnnotation	-2.26209	0.00243741	TRINITY_DN3543_c0_g1_i7	-2.33247	0.0012335	TRINITY_DN12905_c0_g1_i2	1.31315	0.000984185	Yes	No	No	No
1708	TRINITY_DN2955_c3_g4_i1	NoAnnotation	-2.64625	2.23838e-05	NoMatch	NoMatch	NoMatch	NoMatch	NoMatch	NoMatch	No	No	No	No
1709	TRINITY_DN2958_c0_g1_i23	Probable cellulose synthase A catalytic subunit 6 [UDP-forming];	6.38506	0.000694178	TRINITY_DN582_c0_g1_i12	0.64074	2.3432e-15	TRINITY_DN793_c2_g1_i18	0.0350908	0.96244	No	No	No	No
1710	TRINITY_DN2958_c0_g1_i30	Cellulose synthase-like protein G3;	6.89111	3.29136e-59	TRINITY_DN4504_c0_g1_i71	-0.134507	0.729139	TRINITY_DN2055_c1_g1_i3	-0.0191938	0.992828	No	No	No	No
1711	TRINITY_DN2958_c0_g1_i5	Cellulose synthase-like protein G2;	4.06016	0	TRINITY_DN582_c0_g1_i8	9.07742	0.123804	TRINITY_DN793_c2_g1_i18	0.0350908	0.96244	No	No	No	No
1712	TRINITY_DN2958_c0_g1_i53	Cellulose synthase-like protein G3;	2.44971	7.73219e-52	TRINITY_DN4504_c0_g1_i71	-0.134507	0.729139	TRINITY_DN793_c2_g1_i25	-0.75794	2.64574e-08	No	No	No	No
1713	TRINITY_DN2958_c0_g1_i55	Cellulose synthase-like protein G3;	5.44207	0.00478146	TRINITY_DN4504_c0_g1_i71	-0.134507	0.729139	TRINITY_DN793_c2_g1_i25	-0.75794	2.64574e-08	No	No	No	No
1714	TRINITY_DN2958_c0_g1_i60	Cellulose synthase-like protein G2;	3.34001	0	TRINITY_DN582_c0_g1_i8	9.07742	0.123804	TRINITY_DN793_c2_g1_i18	0.0350908	0.96244	No	No	No	No
1715	TRINITY_DN2958_c1_g2_i2	Cellulose synthase-like protein E6;	4.71714	0	NoMatch	NoMatch	NoMatch	NoMatch	NoMatch	NoMatch	No	No	No	No
1716	TRINITY_DN2958_c1_g2_i4	Cellulose synthase-like protein E6;	3.66072	4.84513e-118	NoMatch	NoMatch	NoMatch	NoMatch	NoMatch	NoMatch	No	No	No	No
1717	TRINITY_DN2962_c1_g1_i14	Pentatricopeptide repeat-containing protein At1g59720, chloroplastic/mitochondrial {ECO:0000305};	-10.9157	1.1236e-108	TRINITY_DN2292_c0_g2_i1	-0.229052	0.650191	TRINITY_DN100_c0_g1_i1	0	1	No	No	No	No
1718	TRINITY_DN2962_c1_g1_i3	Pentatricopeptide repeat-containing protein At1g59720, chloroplastic/mitochondrial {ECO:0000305};	-9.68049	1.41282e-25	TRINITY_DN2292_c0_g2_i1	-0.229052	0.650191	TRINITY_DN100_c0_g1_i1	0	1	No	No	No	No
1719	TRINITY_DN2962_c1_g1_i9	Pentatricopeptide repeat-containing protein At1g59720, chloroplastic/mitochondrial {ECO:0000305};	-10.6881	1.96727e-10	TRINITY_DN84025_c0_g1_i1	0.141218	1	TRINITY_DN100_c0_g1_i1	0	1	No	No	No	No
1720	TRINITY_DN29641_c0_g1_i22	Protein DMR6-LIKE OXYGENASE 2 {ECO:0000303|PubMed:25376907};	9.81598	4.45385e-14	TRINITY_DN5511_c0_g1_i3	-1.73226	0.000267278	TRINITY_DN70961_c0_g1_i6	0	1	No	No	No	No
1721	TRINITY_DN29684_c0_g2_i2	3,9-dihydroxypterocarpan 6A-monooxygenase;	-2.4685	7.76266e-08	TRINITY_DN7601_c0_g1_i2	-1.92419	1.29561e-05	TRINITY_DN4881_c0_g1_i14	0	1	No	No	No	No
1722	TRINITY_DN29717_c0_g1_i5	NoAnnotation	3.69278	1.37991e-11	NoMatch	NoMatch	NoMatch	NoMatch	NoMatch	NoMatch	No	No	No	No
1723	TRINITY_DN298_c2_g1_i4	Protein trichome birefringence-like 19;	-2.91779	6.26364e-78	TRINITY_DN8286_c0_g2_i22	-0.57983	1.98582e-05	TRINITY_DN1399_c2_g1_i1	0.463051	0.00033835	No	No	No	No
1724	TRINITY_DN2981_c0_g1_i10	Transcription factor MYB14 {ECO:0000303|PubMed:9839469};	2.01971	0.00970648	TRINITY_DN4119_c1_g1_i2	-1.01817	0.176974	TRINITY_DN6143_c0_g1_i3	0.00642368	1	No	No	No	No
1725	TRINITY_DN2981_c0_g1_i8	Transcription factor MYB14 {ECO:0000303|PubMed:9839469};	6.42239	0.000313475	TRINITY_DN4119_c1_g1_i2	-1.01817	0.176974	TRINITY_DN6143_c0_g1_i3	0.00642368	1	No	No	No	No
1726	TRINITY_DN2986_c0_g1_i11	UPF0481 protein At3g47200;	-4.00501	2.0587e-33	TRINITY_DN7297_c0_g1_i5	0	1	TRINITY_DN3754_c2_g3_i1	-0.0194633	1	No	No	No	No
1727	TRINITY_DN2986_c0_g1_i5	UPF0481 protein At3g47200;	-6.77562	1.1367e-07	TRINITY_DN7297_c0_g1_i5	0	1	TRINITY_DN3754_c2_g3_i1	-0.0194633	1	No	No	No	No
1728	TRINITY_DN2987_c0_g1_i4	NoAnnotation	-3.32414	9.54391e-07	TRINITY_DN5997_c0_g1_i7	0	1	TRINITY_DN6924_c0_g1_i3	1.15141	0.0967076	No	No	No	No
1729	TRINITY_DN2989_c0_g2_i4	Protein IQ-DOMAIN 31;	-2.51509	0.000321086	TRINITY_DN2766_c0_g1_i8	-2.06523	0.636854	TRINITY_DN42_c0_g1_i10	1.56773	0.781474	No	No	No	No
1730	TRINITY_DN300_c0_g1_i17	Tetraspanin-2;	-2.08024	0.00685419	TRINITY_DN1127_c0_g1_i45	0	1	TRINITY_DN20614_c0_g2_i44	0	1	No	No	No	No
1731	TRINITY_DN3000_c1_g1_i2	60S ribosomal protein L10a {ECO:0000303|PubMed:21205822};	2.17015	1.03663e-06	TRINITY_DN1410_c0_g2_i3	0.0955736	0.824851	TRINITY_DN6673_c0_g1_i7	-0.255418	0.921038	No	No	No	No
1732	TRINITY_DN3000_c1_g4_i1	Probable histone H2B.1;	5.13588	2.4953e-93	NoMatch	NoMatch	NoMatch	NoMatch	NoMatch	NoMatch	No	No	No	No
1733	TRINITY_DN30077_c0_g1_i1	NAC domain-containing protein 21/22;	-2.14806	5.1446e-06	TRINITY_DN19743_c0_g1_i1	-0.432876	0.971499	TRINITY_DN4936_c1_g1_i1	0.158856	0.924004	No	No	No	No
1734	TRINITY_DN3012_c2_g1_i1	NoAnnotation	3.86536	3.69743e-30	NoMatch	NoMatch	NoMatch	NoMatch	NoMatch	NoMatch	No	No	No	No
1735	TRINITY_DN3012_c2_g1_i2	NoAnnotation	4.15922	1.48952e-16	NoMatch	NoMatch	NoMatch	NoMatch	NoMatch	NoMatch	No	No	No	No
1736	TRINITY_DN3015_c0_g1_i1	Class V chitinase {ECO:0000303|PubMed:22936594};	2.1891	3.6036e-22	TRINITY_DN8990_c0_g1_i1	-0.0573934	1	TRINITY_DN3818_c0_g2_i2	0.319017	0.07138	No	No	No	No
1737	TRINITY_DN3015_c0_g1_i3	Class V chitinase {ECO:0000303|PubMed:22936594};	2.06982	0.00560716	TRINITY_DN8990_c0_g1_i1	-0.0573934	1	TRINITY_DN3818_c0_g2_i2	0.319017	0.07138	No	No	No	No
1738	TRINITY_DN3015_c0_g2_i2	Class V chitinase {ECO:0000303|PubMed:22936594};	4.01302	0	TRINITY_DN8990_c0_g2_i2	0.949058	5.31859e-40	TRINITY_DN3818_c0_g4_i1	1.54637	3.32554e-07	No	No	Yes	No
1739	TRINITY_DN3016_c0_g1_i8	Protein trichome birefringence-like 31;	10.7276	6.75345e-06	TRINITY_DN6276_c0_g1_i25	0.270369	0.823815	TRINITY_DN5631_c0_g1_i75	0	1	No	No	No	No
1740	TRINITY_DN3020_c0_g1_i16	E3 ubiquitin protein ligase DRIP2;	9.84232	1.7228e-12	TRINITY_DN843_c2_g1_i4	0.348974	1	TRINITY_DN5589_c0_g1_i5	-2.08425	0.000674783	No	Yes	No	No
1741	TRINITY_DN3024_c0_g1_i9	Galactinol synthase 2;	-2.20634	1.10294e-08	TRINITY_DN9122_c0_g3_i1	0	1	TRINITY_DN70019_c0_g1_i3	1.21715	0.456335	No	No	No	No
1742	TRINITY_DN3025_c0_g1_i11	Uncharacterized GPI-anchored protein At4g28100;	-2.28369	2.48852e-13	TRINITY_DN4583_c0_g1_i1	-0.408853	0.00441773	TRINITY_DN1111_c2_g1_i2	0.126047	0.852138	No	No	No	No
1743	TRINITY_DN30251_c0_g1_i10	7-deoxyloganetin glucosyltransferase;	6.42539	4.13668e-19	NoMatch	NoMatch	NoMatch	NoMatch	NoMatch	NoMatch	No	No	No	No
1744	TRINITY_DN30251_c0_g1_i6	7-deoxyloganetin glucosyltransferase;	5.79776	3.90816e-08	NoMatch	NoMatch	NoMatch	NoMatch	NoMatch	NoMatch	No	No	No	No
1745	TRINITY_DN30251_c0_g1_i7	7-deoxyloganetin glucosyltransferase;	3.81287	0.00259466	NoMatch	NoMatch	NoMatch	NoMatch	NoMatch	NoMatch	No	No	No	No
1746	TRINITY_DN3028_c0_g1_i22	Phosphoglycolate phosphatase 2;	2.18997	9.36595e-19	TRINITY_DN18990_c0_g1_i59	0.591259	0.924087	TRINITY_DN17319_c0_g1_i13	0.392195	0.377044	No	No	No	No
1747	TRINITY_DN3028_c0_g1_i23	Phosphoglycolate phosphatase 2;	2.30032	7.48909e-12	TRINITY_DN18990_c0_g1_i27	0.401275	0.742076	TRINITY_DN17319_c0_g1_i18	0.285689	0.341032	No	No	No	No
1748	TRINITY_DN3028_c0_g1_i32	Phosphoglycolate phosphatase 2;	2.51424	0.000145673	TRINITY_DN18990_c0_g1_i27	0.401275	0.742076	TRINITY_DN17319_c0_g1_i8	-0.0731771	0.981688	No	No	No	No
1749	TRINITY_DN3033_c0_g1_i1	Protein TIFY 5A {ECO:0000303|PubMed:17499004};	-5.03197	1.51578e-06	TRINITY_DN3215_c0_g1_i2	-0.434792	0.694086	TRINITY_DN5432_c0_g1_i1	0	1	No	No	No	No
1750	TRINITY_DN3033_c0_g1_i3	Protein TIFY 5A {ECO:0000303|PubMed:17499004};	-8.58652	6.06282e-06	TRINITY_DN3215_c0_g1_i2	-0.434792	0.694086	TRINITY_DN5432_c0_g1_i1	0	1	No	No	No	No
1751	TRINITY_DN3033_c0_g1_i4	Protein TIFY 5B;	-2.66344	1.27443e-19	TRINITY_DN3215_c0_g1_i2	-0.434792	0.694086	TRINITY_DN5432_c0_g1_i1	0	1	No	No	No	No
1752	TRINITY_DN3033_c0_g1_i5	Protein TIFY 5A {ECO:0000303|PubMed:17499004};	-3.94533	7.6272e-17	TRINITY_DN3215_c0_g1_i2	-0.434792	0.694086	TRINITY_DN5432_c0_g1_i1	0	1	No	No	No	No
1753	TRINITY_DN3034_c1_g1_i4	Cold-responsive protein kinase 1 {ECO:0000303|PubMed:28344081};	-2.39383	0.00558001	TRINITY_DN1076_c1_g1_i23	0	1	TRINITY_DN3943_c0_g1_i23	-0.0668459	0.987663	No	No	No	No
1754	TRINITY_DN3034_c1_g1_i8	Cold-responsive protein kinase 1 {ECO:0000303|PubMed:28344081};	9.18938	7.25133e-07	TRINITY_DN1076_c1_g1_i5	0.220074	0.977046	TRINITY_DN3943_c0_g1_i10	-0.142234	0.891722	No	No	No	No
1755	TRINITY_DN30390_c0_g1_i4	NoAnnotation	4.34763	0.000742264	NoMatch	NoMatch	NoMatch	NoMatch	NoMatch	NoMatch	No	No	No	No
1756	TRINITY_DN3044_c0_g1_i12	Formin-like protein 5;	-2.35641	3.1031e-07	TRINITY_DN6353_c0_g1_i2	0.0319385	1	TRINITY_DN8001_c0_g1_i5	-0.464814	0.122045	No	No	No	No
1757	TRINITY_DN3044_c0_g1_i6	Formin-like protein 5;	-2.45262	7.32853e-13	TRINITY_DN6353_c0_g1_i2	0.0319385	1	TRINITY_DN8001_c0_g1_i5	-0.464814	0.122045	No	No	No	No
1758	TRINITY_DN3048_c0_g2_i1	Protein LONGIFOLIA 1;	-2.44952	6.8293e-34	TRINITY_DN15609_c0_g1_i2	-1.54867	2.10436e-05	TRINITY_DN504_c0_g1_i3	2.38936	4.77905e-25	No	Yes	No	No
1759	TRINITY_DN3048_c2_g1_i6	Probable aminotransferase TAT2;	2.11985	1.63248e-11	TRINITY_DN2523_c1_g1_i23	2.24634	0.00334499	TRINITY_DN390_c1_g1_i1	0.712225	0.565825	Yes	No	No	No
1760	TRINITY_DN30487_c0_g1_i3	7-deoxyloganetin glucosyltransferase;	-3.72223	0.00118441	NoMatch	NoMatch	NoMatch	NoMatch	NoMatch	NoMatch	No	No	No	No
1761	TRINITY_DN305_c0_g1_i19	Probable UDP-arabinopyranose mutase 1 {ECO:0000305};	-3.37029	3.51264e-05	TRINITY_DN2991_c0_g2_i2	-4.83983	2.12368e-11	TRINITY_DN177_c0_g1_i5	2.91506	2.14952e-12	Yes	Yes	No	No
1762	TRINITY_DN3051_c0_g1_i16	NoAnnotation	-8.69137	4.68974e-05	NoMatch	NoMatch	NoMatch	NoMatch	NoMatch	NoMatch	No	No	No	No
1763	TRINITY_DN3052_c0_g1_i18	MLO-like protein 6;	2.09808	3.12453e-34	TRINITY_DN3409_c1_g1_i13	0.121884	1	TRINITY_DN1831_c0_g1_i16	0	1	No	No	No	No
1764	TRINITY_DN30529_c0_g2_i20	NoAnnotation	3.86233	4.07569e-13	TRINITY_DN9937_c0_g2_i13	-0.412408	0.00324187	TRINITY_DN31592_c0_g1_i1	0.63709	0.733682	No	No	No	No
1765	TRINITY_DN3057_c0_g1_i18	Quinone-oxidoreductase homolog, chloroplastic;	-2.29737	0.000747065	TRINITY_DN2357_c0_g1_i6	-0.640496	0.712756	TRINITY_DN72_c0_g1_i10	1.76699	0.361206	No	No	No	No
1766	TRINITY_DN30610_c0_g1_i2	NoAnnotation	-2.06753	1.401e-07	TRINITY_DN7293_c0_g1_i1	-1.15609	0.015619	TRINITY_DN13202_c0_g1_i3	2.69746	0.588243	No	No	No	No
1767	TRINITY_DN3064_c0_g1_i10	Probable arabinosyltransferase ARAD2;	-2.98606	2.20763e-06	TRINITY_DN8215_c0_g1_i5	-0.690581	0.871409	TRINITY_DN5804_c0_g1_i3	-0.100313	0.944222	No	No	No	No
1768	TRINITY_DN3067_c0_g1_i3	NDR1/HIN1-like protein 13 {ECO:0000303|PubMed:26206852};	-2.41333	3.30761e-57	TRINITY_DN6126_c0_g1_i3	-0.60158	0.0286416	TRINITY_DN6135_c0_g1_i4	-0.299033	0.823962	No	No	No	No
1769	TRINITY_DN3075_c0_g1_i1	Aconitate hydratase 3, mitochondrial {ECO:0000303|PubMed:25061985};	2.84654	0.00853849	TRINITY_DN6374_c0_g1_i60	0.166406	0.373538	TRINITY_DN5504_c0_g1_i47	-0.312715	0.278416	No	No	No	No
1770	TRINITY_DN30759_c0_g1_i3	Probable sulfate transporter 3.5;	6.38547	1.32807e-07	TRINITY_DN27398_c0_g1_i1	0	1	TRINITY_DN9536_c0_g1_i1	0.974231	0.373811	No	No	No	No
1771	TRINITY_DN3077_c0_g1_i1	NoAnnotation	-2.23898	3.23333e-06	TRINITY_DN94221_c0_g1_i1	0.0915019	1	TRINITY_DN8329_c0_g1_i1	0.112949	0.965292	No	No	No	No
1772	TRINITY_DN3083_c0_g1_i24	PR5-like receptor kinase {ECO:0000303|PubMed:8637920};	-2.0864	1.13362e-22	TRINITY_DN476_c0_g3_i16	-0.191277	0.943982	TRINITY_DN1169_c0_g2_i2	0.508688	0.0528982	No	No	No	No
1773	TRINITY_DN3083_c0_g1_i26	NoAnnotation	-2.18247	2.98856e-07	NoMatch	NoMatch	NoMatch	NoMatch	NoMatch	NoMatch	No	No	No	No
1774	TRINITY_DN3084_c0_g1_i37	NoAnnotation	2.87181	2.23033e-08	NoMatch	NoMatch	NoMatch	NoMatch	NoMatch	NoMatch	No	No	No	No
1775	TRINITY_DN3090_c0_g1_i18	Ribulose bisphosphate carboxylase/oxygenase activase 1, chloroplastic;	-3.59723	5.1043e-138	TRINITY_DN7660_c0_g1_i40	0	1	TRINITY_DN12275_c0_g1_i2	1.18984	0.0229056	No	No	No	No
1776	TRINITY_DN3096_c0_g2_i12	(-)-alpha-pinene synthase;	-2.45828	0.00989443	TRINITY_DN998_c0_g1_i12	0.145246	0.739997	TRINITY_DN10934_c0_g1_i3	0	1	No	No	No	No
1777	TRINITY_DN3096_c0_g3_i1	(-)-germacrene D synthase;	-3.20537	0.000281231	NoMatch	NoMatch	NoMatch	NoMatch	NoMatch	NoMatch	No	No	No	No
1778	TRINITY_DN3096_c1_g1_i1	Mitochondrial phosphate carrier protein 1, mitochondrial;	-5.01374	0.0027539	TRINITY_DN255_c0_g2_i12	0	1	TRINITY_DN6244_c1_g2_i1	1.6039	0.0407088	No	No	No	No
1779	TRINITY_DN3098_c0_g1_i45	Pentatricopeptide repeat-containing protein At4g04790, mitochondrial;	-8.41023	3.35523e-05	TRINITY_DN27142_c0_g1_i22	-0.447126	1	TRINITY_DN156_c0_g1_i22	-0.345685	0.627598	No	No	No	No
1780	TRINITY_DN31_c1_g1_i13	Cytochrome P450 714C2;	-2.03897	0.00178654	TRINITY_DN6748_c0_g3_i1	0.258846	1	TRINITY_DN615_c0_g2_i8	0.193025	0.825601	No	No	No	No
1781	TRINITY_DN3100_c0_g1_i13	NoAnnotation	7.92316	4.38362e-19	TRINITY_DN15743_c0_g4_i1	1.19941	0.581129	TRINITY_DN2556_c0_g1_i55	0	1	No	No	No	No
1782	TRINITY_DN3100_c0_g1_i19	Retrovirus-related Pol polyprotein from transposon TNT 1-94;	8.39142	4.3429e-25	TRINITY_DN21308_c0_g1_i19	0	1	TRINITY_DN13578_c0_g1_i10	-0.869623	0.390844	No	No	No	No
1783	TRINITY_DN31034_c0_g1_i1	E3 ubiquitin-protein ligase ATL6;	6.16314	1.91001e-11	NoMatch	NoMatch	NoMatch	NoMatch	NoMatch	NoMatch	No	No	No	No
1784	TRINITY_DN3110_c1_g2_i12	Inositol oxygenase 4;	3.00366	9.53458e-59	TRINITY_DN3442_c0_g1_i32	-0.567932	0.00518398	TRINITY_DN1565_c0_g1_i9	1.77184	2.66232e-22	No	No	No	No
1785	TRINITY_DN31122_c0_g1_i1	(+)-neomenthol dehydrogenase {ECO:0000303|PubMed:18599651};	2.40558	6.05919e-46	NoMatch	NoMatch	NoMatch	NoMatch	NoMatch	NoMatch	No	No	No	No
1786	TRINITY_DN31122_c0_g1_i6	(+)-neomenthol dehydrogenase {ECO:0000303|PubMed:18599651};	2.20056	1.53234e-10	NoMatch	NoMatch	NoMatch	NoMatch	NoMatch	NoMatch	No	No	No	No
1787	TRINITY_DN3116_c0_g1_i8	Amino acid transporter AVT6C {ECO:0000305};	2.2318	0.000117123	TRINITY_DN1617_c0_g1_i43	0	1	TRINITY_DN8976_c0_g1_i4	-0.192845	0.285316	No	No	No	No
1788	TRINITY_DN31194_c0_g1_i10	NoAnnotation	-4.09977	1.96456e-28	TRINITY_DN9904_c0_g1_i2	0	1	TRINITY_DN17835_c0_g1_i1	1.26479	0.297089	No	No	No	No
1789	TRINITY_DN31194_c0_g1_i7	NoAnnotation	-3.96298	0.00271086	TRINITY_DN9904_c0_g1_i2	0	1	TRINITY_DN17835_c0_g1_i1	1.26479	0.297089	No	No	No	No
1790	TRINITY_DN31387_c0_g1_i3	Protein PLASTID MOVEMENT IMPAIRED 1 {ECO:0000303|PubMed:16113226};	-2.51136	2.75654e-05	TRINITY_DN27092_c0_g1_i1	-1.30491	0.188376	TRINITY_DN13750_c0_g1_i1	1.28495	0.0506337	No	No	No	No
1791	TRINITY_DN3141_c0_g1_i12	Glutathione transferase GST 23;	2.09433	1.05002e-118	TRINITY_DN5747_c1_g1_i6	0.374817	4.87895e-07	TRINITY_DN1705_c0_g1_i28	0.635928	0.132615	No	No	No	No
1792	TRINITY_DN3141_c0_g1_i14	Probable glutathione S-transferase;	2.91092	0.000139619	TRINITY_DN5747_c1_g1_i8	-0.593852	0.614689	TRINITY_DN1705_c0_g1_i4	-0.70263	1.83733e-05	No	No	No	No
1793	TRINITY_DN3141_c0_g1_i4	Probable glutathione S-transferase;	3.0598	3.13817e-12	TRINITY_DN5747_c1_g1_i12	0	1	TRINITY_DN1705_c0_g1_i14	-0.543345	0.0036583	No	No	No	No
1794	TRINITY_DN3142_c0_g1_i27	Peptidyl-tRNA hydrolase ICT1, mitochondrial;	2.88094	3.22724e-34	TRINITY_DN4028_c0_g1_i1	0	1	TRINITY_DN1633_c3_g1_i2	-0.163495	0.668465	No	No	No	No
1795	TRINITY_DN3142_c0_g1_i60	NoAnnotation	3.09574	2.64445e-52	TRINITY_DN4838_c3_g5_i2	-0.942071	0.645559	TRINITY_DN1633_c3_g1_i1	-1.00723	0.154925	No	No	No	No
1796	TRINITY_DN3142_c0_g1_i64	Peptidyl-tRNA hydrolase ICT1, mitochondrial;	2.70538	1.6921e-58	TRINITY_DN4028_c0_g1_i1	0	1	TRINITY_DN1633_c3_g1_i2	-0.163495	0.668465	No	No	No	No
1797	TRINITY_DN31452_c0_g1_i1	12-oxophytodienoate reductase 2 {ECO:0000303|PubMed:10333582};	3.53524	8.77298e-36	NoMatch	NoMatch	NoMatch	NoMatch	NoMatch	NoMatch	No	No	No	No
1798	TRINITY_DN3147_c0_g2_i10	7-deoxyloganetin glucosyltransferase;	7.56274	3.19301e-09	TRINITY_DN2952_c0_g1_i4	1.40544	0.000116992	TRINITY_DN3259_c0_g2_i4	-0.449708	0.963916	No	No	No	No
1799	TRINITY_DN3147_c0_g2_i14	(R)-mandelonitrile beta-glucosyltransferase {ECO:0000305};	3.24781	2.65958e-42	TRINITY_DN4726_c0_g1_i12	-0.989209	0.892195	TRINITY_DN1307_c0_g1_i29	-0.177585	0.864731	No	No	No	No
1800	TRINITY_DN3147_c0_g2_i15	7-deoxyloganetin glucosyltransferase;	12.1814	1.46998e-53	NoMatch	NoMatch	NoMatch	NoMatch	NoMatch	NoMatch	No	No	No	No
1801	TRINITY_DN3147_c0_g2_i2	7-deoxyloganetin glucosyltransferase;	2.81013	3.34002e-119	TRINITY_DN5721_c0_g1_i12	0	1	TRINITY_DN5610_c0_g2_i1	-0.553927	0.00377609	No	No	No	No
1802	TRINITY_DN3147_c0_g2_i5	7-deoxyloganetin glucosyltransferase;	3.42917	2.09707e-212	TRINITY_DN4726_c0_g1_i12	-0.989209	0.892195	TRINITY_DN1307_c0_g1_i29	-0.177585	0.864731	No	No	No	No
1803	TRINITY_DN3147_c0_g2_i7	7-deoxyloganetin glucosyltransferase;	-7.71015	8.17873e-11	TRINITY_DN802_c0_g1_i16	0.602631	0.0698505	TRINITY_DN3259_c0_g2_i4	-0.449708	0.963916	No	No	No	No
1804	TRINITY_DN3147_c1_g1_i1	Endochitinase EP3 {ECO:0000303|PubMed:11525512};	2.61974	9.88978e-138	TRINITY_DN1968_c2_g1_i2	0.528313	3.59943e-08	TRINITY_DN1182_c2_g1_i8	1.3664	6.17588e-08	No	No	No	No
1805	TRINITY_DN3147_c1_g1_i11	Endochitinase EP3 {ECO:0000303|PubMed:11525512};	3.08917	3.99104e-15	TRINITY_DN1968_c2_g1_i8	0.608579	0.00240121	TRINITY_DN1182_c2_g1_i7	0.818942	8.73642e-06	No	No	No	No
1806	TRINITY_DN3147_c1_g1_i8	Endochitinase EP3 {ECO:0000303|PubMed:11525512};	2.46647	3.48279e-70	TRINITY_DN1968_c2_g1_i8	0.608579	0.00240121	TRINITY_DN1182_c2_g1_i8	1.3664	6.17588e-08	No	No	No	No
1807	TRINITY_DN3147_c2_g1_i1	Endochitinase EP3 {ECO:0000303|PubMed:11525512};	3.27067	9.31493e-110	NoMatch	NoMatch	NoMatch	NoMatch	NoMatch	NoMatch	No	No	No	No
1808	TRINITY_DN3147_c2_g1_i3	Endochitinase EP3 {ECO:0000303|PubMed:11525512};	5.54596	0	NoMatch	NoMatch	NoMatch	NoMatch	NoMatch	NoMatch	No	No	Yes	No
1809	TRINITY_DN3150_c3_g1_i2	Heavy metal-associated isoprenylated plant protein 21 {ECO:0000303|PubMed:21072340, ECO:0000303|PubMed:23368984};	-2.07702	2.37102e-11	TRINITY_DN911_c0_g2_i10	-0.194742	1	TRINITY_DN5880_c0_g3_i2	0.720131	0.275311	No	No	No	No
1810	TRINITY_DN3162_c0_g1_i18	Protein SRG1;	-4.52013	8.40827e-05	TRINITY_DN5742_c0_g1_i15	0.0140281	1	TRINITY_DN7468_c0_g1_i8	0.756662	0.000894513	No	No	No	No
1811	TRINITY_DN3162_c0_g1_i20	Hsp70 nucleotide exchange factor fes1;	2.28928	1.41861e-16	TRINITY_DN22144_c0_g1_i5	0	1	TRINITY_DN7468_c0_g1_i21	-0.194417	0.937157	No	No	No	No
1812	TRINITY_DN3162_c0_g1_i27	Protein SRG1;	-3.47362	4.29049e-12	TRINITY_DN22144_c0_g1_i3	0.360408	0.0286667	TRINITY_DN7468_c0_g1_i11	0.37907	0.798498	No	No	No	No
1813	TRINITY_DN3162_c1_g1_i4	Protein SRG1;	-2.11174	0.00644973	NoMatch	NoMatch	NoMatch	NoMatch	NoMatch	NoMatch	No	No	No	No
1814	TRINITY_DN3165_c3_g1_i9	Protein HYPER-SENSITIVITY-RELATED 4 {ECO:0000303|PubMed:15181213};	2.38849	0.000153101	NoMatch	NoMatch	NoMatch	NoMatch	NoMatch	NoMatch	No	No	No	No
1815	TRINITY_DN3167_c0_g1_i13	Protein EARLY RESPONSIVE TO DEHYDRATION 15 {ECO:0000303|PubMed:21482825};	2.77253	0.000107949	TRINITY_DN209_c4_g1_i6	0.918475	0.661418	TRINITY_DN9993_c0_g1_i1	-0.359479	0.00122561	No	No	No	No
1816	TRINITY_DN317_c0_g1_i1	ToMV susceptible protein tm-2 {ECO:0000303|PubMed:14558663};	-2.65625	6.50671e-27	NoMatch	NoMatch	NoMatch	NoMatch	NoMatch	NoMatch	No	No	No	Yes
1817	TRINITY_DN31732_c1_g1_i1	Aminotransferase ALD1, chloroplastic;	4.96432	8.61467e-95	NoMatch	NoMatch	NoMatch	NoMatch	NoMatch	NoMatch	No	No	No	No
1818	TRINITY_DN3187_c0_g1_i1	Cytochrome P450 81E8 {ECO:0000303|PubMed:14617078};	2.21254	4.79124e-224	NoMatch	NoMatch	NoMatch	NoMatch	NoMatch	NoMatch	No	No	No	No
1819	TRINITY_DN3187_c0_g2_i1	Cytochrome P450 81Q32 {ECO:0000303|PubMed:24710322};	3.80707	7.77143e-07	TRINITY_DN2484_c0_g1_i14	1.61275	0.25232	TRINITY_DN13345_c0_g1_i2	0.566027	0.0412629	No	No	No	No
1820	TRINITY_DN3187_c0_g2_i2	Cytochrome P450 81E8 {ECO:0000303|PubMed:14617078};	2.45227	1.46686e-120	TRINITY_DN3189_c3_g1_i2	0.874971	2.00019e-11	TRINITY_DN2346_c0_g1_i26	1.29519	9.63437e-08	No	No	No	No
1821	TRINITY_DN3187_c0_g2_i3	Cytochrome P450 81Q32 {ECO:0000303|PubMed:24710322};	9.44846	5.2517e-11	TRINITY_DN2484_c0_g1_i14	1.61275	0.25232	TRINITY_DN13345_c0_g1_i6	1.10739	0.0551929	No	No	No	No
1822	TRINITY_DN3187_c0_g2_i4	Cytochrome P450 81Q32 {ECO:0000303|PubMed:24710322};	2.17645	1.5779e-265	TRINITY_DN2484_c0_g1_i13	0	1	TRINITY_DN2346_c0_g1_i30	1.08388	7.43454e-12	No	No	No	No
1823	TRINITY_DN3189_c0_g1_i18	Probable glutathione S-transferase parC;	2.01359	2.27758e-07	NoMatch	NoMatch	NoMatch	NoMatch	NoMatch	NoMatch	No	No	No	No
1824	TRINITY_DN3193_c0_g1_i25	Low affinity inorganic phosphate transporter 1 {ECO:0000303|PubMed:18315538, ECO:0000303|PubMed:19380421};	-2.20812	0.00884429	TRINITY_DN203_c0_g1_i7	0.158614	1	TRINITY_DN5171_c0_g1_i1	-0.12403	0.885579	No	No	No	No
1825	TRINITY_DN31955_c0_g1_i28	Nucleobase-ascorbate transporter 6;	6.28156	4.0301e-10	NoMatch	NoMatch	NoMatch	NoMatch	NoMatch	NoMatch	No	No	No	No
1826	TRINITY_DN31955_c0_g1_i42	Nucleobase-ascorbate transporter 6;	8.56263	1.01597e-06	NoMatch	NoMatch	NoMatch	NoMatch	NoMatch	NoMatch	No	No	No	No
1827	TRINITY_DN32_c0_g2_i1	Protein ALP1-like {ECO:0000305};	-4.39857	0	TRINITY_DN3844_c7_g1_i1	-0.461068	0.0821602	TRINITY_DN38464_c0_g2_i1	-0.49422	0.0197474	No	No	No	No
1828	TRINITY_DN32006_c0_g1_i10	Cytochrome P450 71B36;	3.96383	1.73451e-23	TRINITY_DN9565_c0_g1_i10	0	1	TRINITY_DN7228_c0_g1_i3	-0.453697	0.719443	No	No	No	No
1829	TRINITY_DN32006_c0_g1_i6	Cytochrome P450 71B36;	4.26184	0	NoMatch	NoMatch	NoMatch	NoMatch	NoMatch	NoMatch	No	No	No	No
1830	TRINITY_DN32008_c0_g1_i1	UDP-glycosyltransferase 71A15 {ECO:0000303|Ref.1};	4.99207	2.48311e-49	NoMatch	NoMatch	NoMatch	NoMatch	NoMatch	NoMatch	No	No	No	No
1831	TRINITY_DN32013_c0_g2_i5	GDSL esterase/lipase At5g45920;	-2.17654	0.0059287	TRINITY_DN2623_c0_g1_i7	-0.512752	0.68635	TRINITY_DN10904_c0_g1_i21	0.400302	0.021166	No	No	No	No
1832	TRINITY_DN32022_c0_g1_i1	UDP-glycosyltransferase 91A1;	-4.1526	7.60448e-28	TRINITY_DN18192_c0_g1_i2	-0.17811	1	TRINITY_DN58268_c0_g1_i1	0	1	No	No	No	No
1833	TRINITY_DN321_c0_g1_i16	Protein ENDOPLASMIC RETICULUM-ARRESTED PEN3 {ECO:0000303|PubMed:29085068};	-2.45112	0.00124113	TRINITY_DN726_c0_g1_i6	3.22342	0.899261	TRINITY_DN2462_c0_g1_i4	-3.28955	0.562258	No	No	No	No
1834	TRINITY_DN321_c0_g1_i19	Protein ENDOPLASMIC RETICULUM-ARRESTED PEN3 {ECO:0000303|PubMed:29085068};	5.24371	3.61018e-05	TRINITY_DN726_c0_g1_i6	3.22342	0.899261	TRINITY_DN2462_c0_g1_i4	-3.28955	0.562258	No	No	No	No
1835	TRINITY_DN3215_c1_g1_i1	NoAnnotation	3.00887	0.00522465	NoMatch	NoMatch	NoMatch	NoMatch	NoMatch	NoMatch	No	No	No	No
1836	TRINITY_DN3220_c0_g1_i68	Sugar transporter ERD6-like 16;	2.6111	0.00182515	TRINITY_DN5266_c0_g1_i40	-0.194789	1	TRINITY_DN2875_c0_g1_i74	-0.574728	0.685286	No	No	No	No
1837	TRINITY_DN32217_c0_g1_i1	Protein DJ-1 homolog D;	4.45684	2.10391e-54	NoMatch	NoMatch	NoMatch	NoMatch	NoMatch	NoMatch	No	No	No	No
1838	TRINITY_DN32217_c0_g1_i2	Protein DJ-1 homolog D;	3.09852	1.56803e-19	NoMatch	NoMatch	NoMatch	NoMatch	NoMatch	NoMatch	No	No	No	No
1839	TRINITY_DN32237_c0_g1_i3	22.0 kDa class IV heat shock protein;	3.02133	5.71979e-21	TRINITY_DN3068_c1_g1_i1	0	1	TRINITY_DN3413_c2_g1_i1	0.000394022	1	No	No	No	No
1840	TRINITY_DN3224_c0_g1_i2	DNA (cytosine-5)-methyltransferase CMT2;	-9.05126	6.27372e-06	TRINITY_DN9330_c1_g3_i5	0	1	TRINITY_DN2803_c1_g1_i79	0	1	No	No	No	No
1841	TRINITY_DN3225_c0_g1_i8	Ethylene-responsive transcription factor 4;	-2.21271	0.00058731	TRINITY_DN3953_c1_g2_i18	-0.575698	0.000245867	TRINITY_DN5837_c1_g2_i1	-0.344442	0.283513	No	No	No	No
1842	TRINITY_DN3225_c2_g1_i1	Ubiquitin-conjugating enzyme E2 1;	2.33098	5.77941e-17	TRINITY_DN571_c0_g2_i2	-0.230243	0.783482	TRINITY_DN4039_c3_g1_i10	0.439361	0.609414	No	No	No	No
1843	TRINITY_DN3225_c2_g1_i2	Ubiquitin-conjugating enzyme E2 1;	3.67051	2.65405e-11	TRINITY_DN571_c0_g2_i2	-0.230243	0.783482	TRINITY_DN4039_c3_g1_i5	0	1	No	No	No	No
1844	TRINITY_DN3225_c2_g1_i24	Ubiquitin-conjugating enzyme E2 1;	3.50037	5.73731e-06	TRINITY_DN571_c0_g2_i2	-0.230243	0.783482	TRINITY_DN4039_c3_g1_i11	-0.0347973	0.982516	No	No	No	No
1845	TRINITY_DN3225_c2_g1_i3	Ubiquitin-conjugating enzyme E2 1;	2.96385	1.83946e-55	TRINITY_DN571_c0_g2_i2	-0.230243	0.783482	TRINITY_DN4039_c3_g1_i10	0.439361	0.609414	No	No	No	No
1846	TRINITY_DN3230_c0_g2_i21	Ankyrin repeat-containing protein BDA1 {ECO:0000305};	8.82548	3.51476e-06	TRINITY_DN2632_c0_g1_i17	0	1	TRINITY_DN11_c0_g2_i1	-1.12591	3.87862e-07	No	No	No	No
1847	TRINITY_DN3230_c0_g2_i5	Ankyrin repeat-containing protein BDA1 {ECO:0000305};	9.60595	4.02797e-06	TRINITY_DN2632_c0_g1_i21	0	1	TRINITY_DN11_c0_g1_i12	-1.36278	3.67596e-11	No	No	No	No
1848	TRINITY_DN3238_c0_g1_i9	Diacylglycerol O-acyltransferase 1 {ECO:0000305};	-8.86903	8.14462e-07	TRINITY_DN6001_c0_g1_i15	0.457033	0.933322	TRINITY_DN621_c1_g1_i19	-0.168746	0.783034	No	No	No	No
1849	TRINITY_DN324_c0_g1_i8	Tropinone reductase homolog At1g07450 {ECO:0000305};	-2.62037	2.23805e-21	TRINITY_DN4493_c0_g1_i1	-1.43104	1.2137e-13	TRINITY_DN823_c0_g1_i21	3.54997	1.03733e-104	No	Yes	No	No
1850	TRINITY_DN32432_c0_g2_i2	NoAnnotation	3.121	0.00153966	NoMatch	NoMatch	NoMatch	NoMatch	NoMatch	NoMatch	No	No	No	No
1851	TRINITY_DN3244_c0_g3_i1	LRR receptor-like serine/threonine-protein kinase FLS2 {ECO:0000305};	2.28597	4.4821e-81	NoMatch	NoMatch	NoMatch	NoMatch	NoMatch	NoMatch	No	No	No	No
1852	TRINITY_DN3244_c2_g1_i1	Aquaporin TIP2-3;	-2.11454	2.78298e-82	TRINITY_DN697_c2_g1_i3	-2.1628	6.38154e-67	TRINITY_DN907_c0_g1_i7	1.04786	4.07911e-07	Yes	No	No	No
1853	TRINITY_DN3246_c0_g2_i3	LEAF RUST 10 DISEASE-RESISTANCE LOCUS RECEPTOR-LIKE PROTEIN KINASE-like 2.2 {ECO:0000303|PubMed:12805585};	2.20001	1.03357e-06	TRINITY_DN3315_c2_g1_i4	-0.768434	0.17343	TRINITY_DN5730_c1_g1_i2	-0.54022	0.103806	No	No	No	No
1854	TRINITY_DN32499_c0_g1_i21	NoAnnotation	2.21046	3.70481e-08	NoMatch	NoMatch	NoMatch	NoMatch	NoMatch	NoMatch	No	No	No	No
1855	TRINITY_DN32523_c0_g1_i4	Chitinase 10;	-2.58195	1.7425e-07	TRINITY_DN10080_c0_g4_i1	-2.97506	4.82284e-09	TRINITY_DN1908_c2_g1_i2	0.48962	0.0748468	Yes	No	No	No
1856	TRINITY_DN3254_c0_g1_i8	Putative zinc finger protein At1g68190;	-2.16275	0.00828542	TRINITY_DN2545_c0_g1_i1	-0.0161094	1	TRINITY_DN6489_c0_g1_i3	0	1	No	No	No	No
1857	TRINITY_DN3255_c0_g1_i21	Protein MRG1 {ECO:0000303|PubMed:25211338};	-8.28532	3.87362e-06	TRINITY_DN17629_c0_g1_i41	0	1	TRINITY_DN495_c0_g1_i1	0	1	No	No	No	No
1858	TRINITY_DN3255_c0_g1_i35	Protein MRG1 {ECO:0000303|PubMed:25211338};	-8.20071	5.50982e-05	TRINITY_DN17629_c0_g1_i41	0	1	TRINITY_DN495_c0_g1_i1	0	1	No	No	No	No
1859	TRINITY_DN3255_c0_g1_i7	Protein MRG1 {ECO:0000303|PubMed:25211338};	8.60011	8.48196e-07	TRINITY_DN17629_c0_g1_i35	0	1	TRINITY_DN495_c0_g1_i1	0	1	No	No	No	No
1860	TRINITY_DN32568_c0_g1_i18	Abietadienol/abietadienal oxidase;	4.34369	0.00229574	TRINITY_DN7374_c0_g1_i16	0	1	TRINITY_DN4974_c0_g1_i19	0.183104	0.879127	No	No	No	No
1861	TRINITY_DN32568_c0_g1_i23	Abietadienol/abietadienal oxidase;	-2.48426	3.00934e-05	TRINITY_DN7374_c0_g1_i16	0	1	TRINITY_DN4974_c0_g1_i19	0.183104	0.879127	No	No	No	No
1862	TRINITY_DN32568_c0_g1_i5	Omega-hydroxypalmitate O-feruloyl transferase;	-3.65877	6.92984e-12	TRINITY_DN663_c7_g1_i1	0	1	TRINITY_DN5517_c0_g1_i2	0	1	No	No	No	No
1863	TRINITY_DN3264_c0_g1_i3	NoAnnotation	2.43711	0.00228151	TRINITY_DN7977_c0_g1_i2	-0.374222	0.971603	TRINITY_DN9436_c0_g1_i2	0.0488185	0.984862	No	No	No	No
1864	TRINITY_DN3270_c0_g1_i5	rRNA biogenesis protein rrp36;	-8.73823	4.55722e-07	TRINITY_DN1281_c1_g1_i4	0.0665481	0.999291	TRINITY_DN10968_c0_g1_i15	-0.311767	0.904048	No	No	No	No
1865	TRINITY_DN3271_c0_g1_i1	Calcium-binding protein CP1;	2.90134	7.8786e-86	TRINITY_DN3188_c4_g1_i5	0.283277	1	TRINITY_DN2621_c0_g1_i19	-0.332785	0.969471	No	No	No	No
1866	TRINITY_DN3271_c0_g1_i12	Calcium-binding protein CP1;	3.03242	1.39282e-29	TRINITY_DN3188_c4_g1_i5	0.283277	1	TRINITY_DN2621_c0_g1_i19	-0.332785	0.969471	No	No	No	No
1867	TRINITY_DN3275_c1_g1_i10	Probable terpene synthase 9;	-4.90915	1.10009e-06	TRINITY_DN1440_c1_g1_i1	0	1	TRINITY_DN12520_c0_g1_i20	1.48984	0.360273	No	No	No	No
1868	TRINITY_DN3275_c1_g1_i9	Probable terpene synthase 9;	-3.84901	0.00618747	TRINITY_DN1440_c1_g1_i1	0	1	TRINITY_DN12520_c0_g1_i20	1.48984	0.360273	No	No	No	No
1869	TRINITY_DN3278_c0_g1_i4	NoAnnotation	-2.34032	3.69456e-05	NoMatch	NoMatch	NoMatch	NoMatch	NoMatch	NoMatch	No	No	No	No
1870	TRINITY_DN32797_c0_g1_i2	Endochitinase EP3 {ECO:0000303|PubMed:11525512};	6.71076	6.08238e-09	NoMatch	NoMatch	NoMatch	NoMatch	NoMatch	NoMatch	No	No	No	No
1871	TRINITY_DN328_c0_g1_i5	Monothiol glutaredoxin-S17 {ECO:0000303|PubMed:15170506};	2.53005	1.98887e-10	TRINITY_DN70_c0_g2_i2	-0.0249455	1	TRINITY_DN50657_c0_g1_i3	0.088052	0.889155	No	No	No	No
1872	TRINITY_DN32809_c0_g1_i4	NoAnnotation	4.74333	6.32216e-29	NoMatch	NoMatch	NoMatch	NoMatch	NoMatch	NoMatch	No	No	No	No
1873	TRINITY_DN3281_c3_g1_i1	Patatin-like protein 2;	3.23723	4.58188e-48	TRINITY_DN3306_c0_g1_i7	-0.038564	1	TRINITY_DN7547_c0_g1_i10	-1.38249	6.27003e-09	No	No	No	No
1874	TRINITY_DN3290_c0_g1_i19	NoAnnotation	10.7937	6.38927e-12	TRINITY_DN8942_c1_g1_i8	-0.100959	1	TRINITY_DN1914_c0_g1_i17	0.393417	0.75659	No	No	No	No
1875	TRINITY_DN3290_c0_g1_i2	NoAnnotation	-11.6794	2.30585e-39	TRINITY_DN8942_c1_g1_i8	-0.100959	1	TRINITY_DN1914_c0_g1_i17	0.393417	0.75659	No	No	No	No
1876	TRINITY_DN3290_c0_g1_i5	NoAnnotation	-12.1573	4.046e-44	TRINITY_DN8942_c1_g1_i12	0.101435	0.97477	TRINITY_DN1914_c0_g1_i6	-9.4422	2.77757e-07	No	Yes	No	No
1877	TRINITY_DN3290_c0_g1_i9	NoAnnotation	-11.6752	6.53996e-31	TRINITY_DN8942_c1_g1_i12	0.101435	0.97477	TRINITY_DN1914_c0_g1_i6	-9.4422	2.77757e-07	No	Yes	No	No
1878	TRINITY_DN3290_c1_g1_i4	Glutamate decarboxylase 1;	2.09187	1.52834e-35	TRINITY_DN1550_c0_g1_i17	0.107479	0.515625	TRINITY_DN1218_c2_g1_i17	0.0853068	0.843549	No	No	No	No
1879	TRINITY_DN32914_c0_g1_i9	NoAnnotation	-5.24299	2.11471e-16	TRINITY_DN2223_c0_g2_i1	-1.43005	0.000502539	TRINITY_DN18743_c1_g1_i6	-0.0860838	0.934947	No	No	No	No
1880	TRINITY_DN3295_c0_g1_i25	26S proteasome non-ATPase regulatory subunit 7 homolog B;	2.26252	0.00945478	TRINITY_DN6085_c0_g2_i1	0.639522	1	TRINITY_DN2319_c0_g1_i6	0	1	No	No	No	No
1881	TRINITY_DN32980_c0_g1_i2	Two-on-two hemoglobin-3;	2.30352	1.55405e-35	TRINITY_DN5923_c0_g1_i2	0.0597388	1	TRINITY_DN5982_c0_g1_i3	-1.62459	1.05705e-34	No	No	No	No
1882	TRINITY_DN3299_c4_g1_i35	Phosphatidylinositol N-acetylglucosaminyltransferase subunit A;	8.70292	2.9104e-06	TRINITY_DN1530_c0_g1_i14	-0.410108	1	TRINITY_DN245_c2_g1_i35	-0.274012	0.907207	No	No	No	No
1883	TRINITY_DN3305_c0_g1_i1	ABC transporter C family member 8;	2.27141	1.66227e-68	TRINITY_DN7584_c0_g1_i8	0	1	TRINITY_DN408_c0_g1_i9	0	1	No	No	No	No
1884	TRINITY_DN3305_c0_g1_i18	ABC transporter C family member 8;	10.192	1.02181e-14	TRINITY_DN7584_c0_g1_i13	0.819036	2.7647e-45	TRINITY_DN408_c0_g1_i3	-0.244306	0.0866815	No	No	No	No
1885	TRINITY_DN3305_c0_g1_i3	ABC transporter C family member 8;	-3.6651	0.0069675	TRINITY_DN7584_c0_g1_i13	0.819036	2.7647e-45	TRINITY_DN408_c0_g1_i20	10.7194	1.77232e-05	No	Yes	No	No
1886	TRINITY_DN3305_c0_g1_i4	ABC transporter C family member 8;	2.25478	4.47844e-239	TRINITY_DN7584_c0_g1_i13	0.819036	2.7647e-45	TRINITY_DN408_c0_g1_i8	1.57624	0.867206	No	No	No	No
1887	TRINITY_DN33093_c0_g3_i7	Autotransporter adhesin EhaG {ECO:0000305};	-10.0882	2.20304e-11	TRINITY_DN3500_c0_g1_i10	-1.39746	1	TRINITY_DN179_c0_g3_i3	0	1	No	No	No	No
1888	TRINITY_DN3313_c0_g1_i1	UDP-glycosyltransferase 71K2 {ECO:0000303|Ref.1};	3.08869	2.40999e-70	NoMatch	NoMatch	NoMatch	NoMatch	NoMatch	NoMatch	No	No	No	No
1889	TRINITY_DN3313_c0_g1_i5	UDP-glycosyltransferase 71K2 {ECO:0000303|Ref.1};	3.08843	2.61262e-175	NoMatch	NoMatch	NoMatch	NoMatch	NoMatch	NoMatch	No	No	No	No
1890	TRINITY_DN33132_c0_g1_i6	Glycosyltransferase BC10 {ECO:0000305};	3.58226	0.000824112	TRINITY_DN35472_c0_g2_i1	-0.726012	0.554229	TRINITY_DN8904_c0_g3_i2	-0.419503	0.513436	No	No	No	No
1891	TRINITY_DN3316_c1_g1_i12	Protein EDS1L {ECO:0000305};	-4.19425	0.000338084	TRINITY_DN6320_c0_g1_i40	-3.3972	0.920701	TRINITY_DN1861_c0_g1_i143	0	1	No	No	No	No
1892	TRINITY_DN332_c0_g1_i8	NoAnnotation	-3.35332	1.91032e-07	TRINITY_DN2601_c1_g1_i3	0	1	TRINITY_DN10098_c0_g1_i56	0	1	No	No	No	No
1893	TRINITY_DN3326_c0_g2_i1	Soyasaponin III rhamnosyltransferase;	-2.63458	5.83078e-08	TRINITY_DN8658_c0_g1_i1	-1.82956	0.23637	TRINITY_DN28965_c0_g2_i1	0	1	No	No	No	No
1894	TRINITY_DN3327_c0_g1_i23	Signal peptide peptidase;	10.4165	0.00599874	TRINITY_DN2293_c0_g1_i38	-0.0268599	1	TRINITY_DN930_c0_g1_i47	0.291665	0.289644	No	No	No	No
1895	TRINITY_DN3329_c0_g1_i1	Inactive leucine-rich repeat receptor-like serine/threonine-protein kinase At1g60630;	-3.06656	0.00295137	TRINITY_DN16888_c0_g1_i2	-1.10091	0.301545	TRINITY_DN6503_c0_g1_i1	0.364331	0.990194	No	No	No	No
1896	TRINITY_DN3330_c0_g1_i35	Enolase;	3.12116	3.21317e-05	TRINITY_DN3534_c1_g1_i33	0.422133	8.11724e-11	TRINITY_DN16329_c0_g1_i42	0	1	No	No	No	No
1897	TRINITY_DN3333_c0_g1_i10	Beta-glucosidase 13;	8.79022	5.08122e-32	TRINITY_DN5255_c0_g1_i18	3.20356	1.17729e-13	TRINITY_DN1185_c1_g1_i16	-0.336387	0.691846	Yes	No	No	No
1898	TRINITY_DN3333_c0_g1_i13	Beta-glucosidase 13;	10.0542	2.77594e-16	TRINITY_DN5255_c0_g1_i21	1.94114	0.273784	TRINITY_DN1185_c1_g1_i16	-0.336387	0.691846	No	No	No	No
1899	TRINITY_DN33347_c0_g1_i6	NoAnnotation	10.1444	6.37741e-08	TRINITY_DN1534_c0_g2_i1	0.420125	7.08334e-06	TRINITY_DN8042_c0_g1_i3	0	1	No	No	No	No
1900	TRINITY_DN3337_c0_g1_i7	Glucan endo-1,3-beta-glucosidase 14;	8.25588	0.00023439	TRINITY_DN46653_c0_g1_i13	-2.09608	0.105101	TRINITY_DN1678_c0_g1_i13	0	1	No	No	No	No
1901	TRINITY_DN33390_c0_g1_i1	ABC transporter C family member 3;	5.34912	1.74806e-05	NoMatch	NoMatch	NoMatch	NoMatch	NoMatch	NoMatch	No	No	No	No
1902	TRINITY_DN3349_c3_g1_i4	LanC-like protein GCL1;	-3.80229	8.78075e-08	TRINITY_DN4682_c0_g3_i7	0	1	TRINITY_DN2530_c0_g1_i1	-0.186723	0.916315	No	No	No	No
1903	TRINITY_DN3349_c3_g1_i5	LanC-like protein GCL1;	-3.08376	9.8792e-08	TRINITY_DN4682_c0_g3_i7	0	1	TRINITY_DN2530_c0_g1_i6	0.135804	0.876167	No	No	No	No
1904	TRINITY_DN33517_c0_g2_i2	NoAnnotation	3.99918	4.30546e-07	NoMatch	NoMatch	NoMatch	NoMatch	NoMatch	NoMatch	No	No	No	No
1905	TRINITY_DN3357_c1_g1_i14	NoAnnotation	-2.09714	2.68618e-08	TRINITY_DN7923_c0_g1_i2	0	1	TRINITY_DN4607_c0_g1_i39	-0.309345	0.0726136	No	No	No	No
1906	TRINITY_DN3357_c1_g1_i6	NoAnnotation	-2.31213	3.35069e-39	TRINITY_DN7923_c0_g1_i3	0.0695791	1	TRINITY_DN4607_c0_g1_i3	-0.688778	3.43285e-07	No	No	No	No
1907	TRINITY_DN33589_c0_g1_i6	PsbP domain-containing protein 1, chloroplastic;	-2.3564	0.00295668	NoMatch	NoMatch	NoMatch	NoMatch	NoMatch	NoMatch	No	No	No	No
1908	TRINITY_DN3367_c0_g2_i1	Glucuronoxylan 4-O-methyltransferase 1;	-2.39791	1.15833e-05	TRINITY_DN1064_c3_g1_i1	0.307624	1	TRINITY_DN3895_c4_g1_i1	2.15675	2.5252e-06	No	Yes	No	No
1909	TRINITY_DN33696_c0_g1_i2	E3 ubiquitin-protein ligase ATL4 {ECO:0000305};	10.6002	8.35903e-22	TRINITY_DN2285_c3_g1_i1	0.359258	0.0428889	TRINITY_DN31912_c0_g1_i1	-0.882107	0.00215452	No	No	No	No
1910	TRINITY_DN3370_c0_g1_i33	Zinc finger MYM-type protein 5;	-2.91173	0.00255004	TRINITY_DN31663_c0_g6_i2	0	1	TRINITY_DN202_c0_g1_i13	0	1	No	No	No	No
1911	TRINITY_DN3374_c0_g1_i1	Protein SEED AND ROOT HAIR PROTECTIVE PROTEIN {ECO:0000303|PubMed:28138059};	-5.11396	1.24854e-07	TRINITY_DN30279_c0_g1_i1	0	1	TRINITY_DN8045_c0_g1_i1	5.47268	2.10203e-07	No	Yes	No	No
1912	TRINITY_DN3374_c0_g1_i2	Protein SEED AND ROOT HAIR PROTECTIVE PROTEIN {ECO:0000303|PubMed:28138059};	-4.35461	1.99334e-06	TRINITY_DN30279_c0_g1_i1	0	1	TRINITY_DN8045_c0_g1_i1	5.47268	2.10203e-07	No	Yes	No	No
1913	TRINITY_DN3374_c0_g1_i3	Protein SEED AND ROOT HAIR PROTECTIVE PROTEIN {ECO:0000303|PubMed:28138059};	-3.6468	0.000203353	TRINITY_DN30279_c0_g1_i1	0	1	TRINITY_DN8045_c0_g1_i1	5.47268	2.10203e-07	No	Yes	No	No
1914	TRINITY_DN33749_c0_g1_i1	UDP-glycosyltransferase 71A15 {ECO:0000303|Ref.1};	6.19856	2.78715e-19	NoMatch	NoMatch	NoMatch	NoMatch	NoMatch	NoMatch	No	No	No	No
1915	TRINITY_DN3379_c0_g1_i2	NoAnnotation	12.4252	1.03725e-49	TRINITY_DN26787_c1_g1_i1	-0.0856092	0.692889	TRINITY_DN2695_c0_g1_i7	0	1	No	No	No	No
1916	TRINITY_DN3379_c0_g1_i6	NoAnnotation	8.59731	4.34808e-240	TRINITY_DN26787_c1_g1_i1	-0.0856092	0.692889	TRINITY_DN2695_c0_g1_i8	-1.41085	3.24336e-07	No	No	Yes	No
1917	TRINITY_DN3379_c0_g1_i9	NoAnnotation	2.5697	2.39878e-238	TRINITY_DN26787_c1_g1_i1	-0.0856092	0.692889	TRINITY_DN2695_c0_g1_i1	0	1	No	No	No	No
1918	TRINITY_DN3380_c0_g2_i3	Protein NRT1/ PTR FAMILY 7.3;	3.66023	1.24213e-186	TRINITY_DN14871_c0_g1_i5	-1.1478	0.00179394	TRINITY_DN2298_c0_g1_i5	0.8647	7.47553e-16	No	No	No	No
1919	TRINITY_DN33864_c0_g1_i1	Polygalacturonase inhibitor;	11.8303	2.38704e-49	NoMatch	NoMatch	NoMatch	NoMatch	NoMatch	NoMatch	No	No	No	No
1920	TRINITY_DN33864_c0_g1_i2	Polygalacturonase inhibitor;	3.07085	7.31067e-59	NoMatch	NoMatch	NoMatch	NoMatch	NoMatch	NoMatch	No	No	No	No
1921	TRINITY_DN3389_c0_g1_i15	NoAnnotation	-4.00085	0.00227251	NoMatch	NoMatch	NoMatch	NoMatch	NoMatch	NoMatch	No	No	No	No
1922	TRINITY_DN3389_c0_g1_i3	NoAnnotation	-7.05488	2.95185e-18	NoMatch	NoMatch	NoMatch	NoMatch	NoMatch	NoMatch	No	No	No	No
1923	TRINITY_DN3393_c2_g1_i11	EG45-like domain containing protein;	-4.6155	0.00936231	TRINITY_DN10343_c0_g1_i5	0	1	TRINITY_DN22039_c0_g2_i1	2.51665	0.269651	No	No	No	No
1924	TRINITY_DN3394_c1_g1_i4	NoAnnotation	-3.71327	1.20169e-06	TRINITY_DN3498_c0_g1_i14	0	1	TRINITY_DN8205_c0_g1_i1	2.24621	1.64804e-05	No	Yes	No	No
1925	TRINITY_DN34_c0_g2_i3	Patatin-like protein 2;	5.1062	2.2176e-05	TRINITY_DN3306_c0_g1_i1	0.192291	1	TRINITY_DN1458_c2_g1_i6	-0.934653	7.27246e-10	No	No	No	No
1926	TRINITY_DN34_c0_g2_i4	Patatin-like protein 2;	2.77841	3.21552e-17	TRINITY_DN3306_c0_g1_i1	0.192291	1	TRINITY_DN1458_c2_g1_i6	-0.934653	7.27246e-10	No	No	No	No
1927	TRINITY_DN340_c2_g1_i3	Kinesin-like protein KIN-14N {ECO:0000305};	-3.28651	7.38444e-05	TRINITY_DN11751_c0_g1_i17	-0.31018	0.524502	TRINITY_DN2667_c1_g1_i21	0.676562	0.87132	No	No	No	No
1928	TRINITY_DN3405_c0_g2_i3	Probable acyl-activating enzyme 1, peroxisomal;	2.28982	5.28725e-14	TRINITY_DN398_c0_g9_i1	0.149069	0.721679	TRINITY_DN1588_c0_g2_i1	0.118571	0.651875	No	No	No	No
1929	TRINITY_DN3405_c0_g2_i4	Probable acyl-activating enzyme 1, peroxisomal;	3.31879	1.65143e-42	TRINITY_DN398_c0_g9_i1	0.149069	0.721679	TRINITY_DN1588_c0_g2_i1	0.118571	0.651875	No	No	No	No
1930	TRINITY_DN341_c2_g2_i1	Pentatricopeptide repeat-containing protein At5g27460;	2.90283	2.29789e-08	TRINITY_DN1622_c1_g1_i48	0.732847	3.07373e-14	TRINITY_DN46_c0_g1_i35	-0.831848	0.528187	No	No	No	No
1931	TRINITY_DN3418_c0_g1_i18	Protein SRG1;	2.67328	3.68159e-05	TRINITY_DN83_c0_g1_i5	0.417149	0.634879	TRINITY_DN1667_c0_g1_i11	-0.143893	0.543868	No	No	No	No
1932	TRINITY_DN3418_c0_g1_i8	Protein SRG1;	2.10779	3.18037e-09	TRINITY_DN83_c0_g1_i1	0.380222	0.000379908	TRINITY_DN1667_c0_g1_i11	-0.143893	0.543868	No	No	No	No
1933	TRINITY_DN3419_c0_g1_i14	UDP-glycosyltransferase 88F3 {ECO:0000303|Ref.1};	2.33451	1.87588e-52	TRINITY_DN3736_c0_g1_i9	0.7454	0.0057006	TRINITY_DN3976_c0_g1_i2	-1.07497	0.910062	No	No	No	No
1934	TRINITY_DN3424_c1_g1_i12	(+)-neomenthol dehydrogenase {ECO:0000303|PubMed:18599651};	2.62791	0.000232057	TRINITY_DN784_c2_g1_i16	0.549671	0.24389	TRINITY_DN3360_c3_g1_i7	1.21815	4.09685e-07	No	No	No	No
1935	TRINITY_DN3424_c1_g1_i15	(+)-neomenthol dehydrogenase {ECO:0000303|PubMed:18599651};	2.62201	4.63322e-82	TRINITY_DN784_c2_g1_i16	0.549671	0.24389	TRINITY_DN3360_c3_g1_i7	1.21815	4.09685e-07	No	No	No	No
1936	TRINITY_DN3424_c1_g1_i20	(+)-neomenthol dehydrogenase {ECO:0000303|PubMed:18599651};	2.92953	7.9229e-183	TRINITY_DN784_c2_g1_i16	0.549671	0.24389	TRINITY_DN3360_c3_g1_i6	0.771182	1.37787e-11	No	No	No	No
1937	TRINITY_DN3424_c1_g1_i4	(+)-neomenthol dehydrogenase {ECO:0000303|PubMed:18599651};	2.49265	2.58418e-141	TRINITY_DN784_c2_g1_i16	0.549671	0.24389	TRINITY_DN3360_c3_g1_i6	0.771182	1.37787e-11	No	No	No	No
1938	TRINITY_DN3424_c1_g1_i7	(+)-neomenthol dehydrogenase {ECO:0000303|PubMed:18599651};	2.43801	1.41052e-80	TRINITY_DN784_c2_g1_i16	0.549671	0.24389	TRINITY_DN3360_c3_g1_i7	1.21815	4.09685e-07	No	No	No	No
1939	TRINITY_DN34258_c0_g1_i11	AAA-ATPase ASD, mitochondrial;	2.23924	9.53599e-06	NoMatch	NoMatch	NoMatch	NoMatch	NoMatch	NoMatch	No	No	No	No
1940	TRINITY_DN34258_c0_g1_i5	AAA-ATPase ASD, mitochondrial;	4.20689	1.25744e-32	NoMatch	NoMatch	NoMatch	NoMatch	NoMatch	NoMatch	No	No	No	No
1941	TRINITY_DN3426_c0_g1_i11	Probable carboxylesterase 13;	2.0457	1.74975e-66	TRINITY_DN1489_c0_g1_i11	0.687763	0.109526	TRINITY_DN516_c0_g1_i30	-0.10951	0.733919	No	No	No	No
1942	TRINITY_DN3426_c0_g1_i24	Probable carboxylesterase 13;	2.33297	8.58733e-53	TRINITY_DN1489_c0_g1_i11	0.687763	0.109526	TRINITY_DN516_c0_g1_i30	-0.10951	0.733919	No	No	No	No
1943	TRINITY_DN3426_c0_g1_i28	Probable carboxylesterase 13;	2.38961	0	TRINITY_DN1489_c0_g1_i16	0.546466	2.46412e-17	TRINITY_DN516_c0_g1_i30	-0.10951	0.733919	No	No	No	No
1944	TRINITY_DN3426_c0_g1_i31	Probable carboxylesterase 13;	2.40719	2.15317e-189	TRINITY_DN1489_c0_g1_i18	0.433364	0.0296916	TRINITY_DN516_c0_g1_i30	-0.10951	0.733919	No	No	No	No
1945	TRINITY_DN3426_c0_g1_i33	Probable carboxylesterase 13;	2.90976	1.04275e-91	TRINITY_DN1489_c0_g1_i16	0.546466	2.46412e-17	TRINITY_DN516_c0_g1_i30	-0.10951	0.733919	No	No	No	No
1946	TRINITY_DN3426_c0_g1_i37	Probable carboxylesterase 12;	2.49867	4.19682e-05	TRINITY_DN1489_c0_g1_i18	0.433364	0.0296916	TRINITY_DN516_c0_g1_i30	-0.10951	0.733919	No	No	No	No
1947	TRINITY_DN3426_c0_g1_i7	Probable carboxylesterase 12;	2.20541	6.55178e-103	NoMatch	NoMatch	NoMatch	NoMatch	NoMatch	NoMatch	No	No	No	No
1948	TRINITY_DN3426_c2_g1_i12	Trafficking protein particle complex subunit 13;	-12.3914	1.51821e-67	TRINITY_DN4297_c0_g1_i28	-0.264657	0.0347829	TRINITY_DN6970_c0_g1_i18	0.0397512	0.953427	No	No	No	No
1949	TRINITY_DN3426_c2_g1_i15	Stem-specific protein TSJT1;	11.6128	9.55872e-29	TRINITY_DN4297_c0_g1_i36	0	1	TRINITY_DN6406_c0_g1_i6	0.0663025	0.858922	No	No	No	No
1950	TRINITY_DN3426_c2_g1_i6	Stem-specific protein TSJT1;	2.18044	1.91954e-06	TRINITY_DN4297_c0_g1_i36	0	1	TRINITY_DN6406_c0_g1_i6	0.0663025	0.858922	No	No	No	No
1951	TRINITY_DN3426_c2_g1_i7	Trafficking protein particle complex subunit 13;	7.37508	5.42411e-12	TRINITY_DN4297_c0_g1_i28	-0.264657	0.0347829	TRINITY_DN6970_c0_g1_i18	0.0397512	0.953427	No	No	No	No
1952	TRINITY_DN3426_c2_g1_i9	Trafficking protein particle complex subunit 13;	2.68421	5.31508e-201	TRINITY_DN4297_c0_g1_i28	-0.264657	0.0347829	TRINITY_DN6970_c0_g1_i18	0.0397512	0.953427	No	No	No	No
1953	TRINITY_DN3429_c0_g1_i14	NoAnnotation	2.81043	5.13418e-08	TRINITY_DN256_c0_g1_i27	0.200438	0.734665	TRINITY_DN7909_c0_g1_i14	-2.06156	0.00834881	No	Yes	No	No
1954	TRINITY_DN3429_c0_g1_i16	Universal stress protein A-like protein;	3.35916	3.00015e-65	NoMatch	NoMatch	NoMatch	NoMatch	NoMatch	NoMatch	No	No	No	No
1955	TRINITY_DN3429_c0_g1_i18	Universal stress protein A-like protein;	3.10251	1.00567e-226	TRINITY_DN256_c0_g1_i49	0.492726	1.59289e-09	TRINITY_DN7909_c0_g1_i19	-1.71035	7.84262e-12	No	No	No	No
1956	TRINITY_DN3429_c0_g1_i19	Universal stress protein A-like protein;	9.24469	1.43605e-42	NoMatch	NoMatch	NoMatch	NoMatch	NoMatch	NoMatch	No	No	No	No
1957	TRINITY_DN3429_c0_g1_i2	Universal stress protein A-like protein;	3.33499	1.14986e-168	NoMatch	NoMatch	NoMatch	NoMatch	NoMatch	NoMatch	No	No	No	No
1958	TRINITY_DN3429_c0_g1_i22	DUF724 domain-containing protein 3 {ECO:0000305};	2.23523	0.000470429	NoMatch	NoMatch	NoMatch	NoMatch	NoMatch	NoMatch	No	No	No	No
1959	TRINITY_DN3429_c0_g1_i23	Universal stress protein A-like protein;	3.0031	3.65744e-231	TRINITY_DN256_c0_g1_i119	0.433771	2.96663e-08	TRINITY_DN7909_c0_g1_i34	-2.09081	7.21836e-35	No	Yes	No	No
1960	TRINITY_DN3429_c0_g1_i24	Universal stress protein A-like protein;	9.19635	2.50506e-18	NoMatch	NoMatch	NoMatch	NoMatch	NoMatch	NoMatch	No	No	No	No
1961	TRINITY_DN3429_c0_g1_i5	Universal stress protein A-like protein;	2.61195	3.22759e-30	NoMatch	NoMatch	NoMatch	NoMatch	NoMatch	NoMatch	No	No	No	No
1962	TRINITY_DN3429_c0_g1_i9	DUF724 domain-containing protein 3 {ECO:0000305};	3.76294	3.54549e-09	NoMatch	NoMatch	NoMatch	NoMatch	NoMatch	NoMatch	No	No	No	No
1963	TRINITY_DN3432_c1_g1_i9	Squamosa promoter-binding-like protein 17;	-5.78584	0.000288247	TRINITY_DN2518_c0_g1_i4	0.079813	1	TRINITY_DN4775_c0_g1_i13	-0.131873	0.966117	No	No	No	No
1964	TRINITY_DN3438_c0_g1_i13	Cytochrome P450 82A4;	2.33901	1.4107e-39	TRINITY_DN3569_c0_g1_i22	0.372478	2.3772e-07	TRINITY_DN1757_c0_g1_i22	0	1	No	No	No	No
1965	TRINITY_DN3438_c0_g1_i3	Cytochrome P450 82A3;	2.24693	2.96006e-266	TRINITY_DN3569_c0_g1_i22	0.372478	2.3772e-07	TRINITY_DN1757_c0_g1_i13	-0.159504	0.285152	No	No	No	No
1966	TRINITY_DN3438_c0_g1_i7	Cytochrome P450 82A3;	2.2241	4.78991e-222	TRINITY_DN3569_c0_g1_i9	0	1	TRINITY_DN1757_c0_g1_i13	-0.159504	0.285152	No	No	No	No
1967	TRINITY_DN3446_c0_g1_i18	ABC transporter B family member 29, chloroplastic;	-5.36069	0.0026585	TRINITY_DN2047_c0_g1_i19	0	1	TRINITY_DN1157_c0_g1_i48	0	1	No	No	No	No
1968	TRINITY_DN345_c0_g1_i11	Dynamin-related protein 3A;	2.02803	0.000998853	TRINITY_DN11301_c0_g2_i10	0	1	TRINITY_DN7201_c0_g1_i26	0	1	No	No	No	No
1969	TRINITY_DN345_c0_g1_i37	Dynamin-related protein 3A;	4.02503	0.00207766	TRINITY_DN11301_c0_g2_i11	0.241816	0.871964	TRINITY_DN7201_c0_g1_i70	0	1	No	No	No	No
1970	TRINITY_DN3459_c1_g1_i1	(S)-8-oxocitronellyl enol synthase CYC2 {ECO:0000305};	2.70203	2.27915e-306	TRINITY_DN8014_c0_g1_i1	1.09382	2.03266e-69	TRINITY_DN3712_c2_g1_i1	-1.27465	0.0027296	No	No	No	No
1971	TRINITY_DN3459_c1_g1_i2	(S)-8-oxocitronellyl enol synthase CYC2 {ECO:0000305};	3.80798	0	TRINITY_DN8014_c0_g1_i1	1.09382	2.03266e-69	TRINITY_DN3712_c2_g1_i1	-1.27465	0.0027296	No	No	No	No
1972	TRINITY_DN3459_c1_g1_i3	3-oxo-Delta(4,5)-steroid 5-beta-reductase;	3.28294	4.78694e-28	TRINITY_DN8014_c0_g1_i4	0.666245	0.899261	TRINITY_DN3712_c2_g1_i4	-0.440155	0.722881	No	No	No	No
1973	TRINITY_DN3460_c0_g1_i1	NoAnnotation	-3.55574	1.16464e-17	TRINITY_DN1232_c0_g4_i1	0	1	TRINITY_DN3602_c4_g1_i2	0.170991	0.908394	No	No	No	No
1974	TRINITY_DN3460_c0_g1_i2	NoAnnotation	-4.3957	1.45164e-12	TRINITY_DN1232_c0_g4_i1	0	1	TRINITY_DN3602_c4_g1_i2	0.170991	0.908394	No	No	No	No
1975	TRINITY_DN3464_c0_g2_i5	Sodium/pyruvate cotransporter BASS2, chloroplastic;	-2.06247	1.01917e-07	TRINITY_DN13151_c0_g1_i4	-0.0635147	1	TRINITY_DN18360_c0_g1_i15	0.0446702	0.982516	No	No	No	No
1976	TRINITY_DN34659_c0_g1_i2	LRR receptor-like serine/threonine-protein kinase RGI1 {ECO:0000303|PubMed:27229312};	-2.1541	0.000237714	NoMatch	NoMatch	NoMatch	NoMatch	NoMatch	NoMatch	No	No	No	No
1977	TRINITY_DN347_c1_g1_i13	NoAnnotation	5.51545	0.000139399	TRINITY_DN14386_c1_g1_i1	-0.405339	0.232867	TRINITY_DN415_c0_g1_i1	0	1	No	No	No	No
1978	TRINITY_DN347_c1_g1_i5	Glutamate receptor 2.6;	-2.39822	3.19991e-05	NoMatch	NoMatch	NoMatch	NoMatch	NoMatch	NoMatch	No	No	No	No
1979	TRINITY_DN3474_c0_g1_i23	Dynein assembly factor 1, axonemal;	-2.84306	4.8873e-09	TRINITY_DN6676_c0_g1_i8	-0.313562	0.582665	TRINITY_DN8397_c0_g1_i16	-0.0605301	0.928449	No	No	No	No
1980	TRINITY_DN3474_c0_g1_i3	NoAnnotation	-2.74268	0.000735674	TRINITY_DN6676_c0_g1_i1	0	1	TRINITY_DN8397_c0_g1_i5	0.0493596	0.991475	No	No	No	No
1981	TRINITY_DN3474_c0_g1_i6	Dynein assembly factor 1, axonemal;	-2.01678	2.67323e-21	TRINITY_DN6676_c0_g1_i8	-0.313562	0.582665	TRINITY_DN8397_c0_g1_i16	-0.0605301	0.928449	No	No	No	No
1982	TRINITY_DN3475_c0_g1_i4	Elicitor-responsive protein 3;	4.8927	0.00103345	TRINITY_DN203_c1_g1_i5	0.0259394	1	TRINITY_DN6051_c0_g2_i11	-0.615992	0.648598	No	No	No	No
1983	TRINITY_DN3478_c1_g1_i1	NoAnnotation	9.50778	1.6494e-11	NoMatch	NoMatch	NoMatch	NoMatch	NoMatch	NoMatch	No	No	No	No
1984	TRINITY_DN3478_c1_g1_i2	NoAnnotation	6.34775	1.34559e-12	NoMatch	NoMatch	NoMatch	NoMatch	NoMatch	NoMatch	No	No	No	No
1985	TRINITY_DN3478_c1_g1_i3	NoAnnotation	9.38156	4.98913e-10	NoMatch	NoMatch	NoMatch	NoMatch	NoMatch	NoMatch	No	No	No	No
1986	TRINITY_DN3478_c1_g1_i4	NoAnnotation	7.25883	2.57549e-13	NoMatch	NoMatch	NoMatch	NoMatch	NoMatch	NoMatch	No	No	No	No
1987	TRINITY_DN3478_c1_g1_i5	NoAnnotation	6.71048	1.03117e-10	NoMatch	NoMatch	NoMatch	NoMatch	NoMatch	NoMatch	No	No	No	No
1988	TRINITY_DN3478_c4_g1_i7	Auxin-induced in root cultures protein 12;	-3.45267	4.63505e-05	TRINITY_DN11186_c0_g1_i5	-1.90927	0.268253	TRINITY_DN818_c1_g1_i20	0	1	No	No	No	No
1989	TRINITY_DN348_c0_g1_i45	Kinesin-like protein KIN-14U {ECO:0000305};	-11.9496	3.84517e-52	TRINITY_DN10978_c0_g1_i7	0.894979	1	TRINITY_DN2501_c0_g1_i31	-8.81664	0.086229	No	No	No	No
1990	TRINITY_DN348_c0_g1_i50	Kinesin-like protein KIN-14U {ECO:0000305};	11.6474	3.86869e-39	TRINITY_DN10978_c0_g1_i7	0.894979	1	TRINITY_DN2501_c0_g1_i31	-8.81664	0.086229	No	No	No	No
1991	TRINITY_DN3482_c2_g1_i4	Protein TIFY 9;	-4.00734	0.00199708	TRINITY_DN5176_c1_g1_i8	0	1	TRINITY_DN4686_c0_g1_i1	0	1	No	No	No	No
1992	TRINITY_DN3482_c2_g1_i9	Protein TIFY 9;	-2.43912	3.79509e-46	TRINITY_DN5176_c1_g1_i10	-0.584048	0.983108	TRINITY_DN4686_c0_g1_i1	0	1	No	No	No	No
1993	TRINITY_DN3497_c0_g1_i35	Hydroquinone glucosyltransferase;	3.31766	4.71643e-59	TRINITY_DN1199_c0_g1_i4	0.526764	2.90891e-11	TRINITY_DN15796_c0_g2_i1	0.315014	0.704154	No	No	No	No
1994	TRINITY_DN3497_c0_g1_i9	Hydroquinone glucosyltransferase;	2.16898	3.6314e-11	TRINITY_DN1199_c0_g1_i4	0.526764	2.90891e-11	TRINITY_DN15796_c0_g2_i1	0.315014	0.704154	No	No	No	No
1995	TRINITY_DN350_c0_g1_i2	7-hydroxymethyl chlorophyll a reductase, chloroplastic;	-2.1276	7.7106e-05	TRINITY_DN2214_c0_g1_i31	0	1	TRINITY_DN6895_c0_g1_i45	0	1	No	No	No	No
1996	TRINITY_DN350_c1_g1_i20	LOB domain-containing protein 38;	-2.00383	0.000170253	TRINITY_DN4510_c0_g2_i5	-0.165583	1	TRINITY_DN14176_c0_g1_i2	-0.329973	0.54033	No	No	No	No
1997	TRINITY_DN350_c1_g1_i9	LOB domain-containing protein 38;	-2.35028	4.93782e-74	TRINITY_DN4510_c0_g2_i5	-0.165583	1	TRINITY_DN14176_c0_g1_i2	-0.329973	0.54033	No	No	No	No
1998	TRINITY_DN3507_c0_g1_i1	NoAnnotation	-2.33405	3.83273e-05	TRINITY_DN3111_c0_g1_i12	-1.13312	1	TRINITY_DN6021_c0_g1_i6	3.35406	0.451896	No	No	No	No
1999	TRINITY_DN3509_c1_g1_i1	UDP-glycosyltransferase 87A1;	2.85625	6.08335e-26	NoMatch	NoMatch	NoMatch	NoMatch	NoMatch	NoMatch	No	No	No	No
[truncated: 1,919 more rows]

## Sheet: mellea_2w
Index	MP-29	Annotation	logFC	FDR	Guardian	logFC	FDR	s14	logFC	FDR	IF DEG in Guardian	IF DEG in 14-4	if in 50 consistent DEGs	IF RLP/PLK/NBS-LRR
1	TRINITY_DN100_c1_g1_i16	Arogenate dehydratase/prephenate dehydratase 1, chloroplastic;	12.5276	3.25188e-45	TRINITY_DN6579_c0_g1_i4	-0.938627	0.000102485	TRINITY_DN9454_c0_g1_i10	0	1	No	No	No	No
2	TRINITY_DN100_c1_g1_i5	Lactoylglutathione lyase GLX1 {ECO:0000303|PubMed:17404219};	-4.62047	6.72772e-08	TRINITY_DN6579_c0_g1_i32	1.10812	0.811849	TRINITY_DN9454_c0_g1_i7	0	1	No	No	No	No
3	TRINITY_DN100_c1_g1_i7	Lactoylglutathione lyase GLX1 {ECO:0000303|PubMed:17404219};	-4.87916	6.60323e-09	TRINITY_DN6579_c0_g1_i32	1.10812	0.811849	TRINITY_DN9454_c0_g1_i7	0	1	No	No	No	No
4	TRINITY_DN10008_c0_g1_i10	Probable sarcosine oxidase;	10.0633	1.36391e-08	TRINITY_DN11409_c1_g1_i5	-0.642338	0.000633096	TRINITY_DN10346_c0_g1_i19	0.0766452	0.684253	No	No	No	No
5	TRINITY_DN10008_c0_g1_i3	Probable sarcosine oxidase;	-2.96991	0.00973321	TRINITY_DN11409_c1_g1_i1	0	1	TRINITY_DN10346_c0_g1_i19	0.0766452	0.684253	No	No	No	No
6	TRINITY_DN10008_c0_g1_i4	Probable sarcosine oxidase;	11.723	3.02209e-26	TRINITY_DN11409_c1_g1_i5	-0.642338	0.000633096	TRINITY_DN10346_c0_g1_i19	0.0766452	0.684253	No	No	No	No
7	TRINITY_DN10008_c0_g1_i7	Probable sarcosine oxidase;	2.25152	0.00922396	TRINITY_DN11409_c1_g1_i1	0	1	TRINITY_DN10346_c0_g1_i19	0.0766452	0.684253	No	No	No	No
8	TRINITY_DN100136_c0_g2_i3	MAPK kinase substrate protein At1g80180;	2.35785	0.00320405	TRINITY_DN9557_c0_g1_i1	0.713648	0.00149467	TRINITY_DN83_c0_g4_i1	-0.420547	0.00439112	No	No	No	No
9	TRINITY_DN10024_c0_g1_i69	Cinnamoyl-CoA reductase 1 {ECO:0000303|PubMed:24985707, ECO:0000303|PubMed:25217505};	-3.42462	0.000920313	NoMatch	NoMatch	NoMatch	NoMatch	NoMatch	NoMatch	No	No	No	No
10	TRINITY_DN1003_c1_g1_i2	Tubby-like F-box protein 5;	10.7644	6.71001e-11	TRINITY_DN6050_c0_g1_i9	-0.0865223	0.98183	TRINITY_DN12282_c0_g1_i22	0.675618	0.135018	No	No	No	No
11	TRINITY_DN10043_c0_g1_i3	Uncharacterized protein At4g28440;	2.52301	4.37452e-13	TRINITY_DN1843_c2_g1_i1	1.78745	0.0100537	TRINITY_DN2471_c0_g1_i1	0.366634	5.08136e-05	No	No	No	No
12	TRINITY_DN10061_c0_g1_i2	WEB family protein At2g40480;	-2.4628	0.00611744	TRINITY_DN13908_c0_g2_i2	0	1	TRINITY_DN22841_c0_g1_i1	2.24462	0.773164	No	No	No	No
13	TRINITY_DN10064_c0_g1_i2	NoAnnotation	8.52509	2.12058e-05	NoMatch	NoMatch	NoMatch	NoMatch	NoMatch	NoMatch	No	No	No	No
14	TRINITY_DN10087_c0_g1_i4	UDP-glycosyltransferase 73B3;	2.41066	0.000997045	NoMatch	NoMatch	NoMatch	NoMatch	NoMatch	NoMatch	No	No	No	No
15	TRINITY_DN10093_c0_g1_i20	Proteasome adapter and scaffold protein ECM29 {ECO:0000250|UniProtKB:Q5VYK3};	-8.06384	0.000277445	TRINITY_DN9726_c0_g1_i9	-12.949	1.43228e-44	TRINITY_DN7134_c0_g1_i9	0.202264	0.319357	Yes	No	No	No
16	TRINITY_DN10094_c0_g1_i4	U-box domain-containing protein 24 {ECO:0000305};	3.52571	0.00923183	TRINITY_DN11586_c0_g1_i1	0	1	TRINITY_DN870_c1_g1_i24	-1.14841	0.277905	No	No	No	No
17	TRINITY_DN10127_c0_g1_i9	Cation/H(+) antiporter 18;	2.41848	5.15043e-06	TRINITY_DN3048_c6_g1_i4	0.513785	0.908504	TRINITY_DN5058_c0_g1_i3	0	1	No	No	No	No
18	TRINITY_DN10131_c0_g1_i2	E3 ubiquitin-protein ligase PUB23;	3.07924	8.40919e-32	TRINITY_DN32687_c0_g1_i1	2.3302	6.16369e-12	TRINITY_DN159278_c0_g1_i1	0.879334	0.00406449	Yes	No	No	No
19	TRINITY_DN10135_c0_g1_i1	Protein GL2-INTERACTING REPRESSOR 2 {ECO:0000303|PubMed:28526410};	3.03777	3.91367e-18	TRINITY_DN4981_c0_g1_i2	1.95611	8.59673e-05	TRINITY_DN12262_c0_g1_i2	3.73974	2.28718e-09	No	Yes	No	No
20	TRINITY_DN10135_c0_g1_i4	Protein GL2-INTERACTING REPRESSOR 2 {ECO:0000303|PubMed:28526410};	3.78685	5.86338e-07	TRINITY_DN4981_c0_g1_i1	3.21713	0.0571187	TRINITY_DN12262_c0_g1_i1	0	1	No	No	No	No
21	TRINITY_DN10143_c0_g1_i13	(+)-neomenthol dehydrogenase {ECO:0000303|PubMed:18599651};	2.80342	2.22853e-48	NoMatch	NoMatch	NoMatch	NoMatch	NoMatch	NoMatch	No	No	No	No
22	TRINITY_DN10143_c0_g1_i17	(+)-neomenthol dehydrogenase {ECO:0000303|PubMed:18599651};	2.19829	3.92051e-08	TRINITY_DN24047_c0_g3_i2	0.870967	0.00410531	TRINITY_DN12264_c0_g1_i9	0	1	No	No	No	No
23	TRINITY_DN10143_c0_g1_i18	(+)-neomenthol dehydrogenase {ECO:0000303|PubMed:18599651};	3.36101	4.12664e-14	NoMatch	NoMatch	NoMatch	NoMatch	NoMatch	NoMatch	No	No	No	No
24	TRINITY_DN10143_c0_g1_i22	(+)-neomenthol dehydrogenase {ECO:0000303|PubMed:18599651};	3.22906	3.35625e-09	NoMatch	NoMatch	NoMatch	NoMatch	NoMatch	NoMatch	No	No	No	No
25	TRINITY_DN10143_c0_g1_i23	(+)-neomenthol dehydrogenase {ECO:0000303|PubMed:18599651};	3.08923	3.91184e-09	NoMatch	NoMatch	NoMatch	NoMatch	NoMatch	NoMatch	No	No	No	No
26	TRINITY_DN10143_c0_g1_i24	(+)-neomenthol dehydrogenase {ECO:0000303|PubMed:18599651};	3.35398	2.96227e-77	NoMatch	NoMatch	NoMatch	NoMatch	NoMatch	NoMatch	No	No	No	No
27	TRINITY_DN10143_c0_g1_i25	(+)-neomenthol dehydrogenase {ECO:0000303|PubMed:18599651};	4.15531	7.95397e-26	NoMatch	NoMatch	NoMatch	NoMatch	NoMatch	NoMatch	No	No	No	No
28	TRINITY_DN10143_c0_g1_i7	(+)-neomenthol dehydrogenase {ECO:0000303|PubMed:18599651};	2.57471	4.53771e-18	NoMatch	NoMatch	NoMatch	NoMatch	NoMatch	NoMatch	No	No	No	No
29	TRINITY_DN10153_c0_g1_i22	Cold-shock protein CS120;	-2.77043	3.54883e-26	TRINITY_DN20321_c0_g1_i20	-1.99863	0.11497	TRINITY_DN8575_c0_g1_i15	-1.50403	0.0105794	No	No	No	No
30	TRINITY_DN10153_c0_g1_i24	NoAnnotation	-2.8539	1.28701e-07	TRINITY_DN20321_c0_g1_i20	-1.99863	0.11497	TRINITY_DN8575_c0_g1_i28	-1.34873	0.0953424	No	No	No	No
31	TRINITY_DN10153_c0_g1_i27	NoAnnotation	-2.5539	3.82579e-06	TRINITY_DN20321_c0_g1_i11	0	1	TRINITY_DN8575_c0_g1_i5	-1.77197	3.20443e-09	No	No	No	No
32	TRINITY_DN10153_c0_g1_i30	NoAnnotation	-2.33258	5.6934e-18	TRINITY_DN20321_c0_g1_i18	0	1	TRINITY_DN8575_c0_g1_i27	0	1	No	No	No	No
33	TRINITY_DN10153_c0_g1_i33	NoAnnotation	-3.02898	2.27825e-13	TRINITY_DN20321_c0_g1_i20	-1.99863	0.11497	TRINITY_DN8575_c0_g1_i20	0	1	No	No	No	No
34	TRINITY_DN10153_c0_g1_i40	NoAnnotation	-2.80551	9.10027e-15	TRINITY_DN20321_c0_g1_i20	-1.99863	0.11497	TRINITY_DN8575_c0_g1_i3	-1.50049	2.58511e-06	No	No	No	No
35	TRINITY_DN10153_c0_g1_i43	NoAnnotation	-3.13944	9.51831e-35	TRINITY_DN20321_c0_g1_i23	0	1	TRINITY_DN8575_c0_g1_i5	-1.77197	3.20443e-09	No	No	No	No
36	TRINITY_DN10153_c0_g1_i46	NoAnnotation	-4.17132	0.00357833	TRINITY_DN20321_c0_g1_i20	-1.99863	0.11497	TRINITY_DN8575_c0_g1_i9	-2.14319	0.326346	No	No	No	No
37	TRINITY_DN10179_c0_g1_i1	NoAnnotation	-8.87244	0.000157393	TRINITY_DN7896_c0_g1_i2	0.547344	0.950369	TRINITY_DN1342_c1_g1_i1	0.997826	0.661497	No	No	No	No
38	TRINITY_DN10205_c0_g1_i1	Probable beta-D-xylosidase 5;	9.58309	7.65811e-06	TRINITY_DN15269_c0_g1_i5	0.236308	0.96457	TRINITY_DN9772_c0_g1_i4	0	1	No	No	No	No
39	TRINITY_DN10205_c0_g1_i6	Probable beta-D-xylosidase 5;	2.31899	0.00257628	TRINITY_DN15269_c0_g1_i3	0	1	TRINITY_DN9772_c0_g1_i3	0.543441	0.921931	No	No	No	No
40	TRINITY_DN10209_c0_g1_i6	Probable 1-deoxy-D-xylulose-5-phosphate synthase, chloroplastic;	9.11745	0.00012267	TRINITY_DN10455_c0_g1_i31	0	1	TRINITY_DN1017_c2_g1_i4	-0.443422	0.0163141	No	No	No	No
41	TRINITY_DN1021_c0_g1_i3	Phenolic glucoside malonyltransferase 1;	-2.55803	4.71413e-10	TRINITY_DN37006_c0_g2_i2	1.05333	0.0566517	TRINITY_DN26837_c0_g1_i1	-0.565189	0.305205	No	No	No	No
42	TRINITY_DN1021_c1_g1_i2	F-box protein At1g70590;	-2.07581	1.67175e-06	TRINITY_DN3457_c0_g1_i3	-1.13533	0.671462	TRINITY_DN15749_c0_g1_i7	0	1	No	No	No	No
43	TRINITY_DN1021_c2_g1_i12	MLO-like protein 3;	2.6631	8.10783e-06	TRINITY_DN7544_c0_g1_i52	1.09051	0.00743905	TRINITY_DN1588_c0_g1_i44	0.466925	5.05074e-05	No	No	No	No
44	TRINITY_DN10216_c0_g1_i3	DNA mismatch repair protein MSH6;	-2.12313	0.00701466	NoMatch	NoMatch	NoMatch	NoMatch	NoMatch	NoMatch	No	No	No	No
45	TRINITY_DN10230_c1_g1_i2	3-oxoacyl-[acyl-carrier-protein] synthase I, chloroplastic;	8.88846	0.000278606	TRINITY_DN7552_c0_g1_i9	-0.751859	0.43726	TRINITY_DN4549_c0_g2_i1	0.678109	0.136201	No	No	No	No
46	TRINITY_DN1026_c1_g1_i1	12-oxophytodienoate reductase 2 {ECO:0000303|PubMed:10333582};	3.45839	1.20072e-73	TRINITY_DN10314_c0_g1_i15	0.126614	0.961831	TRINITY_DN8964_c1_g1_i2	2.18115	4.24114e-56	No	Yes	No	No
47	TRINITY_DN1026_c1_g1_i4	12-oxophytodienoate reductase 1 {ECO:0000303|PubMed:10333582};	7.99004	4.56348e-12	TRINITY_DN10314_c0_g1_i14	0.0164608	1	TRINITY_DN33408_c0_g2_i2	3.52917	1.07329e-22	No	Yes	No	No
48	TRINITY_DN10264_c0_g1_i1	Zinc finger protein CONSTANS-LIKE 2;	-2.63274	0.000725124	TRINITY_DN17018_c0_g1_i1	0	1	TRINITY_DN12060_c0_g1_i2	0	1	No	No	No	No
49	TRINITY_DN10264_c0_g1_i10	Zinc finger protein CONSTANS-LIKE 2;	-2.15764	2.70026e-07	TRINITY_DN17018_c0_g1_i2	0.985758	0.167654	TRINITY_DN12060_c0_g1_i1	-1.34992	0.00904405	No	No	No	No
50	TRINITY_DN10269_c0_g1_i7	Protein SIEL {ECO:0000303|PubMed:21924907};	-3.093	0.00330234	TRINITY_DN7961_c0_g1_i52	0	1	TRINITY_DN7473_c0_g1_i4	-0.673811	0.878706	No	No	No	No
51	TRINITY_DN10273_c0_g1_i2	NoAnnotation	3.27942	0.000877732	TRINITY_DN11869_c0_g1_i2	-0.311704	0.838327	TRINITY_DN45783_c0_g1_i2	0	1	No	No	No	No
52	TRINITY_DN102973_c0_g1_i1	NoAnnotation	8.91529	2.80063e-06	NoMatch	NoMatch	NoMatch	NoMatch	NoMatch	NoMatch	No	No	No	No
53	TRINITY_DN10302_c0_g1_i4	NoAnnotation	6.13723	1.13575e-12	NoMatch	NoMatch	NoMatch	NoMatch	NoMatch	NoMatch	No	No	No	No
54	TRINITY_DN10316_c0_g1_i18	Serine carboxypeptidase 1;	2.39563	1.69432e-06	NoMatch	NoMatch	NoMatch	NoMatch	NoMatch	NoMatch	No	No	No	No
55	TRINITY_DN10326_c0_g1_i15	Aspartate aminotransferase 3, chloroplastic;	2.05631	4.40823e-44	TRINITY_DN47101_c0_g1_i84	-0.523505	3.65002e-06	TRINITY_DN2147_c0_g1_i10	0	1	No	No	No	No
56	TRINITY_DN10326_c0_g1_i20	Aspartate aminotransferase, cytoplasmic;	2.4639	8.73037e-13	TRINITY_DN47101_c0_g1_i117	0	1	TRINITY_DN2147_c0_g1_i38	-1.03135	0.813034	No	No	No	Yes
57	TRINITY_DN10333_c0_g1_i1	Putative disease resistance RPP13-like protein 1;	-2.00073	0.00406767	TRINITY_DN2689_c0_g1_i24	-4.95636	0.00477622	TRINITY_DN13818_c0_g1_i2	-0.0466807	0.997234	Yes	No	No	No
58	TRINITY_DN10354_c0_g1_i14	Brefeldin A-inhibited guanine nucleotide-exchange protein 5;	4.23073	1.13672e-13	NoMatch	NoMatch	NoMatch	NoMatch	NoMatch	NoMatch	No	No	No	No
59	TRINITY_DN1036_c1_g1_i6	Chromatin modification-related protein EAF1 B;	-4.54941	0.000485758	TRINITY_DN1536_c2_g1_i1	0.135372	0.592612	TRINITY_DN5309_c0_g1_i23	-0.282288	0.115087	No	No	No	No
60	TRINITY_DN10368_c0_g1_i6	Remorin;	2.64398	7.00878e-07	TRINITY_DN9583_c0_g2_i11	10.0997	4.02524e-08	TRINITY_DN15981_c0_g1_i17	-0.325977	0.68753	Yes	No	No	No
61	TRINITY_DN10400_c0_g1_i3	Chaperone protein dnaJ 11, chloroplastic;	2.60068	6.06712e-12	TRINITY_DN90948_c0_g1_i1	2.48337	4.57467e-80	TRINITY_DN10322_c2_g1_i1	0.319718	0.120166	Yes	No	No	No
62	TRINITY_DN10400_c0_g1_i5	Chaperone protein dnaJ 11, chloroplastic;	-12.9863	1.02309e-51	TRINITY_DN90948_c0_g1_i1	2.48337	4.57467e-80	TRINITY_DN10322_c2_g1_i1	0.319718	0.120166	Yes	No	No	No
63	TRINITY_DN10409_c0_g1_i7	NoAnnotation	-2.4544	1.00687e-07	TRINITY_DN2858_c0_g1_i6	-0.885637	0.0721021	TRINITY_DN11157_c0_g1_i5	-0.865403	9.99415e-09	No	No	No	No
64	TRINITY_DN1043_c0_g1_i1	CTD small phosphatase-like protein 2;	2.99688	0.00341387	TRINITY_DN3510_c0_g1_i5	-2.25037	0.216321	TRINITY_DN8087_c1_g2_i3	-0.827285	8.31378e-06	No	No	No	No
65	TRINITY_DN1043_c0_g1_i5	Pre-mRNA-processing factor 39;	-2.89065	1.86091e-09	TRINITY_DN9334_c0_g1_i3	0	1	TRINITY_DN8087_c1_g2_i6	-0.870876	0.102743	No	No	No	No
66	TRINITY_DN10441_c0_g1_i1	NoAnnotation	-3.47704	2.3925e-12	TRINITY_DN20190_c0_g1_i1	-9.29814	0.000772713	TRINITY_DN29091_c0_g1_i1	-6.75394	2.20834e-12	Yes	Yes	No	No
67	TRINITY_DN1045_c0_g1_i37	110 kDa U5 small nuclear ribonucleoprotein component CLO {ECO:0000305};	-2.02021	0.00741	TRINITY_DN697_c1_g1_i3	-0.605704	1.13334e-05	TRINITY_DN760_c0_g2_i5	0.370848	0.000305111	No	No	No	No
68	TRINITY_DN1046_c1_g1_i26	Hippocampus abundant transcript 1 protein {ECO:0000312|HGNC:HGNC:23363};	-2.24828	1.2123e-13	TRINITY_DN2439_c1_g1_i32	0.248196	0.516327	TRINITY_DN684_c0_g1_i64	-0.301692	0.734916	No	No	No	No
69	TRINITY_DN1046_c1_g1_i42	Hippocampus abundant transcript 1 protein {ECO:0000312|HGNC:HGNC:23363};	-2.27571	0.000173984	TRINITY_DN2439_c1_g1_i26	0	1	TRINITY_DN684_c0_g1_i41	0	1	No	No	No	No
70	TRINITY_DN10479_c0_g1_i1	UDP-glycosyltransferase 90A1;	2.87349	1.56712e-23	TRINITY_DN8866_c0_g1_i4	-1.09695	0.697383	TRINITY_DN5610_c0_g1_i1	-0.0256747	0.970123	No	No	No	No
71	TRINITY_DN10539_c0_g1_i7	B-box domain protein 31 {ECO:0000303|PubMed:19920209};	-2.38914	0.00158213	TRINITY_DN12659_c0_g1_i1	0	1	TRINITY_DN5443_c0_g1_i2	0	1	No	No	No	No
72	TRINITY_DN10552_c0_g1_i9	F-box/FBD/LRR-repeat protein At1g16930;	-9.76538	8.72623e-09	TRINITY_DN10584_c0_g1_i1	-0.76298	0.751594	TRINITY_DN4734_c0_g1_i8	-0.149813	0.985712	No	No	No	No
73	TRINITY_DN10553_c0_g1_i38	tRNA pseudouridine(38/39) synthase;	-6.19738	0.000108364	TRINITY_DN719_c0_g2_i9	-0.764233	0.483067	TRINITY_DN695_c1_g1_i7	0.0980329	0.982678	No	No	No	No
74	TRINITY_DN10564_c0_g1_i1	Protein DOWNSTREAM OF FLC;	-2.00269	0.00389125	TRINITY_DN36903_c0_g1_i1	-9.9709	4.09103e-07	TRINITY_DN12890_c0_g1_i2	-2.42494	1.00391e-05	Yes	Yes	No	No
75	TRINITY_DN10579_c0_g1_i1	Disease resistance response protein 206;	2.00875	1.51261e-40	TRINITY_DN35091_c0_g1_i1	-1.66909	1.73021e-23	TRINITY_DN1660_c0_g2_i1	2.84002	6.97211e-59	No	Yes	No	No
76	TRINITY_DN10581_c0_g1_i5	Subtilisin-like protease SBT5.3;	-2.5469	3.92131e-12	TRINITY_DN7380_c0_g1_i19	-2.83208	0.0265946	TRINITY_DN3697_c0_g1_i20	-1.58588	1.68624e-05	No	No	No	No
77	TRINITY_DN10588_c0_g1_i14	NoAnnotation	10.7156	2.20392e-14	NoMatch	NoMatch	NoMatch	NoMatch	NoMatch	NoMatch	No	No	No	No
78	TRINITY_DN10589_c0_g1_i15	NoAnnotation	-9.76503	4.65458e-06	TRINITY_DN7478_c0_g1_i3	-0.863009	0.417308	TRINITY_DN11063_c0_g1_i2	-0.365096	0.313896	No	No	No	No
79	TRINITY_DN10595_c0_g1_i4	Probable F-box protein At4g22030;	2.39107	0.000514836	TRINITY_DN78_c3_g1_i1	1.3768	0.248695	TRINITY_DN2149_c2_g1_i1	1.25754	0.0118782	No	No	No	No
80	TRINITY_DN10604_c0_g1_i15	ER membrane protein complex subunit 7 homolog;	-8.48834	0.000221115	TRINITY_DN1374_c0_g2_i6	-1.71784	0.4788	TRINITY_DN1907_c0_g1_i6	0.188699	0.709821	No	No	No	No
81	TRINITY_DN10617_c0_g1_i7	NoAnnotation	-8.97681	1.18208e-06	TRINITY_DN8574_c0_g1_i2	-1.63011	0.545444	TRINITY_DN10590_c0_g1_i1	0.326372	0.819122	No	No	No	No
82	TRINITY_DN10628_c0_g1_i8	Strigolactone esterase D14 {ECO:0000305};	3.3629	3.70574e-18	TRINITY_DN3699_c3_g1_i2	-1.11341	0.51126	TRINITY_DN3508_c0_g1_i1	0.471433	0.329865	No	No	No	No
83	TRINITY_DN10628_c1_g2_i3	Protein PIN-LIKES 3 {ECO:0000303|PubMed:22504182};	2.48199	2.22501e-17	NoMatch	NoMatch	NoMatch	NoMatch	NoMatch	NoMatch	No	No	No	No
84	TRINITY_DN10628_c1_g2_i5	Protein PIN-LIKES 1 {ECO:0000303|PubMed:22504182};	2.15764	1.09826e-36	NoMatch	NoMatch	NoMatch	NoMatch	NoMatch	NoMatch	No	No	No	No
85	TRINITY_DN10628_c2_g1_i11	Monoacylglycerol lipase ABHD6 {ECO:0000305};	8.23998	0.000842285	TRINITY_DN1423_c1_g4_i3	1.06885	9.16939e-06	TRINITY_DN3462_c0_g1_i18	1.04484	0.00135405	No	No	No	No
86	TRINITY_DN1063_c1_g2_i17	General transcription and DNA repair factor IIH subunit TFB4 {ECO:0000305};	-4.06136	0.00787866	TRINITY_DN1574_c0_g1_i60	0	1	TRINITY_DN23981_c0_g1_i85	0	1	No	No	No	No
87	TRINITY_DN1064_c0_g1_i2	NoAnnotation	-10.8172	3.76193e-15	TRINITY_DN21306_c0_g1_i11	0.378222	0.937806	TRINITY_DN4685_c0_g1_i2	-1.6016	0.550116	No	No	No	No
88	TRINITY_DN10642_c0_g1_i2	Oxysterol-binding protein-related protein 1C;	-2.65918	0.00486937	TRINITY_DN998_c0_g1_i18	-0.190133	0.482962	TRINITY_DN2966_c1_g1_i2	0	1	No	No	No	No
89	TRINITY_DN10643_c0_g1_i7	Protein IQ-DOMAIN 31;	9.66404	4.07011e-08	TRINITY_DN8085_c0_g1_i2	0	1	TRINITY_DN6078_c0_g1_i11	1.45361	0.685389	No	No	No	No
90	TRINITY_DN10644_c1_g1_i33	Xylan glycosyltransferase MUCI21 {ECO:0000305};	9.67642	0.00157183	TRINITY_DN3466_c0_g1_i25	1.32558	0.678407	TRINITY_DN1493_c0_g1_i13	-0.524832	0.923467	No	No	No	No
91	TRINITY_DN10644_c1_g1_i38	Xylan glycosyltransferase MUCI21 {ECO:0000305};	9.75481	0.00430012	TRINITY_DN3466_c0_g1_i9	0.900723	1.18745e-05	TRINITY_DN1493_c0_g1_i13	-0.524832	0.923467	No	No	No	Yes
92	TRINITY_DN1067_c0_g1_i1	Receptor-like protein 3 {ECO:0000303|PubMed:18434605};	7.31005	9.72309e-06	TRINITY_DN14965_c0_g1_i9	0	1	TRINITY_DN1340_c0_g1_i8	0	1	No	No	No	No
93	TRINITY_DN1067_c0_g1_i18	Tyrosine-sulfated glycopeptide receptor 1 {ECO:0000305};	8.81876	3.33035e-05	TRINITY_DN5788_c0_g1_i8	2.06715	0.152991	TRINITY_DN1340_c0_g1_i7	0.342382	0.808091	No	No	No	No
94	TRINITY_DN10671_c0_g1_i5	TORTIFOLIA1-like protein 4 {ECO:0000303|PubMed:15324671};	-8.15678	0.000317426	TRINITY_DN7789_c0_g1_i4	0	1	TRINITY_DN10140_c0_g1_i2	1.20082	9.38395e-10	No	No	No	No
95	TRINITY_DN10678_c0_g1_i2	NoAnnotation	-2.6951	0.000105283	TRINITY_DN26492_c1_g2_i1	-2.27102	1.07584e-05	TRINITY_DN344_c2_g1_i24	-0.152909	0.808084	Yes	No	No	No
96	TRINITY_DN10699_c0_g1_i1	Pleiotropic drug resistance protein 2;	2.81302	1.43604e-07	NoMatch	NoMatch	NoMatch	NoMatch	NoMatch	NoMatch	No	No	No	No
97	TRINITY_DN10699_c1_g2_i1	Pleiotropic drug resistance protein 2;	-5.93427	0.00124349	TRINITY_DN24357_c1_g2_i1	0	1	TRINITY_DN10212_c1_g1_i2	0	1	No	No	No	No
98	TRINITY_DN10701_c0_g1_i24	Subtilisin-like protease SBT3.5 {ECO:0000303|PubMed:16193095};	8.48867	3.30621e-05	TRINITY_DN120_c0_g2_i13	-1.60724	0.451804	TRINITY_DN5289_c0_g1_i7	-0.416902	0.96701	No	No	No	No
99	TRINITY_DN10715_c2_g1_i1	Copper transporter 1;	2.02151	0.000107138	TRINITY_DN4173_c0_g1_i5	0.623889	0.569205	TRINITY_DN2785_c0_g2_i7	1.78778	2.58944e-18	No	No	No	No
100	TRINITY_DN10720_c0_g1_i6	NoAnnotation	8.11345	0.00333948	TRINITY_DN7120_c0_g1_i1	2.0921	0.182822	TRINITY_DN10315_c0_g1_i3	0.837521	0.667219	No	No	No	No
101	TRINITY_DN1075_c0_g1_i12	Homocysteine S-methyltransferase 1;	-8.12097	0.00156079	TRINITY_DN549_c0_g1_i15	0.000908071	1	TRINITY_DN5793_c0_g2_i9	-0.502101	0.0911578	No	No	No	No
102	TRINITY_DN10753_c0_g1_i5	Phosphatidylinositol 4-kinase alpha 1;	-2.27891	1.53093e-06	TRINITY_DN7497_c0_g1_i9	-1.10414	2.58965e-09	TRINITY_DN3860_c0_g1_i2	-0.0909936	0.643893	No	No	No	No
103	TRINITY_DN10785_c0_g1_i17	NoAnnotation	9.65051	1.29134e-07	TRINITY_DN49296_c0_g2_i1	0	1	TRINITY_DN11017_c0_g1_i2	0	1	No	No	No	No
104	TRINITY_DN10785_c0_g1_i22	NoAnnotation	8.90625	3.57739e-05	TRINITY_DN49296_c0_g2_i1	0	1	TRINITY_DN11017_c0_g1_i2	0	1	No	No	No	No
105	TRINITY_DN10785_c0_g1_i26	NoAnnotation	11.8061	6.63289e-33	TRINITY_DN111411_c0_g1_i1	0	1	TRINITY_DN11017_c0_g1_i6	11.6386	3.0245e-33	No	Yes	No	No
106	TRINITY_DN10785_c0_g1_i27	NoAnnotation	9.8712	2.37348e-07	TRINITY_DN49296_c0_g2_i1	0	1	TRINITY_DN11017_c0_g1_i2	0	1	No	No	No	No
107	TRINITY_DN10785_c0_g2_i1	NoAnnotation	9.40952	2.18727e-08	TRINITY_DN66097_c0_g1_i1	0	1	TRINITY_DN273_c0_g3_i1	9.31166	2.37278e-08	No	Yes	No	No
108	TRINITY_DN10786_c0_g1_i14	Protein PLASTID MOVEMENT IMPAIRED 1-RELATED 1 {ECO:0000303|PubMed:26324877};	-8.43981	8.95922e-05	TRINITY_DN15471_c0_g1_i1	-0.0854507	0.827823	TRINITY_DN3491_c0_g1_i2	-0.587916	0.704854	No	No	No	No
109	TRINITY_DN1079_c1_g1_i15	17.8 kDa class I heat shock protein;	2.89776	3.56668e-25	NoMatch	NoMatch	NoMatch	NoMatch	NoMatch	NoMatch	No	No	No	No
110	TRINITY_DN1079_c1_g1_i35	UDP-glycosyltransferase 76F1;	11.2223	3.9094e-11	NoMatch	NoMatch	NoMatch	NoMatch	NoMatch	NoMatch	No	No	No	No
111	TRINITY_DN10791_c0_g1_i7	Cysteine-rich receptor-like protein kinase 8;	2.42959	0.000376499	NoMatch	NoMatch	NoMatch	NoMatch	NoMatch	NoMatch	No	No	No	No
112	TRINITY_DN10791_c0_g1_i8	Cysteine-rich receptor-like protein kinase 8;	2.41854	8.19324e-13	NoMatch	NoMatch	NoMatch	NoMatch	NoMatch	NoMatch	No	No	No	No
113	TRINITY_DN10793_c0_g1_i15	Transcription initiation factor TFIID subunit 8;	-10.8736	2.98357e-17	TRINITY_DN1709_c1_g1_i50	-0.0551144	0.891791	TRINITY_DN9299_c0_g1_i4	0	1	No	No	No	No
114	TRINITY_DN10793_c0_g1_i17	Transcription initiation factor TFIID subunit 8;	-9.7043	2.60192e-22	TRINITY_DN1709_c1_g1_i50	-0.0551144	0.891791	TRINITY_DN9299_c0_g1_i4	0	1	No	No	No	No
115	TRINITY_DN108_c0_g1_i26	Non-specific lipid transfer protein GPI-anchored 7 {ECO:0000303|PubMed:23893219};	2.05822	1.35989e-16	TRINITY_DN7811_c0_g1_i6	0	1	TRINITY_DN4510_c0_g1_i3	-0.55373	0.646179	No	No	No	No
116	TRINITY_DN10812_c0_g1_i1	17.9 kDa class II heat shock protein;	2.21356	7.76907e-08	TRINITY_DN78429_c0_g1_i1	-0.143841	0.756352	TRINITY_DN149092_c0_g1_i1	1.13746	0.00371374	No	No	No	No
117	TRINITY_DN10814_c0_g1_i5	Protein PLASTID MOVEMENT IMPAIRED 2;	-4.60777	0.00102647	TRINITY_DN15882_c0_g1_i1	0.399609	0.970135	TRINITY_DN12354_c0_g1_i1	-0.187249	0.963523	No	No	No	No
118	TRINITY_DN10815_c0_g1_i1	U-box domain-containing protein 21;	3.79493	1.55194e-41	TRINITY_DN11_c3_g1_i1	0.11665	0.936944	TRINITY_DN516_c2_g3_i1	1.62558	0.000116469	No	No	No	No
119	TRINITY_DN10816_c0_g1_i1	Nicotianamine synthase;	-8.8534	7.53018e-31	TRINITY_DN25365_c0_g1_i1	-3.61501	6.30324e-05	TRINITY_DN27661_c0_g2_i2	-6.46514	5.7637e-16	Yes	Yes	No	No
120	TRINITY_DN10824_c0_g1_i21	O-acyltransferase WSD1;	8.78579	5.38841e-06	TRINITY_DN9984_c0_g1_i2	0	1	TRINITY_DN28335_c0_g1_i1	0	1	No	No	No	No
121	TRINITY_DN10828_c1_g1_i3	Abscisic acid 8'-hydroxylase 2;	10.4041	4.75622e-14	TRINITY_DN8943_c0_g1_i15	-9.76704	1.48503e-06	TRINITY_DN2346_c0_g1_i7	2.59759	0.000369333	Yes	Yes	No	No
122	TRINITY_DN10838_c0_g1_i1	NoAnnotation	3.31276	1.68935e-06	TRINITY_DN98251_c0_g1_i1	0.613545	0.360639	TRINITY_DN139013_c0_g1_i1	2.37283	1.75712e-33	No	Yes	No	No
123	TRINITY_DN10838_c0_g1_i2	NoAnnotation	3.17578	2.5238e-20	TRINITY_DN98251_c0_g1_i1	0.613545	0.360639	TRINITY_DN139013_c0_g1_i1	2.37283	1.75712e-33	No	Yes	No	No
124	TRINITY_DN10838_c0_g1_i3	NoAnnotation	2.729	0.00890737	TRINITY_DN98251_c0_g1_i1	0.613545	0.360639	TRINITY_DN139013_c0_g1_i1	2.37283	1.75712e-33	No	Yes	No	No
125	TRINITY_DN10845_c1_g1_i4	Peroxidase 9;	-2.87612	3.39986e-07	NoMatch	NoMatch	NoMatch	NoMatch	NoMatch	NoMatch	No	No	No	No
126	TRINITY_DN10859_c0_g1_i5	Calcium-transporting ATPase 1;	-12.7398	1.06647e-27	TRINITY_DN2998_c0_g1_i4	-3.0716	0.108599	TRINITY_DN9929_c0_g1_i15	-0.303906	0.111275	No	No	No	No
127	TRINITY_DN10859_c0_g1_i6	Calcium-transporting ATPase 1;	-10.1851	4.59375e-09	TRINITY_DN2998_c0_g1_i15	-2.43457	0.170042	TRINITY_DN9929_c0_g1_i12	-0.449124	0.355279	No	No	No	No
128	TRINITY_DN10859_c0_g2_i2	Calcium-transporting ATPase 2, plasma membrane-type;	-2.17752	3.71517e-07	TRINITY_DN1370_c0_g1_i3	-0.421538	0.520058	TRINITY_DN515_c0_g1_i5	0	1	No	No	No	Yes
129	TRINITY_DN10895_c0_g1_i3	Disease resistance protein RGA2;	-2.1773	0.00324209	NoMatch	NoMatch	NoMatch	NoMatch	NoMatch	NoMatch	No	No	No	No
130	TRINITY_DN1090_c0_g1_i11	Enoyl-CoA delta isomerase 1, peroxisomal {ECO:0000305};	2.09842	1.84451e-06	NoMatch	NoMatch	NoMatch	NoMatch	NoMatch	NoMatch	No	No	No	No
131	TRINITY_DN10910_c0_g1_i14	Glutathione S-transferase U7;	2.785	1.69921e-25	TRINITY_DN2320_c0_g1_i14	-0.31687	0.881491	TRINITY_DN2077_c0_g1_i7	0	1	No	No	No	No
132	TRINITY_DN10910_c0_g1_i3	Glutathione transferase GST 23;	3.54389	2.9687e-79	TRINITY_DN24533_c0_g1_i5	0	1	TRINITY_DN2077_c0_g1_i4	1.16934	0.154478	No	No	No	No
133	TRINITY_DN109210_c0_g1_i1	NoAnnotation	8.95069	1.62884e-06	NoMatch	NoMatch	NoMatch	NoMatch	NoMatch	NoMatch	No	No	No	No
134	TRINITY_DN10929_c0_g1_i1	Ferritin-1, chloroplastic;	-3.57435	4.76851e-07	TRINITY_DN5320_c0_g1_i7	2.76612	0.0446491	TRINITY_DN27879_c0_g1_i4	0	1	No	No	No	No
135	TRINITY_DN10929_c0_g1_i10	Ferritin-1, chloroplastic;	-4.30499	2.7468e-24	TRINITY_DN5320_c0_g1_i7	2.76612	0.0446491	TRINITY_DN27879_c0_g1_i13	-0.881057	0.012177	No	No	Yes	No
136	TRINITY_DN10929_c0_g1_i12	Ferritin-1, chloroplastic {ECO:0000303|PubMed:8761454};	-8.66242	5.93145e-05	TRINITY_DN5320_c0_g1_i16	0	1	TRINITY_DN27879_c0_g1_i5	0	1	No	No	No	No
137	TRINITY_DN10929_c0_g1_i15	Ferritin-1, chloroplastic;	-5.12624	2.65722e-45	TRINITY_DN5320_c0_g1_i1	0.0395256	0.94445	TRINITY_DN27879_c0_g1_i13	-0.881057	0.012177	No	No	Yes	No
138	TRINITY_DN10929_c0_g1_i7	Ferritin-3, chloroplastic;	-4.53779	4.00839e-80	TRINITY_DN5320_c0_g1_i1	0.0395256	0.94445	TRINITY_DN27879_c0_g1_i13	-0.881057	0.012177	No	No	Yes	No
139	TRINITY_DN10932_c0_g1_i18	Leucine-rich repeat receptor-like serine/threonine-protein kinase RGI4 {ECO:0000305|PubMed:27229312};	-9.04368	0.000276657	TRINITY_DN11028_c0_g1_i2	-1.61496	3.92182e-05	TRINITY_DN12242_c0_g1_i2	0.0417577	0.89309	No	No	No	No
140	TRINITY_DN10932_c0_g1_i32	Leucine-rich repeat receptor-like serine/threonine-protein kinase RGI4 {ECO:0000305|PubMed:27229312};	-10.5857	5.69e-10	TRINITY_DN11028_c0_g1_i2	-1.61496	3.92182e-05	TRINITY_DN12242_c0_g1_i2	0.0417577	0.89309	No	No	No	No
141	TRINITY_DN10947_c0_g1_i33	Thioredoxin-like protein AAED1, chloroplastic;	-5.27511	0.00369327	TRINITY_DN38476_c0_g1_i25	0.298235	0.981728	TRINITY_DN20479_c0_g1_i6	0	1	No	No	No	No
142	TRINITY_DN10950_c0_g1_i22	Tubby-like F-box protein 14;	3.77605	0.00396936	TRINITY_DN133_c1_g2_i3	-0.0438565	0.909741	TRINITY_DN3283_c3_g1_i8	0.116165	0.854055	No	No	No	Yes
143	TRINITY_DN10969_c0_g1_i6	NoAnnotation	-9.32635	6.37814e-07	TRINITY_DN1137_c0_g1_i13	0	1	TRINITY_DN9585_c0_g1_i10	0.699334	0.534457	No	No	No	No
144	TRINITY_DN1097_c0_g1_i46	Cancer-related nucleoside-triphosphatase homolog;	2.24207	0.00334788	NoMatch	NoMatch	NoMatch	NoMatch	NoMatch	NoMatch	No	No	No	No
145	TRINITY_DN10971_c0_g1_i4	Protein FAR1-RELATED SEQUENCE 3;	10.7533	1.54472e-09	TRINITY_DN7527_c0_g1_i25	-0.218496	0.467239	TRINITY_DN2843_c0_g1_i39	-0.0536756	0.933884	No	No	No	No
146	TRINITY_DN10979_c0_g1_i2	Disease resistance protein RUN1 {ECO:0000305};	-2.01147	0.00134103	NoMatch	NoMatch	NoMatch	NoMatch	NoMatch	NoMatch	No	No	No	No
147	TRINITY_DN1098_c1_g1_i2	F-box protein SKP2A;	-2.19804	0.00936393	TRINITY_DN408_c0_g1_i2	1.93598	0.481417	TRINITY_DN3505_c3_g1_i2	-1.27399	0.886995	No	No	No	No
148	TRINITY_DN1098_c3_g1_i5	Zinc finger protein BRUTUS {ECO:0000303|PubMed:20675571};	2.11363	0.00708613	TRINITY_DN3189_c2_g1_i4	-2.53018	4.23072e-15	TRINITY_DN5348_c0_g1_i35	-2.12231	0.000354453	Yes	Yes	No	No
149	TRINITY_DN1098_c3_g1_i6	Zinc finger protein BRUTUS {ECO:0000303|PubMed:20675571};	-2.01766	0.00053378	TRINITY_DN3189_c2_g1_i4	-2.53018	4.23072e-15	TRINITY_DN5348_c0_g1_i35	-2.12231	0.000354453	Yes	Yes	No	No
150	TRINITY_DN10985_c0_g1_i1	NoAnnotation	10.5945	1.19665e-13	TRINITY_DN79622_c0_g1_i1	0	1	TRINITY_DN6710_c0_g1_i3	10.3138	9.82371e-13	No	Yes	No	No
151	TRINITY_DN10985_c0_g1_i2	NoAnnotation	10.0583	4.30978e-08	TRINITY_DN79622_c0_g1_i1	0	1	TRINITY_DN6710_c0_g1_i7	9.94773	4.13298e-10	No	Yes	No	No
152	TRINITY_DN10987_c0_g1_i17	NoAnnotation	10.5068	1.29499e-10	TRINITY_DN2930_c0_g1_i2	-1.08378	0.382879	TRINITY_DN7131_c1_g1_i3	-0.924752	0.449293	No	No	No	No
153	TRINITY_DN10987_c0_g1_i36	NoAnnotation	2.03186	4.45784e-20	TRINITY_DN10099_c0_g1_i48	-2.87567	9.0313e-44	TRINITY_DN10232_c1_g1_i4	0.961199	1.85397e-05	Yes	No	No	No
154	TRINITY_DN10987_c0_g1_i38	NoAnnotation	2.00901	2.15832e-22	TRINITY_DN10099_c0_g1_i48	-2.87567	9.0313e-44	TRINITY_DN10232_c1_g1_i4	0.961199	1.85397e-05	Yes	No	No	No
155	TRINITY_DN10994_c0_g1_i3	Scopoletin glucosyltransferase;	2.25253	0.000919653	NoMatch	NoMatch	NoMatch	NoMatch	NoMatch	NoMatch	No	No	No	No
156	TRINITY_DN10996_c0_g1_i1	NoAnnotation	3.40068	3.66319e-21	TRINITY_DN1035_c0_g2_i2	-1.48019	2.95215e-10	TRINITY_DN20031_c0_g1_i1	0	1	No	No	No	No
157	TRINITY_DN10996_c0_g1_i3	NoAnnotation	4.51945	3.86196e-17	TRINITY_DN1035_c0_g2_i1	-0.634038	0.174608	TRINITY_DN20031_c0_g1_i2	0	1	No	No	No	No
158	TRINITY_DN10996_c0_g1_i4	NoAnnotation	2.51197	0.0013784	TRINITY_DN1035_c0_g2_i1	-0.634038	0.174608	TRINITY_DN20031_c0_g1_i2	0	1	No	No	No	No
159	TRINITY_DN10996_c0_g1_i5	NoAnnotation	2.60205	2.80974e-07	TRINITY_DN1035_c0_g2_i1	-0.634038	0.174608	TRINITY_DN20031_c0_g1_i2	0	1	No	No	No	No
160	TRINITY_DN10996_c0_g1_i7	NoAnnotation	2.71153	2.08464e-06	TRINITY_DN1035_c0_g2_i2	-1.48019	2.95215e-10	TRINITY_DN20031_c0_g1_i1	0	1	No	No	No	No
161	TRINITY_DN10998_c0_g1_i18	COP1-interacting protein 7 {ECO:0000303|PubMed:9668129};	-2.90211	4.37442e-06	TRINITY_DN11202_c0_g1_i1	-0.597221	0.000636788	TRINITY_DN6758_c0_g1_i13	1.09127	0.183995	No	No	No	No
162	TRINITY_DN11003_c0_g1_i7	Protein CHUP1, chloroplastic;	-3.29288	0.0024559	TRINITY_DN8734_c0_g1_i10	-0.881481	0.00283256	TRINITY_DN11963_c0_g1_i15	8.28976	0.00799387	No	Yes	No	No
163	TRINITY_DN11008_c1_g1_i26	Dihydrolipoyllysine-residue acetyltransferase component 1 of pyruvate dehydrogenase complex, mitochondrial;	2.09664	4.65065e-08	TRINITY_DN2245_c0_g1_i54	0	1	TRINITY_DN10111_c0_g1_i14	0	1	No	No	No	No
164	TRINITY_DN11008_c1_g1_i31	Dihydrolipoyllysine-residue acetyltransferase component 1 of pyruvate dehydrogenase complex, mitochondrial;	-5.86673	0.000903797	TRINITY_DN2245_c0_g1_i10	-1.38767	0.63184	TRINITY_DN10111_c0_g1_i20	0	1	No	No	No	No
165	TRINITY_DN11016_c0_g1_i5	Protein cornichon homolog 4;	2.30063	0.000161344	TRINITY_DN610_c1_g2_i1	0	1	TRINITY_DN539_c4_g2_i2	-0.618188	0.815277	No	No	No	No
166	TRINITY_DN11031_c0_g1_i5	Mediator of RNA polymerase II transcription subunit 12;	4.32657	1.13289e-23	TRINITY_DN4139_c0_g1_i34	4.37875	3.48099e-17	TRINITY_DN950_c2_g1_i4	0.140235	0.7241	Yes	No	No	No
167	TRINITY_DN110680_c0_g1_i1	NoAnnotation	-4.89775	0.0033047	TRINITY_DN1440_c0_g2_i5	-9.47022	3.36206e-06	TRINITY_DN18734_c0_g2_i1	-4.74865	4.4931e-103	Yes	Yes	No	No
168	TRINITY_DN11069_c0_g1_i24	Protein MON2 homolog;	2.5891	8.45701e-06	TRINITY_DN10370_c0_g1_i36	0	1	TRINITY_DN5213_c0_g1_i149	0	1	No	No	No	No
169	TRINITY_DN11077_c0_g1_i20	Beta-amyrin 28-monooxygenase {ECO:0000305};	2.0199	0.00129125	TRINITY_DN4695_c0_g1_i9	-0.966735	0.00122656	TRINITY_DN4326_c0_g1_i23	0.780283	0.609351	No	No	No	No
170	TRINITY_DN11077_c0_g1_i21	Beta-amyrin 28-monooxygenase {ECO:0000305};	2.12034	4.4114e-29	TRINITY_DN4695_c0_g1_i7	-1.60485	1.20104e-15	TRINITY_DN4326_c0_g1_i13	0.210795	0.813475	No	No	No	No
171	TRINITY_DN1108_c0_g1_i20	NoAnnotation	2.68523	1.39019e-07	TRINITY_DN3013_c0_g1_i8	-0.168713	0.97647	TRINITY_DN3840_c0_g1_i23	-2.39884	0.239496	No	No	No	No
172	TRINITY_DN1108_c0_g1_i21	Synaptotagmin-3;	11.169	1.22662e-19	TRINITY_DN3013_c0_g1_i15	0	1	TRINITY_DN3840_c0_g1_i23	-2.39884	0.239496	No	No	No	No
173	TRINITY_DN11086_c0_g1_i2	NoAnnotation	-8.10817	0.00134835	TRINITY_DN8407_c0_g1_i9	-8.13333	0.00237908	TRINITY_DN9965_c0_g1_i1	-1.10421	0.000750047	Yes	No	No	No
174	TRINITY_DN11089_c1_g1_i1	Probable aspartic proteinase GIP2 {ECO:0000305};	4.1992	5.29234e-142	TRINITY_DN16112_c0_g1_i1	2.08895	5.79757e-14	TRINITY_DN11650_c0_g1_i1	4.94797	5.26234e-119	Yes	Yes	No	No
175	TRINITY_DN11093_c0_g1_i19	Syntaxin-61 {ECO:0000303|PubMed:11739776};	-6.66847	0.00194691	TRINITY_DN5300_c0_g1_i11	-0.312598	0.888846	TRINITY_DN4945_c0_g1_i19	0	1	No	No	No	No
176	TRINITY_DN1110_c0_g1_i10	Purple acid phosphatase 3;	2.72168	4.065e-44	TRINITY_DN211_c0_g1_i2	0.7281	0.709455	TRINITY_DN13723_c0_g2_i10	-3.78107	0.0254991	No	No	No	No
177	TRINITY_DN11102_c0_g1_i6	NoAnnotation	-8.246	0.002423	TRINITY_DN19844_c0_g1_i4	-0.232022	0.962738	TRINITY_DN30567_c0_g1_i1	-0.0433836	0.923865	No	No	No	No
178	TRINITY_DN11104_c0_g1_i1	Probable inactive ATP-dependent zinc metalloprotease FTSHI 5, chloroplastic;	5.16433	0.000607554	TRINITY_DN10854_c0_g1_i41	1.05091	0.378926	TRINITY_DN4609_c3_g1_i13	-0.270672	0.299818	No	No	No	No
179	TRINITY_DN11113_c0_g1_i4	Expansin-like B1;	3.47735	2.52148e-50	TRINITY_DN537_c0_g1_i4	0.880269	5.64003e-14	TRINITY_DN3056_c0_g1_i11	2.34203	1.58818e-85	No	Yes	No	No
180	TRINITY_DN11113_c0_g1_i7	Expansin-like B1;	3.91414	2.10657e-63	TRINITY_DN537_c0_g1_i4	0.880269	5.64003e-14	TRINITY_DN3056_c0_g1_i6	0	1	No	No	No	No
181	TRINITY_DN1118_c0_g1_i2	Probable pectinesterase/pectinesterase inhibitor 41;	3.15056	4.48588e-46	TRINITY_DN1050_c0_g1_i1	-0.258475	0.418031	TRINITY_DN7694_c0_g1_i3	1.53338	1.56391e-08	No	No	No	No
182	TRINITY_DN1118_c0_g1_i7	Probable pectinesterase/pectinesterase inhibitor 41;	3.53147	2.68804e-55	TRINITY_DN1050_c1_g1_i1	7.52771	4.13801e-05	TRINITY_DN7694_c0_g2_i1	9.50237	6.92174e-09	Yes	Yes	No	No
183	TRINITY_DN11195_c0_g1_i1	NoAnnotation	2.10084	1.31983e-08	TRINITY_DN4907_c0_g1_i1	-0.256277	0.889984	TRINITY_DN4782_c0_g1_i7	0.00314519	1	No	No	No	No
184	TRINITY_DN11195_c0_g1_i2	NoAnnotation	3.11673	1.85231e-39	TRINITY_DN4907_c0_g1_i3	-0.187862	0.933936	TRINITY_DN4782_c0_g1_i7	0.00314519	1	No	No	No	No
185	TRINITY_DN11195_c0_g1_i5	NoAnnotation	3.15434	2.66309e-18	NoMatch	NoMatch	NoMatch	NoMatch	NoMatch	NoMatch	No	No	No	No
186	TRINITY_DN1120_c0_g1_i10	Phospholipid--sterol O-acyltransferase;	-2.33459	0.000305779	TRINITY_DN8643_c0_g5_i2	-2.29806	1.16007e-10	TRINITY_DN189_c0_g1_i1	-0.469995	0.00782201	Yes	No	No	No
187	TRINITY_DN1120_c0_g1_i79	Phospholipid--sterol O-acyltransferase;	11.4786	1.76099e-14	TRINITY_DN1131_c0_g1_i3	0.289337	0.639851	TRINITY_DN516_c2_g2_i2	0.203928	0.0841572	No	No	No	No
188	TRINITY_DN1120_c0_g1_i92	Phospholipid--sterol O-acyltransferase;	-10.104	2.23829e-10	TRINITY_DN1131_c0_g1_i9	0	1	TRINITY_DN189_c0_g1_i1	-0.469995	0.00782201	No	No	No	No
189	TRINITY_DN11204_c0_g1_i1	NoAnnotation	2.85434	6.50974e-05	TRINITY_DN86699_c0_g1_i1	1.95217	0.149812	TRINITY_DN159832_c0_g1_i1	0	1	No	No	No	No
190	TRINITY_DN11211_c0_g1_i1	S-protein homolog 21 {ECO:0000303|PubMed:10344198};	-2.4906	0.00218889	TRINITY_DN18073_c0_g1_i1	-1.51657	0.153314	TRINITY_DN37354_c0_g1_i1	-2.18114	0.0562249	No	No	No	No
191	TRINITY_DN11231_c0_g1_i1	NoAnnotation	2.13643	0.000447677	NoMatch	NoMatch	NoMatch	NoMatch	NoMatch	NoMatch	No	No	No	No
192	TRINITY_DN11239_c0_g1_i11	Sister chromatid cohesion protein SCC2 {ECO:0000303|PubMed:19228337};	-4.27195	1.75735e-07	TRINITY_DN7724_c0_g1_i2	-2.96196	3.46138e-11	TRINITY_DN5220_c0_g1_i9	0	1	Yes	No	No	No
193	TRINITY_DN11251_c0_g1_i2	5'-nucleotidase SurE {ECO:0000255|HAMAP-Rule:MF_00060};	2.37488	1.74959e-14	TRINITY_DN3971_c0_g1_i11	0	1	TRINITY_DN2139_c0_g1_i37	0.14102	0.814698	No	No	No	No
194	TRINITY_DN11251_c0_g1_i3	5'-nucleotidase SurE {ECO:0000255|HAMAP-Rule:MF_00060};	2.13797	6.26791e-36	TRINITY_DN3971_c0_g1_i27	-1.61086	0.477485	TRINITY_DN2139_c0_g1_i15	-0.382143	0.94494	No	No	No	No
195	TRINITY_DN11251_c0_g1_i4	5'-nucleotidase SurE {ECO:0000255|HAMAP-Rule:MF_00060};	2.33376	9.63913e-21	TRINITY_DN3971_c0_g1_i30	-0.800688	1.3994e-05	TRINITY_DN2139_c0_g1_i39	0.110258	0.672043	No	No	No	No
196	TRINITY_DN11251_c0_g1_i7	5'-nucleotidase SurE {ECO:0000255|HAMAP-Rule:MF_00060};	2.43697	0.000397026	TRINITY_DN3971_c0_g1_i11	0	1	TRINITY_DN2139_c0_g1_i37	0.14102	0.814698	No	No	No	No
197	TRINITY_DN11270_c0_g2_i3	MLO-like protein 1;	-3.13303	1.88319e-05	TRINITY_DN9898_c0_g2_i1	0.235001	0.202596	TRINITY_DN43511_c0_g2_i1	0.344997	0.0279385	No	No	No	No
198	TRINITY_DN11283_c0_g1_i19	NoAnnotation	2.72498	0.00664301	TRINITY_DN3730_c0_g2_i1	0.0941879	0.731949	TRINITY_DN18_c5_g1_i1	0.0633877	0.792305	No	No	No	No
199	TRINITY_DN11295_c0_g1_i1	Chaperone protein dnaJ 20, chloroplastic;	2.51103	5.64909e-06	TRINITY_DN99119_c0_g1_i1	-0.655687	0.634848	TRINITY_DN157947_c0_g1_i1	-0.278485	0.709821	No	No	No	No
200	TRINITY_DN11299_c0_g1_i21	L-ascorbate oxidase;	9.84935	3.30501e-08	TRINITY_DN43_c0_g1_i2	0.165774	0.756344	TRINITY_DN83_c0_g1_i3	-0.390177	0.45341	No	No	No	No
201	TRINITY_DN113_c4_g1_i10	Transcription factor CSA {ECO:0000305};	-9.70974	7.61219e-06	TRINITY_DN1281_c3_g2_i1	-0.0512068	0.988502	TRINITY_DN412_c3_g1_i7	0	1	No	No	No	No
202	TRINITY_DN11304_c0_g1_i15	NoAnnotation	6.31074	0.000140192	TRINITY_DN12464_c0_g1_i1	0	1	TRINITY_DN3253_c0_g1_i11	0	1	No	No	No	No
203	TRINITY_DN1132_c0_g1_i6	Protein DETOXIFICATION 29 {ECO:0000303|PubMed:11739388};	11.8891	4.09688e-26	TRINITY_DN211_c0_g2_i3	0.209165	0.929768	TRINITY_DN1386_c0_g2_i18	-0.986906	0.382073	No	No	No	No
204	TRINITY_DN11332_c1_g1_i1	Protein Jade-1;	-2.03554	9.61092e-07	TRINITY_DN6808_c0_g1_i15	-0.0592946	0.873688	TRINITY_DN140_c0_g1_i1	-0.23948	0.0359101	No	No	No	No
205	TRINITY_DN1134_c0_g1_i35	Probable leucine-rich repeat receptor-like serine/threonine-protein kinase At3g14840;	2.29005	5.00313e-29	TRINITY_DN380_c0_g1_i18	0.930893	0.467575	TRINITY_DN1323_c0_g1_i6	-0.837602	0.192433	No	No	No	No
206	TRINITY_DN11351_c0_g3_i2	ATP synthase subunit alpha, mitochondrial;	2.24128	0.00165296	NoMatch	NoMatch	NoMatch	NoMatch	NoMatch	NoMatch	No	No	No	No
207	TRINITY_DN11358_c1_g1_i23	Rust resistance kinase Lr10 {ECO:0000312|EMBL:AAC49629.1};	11.0909	3.41209e-11	TRINITY_DN648_c2_g1_i14	0.917273	1.17501e-05	TRINITY_DN1514_c0_g1_i6	-0.0141815	0.992435	No	No	No	No
208	TRINITY_DN11360_c0_g1_i34	Probable inactive receptor kinase At5g58300;	-10.8335	1.96669e-14	TRINITY_DN1779_c0_g2_i10	-0.137064	0.982772	TRINITY_DN5164_c1_g1_i2	-0.272157	0.898298	No	No	No	No
209	TRINITY_DN11370_c0_g1_i1	YTH domain-containing protein ECT2 {ECO:0000305};	-2.60488	1.3764e-21	TRINITY_DN757_c3_g1_i2	0.135847	0.722695	TRINITY_DN1316_c1_g1_i2	-0.665179	8.70471e-09	No	No	No	No
210	TRINITY_DN11370_c0_g1_i11	YTH domain-containing protein ECT2 {ECO:0000305};	-2.31091	1.95765e-33	TRINITY_DN757_c3_g1_i2	0.135847	0.722695	TRINITY_DN1316_c1_g1_i2	-0.665179	8.70471e-09	No	No	No	No
211	TRINITY_DN11370_c0_g1_i8	YTH domain-containing protein ECT2 {ECO:0000305};	-2.28547	3.49673e-16	TRINITY_DN757_c3_g1_i2	0.135847	0.722695	TRINITY_DN1316_c1_g1_i2	-0.665179	8.70471e-09	No	No	No	No
212	TRINITY_DN11381_c0_g1_i4	Plant UBX domain-containing protein 4 {ECO:0000303|Ref.6};	10.6097	0.00737399	NoMatch	NoMatch	NoMatch	NoMatch	NoMatch	NoMatch	No	No	No	No
213	TRINITY_DN11383_c0_g1_i10	Putative disease resistance RPP13-like protein 1;	-3.99773	0.000127811	NoMatch	NoMatch	NoMatch	NoMatch	NoMatch	NoMatch	No	No	No	No
214	TRINITY_DN11383_c0_g1_i12	Putative disease resistance RPP13-like protein 1;	-2.05142	0.00662182	NoMatch	NoMatch	NoMatch	NoMatch	NoMatch	NoMatch	No	No	No	No
215	TRINITY_DN11390_c0_g2_i1	WRKY transcription factor 28;	2.5226	8.30189e-08	TRINITY_DN1282_c1_g2_i3	1.99312	0.00242394	TRINITY_DN2920_c0_g1_i34	1.80335	2.32273e-09	No	No	No	No
216	TRINITY_DN11390_c0_g2_i6	WRKY transcription factor 28;	2.62629	0.00483192	TRINITY_DN1282_c1_g2_i4	1.92058	0.0106058	TRINITY_DN2920_c0_g1_i34	1.80335	2.32273e-09	No	No	No	No
217	TRINITY_DN11403_c0_g1_i25	Probable inactive shikimate kinase like 1, chloroplastic;	-9.58605	1.31407e-06	TRINITY_DN111523_c1_g1_i1	0.53956	0.00693177	TRINITY_DN6962_c0_g1_i1	0.529229	3.19911e-05	No	No	No	No
218	TRINITY_DN11404_c1_g1_i8	Putative E3 ubiquitin-protein ligase XBAT31;	3.78584	5.89605e-06	TRINITY_DN13106_c0_g1_i42	-0.327003	0.0692292	TRINITY_DN8233_c0_g1_i8	-0.196413	0.039559	No	No	No	No
219	TRINITY_DN11417_c0_g1_i7	NoAnnotation	2.31796	0.00045419	NoMatch	NoMatch	NoMatch	NoMatch	NoMatch	NoMatch	No	No	No	No
220	TRINITY_DN1142_c0_g1_i5	Probable cation transporter HKT6;	-3.13358	9.87514e-33	TRINITY_DN897_c0_g1_i4	-1.24587	0.278688	TRINITY_DN24390_c0_g1_i3	-1.52939	3.49219e-06	No	No	No	No
221	TRINITY_DN11422_c0_g1_i22	Protein LURP-one-related 3;	-6.29185	0.000541547	TRINITY_DN5309_c0_g1_i2	0	1	TRINITY_DN1535_c0_g1_i15	-2.47986	0.194037	No	No	No	No
222	TRINITY_DN11422_c0_g1_i6	Protein LURP-one-related 3;	-2.14628	0.0035716	TRINITY_DN5309_c0_g1_i5	0	1	TRINITY_DN1535_c0_g1_i12	0	1	No	No	No	No
223	TRINITY_DN11423_c0_g1_i3	Leucine-rich repeat extensin-like protein 4;	-12.1608	6.99688e-38	TRINITY_DN1437_c0_g2_i1	-1.15665	0.000295886	TRINITY_DN825_c0_g1_i11	-2.90033	0.266451	No	No	No	No
224	TRINITY_DN11427_c0_g1_i1	ATP synthase gamma chain, chloroplastic;	-2.13481	1.16188e-06	NoMatch	NoMatch	NoMatch	NoMatch	NoMatch	NoMatch	No	No	No	No
225	TRINITY_DN11427_c0_g1_i3	ATP synthase gamma chain, chloroplastic;	-2.30793	3.73501e-05	NoMatch	NoMatch	NoMatch	NoMatch	NoMatch	NoMatch	No	No	No	No
226	TRINITY_DN11428_c0_g2_i2	Protein NRT1/ PTR FAMILY 4.3;	2.23681	5.15307e-05	TRINITY_DN9477_c0_g1_i8	1.83142	0.0276798	TRINITY_DN12066_c0_g1_i4	1.09944	0.0037545	No	No	No	No
227	TRINITY_DN11428_c0_g2_i3	Protein NRT1/ PTR FAMILY 4.3;	2.26629	0.000191404	TRINITY_DN9477_c0_g1_i8	1.83142	0.0276798	TRINITY_DN12066_c0_g1_i4	1.09944	0.0037545	No	No	No	No
228	TRINITY_DN1143_c0_g1_i11	Protein CHROMATIN REMODELING 4 {ECO:0000303|PubMed:16547115};	-10.5411	9.80771e-14	TRINITY_DN2997_c0_g1_i45	0.309701	0.951038	TRINITY_DN4588_c0_g2_i15	0.465575	0.544234	No	No	No	No
229	TRINITY_DN1143_c0_g1_i16	Protein CHROMATIN REMODELING 4 {ECO:0000303|PubMed:16547115};	8.65771	0.000165472	TRINITY_DN2997_c0_g1_i45	0.309701	0.951038	TRINITY_DN4588_c0_g2_i15	0.465575	0.544234	No	No	No	No
230	TRINITY_DN11444_c0_g1_i2	Ribonuclease 3-like protein 3;	8.14215	0.00090374	TRINITY_DN6560_c0_g1_i2	0	1	TRINITY_DN11617_c0_g1_i2	0	1	No	No	No	No
231	TRINITY_DN11444_c0_g1_i4	Ribonuclease 3-like protein 3;	3.55259	7.89308e-08	TRINITY_DN6560_c0_g1_i1	1.08143	0.304623	TRINITY_DN11617_c0_g1_i4	0	1	No	No	No	No
232	TRINITY_DN11446_c0_g1_i3	Protein OBERON 1 {ECO:0000303|PubMed:18403411};	-2.02535	5.64477e-05	TRINITY_DN3967_c0_g1_i14	-0.490626	0.104731	TRINITY_DN5290_c0_g1_i8	-0.452634	6.74678e-06	No	No	No	No
233	TRINITY_DN1145_c0_g1_i13	Loganic acid O-methyltransferase {ECO:0000303|PubMed:24104568, ECO:0000303|PubMed:29399933};	-2.45944	1.96438e-05	TRINITY_DN2298_c1_g1_i13	0	1	TRINITY_DN2773_c0_g1_i3	-0.593855	0.142481	No	No	No	No
234	TRINITY_DN1145_c1_g1_i14	Diacylglycerol kinase 1;	11.9414	6.60243e-33	TRINITY_DN2298_c0_g1_i26	0	1	TRINITY_DN3360_c0_g1_i19	0.224342	0.494129	No	No	No	No
235	TRINITY_DN1145_c2_g1_i1	Loganic acid O-methyltransferase {ECO:0000303|PubMed:24104568, ECO:0000303|PubMed:29399933};	-3.4121	1.01444e-05	NoMatch	NoMatch	NoMatch	NoMatch	NoMatch	NoMatch	No	No	No	No
236	TRINITY_DN11456_c0_g1_i7	Histone-lysine N-methyltransferase ATX3;	-8.99555	5.06839e-06	TRINITY_DN9693_c0_g1_i14	0	1	TRINITY_DN3478_c0_g1_i2	-3.04721	0.134178	No	No	No	No
237	TRINITY_DN11473_c0_g1_i1	Thioredoxin M3, chloroplastic;	-8.99313	2.59141e-06	TRINITY_DN3844_c6_g1_i1	-0.437643	0.266288	TRINITY_DN28670_c0_g1_i6	-0.11456	0.988758	No	No	No	No
238	TRINITY_DN1148_c0_g1_i21	Probable alkaline/neutral invertase B {ECO:0000305};	-5.31098	0.00952748	TRINITY_DN2521_c0_g1_i6	-9.71464	0.0228144	TRINITY_DN6513_c0_g1_i18	0	1	No	No	No	No
239	TRINITY_DN11507_c0_g1_i17	EP1-like glycoprotein 2 {ECO:0000305};	8.38459	1.93802e-05	TRINITY_DN6554_c0_g1_i4	-0.260739	0.966036	TRINITY_DN6624_c0_g1_i1	0	1	No	No	No	No
240	TRINITY_DN11508_c0_g1_i1	Uncharacterized protein ycf23;	-2.14035	9.12959e-07	TRINITY_DN12168_c0_g1_i12	0.404804	0.722695	TRINITY_DN9199_c0_g1_i5	-1.85574	0.0169846	No	No	No	No
241	TRINITY_DN1152_c0_g1_i10	Histone-lysine N-methyltransferase, H3 lysine-9 specific SUVH3;	-2.55371	0.00115912	TRINITY_DN9586_c0_g1_i3	-0.997068	0.156237	TRINITY_DN2685_c0_g1_i5	0.337935	0.0886699	No	No	No	No
242	TRINITY_DN115239_c0_g1_i1	Pathogenesis-related protein P2;	4.81521	1.85807e-38	TRINITY_DN6287_c0_g1_i2	1.39247	9.26086e-29	TRINITY_DN2642_c0_g1_i2	1.13076	9.99003e-60	No	No	Yes	No
243	TRINITY_DN115239_c0_g1_i4	Pathogenesis-related protein PR-4B;	4.58651	8.88834e-127	TRINITY_DN6287_c0_g1_i2	1.39247	9.26086e-29	TRINITY_DN2642_c0_g1_i2	1.13076	9.99003e-60	No	No	Yes	No
244	TRINITY_DN115239_c0_g1_i5	Pathogenesis-related protein PR-4B;	3.99793	8.07557e-99	TRINITY_DN6287_c0_g1_i2	1.39247	9.26086e-29	TRINITY_DN2642_c0_g1_i2	1.13076	9.99003e-60	No	No	Yes	No
245	TRINITY_DN11525_c0_g1_i1	Endochitinase 1;	4.47059	4.09579e-40	TRINITY_DN4294_c0_g1_i2	0.539002	3.67038e-05	TRINITY_DN5802_c0_g1_i2	4.94174	1.64859e-237	No	Yes	Yes	No
246	TRINITY_DN11525_c0_g1_i2	Endochitinase 1;	5.64013	3.70569e-07	TRINITY_DN4294_c0_g1_i1	0.885005	0.388635	TRINITY_DN5802_c0_g1_i4	0	1	No	No	No	No
247	TRINITY_DN11528_c0_g1_i29	Putative potassium transporter 12;	-6.7091	3.09645e-05	TRINITY_DN6877_c0_g1_i12	0	1	TRINITY_DN4009_c0_g1_i85	0	1	No	No	No	No
248	TRINITY_DN11529_c0_g1_i23	Protein ZINC INDUCED FACILITATOR-LIKE 1;	2.21033	8.67327e-14	NoMatch	NoMatch	NoMatch	NoMatch	NoMatch	NoMatch	No	No	No	No
249	TRINITY_DN11529_c0_g1_i24	Protein ZINC INDUCED FACILITATOR-LIKE 1;	2.92065	6.80848e-13	NoMatch	NoMatch	NoMatch	NoMatch	NoMatch	NoMatch	No	No	No	No
250	TRINITY_DN11529_c0_g1_i6	Protein ZINC INDUCED FACILITATOR-LIKE 1;	2.01569	2.74015e-19	NoMatch	NoMatch	NoMatch	NoMatch	NoMatch	NoMatch	No	No	No	No
251	TRINITY_DN11529_c0_g1_i9	Protein ZINC INDUCED FACILITATOR-LIKE 1;	2.28933	9.79108e-05	NoMatch	NoMatch	NoMatch	NoMatch	NoMatch	NoMatch	No	No	No	No
252	TRINITY_DN11535_c0_g1_i12	UV-B-induced protein At3g17800, chloroplastic {ECO:0000305};	6.15265	1.75836e-17	TRINITY_DN7094_c0_g1_i14	0	1	TRINITY_DN6171_c0_g1_i6	0	1	No	No	No	No
253	TRINITY_DN11535_c0_g1_i15	UV-B-induced protein At3g17800, chloroplastic {ECO:0000305};	4.52334	9.29268e-17	TRINITY_DN7094_c0_g1_i14	0	1	TRINITY_DN6171_c0_g1_i6	0	1	No	No	No	No
254	TRINITY_DN11535_c0_g1_i20	UV-B-induced protein At3g17800, chloroplastic {ECO:0000305};	2.59904	4.19723e-14	TRINITY_DN7094_c0_g1_i12	0.702405	0.0020145	TRINITY_DN6171_c0_g1_i1	-1.00848	0.429858	No	No	No	No
255	TRINITY_DN11535_c0_g1_i8	UV-B-induced protein At3g17800, chloroplastic {ECO:0000305};	3.94702	0.000416513	TRINITY_DN7094_c0_g1_i12	0.702405	0.0020145	TRINITY_DN6171_c0_g1_i2	0	1	No	No	No	No
256	TRINITY_DN11535_c0_g1_i9	UV-B-induced protein At3g17800, chloroplastic {ECO:0000305};	3.29564	1.50755e-06	TRINITY_DN7094_c0_g1_i12	0.702405	0.0020145	TRINITY_DN6171_c0_g1_i2	0	1	No	No	No	No
257	TRINITY_DN1154_c0_g1_i30	Cytochrome P450 CYP749A22;	3.11213	9.33274e-47	NoMatch	NoMatch	NoMatch	NoMatch	NoMatch	NoMatch	No	No	No	No
258	TRINITY_DN1155_c0_g1_i3	Probable pectate lyase 22;	-2.52256	0.00157175	TRINITY_DN13396_c0_g1_i2	-4.02299	0.0586948	TRINITY_DN5405_c0_g3_i2	-1.80245	0.000238777	No	No	No	No
259	TRINITY_DN1156_c0_g3_i2	NoAnnotation	-3.17456	0.000146822	NoMatch	NoMatch	NoMatch	NoMatch	NoMatch	NoMatch	No	No	No	No
260	TRINITY_DN11566_c0_g1_i10	Probable methyltransferase PMT8;	-10.1527	2.52168e-11	TRINITY_DN5764_c0_g1_i25	0.619398	0.790851	TRINITY_DN4276_c1_g1_i8	-4.71454	0.0142586	No	No	No	No
261	TRINITY_DN11566_c0_g1_i11	Probable methyltransferase PMT1;	2.51459	0.000571662	TRINITY_DN5764_c0_g1_i25	0.619398	0.790851	TRINITY_DN4276_c1_g1_i3	-1.68647	0.00416901	No	No	No	No
262	TRINITY_DN11566_c0_g1_i2	Probable methyltransferase PMT8;	2.29722	3.49758e-13	TRINITY_DN5764_c0_g1_i25	0.619398	0.790851	TRINITY_DN4276_c1_g1_i8	-4.71454	0.0142586	No	No	No	No
263	TRINITY_DN1157_c0_g1_i1	G-type lectin S-receptor-like serine/threonine-protein kinase At4g03230;	4.87785	1.17428e-09	NoMatch	NoMatch	NoMatch	NoMatch	NoMatch	NoMatch	No	No	No	No
264	TRINITY_DN1157_c0_g2_i14	G-type lectin S-receptor-like serine/threonine-protein kinase At4g03230;	4.27684	1.2812e-07	NoMatch	NoMatch	NoMatch	NoMatch	NoMatch	NoMatch	No	No	No	No
265	TRINITY_DN11570_c0_g1_i44	L-ascorbate peroxidase 2, cytosolic;	8.3691	0.00023925	TRINITY_DN7269_c0_g1_i3	0	1	TRINITY_DN6565_c0_g1_i13	0.994281	0.104083	No	No	No	No
266	TRINITY_DN11570_c0_g1_i46	L-ascorbate peroxidase 2, cytosolic;	2.29437	0.00163012	TRINITY_DN7269_c0_g1_i3	0	1	TRINITY_DN6565_c0_g1_i13	0.994281	0.104083	No	No	No	No
267	TRINITY_DN11576_c0_g1_i2	Pectinesterase 2;	2.04141	3.1105e-42	TRINITY_DN3916_c0_g2_i1	-0.290314	0.248012	TRINITY_DN33644_c0_g1_i2	0.648128	0.227548	No	No	No	No
268	TRINITY_DN11584_c0_g1_i41	Inositol oxygenase 1;	-2.28534	1.43716e-09	TRINITY_DN2548_c0_g1_i77	0.334217	0.383199	TRINITY_DN175_c3_g1_i24	1.46398	2.85451e-24	No	No	No	No
269	TRINITY_DN11584_c0_g1_i42	Inositol oxygenase 1;	-3.58792	8.11728e-16	TRINITY_DN2548_c0_g1_i77	0.334217	0.383199	TRINITY_DN175_c3_g1_i24	1.46398	2.85451e-24	No	No	No	No
270	TRINITY_DN11584_c0_g1_i70	Inositol oxygenase 1;	-2.46692	2.21377e-08	TRINITY_DN2548_c0_g1_i17	0	1	TRINITY_DN175_c3_g1_i10	0	1	No	No	No	No
271	TRINITY_DN11586_c0_g1_i19	ARM REPEAT PROTEIN INTERACTING WITH ABF2;	-3.00883	1.42339e-05	TRINITY_DN3037_c0_g1_i68	0	1	TRINITY_DN2787_c5_g1_i15	-1.03219	0.0530975	No	No	No	No
272	TRINITY_DN11586_c0_g1_i22	NoAnnotation	3.75894	3.99272e-21	NoMatch	NoMatch	NoMatch	NoMatch	NoMatch	NoMatch	No	No	No	No
273	TRINITY_DN11586_c0_g1_i27	NoAnnotation	2.20928	1.83655e-16	NoMatch	NoMatch	NoMatch	NoMatch	NoMatch	NoMatch	No	No	No	No
274	TRINITY_DN1159_c0_g1_i12	Metalloendoproteinase 2-MMP {ECO:0000303|PubMed:10574937};	-8.76852	6.55577e-06	TRINITY_DN13588_c1_g2_i1	0	1	TRINITY_DN1038_c0_g2_i3	-6.54654	1.208e-10	No	Yes	No	No
275	TRINITY_DN1159_c0_g1_i15	Metalloendoproteinase 5-MMP {ECO:0000303|PubMed:10574937};	6.82697	1.91989e-06	NoMatch	NoMatch	NoMatch	NoMatch	NoMatch	NoMatch	No	No	No	No
276	TRINITY_DN1159_c0_g1_i2	Metalloendoproteinase 3-MMP {ECO:0000303|PubMed:10574937};	5.49571	7.03458e-90	NoMatch	NoMatch	NoMatch	NoMatch	NoMatch	NoMatch	No	No	No	No
277	TRINITY_DN1161_c0_g1_i15	Protein MICRORCHIDIA 2 {ECO:0000303|PubMed:24799676};	-6.74939	0.000323343	TRINITY_DN1501_c0_g1_i5	0	1	TRINITY_DN4008_c0_g1_i20	-1.39969	0.648509	No	No	No	No
278	TRINITY_DN11613_c0_g2_i2	Kinesin-like protein KIN-14B {ECO:0000305};	5.57107	4.18581e-06	TRINITY_DN14615_c0_g1_i5	0	1	TRINITY_DN7098_c0_g1_i37	-0.0985019	0.999288	No	No	No	No
279	TRINITY_DN11622_c0_g1_i3	Protein NRT1/ PTR FAMILY 4.7;	-2.29665	0.000130135	TRINITY_DN14047_c0_g1_i7	0.102722	0.971843	TRINITY_DN23860_c0_g1_i2	-0.772326	0.00926743	No	No	No	No
280	TRINITY_DN11628_c0_g1_i6	Major strawberry allergen Fra a 1.07 {ECO:0000305};	6.46895	9.69609e-09	TRINITY_DN13236_c0_g1_i2	-0.854125	0.60569	TRINITY_DN9972_c0_g1_i1	1.6991	2.98553e-07	No	No	No	No
281	TRINITY_DN11628_c0_g1_i9	Major strawberry allergen Fra a 1.07 {ECO:0000305};	4.11474	1.39879e-05	TRINITY_DN13236_c0_g1_i1	0	1	TRINITY_DN9972_c0_g1_i2	0	1	No	No	No	No
282	TRINITY_DN11636_c0_g1_i21	BEL1-like homeodomain protein 1;	2.87957	0.000311648	TRINITY_DN2044_c2_g1_i1	0.948788	5.99029e-06	TRINITY_DN109_c1_g1_i2	-0.472842	0.602215	No	No	No	No
283	TRINITY_DN1164_c0_g1_i66	Phenylacetaldehyde reductase {ECO:0000303|PubMed:20650544};	3.10629	5.72258e-23	NoMatch	NoMatch	NoMatch	NoMatch	NoMatch	NoMatch	No	No	No	No
284	TRINITY_DN11652_c0_g1_i1	Senescence associated gene 20 {ECO:0000303|PubMed:10444084};	2.93081	2.15028e-05	TRINITY_DN110_c1_g1_i1	-3.91599	2.18979e-19	TRINITY_DN3204_c0_g1_i23	0	1	Yes	No	No	No
285	TRINITY_DN1166_c0_g1_i6	Alpha carbonic anhydrase 7;	2.7383	3.14161e-15	TRINITY_DN12253_c0_g2_i3	2.53714	0.00503512	TRINITY_DN1413_c0_g1_i24	2.04467	6.27718e-05	Yes	Yes	No	No
286	TRINITY_DN11669_c0_g1_i25	DNA polymerase eta;	-8.50178	0.000586751	TRINITY_DN1263_c0_g1_i31	0	1	TRINITY_DN1574_c0_g1_i35	0.33927	0.90945	No	No	No	No
287	TRINITY_DN11687_c0_g1_i7	NoAnnotation	-5.99845	0.000290461	TRINITY_DN4100_c0_g1_i18	0.767411	0.660482	TRINITY_DN854_c0_g2_i25	-0.210612	0.934375	No	No	No	No
288	TRINITY_DN11695_c0_g1_i9	Probable phospholipid-transporting ATPase 5 {ECO:0000303|PubMed:11402198};	-2.16414	0.00395722	TRINITY_DN7402_c0_g1_i1	-4.07158	0.00505228	TRINITY_DN10946_c0_g1_i2	1.22758	0.770082	Yes	No	No	No
289	TRINITY_DN117_c1_g1_i1	LOB domain-containing protein 16;	6.30761	8.26953e-08	TRINITY_DN4827_c0_g2_i37	2.26744	0.0255684	TRINITY_DN20539_c0_g1_i4	4.6273	3.48708e-29	No	Yes	No	No
290	TRINITY_DN11711_c1_g1_i2	Squalene monooxygenase SE2 {ECO:0000305};	5.91459	4.1583e-73	NoMatch	NoMatch	NoMatch	NoMatch	NoMatch	NoMatch	No	No	No	No
291	TRINITY_DN11711_c2_g1_i1	NoAnnotation	2.32881	1.8962e-97	TRINITY_DN2930_c2_g2_i7	-0.238087	0.814094	TRINITY_DN3265_c1_g2_i7	-0.0775506	0.635814	No	No	No	No
292	TRINITY_DN11711_c2_g1_i2	NoAnnotation	3.07579	1.55777e-65	TRINITY_DN2930_c2_g2_i3	0	1	TRINITY_DN3265_c1_g2_i7	-0.0775506	0.635814	No	No	No	No
293	TRINITY_DN11726_c0_g1_i1	2-alkenal reductase (NADP(+)-dependent);	3.49153	1.13674e-07	NoMatch	NoMatch	NoMatch	NoMatch	NoMatch	NoMatch	No	No	No	Yes
294	TRINITY_DN1173_c0_g1_i10	Disease resistance protein Roq1 {ECO:0000305};	-9.06314	0.00841164	TRINITY_DN3048_c3_g1_i5	-2.60425	1.09406e-07	TRINITY_DN4180_c0_g1_i4	-0.970512	3.70457e-08	Yes	No	No	Yes
295	TRINITY_DN1173_c0_g1_i9	TMV resistance protein N;	-2.27596	4.34326e-08	TRINITY_DN3048_c3_g1_i5	-2.60425	1.09406e-07	TRINITY_DN4180_c0_g1_i4	-0.970512	3.70457e-08	Yes	No	No	No
296	TRINITY_DN11747_c0_g1_i1	Probable pectinesterase/pectinesterase inhibitor 41;	8.62886	2.85945e-05	NoMatch	NoMatch	NoMatch	NoMatch	NoMatch	NoMatch	No	No	No	No
297	TRINITY_DN11779_c0_g1_i2	Fructose-bisphosphate aldolase 8, cytosolic {ECO:0000305};	-2.20325	0.00315531	TRINITY_DN4077_c0_g1_i1	-0.991643	0.773286	TRINITY_DN3345_c0_g2_i3	0.841446	0.402627	No	No	No	No
298	TRINITY_DN118_c1_g1_i3	Wall-associated receptor kinase 2;	-8.08405	0.000320157	NoMatch	NoMatch	NoMatch	NoMatch	NoMatch	NoMatch	No	No	No	No
299	TRINITY_DN1180_c1_g2_i2	Receptor-like protein EIX2 {ECO:0000305};	2.41636	0.000122917	NoMatch	NoMatch	NoMatch	NoMatch	NoMatch	NoMatch	No	No	No	No
300	TRINITY_DN1180_c2_g1_i2	Receptor-like protein EIX2 {ECO:0000305};	3.12743	5.09034e-28	TRINITY_DN75_c0_g1_i5	3.07984	0.0139665	TRINITY_DN288_c0_g1_i1	1.65822	0.0155994	No	No	No	No
301	TRINITY_DN1180_c2_g1_i5	Receptor-like protein EIX2 {ECO:0000305};	3.08727	2.65502e-15	NoMatch	NoMatch	NoMatch	NoMatch	NoMatch	NoMatch	No	No	No	No
302	TRINITY_DN11806_c0_g1_i3	Patatin-like protein 3;	3.5862	0.000708344	NoMatch	NoMatch	NoMatch	NoMatch	NoMatch	NoMatch	No	No	No	No
303	TRINITY_DN11819_c0_g1_i12	NoAnnotation	-8.54939	0.000378299	TRINITY_DN5322_c0_g1_i14	0	1	TRINITY_DN1446_c0_g1_i44	1.32429	0.930172	No	No	No	No
304	TRINITY_DN11833_c0_g1_i1	Disease resistance protein RPV1 {ECO:0000305};	-7.82307	0.0046617	NoMatch	NoMatch	NoMatch	NoMatch	NoMatch	NoMatch	No	No	No	No
305	TRINITY_DN11833_c0_g1_i3	Disease resistance protein RPV1 {ECO:0000305};	-2.46915	1.27961e-07	NoMatch	NoMatch	NoMatch	NoMatch	NoMatch	NoMatch	No	No	No	No
306	TRINITY_DN11840_c0_g1_i1	NoAnnotation	-2.12156	0.00125239	TRINITY_DN111695_c0_g1_i1	-3.75959	5.17367e-14	TRINITY_DN34414_c2_g1_i1	-0.742615	0.000235009	Yes	No	No	No
307	TRINITY_DN11841_c0_g2_i13	Metal-nicotianamine transporter YSL3;	2.597	1.39748e-07	TRINITY_DN3399_c0_g1_i16	1.77227	1.67652e-36	TRINITY_DN1903_c1_g1_i11	0	1	No	No	No	No
[truncated: 3,229 more rows]

## Sheet: tabescens_72h
Index	MP-29	Annotation	logFC	FDR	Guardian	logFC	FDR	s14	logFC	FDR	IF DEG in Guardian	IF DEG in 14-4	if in 50 consistent DEGs	IF RLP/PLK/NBS-LRR
[truncated: 1,169 more rows]

[truncated: 1 more sheets: tabescens_2w]
