# Supplementary material for: Transcriptomics reveal the genetic coordination of early defense to Armillaria root rot (ARR) in Prunus spp
Source: Front Plant Sci. 2023 Jun 2;14:1181153. doi: 10.3389/fpls.2023.1181153 (PMC10274510; doi:10.3389/fpls.2023.1181153)
Supplement: Supplementary file 6 [file Table_5.xlsx]

## Sheet: Resistance genes
ID	Type	IF DEG for mellea_72h	IF DEG for mellea_2w	IF DEG for mellea_5w	IF DEG for mellea_8w	IF DEG for Tabescens_72h	IF DEG for Tabescens_2w	IF DEG for Tabescens_5w	MP29_C_72h	MP29_C_2WK	MP29_C_5WK	MP29_C_8WK	MP29_M_72h	MP29_M_2WK	MP29_M_5WK	MP29_M_8WK	MP29_T_72h	MP29_T_2WK	MP29_T_5WK
TRINITY_DN10333_c0_g1_i1	NBS–LRR	No	DEG	No	No	No	No	No	5.72567	6.42733	4.41833	2.09867	3.22433	1.66467	2.28	2.037	2.25867	2.58867	3.67567
TRINITY_DN10333_c0_g1_i23	NBS–LRR	No	No	DEG	No	No	No	No	3.05467	0.35	3.22233	2.30167	2.14933	0.260667	0	1.41533	1.31133	1.19267	0.997
TRINITY_DN1048_c0_g2_i3	NBS–LRR	DEG	No	No	DEG	No	No	No	13.9507	11.2007	12.9937	8.78533	2.959	3.795	3.34833	0.862	9.82567	4.541	7.33133
TRINITY_DN1087_c0_g2_i1	NBS–LRR	No	No	No	No	DEG	No	No	0.0396667	0.343	0.569	2.04767	2.47667	1.27333	23.0853	5.44267	0.230333	0.905	2.127
TRINITY_DN10895_c0_g1_i3	NBS–LRR	No	DEG	No	No	No	No	No	0	0.0173333	0.486333	2.66667	0	3.425	1.81333	4.66767	0	1.706	0
TRINITY_DN10969_c0_g1_i2	NBS–LRR	No	No	No	No	No	DEG	No	1.145	3.30833	2.486	5.13067	5.489	9.353	6.84567	3.33933	2.59633	4.699	1.094
TRINITY_DN10969_c0_g1_i6	NBS–LRR	No	DEG	No	No	No	No	No	5.20833	4.98867	0.736667	1.76467	2.188	1.72667	1.156	1.207	0.919667	2.16433	2.41567
TRINITY_DN1173_c0_g1_i10	NBS–LRR	No	DEG	DEG	DEG	No	No	DEG	6.324	7.406	6.71833	5.72767	5.24067	1.70533	2.68933	1.396	3.873	2.824	3.85267
TRINITY_DN1173_c0_g1_i9	NBS–LRR	No	DEG	No	No	No	No	No	1.07133	1.56867	0.885667	0.283	0.812667	0.239667	0	1.39033	1.12167	0	1.76967
TRINITY_DN12100_c1_g1_i1	NBS–LRR	No	No	No	DEG	No	No	No	0.772	1.118	0	0.468667	0.00833333	0	0.679	0.199	0	0.11	0.298
TRINITY_DN12100_c1_g1_i13	NBS–LRR	No	No	No	DEG	No	No	No	1.088	0.305	0.348333	0.474333	1.15067	1.472	0	1.17733	0.315	2.26	1.15367
TRINITY_DN12100_c1_g1_i6	NBS–LRR	No	No	No	DEG	No	No	No	1.02933	1.312	5.62533	5.64933	0.591667	0	0	0.377667	0.118667	0.136333	0
TRINITY_DN1235_c2_g1_i1	NBS–LRR	No	No	No	No	DEG	No	DEG	7.093	7.808	6.044	2.85733	4.04167	1.664	2.48467	1.844	4.581	4.749	4.16367
TRINITY_DN12425_c1_g1_i2	NBS–LRR	No	No	No	DEG	No	No	No	0	1.82867	0.241667	0	2.10267	0.601333	1.80133	2.58133	0	0.524667	1.085
TRINITY_DN1302_c0_g1_i3	NBS–LRR	No	DEG	No	No	No	DEG	No	3.18733	1.85067	4.69767	5.738	1.839	0.705667	0.617667	0.007	1.77867	3.01167	1.54667
TRINITY_DN1302_c12_g2_i1	NBS–LRR	No	DEG	No	No	No	No	No	0	1.65333	0.061	0	1.366	1.03567	2.79633	4.35133	0	0.157333	2.763
TRINITY_DN13375_c0_g1_i4	NBS–LRR	No	DEG	No	No	No	No	No	2.86233	1.17767	1.87733	1.45	1.17567	2.235	0.920667	1.124	0.128667	0.339333	0
TRINITY_DN13446_c0_g1_i2	NBS–LRR	No	DEG	DEG	No	No	No	No	1.61	1.02533	0.732	0.205	1.41367	0.896667	4.674	2.82133	1.30667	0.735	4.31667
TRINITY_DN13446_c0_g1_i3	NBS–LRR	No	No	DEG	DEG	No	No	No	9.60367	9.86867	9.84167	7.971	4.77433	1.16633	3.47633	2.23967	3.11967	1.60567	3.90067
TRINITY_DN1443_c0_g1_i2	NBS–LRR	DEG	No	No	No	DEG	No	No	8.049	8.11933	8.988	9.78	8.62067	1.61367	4.299	3.91167	4.40167	2.9	7.10233
TRINITY_DN1443_c0_g1_i8	NBS–LRR	DEG	No	No	No	No	No	No	8.019	10.8387	5.38933	6.449	5.687	0.42	2.33133	4.25867	5.096	6.31933	6.826
TRINITY_DN15385_c1_g1_i14	NBS–LRR	No	No	No	DEG	No	No	No	9.5	10.4973	10.518	7.03733	3.76667	2.428	46.945	26.2757	5.55133	7.826	24.549
TRINITY_DN15385_c1_g1_i2	NBS–LRR	No	DEG	No	No	No	No	No	1.26067	2.635	1.82467	1.33933	0.127333	0.966	16.994	6.893	0.334333	0.53	4.499
TRINITY_DN15516_c0_g1_i22	NBS–LRR	No	DEG	No	No	No	No	No	10.97	11.792	15.929	25.1533	4.502	3.06133	1.84733	1.42033	16.8233	7.05067	1.21633
TRINITY_DN16249_c0_g1_i6	NBS–LRR	No	DEG	No	No	No	No	No	14.298	12.4153	12.0837	20.7127	7.01	2.83	2.60633	0.329333	19.807	7.13233	1.47733
TRINITY_DN1649_c0_g1_i7	NBS–LRR	DEG	No	No	No	No	No	No	11.8663	8.89	3.19333	1.284	2.395	3.42	1.33133	0.679333	2.21	2.90433	1.83967
TRINITY_DN1649_c2_g2_i1	NBS–LRR	No	No	No	DEG	No	No	No	0.597667	0.781333	0.0116667	0	0.008	0.526667	0.0436667	0.0296667	0.0926667	0.0193333	0.0216667
TRINITY_DN1649_c3_g1_i14	NBS–LRR	No	DEG	No	No	No	No	No	0.921667	0.134333	0.0646667	0.076	0.0776667	0.0563333	0	0.078	0.549667	0.176333	0.00933333
TRINITY_DN1649_c3_g1_i3	NBS–LRR	No	No	No	DEG	No	No	No	0.72	0.195	0.0453333	0	0.0206667	0.0563333	0.249	0	0.516333	0.252	0
TRINITY_DN17638_c0_g1_i2	NBS–LRR	No	No	No	DEG	No	No	No	4.857	3.86633	4.78167	7.71333	3.95467	1.33667	1.305	1.875	1.57367	2.00733	2.22767
TRINITY_DN17710_c0_g1_i4	NBS–LRR	DEG	No	No	No	DEG	DEG	No	9.29233	11.107	12.302	7.058	4.51833	0.963667	4.81867	3.41133	5.12967	3.46567	5.89533
TRINITY_DN1905_c0_g1_i4	NBS–LRR	DEG	DEG	No	No	No	No	No	1.59267	1.107	2.03867	1.319	0.160667	0.123	1.53133	0.969333	1.07567	0.519667	2.57733
TRINITY_DN2009_c0_g2_i1	NBS–LRR	No	No	DEG	DEG	No	No	No	39.772	32.5647	36.3357	27.0287	14.8313	6.18967	14.9813	7.94133	27.575	10.62	22.8233
TRINITY_DN2041_c0_g1_i12	NBS–LRR	No	No	No	DEG	No	No	No	3.26767	4.66833	0.954	0.702667	0.76	1.693	1.42167	0.813	0.391333	0.707667	0.746667
TRINITY_DN2041_c0_g1_i22	NBS–LRR	DEG	No	No	No	DEG	No	No	5.78533	4.939	6.22933	6.81167	3.76667	1.496	2.38167	1.678	2.589	2.174	2.92367
TRINITY_DN2041_c4_g1_i2	NBS–LRR	No	No	DEG	No	No	No	No	1.50733	5.701	4.38367	1.731	0.358333	0	4.145	0.933	0.704667	1.11267	1.44867
TRINITY_DN2112_c1_g1_i16	NBS–LRR	No	No	DEG	No	DEG	No	No	5.44767	4.599	5.37533	5.35533	6.745	3.301	3.73767	0.845333	2.41133	4.70467	3.83167
TRINITY_DN22784_c0_g1_i11	NBS–LRR	DEG	No	No	No	No	No	No	3.92167	2.04667	4.784	7.76167	2.77267	2.325	5.63067	0	2.28033	3.468	1.49733
TRINITY_DN23360_c0_g1_i1	NBS–LRR	No	DEG	No	No	No	No	No	27.8803	26.55	2.547	2.39867	3.74167	9.66133	7.21	3.80933	4.98367	3.69333	4.86833
TRINITY_DN2379_c0_g1_i5	NBS–LRR	No	DEG	No	No	No	No	No	0.107333	0	0.0726667	0.363333	0.353667	0.804667	0.510667	0.189667	0.104	0.110333	0.0283333
TRINITY_DN2379_c0_g1_i6	NBS–LRR	No	DEG	No	No	No	No	No	1.99633	1.65233	2.06233	2.41167	0.188667	0.0696667	0.358	1.54167	0.782667	0.318667	1.41933
TRINITY_DN2379_c0_g1_i8	NBS–LRR	No	DEG	No	No	No	No	No	7.37767	6.43933	7.09767	5.438	4.28	1.90667	1.50167	1.29933	5.303	5.59033	4.869
TRINITY_DN2379_c0_g1_i9	NBS–LRR	No	DEG	No	No	No	No	No	0.0743333	0.0116667	0.0813333	0	0.389	0.23	0.885	0.919333	0.076	0.684667	0.108333
TRINITY_DN2445_c1_g1_i5	NBS–LRR	No	No	No	No	No	DEG	No	7.636	5.991	1.17967	5.33433	1.683	9.17867	1.63867	8.865	1.88767	2.48933	0.976
TRINITY_DN26716_c0_g1_i14	NBS–LRR	DEG	No	No	No	No	No	No	6.41967	3.14767	6.947	4.29933	2.42133	1.708	0	2.91467	4.676	1.594	3.62567
TRINITY_DN26716_c0_g1_i2	NBS–LRR	DEG	No	No	No	DEG	No	No	0.802	0.718	0.802	0.440333	0.416333	0.527667	0	0.817	0	0.441333	0.585667
TRINITY_DN26716_c0_g1_i9	NBS–LRR	DEG	No	No	No	DEG	No	No	0.316	0	0.326667	2.04733	0.344	0	0.629	0	0	0	0.160333
TRINITY_DN27457_c0_g1_i23	NBS–LRR	No	DEG	No	No	No	No	No	15.0567	15.996	1.35667	1.92433	3.67333	5.95767	7.43733	1.735	2.62667	3.36767	5.07733
TRINITY_DN280_c0_g1_i19	NBS–LRR	No	No	DEG	No	No	No	No	38.658	39.2997	32.1803	28.703	22.0657	7.189	10.1847	7.84333	15.7883	16.9837	17.7727
TRINITY_DN2881_c0_g1_i7	NBS–LRR	DEG	No	No	No	DEG	No	No	7.538	7.493	6.45867	3.81633	3.36633	1.19033	2.398	1.63833	4.62367	1.65633	4.23067
TRINITY_DN2881_c1_g1_i13	NBS–LRR	No	No	DEG	No	No	No	No	34.3597	37.844	44.9463	30.3433	19.122	8.96733	15.6017	13.7673	14.8203	15.8747	15.3203
TRINITY_DN2881_c1_g1_i14	NBS–LRR	No	DEG	No	No	No	No	No	13.553	16.664	19.8183	13.3213	5.971	4.13467	5.65667	6.437	6.293	5.083	6.623
TRINITY_DN2881_c1_g1_i23	NBS–LRR	DEG	No	No	No	DEG	No	No	33.6363	34.5603	42.89	29.3707	22.653	8.47733	13.5913	9.974	15.8387	13.535	15.608
TRINITY_DN317_c0_g1_i1	NBS–LRR	DEG	DEG	DEG	DEG	No	No	No	0.259333	0.603667	0.29	0.203667	0.0863333	0.232667	0.374	0.0723333	0.083	0	0.322333
TRINITY_DN317_c0_g2_i1	NBS–LRR	No	No	No	No	No	No	DEG	8.627	9.791	2.95133	0.888	0.875333	5.053	4.94633	1.55533	3.30033	2.759	2.41733
TRINITY_DN3417_c0_g1_i3	NBS–LRR	No	No	DEG	No	No	No	No	12.9107	18.15	2.07467	0.389	1.814	7.95	5.972	1.09467	1.832	1.249	3.01033
TRINITY_DN3547_c0_g1_i3	NBS–LRR	No	No	No	DEG	No	No	No	20.867	20.818	1.42467	2.24667	3.61933	7.363	4.721	0.268333	3.14633	2.46067	4.519
TRINITY_DN377_c3_g1_i17	NBS–LRR	DEG	No	No	No	No	No	No	0.866333	0.616	5.20167	5.75967	1.19933	15.33	4.606	13.978	4.84767	13.0317	3.04033
TRINITY_DN4048_c0_g1_i37	NBS–LRR	No	No	No	DEG	No	No	No	26.1727	20.695	24.6827	19.106	18.533	3.74	15.0657	11.4787	11.887	8.308	15.5197
TRINITY_DN4048_c0_g1_i38	NBS–LRR	No	No	No	DEG	No	No	No	0.314333	0.046	0.764	0.879333	0.298	1.43433	0	0.649333	0.171667	4.33533	0.125667
TRINITY_DN414_c0_g1_i7	NBS–LRR	DEG	No	No	No	No	No	No	3.237	1.02467	0.113333	0	0.216667	1.972	0.298333	0.187	0.597	0.023	0.956333
TRINITY_DN4398_c0_g1_i11	NBS–LRR	DEG	No	No	No	No	No	No	1.50233	3.137	0.041	0.434667	2.393	2.803	9.66933	2.37867	0.528	2.3	1.24633
TRINITY_DN4398_c0_g1_i16	NBS–LRR	No	No	DEG	No	No	No	DEG	4.78433	7.593	3.14233	3.76933	2.66633	1.67533	2.37467	1.35	1.66	2.39667	1.83833
TRINITY_DN4398_c0_g1_i19	NBS–LRR	DEG	No	No	DEG	No	No	No	9.08533	12.44	3.731	3.33633	1.07667	4.62367	2.36133	2.121	2.216	1.693	3.666
TRINITY_DN450_c1_g2_i4	NBS–LRR	DEG	No	No	No	No	No	No	7.13767	4.763	4.532	2.33367	1.12567	0.905333	0.901	0.522333	3.37533	2.27067	2.675
TRINITY_DN4554_c0_g1_i19	NBS–LRR	No	No	DEG	No	No	No	No	0.490333	0.642	1.35667	2.056	0.561667	1.13767	0.47	0.658667	0.667333	0.883333	0.226
TRINITY_DN47641_c0_g1_i2	NBS–LRR	No	No	No	DEG	No	No	No	21.3833	20.3713	8.30767	6.94067	8.25867	11.4643	34.2447	24.235	6.261	7.80167	15.8753
TRINITY_DN4934_c0_g1_i12	NBS–LRR	No	DEG	No	No	No	No	No	30.132	22.9207	44.2543	78.6893	20.487	13.005	17.2453	19.267	15.391	14.4873	19.114
TRINITY_DN5_c1_g1_i27	NBS–LRR	No	No	No	No	No	DEG	No	1.13733	2.04167	3.67433	3.16467	5.299	4.64033	0.794	1.32567	3.86867	3.56533	1.93267
TRINITY_DN5_c1_g1_i5	NBS–LRR	No	No	No	No	No	DEG	No	15.4903	11.343	0.439	0.121667	2.275	5.33033	13.7377	0.851667	1.739	0.711	3.30367
TRINITY_DN5056_c0_g1_i15	NBS–LRR	No	No	No	No	No	No	DEG	1.73533	2.655	0.911333	4.779	0.41	0.554667	0	0	0.072	0.442	0.132333
TRINITY_DN5056_c0_g1_i2	NBS–LRR	No	DEG	No	No	No	No	No	8.50767	9.24633	11.763	11.5453	6.42633	3.35067	3.53967	2.532	4.114	5.249	3.76833
TRINITY_DN51158_c0_g1_i1	NBS–LRR	No	No	DEG	No	No	No	No	1.216	0.984	0.599	0.806333	0.0613333	0.392667	0.599667	0.079	0.480333	0.471	0.328
TRINITY_DN5136_c0_g2_i1	NBS–LRR	DEG	No	No	No	No	No	No	0.767	1.263	1.08267	0.687667	0.0123333	0.185667	0.046	0.888	0.322333	1.409	0.0933333
TRINITY_DN5459_c0_g1_i16	NBS–LRR	DEG	No	No	No	DEG	No	No	3.10667	2.35	2.70933	1.12733	0.721	1.17233	1.81667	2.15433	1.076	1.02967	0.555667
TRINITY_DN5459_c0_g1_i32	NBS–LRR	No	No	No	DEG	No	No	No	0.557333	0.687667	1.13767	0.707667	0.326333	0.0616667	0	0	0.293667	0.0196667	0
TRINITY_DN6120_c0_g1_i10	NBS–LRR	No	No	DEG	No	No	No	No	3.80733	3.91733	4.565	5.71033	0.903667	1.25233	0.763667	0.72	3.03367	1.00567	0.515
TRINITY_DN6120_c0_g1_i16	NBS–LRR	No	DEG	No	DEG	No	No	No	1.86967	1.66133	0.298667	0.704	0.365	2.626	0.877	0.484333	0.347667	0.889667	0.147
TRINITY_DN6120_c0_g1_i24	NBS–LRR	No	DEG	No	No	No	No	No	1.31233	1.18433	2.763	1.356	0.664667	0.152333	0	0.39	0.723	1.12867	0.484
TRINITY_DN6120_c0_g1_i27	NBS–LRR	DEG	No	DEG	No	No	No	No	0.0926667	0.524667	0.395667	0.0216667	0.738667	0.529	0.56	1.531	0.837333	1.92267	0.037
TRINITY_DN6120_c1_g1_i2	NBS–LRR	No	DEG	No	No	No	No	No	20.8343	24.816	18.063	34.7067	13.7087	6.944	6.663	7.25933	13.6143	7.442	15.236
TRINITY_DN6462_c0_g1_i4	NBS–LRR	No	DEG	No	No	No	No	No	0.394667	0.227	0.686	0.389667	0.737333	1.56667	0.411667	0.298667	0.608	0.816333	0.813
TRINITY_DN6462_c0_g1_i5	NBS–LRR	DEG	No	No	No	No	No	No	1.44233	2.05	0.269	0.213	0.761	0.866	0.389333	0	0.183	0	0.569333
TRINITY_DN6462_c0_g2_i3	NBS–LRR	No	DEG	No	DEG	No	No	No	0.371333	0.508	0	0.003	0	1.56933	0	0.269333	0.254333	0	0
TRINITY_DN6486_c1_g2_i3	NBS–LRR	No	No	DEG	No	No	No	No	0.306667	0.406	0	0.055	0.287	0.201667	0.487	0.218	0.462	0.100333	1.41933
TRINITY_DN65709_c0_g3_i1	NBS–LRR	No	No	DEG	No	No	No	No	4.23633	3.05533	4.48467	2.12733	1.961	0.355333	0.210667	0.734	2.12867	1.21533	1.08067
TRINITY_DN65709_c0_g3_i4	NBS–LRR	No	No	DEG	No	No	No	No	0	0.02	0.0173333	0.0243333	0.528667	0.628333	2.98367	0.547667	0.0206667	0.301667	0.12
TRINITY_DN6583_c0_g2_i1	NBS–LRR	DEG	No	No	No	No	No	No	4.72733	4.15	3.14333	2.70233	0.513333	0.408667	0.109	0.372667	1.33033	1.715	0.476667
TRINITY_DN6583_c0_g2_i5	NBS–LRR	DEG	No	No	No	No	No	No	0	0	0	0	0.801	2.02467	18.2033	6.47	0	1.861	1.27867
TRINITY_DN6762_c0_g1_i1	NBS–LRR	No	DEG	No	No	No	No	No	0.821333	0.0176667	1.64	0.513333	0	0.0473333	0	0.754	0	0.335333	0
TRINITY_DN6891_c0_g1_i1	NBS–LRR	No	No	No	No	No	No	DEG	1.738	1.96767	1.31733	0	3.24667	5.87733	5.991	2.63167	3.38333	1.89467	5.89267
TRINITY_DN6891_c0_g1_i8	NBS–LRR	DEG	No	No	No	No	No	No	0.534333	1.05667	0.980333	1.07833	0.368	0.423667	0	0.711667	0.372333	0.325	0.533
TRINITY_DN695_c0_g1_i16	NBS–LRR	No	DEG	No	No	No	No	No	3.69367	3.54533	4.38967	4.58967	1.27833	0.392333	1.641	0.598333	1.75267	1.33533	1.25467
TRINITY_DN695_c0_g1_i3	NBS–LRR	No	No	DEG	No	No	No	No	2.31933	1.61	1.671	1.489	0.757333	0.205667	0.098	0.045	1.20067	0.383333	0.674333
TRINITY_DN8890_c0_g1_i3	NBS–LRR	No	DEG	No	No	No	No	No	1.70667	1.18867	2.44067	0.520333	0.270333	0.109	0.00366667	0.0103333	0.653667	0.489667	0.286
TRINITY_DN910_c2_g1_i8	NBS–LRR	No	DEG	No	No	No	No	No	2.72967	2.78367	3.74633	3.58633	2.31833	0.323	1.761	1.286	1.001	1.52233	1.377
TRINITY_DN910_c3_g1_i11	NBS–LRR	No	No	No	No	No	DEG	No	0.331333	0.329333	0.287667	0	0.696	0.410667	0.079	0.646667	0	0.46	0.185
TRINITY_DN910_c4_g1_i1	NBS–LRR	No	No	No	No	DEG	No	No	0.219333	0.482333	0.397	1.932	0.589667	0.842667	4.06233	3.62233	0.493667	8.71733	3.321
TRINITY_DN910_c4_g1_i3	NBS–LRR	No	DEG	No	No	No	No	No	2.61167	2.288	0.624	0.865333	0.414	1.77167	2.975	1.781	1.82267	2.55267	1.97433
TRINITY_DN910_c4_g1_i7	NBS–LRR	No	No	No	No	DEG	No	No	0	0.397333	0	0	0.166333	0	0.432	0.121333	0.593333	0	0.255
TRINITY_DN910_c5_g1_i2	NBS–LRR	DEG	No	No	No	DEG	DEG	No	0.433	3.849	0.829667	0	0.792	0	0.949333	0.559	2.24267	0.536	0.534333
TRINITY_DN9968_c0_g1_i4	NBS–LRR	No	No	DEG	DEG	No	No	DEG	0.91	1.04233	1.71433	7.095	5.35633	9.935	3.60933	4.541	3.03533	6.603	2.19933
TRINITY_DN9968_c0_g1_i5	NBS–LRR	No	No	DEG	No	No	No	No	2.183	3.108	2.405	1.391	1.50667	0.687333	2.501	1.04333	1.65233	1.37767	1.77467
TRINITY_DN9968_c0_g1_i6	NBS–LRR	No	No	No	DEG	No	No	No	1.34733	0.738	0.766	0.0303333	0.216667	0.387333	0.427667	0.0173333	0.420667	0.177667	0.285667
TRINITY_DN9988_c0_g1_i5	NBS–LRR	No	No	DEG	No	No	No	No	12.706	13.331	13.0607	19.4257	8.713	2.63667	3.32867	3.87333	7.17333	2.19833	7.42933
TRINITY_DN9988_c0_g1_i6	NBS–LRR	No	DEG	No	No	No	No	No	4.38433	4.26833	3.668	2.13	1.20233	1.60067	0	0.812	2.306	2.719	0.337667
TRINITY_DN9988_c0_g1_i7	NBS–LRR	No	No	DEG	No	No	No	No	0.341667	0	0.709333	0.425667	0.0576667	0	0	0	0.0516667	0	0.0526667
TRINITY_DN11275_c0_g1_i28	RLK	No	No	No	No	No	DEG	No	0.0953333	0.0843333	0.432667	0.0763333	0.0906667	0	0	0	0.0206667	0	0.0463333
TRINITY_DN18876_c0_g1_i6	RLK	No	DEG	No	No	No	No	No	0.237333	0.299	0.319	0.412667	1.867	0.785333	1.39933	0.934333	0.397333	0.862667	0.991
TRINITY_DN4154_c1_g1_i8	RLK	DEG	No	No	No	No	No	No	0.329333	0.429	0.401333	0.532	2.19967	1.53333	0.517333	0.515	0.883667	1.22667	0.721333
TRINITY_DN6207_c0_g1_i16	RLK	No	No	No	No	DEG	No	No	0.177333	0.307667	0.489667	0.467667	0.271667	1.38167	0.314667	0.219	0.948333	0.429667	0
TRINITY_DN6207_c0_g1_i7	RLK	No	DEG	No	DEG	No	No	No	2.29933	1.741	0	2.54433	0.806333	5.84167	1.158	4.21467	0.757333	2.98333	0.822667
TRINITY_DN10567_c0_g1_i3	RLP	No	No	DEG	No	No	No	No	4.62133	3.763	1.8	2.312	0.955667	8.68167	2.27033	3.15067	1.927	1.617	1.35867
TRINITY_DN1067_c0_g1_i1	RLP	No	DEG	No	No	No	DEG	No	6.46133	5.62533	7.03867	7.96833	6.074	1.10233	4.66833	3.47933	2.88533	2.11467	4.74033
TRINITY_DN1067_c0_g1_i28	RLP	DEG	No	No	No	No	No	No	2.05567	2.39867	3.72433	1.228	1.97167	0.787333	0.606333	0.574	0.986333	0.595667	1.349
TRINITY_DN13815_c0_g1_i1	RLP	No	No	No	DEG	No	No	DEG	19.736	26.4717	31.474	30.1547	24.6313	5.97367	13.495	15.1783	16.1103	7.74633	15.4593
TRINITY_DN13815_c0_g2_i1	RLP	No	No	No	DEG	No	No	No	11.9073	11.1127	14.069	11.6777	6.677	2.77667	4.93933	5.124	6.64367	4.50233	6.55067
TRINITY_DN15218_c0_g1_i2	RLP	DEG	No	No	No	No	No	No	10.9867	13.627	10.878	8.39933	8.46333	2.52133	4.01033	2.92767	3.78367	2.346	4.98233
TRINITY_DN15218_c0_g1_i3	RLP	DEG	No	No	No	No	No	No	9.88633	5.958	10.644	9.5	4.75567	2.05533	4.85267	3.19633	1.408	6.976	2.83467
TRINITY_DN2130_c0_g1_i15	RLP	No	No	No	DEG	No	No	No	5.355	6.90767	5.80333	4.16867	2.59467	1.187	1.81067	0.634667	3.06267	1.87733	1.11867
TRINITY_DN26955_c0_g1_i6	RLP	No	DEG	No	No	No	No	No	9.56033	7.25867	2.937	6.47933	5.92767	2.40633	2.51367	2.90433	2.20867	3.587	4.86567
TRINITY_DN36516_c0_g1_i7	RLP	DEG	No	No	No	No	No	No	5.29	4.14067	0.708333	0.215667	1.017	1.64	0.929667	0.318	0.732	0.665	0.471333
TRINITY_DN466_c0_g1_i37	RLP	DEG	No	No	DEG	DEG	No	No	2.71267	3.20067	3.91933	6.887	35.704	42.2553	10.0683	5.591	5.96133	5.24367	7.661
TRINITY_DN53324_c0_g1_i2	RLP	No	No	DEG	No	No	No	No	0.365667	1.45	4.13367	1.61767	3.36933	8.76667	0.86	0.0353333	1.373	0.208	2.30867
TRINITY_DN619_c0_g1_i1	RLP	No	No	No	DEG	No	No	No	84.0623	55.488	85.418	94.554	76.8057	56.3133	4.73433	14.7483	132.1	74.3093	18.498
TRINITY_DN619_c0_g1_i3	RLP	No	No	DEG	No	No	DEG	DEG	1.13733	0.393667	1.64033	2.42467	0.394	0	0	0.329	0.216333	0	0.224
TRINITY_DN619_c0_g1_i8	RLP	DEG	No	No	No	No	No	No	1.28167	0.597667	1.27733	3.08767	0.985333	0.071	0	0.0206667	0.675	1.85567	0.285333
TRINITY_DN6338_c0_g2_i1	RLP	DEG	DEG	No	No	No	DEG	No	2.23333	2.027	2.023	2.28433	2.91467	2.63833	14.0297	8.26133	0.865333	3.763	7.01267
TRINITY_DN9573_c0_g1_i1	RLP	DEG	DEG	No	No	No	No	No	0.871667	0.705333	2.57133	1.13033	0.789	0	4.07467	0.785	0.382333	0.527667	1.93933
TRINITY_DN9573_c0_g1_i2	RLP	DEG	DEG	No	DEG	No	No	No	1.20333	1.405	1.607	1.90667	3.15233	1.84233	10.4883	4.78467	0.663	1.25933	4.63467
